# Supplementary material for: Molecular metal nanoparticles with pseudo-plasma absorption band
Source: Natl Sci Rev. 2026 Jan 10;13(4):nwag001. doi: 10.1093/nsr/nwag001 (PMC12906343; doi:10.1093/nsr/nwag001)
Supplement: nwag001_Supplemental_Files [file nwag001_supplemental_files.zip]

Archive with 4 entries (4 files):
- (AgZn)44.cif
- Ag252.cif
- Ag252Zn2.cif
- nwag001-Suppoting inforamtion-updated.pdf
