# Supplementary material for: Molecular metal nanoparticles with pseudo-plasma absorption band
Source: Natl Sci Rev. 2026 Jan 10;13(4):nwag001. doi: 10.1093/nsr/nwag001 (PMC12906343; doi:10.1093/nsr/nwag001)
Supplement: nwag001_Supplemental_Files [file nwag001_supplemental_files.zip › (AgZn)44.cif]

data_1
_audit_creation_date               2025-01-15
_audit_creation_method
;
Olex2 1.2
(compiled 2018.05.29 svn.r3508 for OlexSys, GUI svn.r5506)
;
_shelx_SHELXL_version_number       '2018/3'
_audit_contact_author_address      ?
_audit_contact_author_email        ?
_audit_contact_author_name         ''
_audit_contact_author_phone        ?
_publ_contact_author_id_orcid      ?
_publ_section_references
;
D. Kratzert, I. Krossing, (2018), J. Appl. Cryst. 51, 928-934. 

Dolomanov, O.V., Bourhis, L.J., Gildea, R.J, Howard, J.A.K. & Puschmann, H.
 (2009), J. Appl. Cryst. 42, 339-341.

Kratzert, D., Holstein, J.J. & Krossing, I. (2015). J. Appl. Cryst. 48, 933-938.

Sheldrick, G.M. (2015). Acta Cryst. C71, 3-8.
;
_chemical_name_common              ?
_chemical_name_systematic          ?
_chemical_formula_moiety           'C342 H368 Ag32 P3 S36 Zn12'
_chemical_formula_sum              'C342 H368 Ag32 P3 S36 Zn12'
_chemical_formula_weight           9961.69
_chemical_melting_point            ?
loop_
  _atom_type_symbol
  _atom_type_description
  _atom_type_scat_dispersion_real
  _atom_type_scat_dispersion_imag
  _atom_type_scat_source
 'C' 'C' 0.0137 0.0067 'International Tables Vol C Tables 4.2.6.8 and 6.1.1.4'
 'H' 'H' 0.0000 0.0000 'International Tables Vol C Tables 4.2.6.8 and 6.1.1.4'
 'Ag' 'Ag' 0.0963 3.3588 'International Tables Vol C Tables 4.2.6.8 and 6.1.1.4'
 'P' 'P' 0.2543 0.3332 'International Tables Vol C Tables 4.2.6.8 and 6.1.1.4'
 'S' 'S' 0.2924 0.4247 'International Tables Vol C Tables 4.2.6.8 and 6.1.1.4'
 'Zn' 'Zn' -2.8021 0.5456
 'International Tables Vol C Tables 4.2.6.8 and 6.1.1.4'

_shelx_space_group_comment
;
The symmetry employed for this shelxl refinement is uniquely defined
by the following loop, which should always be used as a source of
symmetry information in preference to the above space-group names.
They are only intended as comments.
;
_space_group_crystal_system        'triclinic'
_space_group_IT_number             2
_space_group_name_H-M_alt          'P -1'
_space_group_name_Hall             '-P 1'
loop_
  _space_group_symop_operation_xyz
 'x, y, z'
 '-x, -y, -z'

_cell_length_a                     23.6365(17)
_cell_length_b                     23.9277(16)
_cell_length_c                     39.800(3)
_cell_angle_alpha                  101.389(4)
_cell_angle_beta                   91.175(4)
_cell_angle_gamma                  112.961(3)
_cell_volume                       20199(3)
_cell_formula_units_Z              2
_cell_measurement_reflns_used      9685
_cell_measurement_temperature      193.0
_cell_measurement_theta_max        50.100
_cell_measurement_theta_min        2.514
_shelx_estimated_absorpt_T_max     ?
_shelx_estimated_absorpt_T_min     ?
_exptl_absorpt_coefficient_mu      9.996
_exptl_absorpt_correction_T_max    0.7506
_exptl_absorpt_correction_T_min    0.3660
_exptl_absorpt_correction_type     multi-scan
_exptl_absorpt_process_details    
 'SADABS-2016/2 (Bruker,2016/2) was used for absorption correction. wR2(int) was 0.1454 before and 0.0778 after correction. The Ratio of minimum to maximum transmission is 0.4876. The \l/2 correction factor is Not present.'
_exptl_absorpt_special_details     ?
_exptl_crystal_colour              black
_exptl_crystal_colour_primary      black
_exptl_crystal_density_diffrn      1.638
_exptl_crystal_density_meas        ?
_exptl_crystal_density_method      ?
_exptl_crystal_description         block
_exptl_crystal_F_000               9810
_exptl_crystal_size_max            ?
_exptl_crystal_size_mid            ?
_exptl_crystal_size_min            ?
_exptl_transmission_factor_max     ?
_exptl_transmission_factor_min     ?
_diffrn_reflns_av_R_equivalents    0.1062
_diffrn_reflns_av_unetI/netI       0.1301
_diffrn_reflns_Laue_measured_fraction_full  0.999
_diffrn_reflns_Laue_measured_fraction_max  0.992
_diffrn_reflns_limit_h_max         28
_diffrn_reflns_limit_h_min         -28
_diffrn_reflns_limit_k_max         28
_diffrn_reflns_limit_k_min         -28
_diffrn_reflns_limit_l_max         48
_diffrn_reflns_limit_l_min         -46
_diffrn_reflns_number              218616
_diffrn_reflns_point_group_measured_fraction_full  0.999
_diffrn_reflns_point_group_measured_fraction_max  0.992
_diffrn_reflns_theta_full          53.594
_diffrn_reflns_theta_max           54.262
_diffrn_reflns_theta_min           1.776
_diffrn_ambient_temperature        193.0
_diffrn_detector_area_resol_mean   ?
_diffrn_measured_fraction_theta_full  0.999
_diffrn_measured_fraction_theta_max  0.992
_diffrn_measurement_device_type    'Bruker APEX-II CCD'
_diffrn_measurement_method         '\f and \w scans'
_diffrn_radiation_type             GaK\a
_diffrn_radiation_wavelength       1.34139
_diffrn_source                     ?
_diffrn_standards_number           0
_reflns_Friedel_coverage           0.000
_reflns_Friedel_fraction_full      .
_reflns_Friedel_fraction_max       .
_reflns_number_gt                  39414
_reflns_number_total               74352
_reflns_special_details
;
 Reflections were merged by SHELXL according to the crystal
 class for the calculation of statistics and refinement.
 
 Structure factors included contributions from the .fab file.
 
 _reflns_Friedel_fraction is defined as the number of unique
 Friedel pairs measured divided by the number that would be
 possible theoretically, ignoring centric projections and
 systematic absences.
;
_reflns_threshold_expression       'I > 2\s(I)'
_computing_cell_refinement         'SAINT V8.40B (?, 2016)'
_computing_data_collection         ?
_computing_data_reduction          'SAINT V8.40B (?, 2016)'
_computing_molecular_graphics      'Olex2 (Dolomanov et al., 2009)'
_computing_publication_material    'Olex2 (Dolomanov et al., 2009)'
_computing_structure_refinement    'ShelXL (Sheldrick, 2015)'
_computing_structure_solution      'SHELXT 2018/2 (Sheldrick, 2018)'
_refine_diff_density_max           1.462
_refine_diff_density_min           -1.726
_refine_diff_density_rms           0.192
_refine_ls_extinction_coef         0.000104(7)
_refine_ls_extinction_expression  
 'Fc^*^=kFc[1+0.001xFc^2^\l^3^/sin(2\q)]^-1/4^'
_refine_ls_extinction_method       'SHELXL-2018/3 (Sheldrick 2018)'
_refine_ls_goodness_of_fit_ref     1.061
_refine_ls_hydrogen_treatment      constr
_refine_ls_matrix_type             full
_refine_ls_number_parameters       3453
_refine_ls_number_reflns           74352
_refine_ls_number_restraints       4843
_refine_ls_R_factor_all            0.1641
_refine_ls_R_factor_gt             0.0934
_refine_ls_restrained_S_all        1.054
_refine_ls_shift/su_max            0.001
_refine_ls_shift/su_mean           0.000
_refine_ls_structure_factor_coef   Fsqd
_refine_ls_weighting_details      
 'w=1/[\s^2^(Fo^2^)+(0.1309P)^2^+94.6226P] where P=(Fo^2^+2Fc^2^)/3'
_refine_ls_weighting_scheme        calc
_refine_ls_wR_factor_gt            0.2438
_refine_ls_wR_factor_ref           0.2857
_refine_special_details            ?
_olex2_refinement_description
;
1. Fixed Uiso
 At 1.2 times of:
  All C(H) groups
 At 1.5 times of:
  All C(H,H,H) groups
2. Restrained distances
 C7BB-C60
 1.55 with sigma of 0.02
 C91-C5AB
 1.55 with sigma of 0.02
 C7LA-C6BB
 1.55 with sigma of 0.02
 H91A-H1MC
 2.1 with sigma of 0.02
 C91-C5ZA \\sim C9XA-C91
 with sigma of 0.02
3. Restrained planarity
 C56, C9IA, C4AB, C24, C60, C12, C3TA, C7BB
 with sigma of 0.1
 C89, C17, C2VA, C4BA, C9NA, C5SA, C29, C0YA
 with sigma of 0.1
 C41, C43, C9, C0MA, C0DB, C2AB, C4DB, C1
 with sigma of 0.1
 C91, C5AB, C9XA, C5ZA, C2XA, C3DA, C4WA, C0AB
 with sigma of 0.1
4. Uiso/Uaniso restraints and constraints
All non-hydrogen atoms have similar U: within 2.5A with sigma of 0.01 and sigma
for terminal atoms of 0.02
Uanis(C1GA) \\sim Ueq, Uanis(C8OA) \\sim Ueq, Uanis(C1VA) \\sim Ueq,
Uanis(C7AB) \\sim Ueq, Uanis(C7VA) \\sim Ueq, Uanis(C8XA) \\sim Ueq,
Uanis(C7JA) \\sim Ueq, Uanis(C6DB) \\sim Ueq: with sigma of 0.01 and sigma for
terminal atoms of 0.02
Uanis(C1KA) \\sim Ueq, Uanis(C8BA) \\sim Ueq, Uanis(C6PA) \\sim Ueq,
Uanis(C3XA) \\sim Ueq, Uanis(C6QA) \\sim Ueq, Uanis(C5CB) \\sim Ueq,
Uanis(C7WA) \\sim Ueq, Uanis(C6AB) \\sim Ueq: with sigma of 0.01 and sigma for
terminal atoms of 0.02
Uanis(C0MA) \\sim Ueq, Uanis(C9) \\sim Ueq, Uanis(C43) \\sim Ueq, Uanis(C4DB)
\\sim Ueq, Uanis(C2AB) \\sim Ueq, Uanis(C0DB) \\sim Ueq, Uanis(C1) \\sim Ueq,
Uanis(C41) \\sim Ueq: with sigma of 0.01 and sigma for terminal atoms of 0.02
Uanis(C2CB) \\sim Ueq, Uanis(C8UA) \\sim Ueq, Uanis(C8VA) \\sim Ueq, Uanis(C8)
\\sim Ueq, Uanis(C4OA) \\sim Ueq, Uanis(C7CA) \\sim Ueq, Uanis(C4YA) \\sim Ueq,
Uanis(C1BB) \\sim Ueq: with sigma of 0.01 and sigma for terminal atoms of 0.02
Uanis(C56) \\sim Ueq, Uanis(C9IA) \\sim Ueq, Uanis(C4AB) \\sim Ueq, Uanis(C3TA)
\\sim Ueq, Uanis(C24) \\sim Ueq, Uanis(C60) \\sim Ueq, Uanis(C12) \\sim Ueq,
Uanis(C7BB) \\sim Ueq: with sigma of 0.01 and sigma for terminal atoms of 0.02
Uanis(C84) = Uanis(C14) = Uanis(C80) = Uanis(C9VA) = Uanis(C5BA) = Uanis(C4UA)
= Uanis(C27) = Uanis(C8ZA)
Uanis(C6) = Uanis(C1UA) = Uanis(C9FA) = Uanis(C6WA) = Uanis(C6SA) = Uanis(C5CA)
= Uanis(C7PA) = Uanis(C2BB)
5.a Riding coordinates:
 C3CB(H3CA,H3CB,H3CC)
5.b Me refined with riding coordinates:
 C84(H84A,H84B,H84C)
5.c Aromatic/amide H refined with riding coordinates:
 C3AB(H3AB), C0VA(H0VA), C6EA(H6EA), C9XA(H9XA), C5ZA(H5ZA), C4WA(H4WA),
 C4EA(H4EA), C6AA(H6AA), C5GA(H5GA), C4FA(H4FA), C0LA(H0LA), C0IA(H0IA),
 C7HA(H7HA), C2DA(H2DA), C7MA(H7MA), C1HA(H1HA), C6FA(H6FA), C3KA(H3KA),
 C2KA(H2KA), C5PA(H5PA), C2AA(H2AA), C3AA(H3AA), C8CA(H8CA), C7FA(H7FA),
 C9EA(H9EA), C1PA(H1PA), C5MA(H5MA), C7AA(H7AA), C8AA(H8AA), C0BA(H0BA),
 C2BA(H2BA), C2VA(H2VA), C29(H29), C9NA(H9NA), C6BA(H6BA), C7BA(H7BA),
 C4AA(H4AA), C6CA(H6CA), C6JA(H6JA), C6SA(H6SA), C9FA(H9FA), C7PA(H7PA),
 C4OA(H4OA), C8UA(H8UA), C1BB(H1BB), C0DA(H0DA), C1DA(H1DA), C2HA(H2HA),
 C0WA(H0WA), C4GA(H4GA), C5EA(H5EA), C0FA(H0FA), C8OA(H8OA), C7VA(H7VA),
 C7JA(H7JA), C1IA(H1IA), C1CA(H1CA), C2RA(H2RA), C9HA(H9HA), C4IA(H4IA),
 C0BB(H0BB), C3SA(H3SA), C6DA(H6DA), C3JA(H3JA), C4JA(H4JA), C7DA(H7DA),
 C4PA(H4PA), C7OA(H7OA), C8FA(H8FA), C2FA(H2FA), C0CA(H0CA), C4LA(H4LA),
 C5RA(H5RA), C9JA(H9JA), C9AA(H9AA), C7NA(H7NA), C6IA(H6IA), C2LA(H2LA),
 C5QA(H5QA), C1KA(H1KA), C4KA(H4KA), C8KA(H8KA), C1NA(H1NA), C8MA(H8MA),
 C3LA(H3LA), C9YA(H9YA), C5BB(H5BB), C7XA(H7XA), C0DB(H0DB), C4DB(H4DB), C9(H9),
  C1OA(H1OA), C6OA(H6OA), C0PA(H0PA), C3PA(H3PA), C6PA(H6PA), C4QA(H4QA),
 C8QA(H8QA), C5OA(H5OA), C4TA(H4TA), C8SA(H8SA), C4RA(H4RA), C1QA(H1QA),
 C3HA(H3HA), C8RA(H8RA), C0OA(H0OA), C6HA(H6HA), C9OA(H9OA), C0KA(H0KA),
 C1SA(H1SA), C7TA(H7TA), C9UA(H9UA), C3UA(H3UA), C5BA(H5BA), C80(H80), C27(H27),
  C6UA(H6UA), C6VA(H6VA), C36(H36), C54(H54), C1CB(H1CB), C8AB(H8AB), C78(H78),
 C8WA(H8WA), C9WA(H9WA), C0XA(H0XA), C3XA(H3XA), C6YA(H6YA), C93(H93),
 C9ZA(H9ZA), C1RA(H1RA), C6XA(H6XA), C1ZA(H1ZA), C6ZA(H6ZA), C3BB(H3BB),
 C2DB(H2DB), C49(H49), C10(H10), C58(H58), C38(H38), C22(H22), C24(H24),
 C12(H12), C9IA(H9IA), C7ZA(H7ZA), C48(H48), C1EA(H1EA), C51(H51), C5TA(H5TA),
 C6RA(H6RA), C3RA(H3RA), C83(H83)
5.d Fitted hexagon refined as free rotating group:
 C1BA(C3AB,C2GA,C0VA,C3BA,C6EA), C3DA(C9XA,C5AB,C5ZA,C2XA,C4WA), C6GA(C6AA,
 C5GA,C4FA,C0LA,C0IA), C8IA(C2DA,C3NA,C7MA,C5HA,C1HA), C1AA(C6FA,C3KA,C2KA,C5PA,
 C6LA), C5AA(C8CA,C7FA,C9EA,C1PA,C5MA), C4BA(C2VA,C17,C29,C5SA,C9NA), C9BA(C4AA,
 C0NA,C6CA,C4HA,C6JA), C5CA(C6SA,C6WA,C9FA,C1UA,C7PA), C7CA(C4OA,C8VA,C8UA,C4YA,
 C1BB), C4DA(C2HA,C0TA,C0WA,C6TA,C4GA), C1GA(C8OA,C1VA,C7VA,C8XA,C7JA),
 C2IA(C1CA,C8PA,C2RA,C9TA,C9HA), C0JA(C0BB,C9PA,C3SA,C4SA,C6DA), C5JA(C7DA,C4PA,
 C7OA,C8FA,C2FA), C8JA(C0CA,C4MA,C4LA,C7QA,C5RA), C2NA(C9JA,C9AA,C7NA,C6IA,
 C2LA), C5KA(C8KA,C5IA,C1NA,C1LA,C8MA), C9LA(C9YA,C11,C5BB,C28,C7XA), C0MA(C0DB,
 C2AB,C4DB,C43,C9), C9QA(C5OA,C4TA,C8SA,C4RA,C1QA), C9RA(C3HA,C82,C8RA,C2TA,
 C0OA), C0SA(C6HA,C5VA,C9OA,C4CB,C0KA), C4UA(C5BA,C9VA,C80,C14,C27), C5WA(C36,
 C54,C1CB,C8AB,C78), C0ZA(C6YA,C93,C9ZA,C1RA,C6XA), C19(C49,C10,C58,C38,C22),
 C24(C60,C12,C56,C9IA,C4AB), C35(C7ZA,C76,C48,C2ZA,C1EA), C67(C5TA,C8LA,C6RA,
 C2WA,C3RA)
5.e Idealised Me refined as rotating group:
 C7EA(H7EA,H7EB,H7EC), C3FA(H3FA,H3FB,H3FC), C0HA(H0HA,H0HB,H0HC), C8HA(H8HA,
 H8HB,H8HC), C7IA(H7IA,H7IB,H7IC), C2JA(H2JA,H2JB,H2JC), C7SA(H7SA,H7SB,H7SC),
 C6KA(H6KA,H6KB,H6KC), C5LA(H5LA,H5LB,H5LC), C3MA(H3MA,H3MB,H3MC), C5NA(H5NA,
 H5NB,H5NC), C8NA(H8NA,H8NB,H8NC), C2PA(H2PA,H2PB,H2PC), C0QA(H0QA,H0QB,H0QC),
 C7RA(H7RA,H7RB,H7RC), C2SA(H2SA,H2SB,H2SC), C9SA(H9SA,H9SB,H9SC), C1TA(H1TA,
 H1TB,H1TC), C3TA(H3TA,H3TB,H3TC), C8TA(H8TA,H8TB,H8TC), C1XA(H1XA,H1XB,H1XC),
 C2YA(H2YA,H2YB,H2YC), C3ZA(H3ZA,H3ZB,H3ZC), C6CB(H6CB,H6CC,H6CD), C0UA(H0UA,
 H0UB,H0UC), C2UA(H2UA,H2UB,H2UC), C3VA(H3VA,H3VB,H3VC), C4VA(H4VA,H4VB,H4VC),
 C1WA(H1WA,H1WB,H1WC), C5XA(H5XA,H5XB,H5XC), C0YA(H0YA,H0YB,H0YC), C1YA(H1YA,
 H1YB,H1YC), C3YA(H3YA,H3YB,H3YC), C5YA(H5YA,H5YB,H5YC), C7YA(H7YA,H7YB,H7YC),
 C8YA(H8YA,H8YB,H8YC), C8ZA(H8ZA,H8ZB,H8ZC), C0AB(H0AA,H0AB,H0AC), C1AB(H1AA,
 H1AB,H1AC), C6AB(H6AB,H6AC,H6AD), C7AB(H7AB,H7AC,H7AD), C9AB(H9AB,H9AC,H9AD),
 C2BB(H2BB,H2BC,H2BD), C4BB(H4BA,H4BB,H4BC), C6BB(H6BB,H6BC,H6BD), C8BB(H8BA,
 H8BB,H8BC), C0CB(H0CB,H0CC,H0CD), C2CB(H2CA,H2CB,H2CC), C5CB(H5CA,H5CB,H5CC),
 C6DB(H6DB,H6DC,H6DD), C1(H1A,H1B,H1C), C2(H2A,H2B,H2C), C8(H8A,H8B,H8C),
 C13(H13A,H13B,H13C), C15(H15A,H15B,H15C), C21(H21A,H21B,H21C), C26(H26A,H26B,
 H26C), C41(H41A,H41B,H41C), C52(H52A,H52B,H52C), C75(H75A,H75B,H75C), C89(H89A,
 H89B,H89C), C92(H92A,H92B,H92C), C94(H94A,H94B,H94C), C6(H6A,H6B,H6C),
 C0EA(H0EA,H0EB,H0EC), C1MA(H1MA,H1MB,H1MC), C4ZA(H4ZA,H4ZB,H4ZC), C91(H91A,
 H91B,H91C), C7BB(H7BB,H7BC,H7BD), C184(H18A,H18B,H18C)
;
_atom_sites_solution_hydrogens     mixed
_atom_sites_solution_primary       ?
_atom_sites_solution_secondary     ?
loop_
  _atom_site_label
  _atom_site_type_symbol
  _atom_site_fract_x
  _atom_site_fract_y
  _atom_site_fract_z
  _atom_site_U_iso_or_equiv
  _atom_site_adp_type
  _atom_site_occupancy
  _atom_site_site_symmetry_order
  _atom_site_calc_flag
  _atom_site_refinement_flags_posn
  _atom_site_refinement_flags_adp
  _atom_site_refinement_flags_occupancy
  _atom_site_disorder_assembly
  _atom_site_disorder_group
 Ag01 Ag 0.67931(4) 0.33929(4) 0.72182(3) 0.0508(3) Uani 1 1 d . U . . .
 Ag02 Ag 0.80439(4) 0.41621(4) 0.74952(3) 0.0515(3) Uani 1 1 d . U . . .
 Ag03 Ag 0.78475(4) 0.29763(5) 0.71888(3) 0.0535(3) Uani 1 1 d . U . . .
 Ag04 Ag 0.71298(4) 0.46551(4) 0.75716(3) 0.0558(3) Uani 1 1 d . U . . .
 Ag05 Ag 0.75178(4) 0.43767(5) 0.69134(3) 0.0529(3) Uani 1 1 d . U . . .
 Ag06 Ag 0.70398(4) 0.29838(5) 0.65801(3) 0.0546(3) Uani 1 1 d . U . . .
 Ag07 Ag 0.83886(4) 0.39330(5) 0.67624(3) 0.0553(3) Uani 1 1 d . U . . .
 Ag08 Ag 0.91140(4) 0.39895(5) 0.73660(3) 0.0585(3) Uani 1 1 d . U . . .
 Ag09 Ag 0.65523(5) 0.21273(5) 0.70433(3) 0.0577(3) Uani 1 1 d . U . . .
 Ag0A Ag 0.57292(4) 0.25846(5) 0.67910(3) 0.0588(3) Uani 1 1 d . U . . .
 Ag0B Ag 0.71703(5) 0.30490(5) 0.77550(3) 0.0573(3) Uani 1 1 d . U . . .
 Ag0C Ag 0.88505(5) 0.51038(5) 0.72530(3) 0.0588(3) Uani 1 1 d . U . . .
 Ag0D Ag 0.58385(5) 0.25546(5) 0.74988(3) 0.0609(3) Uani 1 1 d . U . . .
 Ag0E Ag 0.91318(5) 0.49186(5) 0.79371(3) 0.0628(3) Uani 1 1 d . U . . .
 Ag0F Ag 0.84231(5) 0.51298(5) 0.65790(3) 0.0628(3) Uani 1 1 d . U . . .
 Ag0G Ag 0.75504(5) 0.39613(5) 0.62114(3) 0.0620(3) Uani 1 1 d . U . . .
 Ag0H Ag 0.78745(5) 0.56113(5) 0.71760(3) 0.0640(3) Uani 1 1 d . U . . .
 Ag0I Ag 0.82535(5) 0.54774(5) 0.78852(3) 0.0632(3) Uani 1 1 d . U . . .
 Ag0J Ag 0.84976(5) 0.36333(5) 0.79348(3) 0.0607(3) Uani 1 1 d . U . . .
 Ag0K Ag 0.77887(5) 0.43914(5) 0.81503(3) 0.0606(3) Uani 1 1 d . U . . .
 Ag0L Ag 0.64036(5) 0.38149(5) 0.79110(3) 0.0620(3) Uani 1 1 d . U . . .
 Ag0M Ag 0.63695(4) 0.37352(5) 0.65805(3) 0.0610(3) Uani 1 1 d . U . . .
 Ag0N Ag 0.58323(5) 0.37354(5) 0.72653(3) 0.0635(3) Uani 1 1 d . U . . .
 Ag0O Ag 0.71841(5) 0.49516(5) 0.64535(4) 0.0683(3) Uani 1 1 d . U . . .
 Ag0P Ag 0.65806(5) 0.49533(5) 0.70761(4) 0.0666(3) Uani 1 1 d . U . . .
 Ag0Q Ag 0.72484(5) 0.58826(5) 0.77631(4) 0.0708(4) Uani 1 1 d . U . . .
 Ag0R Ag 0.61026(5) 0.48951(5) 0.77569(4) 0.0726(4) Uani 1 1 d . U . . .
 Ag0S Ag 0.70857(5) 0.51446(5) 0.82576(4) 0.0694(3) Uani 1 1 d . U . . .
 Ag0T Ag 0.87068(6) 0.13233(6) 0.58241(4) 0.0815(4) Uani 1 1 d . U . . .
 Ag0U Ag 1.04897(6) 0.83646(6) 0.77536(5) 0.0890(4) Uani 1 1 d . U . . .
 Ag0V Ag 0.40523(7) 0.42183(9) 0.63340(5) 0.1138(6) Uani 1 1 d . U . . .
 Ag0W Ag 0.65811(9) 0.28051(9) 0.94186(5) 0.1203(6) Uani 1 1 d . U . . .
 Zn0X Zn 0.92032(9) 0.27858(10) 0.66320(6) 0.0623(6) Uani 1 1 d . U . . .
 Zn0Y Zn 0.74159(9) 0.14277(10) 0.64716(6) 0.0645(6) Uani 1 1 d . U . . .
 Zn0Z Zn 0.99702(10) 0.66219(10) 0.80069(7) 0.0692(6) Uani 1 1 d . U . . .
 Zn10 Zn 0.77288(10) 0.30574(11) 0.86674(6) 0.0701(6) Uani 1 1 d . U . . .
 Zn11 Zn 0.58606(10) 0.24798(11) 0.84083(7) 0.0718(6) Uani 1 1 d . U . . .
 Zn12 Zn 0.95907(10) 0.67374(10) 0.70232(7) 0.0709(6) Uani 1 1 d . U . . .
 Zn13 Zn 0.79869(11) 0.26506(11) 0.58395(6) 0.0710(6) Uani 1 1 d . U . . .
 Zn14 Zn 0.45949(9) 0.30798(11) 0.63966(7) 0.0762(7) Uani 1 1 d . U . . .
 Zn15 Zn 0.86588(11) 0.72728(10) 0.78020(8) 0.0773(7) Uani 1 1 d . U . . .
 Zn16 Zn 0.68963(11) 0.42562(11) 0.89501(7) 0.0784(7) Uani 1 1 d . U . . .
 Zn17 Zn 0.56152(11) 0.48204(12) 0.62541(8) 0.0834(8) Uani 1 1 d . U . . .
 Zn18 Zn 0.47641(10) 0.45974(12) 0.71571(8) 0.0877(8) Uani 1 1 d . U . . .
 S019 S 0.82569(16) 0.22170(16) 0.68637(11) 0.0580(9) Uani 1 1 d . U . . .
 S01A S 0.87986(16) 0.33218(18) 0.63096(11) 0.0631(10) Uani 1 1 d . U . . .
 S01B S 0.72066(17) 0.21202(18) 0.61691(11) 0.0636(10) Uani 1 1 d . U . . .
 S01C S 0.97781(17) 0.61408(17) 0.73934(12) 0.0656(10) Uani 1 1 d . U . . .
 S01D S 0.68582(18) 0.25098(18) 0.82424(11) 0.0655(10) Uani 1 1 d . U . . .
 S01E S 0.86231(18) 0.67232(17) 0.72211(13) 0.0693(11) Uani 1 1 d . U . . .
 S01F S 0.51910(18) 0.20060(18) 0.79128(12) 0.0690(10) Uani 1 1 d . U . . .
 S01G S 0.55039(16) 0.37626(19) 0.62045(13) 0.0695(11) Uani 1 1 d . U . . .
 S01H S 0.85374(18) 0.30346(19) 0.83651(11) 0.0685(10) Uani 1 1 d . U . . .
 S01I S 0.47989(16) 0.22044(19) 0.63715(12) 0.0695(11) Uani 1 1 d . U . . .
 S01J S 0.98369(16) 0.35895(18) 0.70781(12) 0.0665(10) Uani 1 1 d . U . . .
 S01K S 0.89672(18) 0.66159(18) 0.80909(13) 0.0723(11) Uani 1 1 d . U . . .
 S01L S 0.66088(18) 0.11167(18) 0.68069(13) 0.0718(11) Uani 1 1 d . U . . .
 S01M S 0.94771(18) 0.2009(2) 0.63617(12) 0.0732(11) Uani 1 1 d . U . . .
 S01N S 1.00047(18) 0.58630(18) 0.82758(13) 0.0734(11) Uani 1 1 d . U . . .
 S01O S 0.61018(18) 0.35705(19) 0.84858(13) 0.0717(11) Uani 1 1 d . U . . .
 S01P S 0.47812(17) 0.3586(2) 0.70027(14) 0.0761(12) Uani 1 1 d . U . . .
 S01Q S 0.56527(18) 0.51095(19) 0.68647(14) 0.0771(12) Uani 1 1 d . U . . .
 S01R S 0.76687(19) 0.07792(19) 0.60573(13) 0.0740(12) Uani 1 1 d . U . . .
 S01S S 0.77632(19) 0.40959(19) 0.87247(12) 0.0701(11) Uani 1 1 d . U . . .
 S01T S 0.7573(2) 0.3284(2) 0.56631(12) 0.0753(11) Uani 1 1 d . U . . .
 S01U S 0.93546(19) 0.60106(19) 0.65067(12) 0.0744(11) Uani 1 1 d . U . . .
 S01V S 1.0187(2) 0.77767(19) 0.71053(15) 0.0867(14) Uani 1 1 d . U . . .
 S01W S 0.7111(2) 0.5255(2) 0.88866(14) 0.0834(12) Uani 1 1 d . U . . .
 S01X S 0.7626(2) 0.70279(19) 0.78648(15) 0.0853(13) Uani 1 1 d . U . . .
 S01Y S 1.0737(2) 0.75849(19) 0.80398(13) 0.0810(13) Uani 1 1 d . U . . .
 S01Z S 0.6611(2) 0.5390(2) 0.61434(14) 0.0828(13) Uani 1 1 d . U . . .
 S020 S 0.9436(2) 0.82364(19) 0.79730(16) 0.0928(15) Uani 1 1 d . U . . .
 S021 S 0.5058(2) 0.4904(2) 0.77389(16) 0.0937(14) Uani 1 1 d . U . . .
 P022 P 1.1286(2) 0.9424(2) 0.78753(16) 0.0874(14) Uani 1 1 d . U . . .
 P023 P 0.9200(2) 0.0726(2) 0.54703(14) 0.0796(12) Uani 1 1 d . U . . .
 S024 S 0.36746(19) 0.3048(3) 0.61816(16) 0.0948(15) Uani 1 1 d . U . . .
 S025 S 0.8411(2) 0.2042(3) 0.55172(13) 0.0913(14) Uani 1 1 d . U . . .
 S1 S 0.3929(2) 0.4708(3) 0.69252(17) 0.0993(15) Uani 1 1 d . U . . .
 S027 S 0.7590(3) 0.2791(2) 0.91861(14) 0.0921(14) Uani 1 1 d . U . . .
 S028 S 0.4782(2) 0.4848(3) 0.59710(17) 0.1033(16) Uani 1 1 d . U . . .
 S029 S 0.5747(2) 0.2133(3) 0.89074(15) 0.0971(15) Uani 1 1 d . U . . .
 S02A S 0.6593(3) 0.3898(3) 0.94317(15) 0.1051(16) Uani 1 1 d . U . . .
 P02B P 0.6385(4) 0.2488(4) 0.9966(2) 0.154(2) Uani 1 1 d . U . . .
 C0AA C 0.4140(8) 0.3095(9) 0.7195(6) 0.093(3) Uani 1 1 d . U . . .
 C1BA C 0.7577(5) 0.0067(4) 0.6173(3) 0.077(3) Uani 1 1 d . U . . .
 C3AB C 0.7332(5) -0.0093(5) 0.6472(3) 0.082(3) Uani 1 1 d G U . . .
 H3AB H 0.721317 0.018621 0.662812 0.099 Uiso 1 1 calc R . . . .
 C2GA C 0.7260(6) -0.0663(5) 0.6541(3) 0.090(3) Uani 1 1 d G U . . .
 C0VA C 0.7433(6) -0.1071(4) 0.6312(3) 0.090(3) Uani 1 1 d G U . . .
 H0VA H 0.738409 -0.146055 0.636012 0.108 Uiso 1 1 calc R . . . .
 C3BA C 0.7679(5) -0.0911(4) 0.6014(3) 0.083(3) Uani 1 1 d G U . . .
 C6EA C 0.7751(5) -0.0342(5) 0.5944(3) 0.081(3) Uani 1 1 d G U . . .
 H6EA H 0.791853 -0.023214 0.573984 0.097 Uiso 1 1 calc R . . . .
 C2CA C 0.6841(7) 0.1742(7) 0.8156(5) 0.072(3) Uani 1 1 d . U . . .
 C3DA C 0.5415(5) 0.3628(7) 0.8623(4) 0.111(4) Uani 1 1 d . U . . .
 C9XA C 0.5074(6) 0.3853(7) 0.8442(3) 0.123(4) Uani 1 1 d DG U . . .
 H9XA H 0.520044 0.397171 0.823206 0.147 Uiso 1 1 calc R . . . .
 C5AB C 0.4548(6) 0.3905(6) 0.8567(4) 0.131(4) Uani 1 1 d DG U . . .
 C5ZA C 0.4362(5) 0.3732(7) 0.8873(4) 0.130(4) Uani 1 1 d DG U . . .
 H5ZA H 0.400260 0.376716 0.895842 0.155 Uiso 1 1 calc R . . . .
 C2XA C 0.4703(7) 0.3506(7) 0.9054(3) 0.127(4) Uani 1 1 d G U . . .
 C4WA C 0.5230(6) 0.3454(7) 0.8929(4) 0.124(4) Uani 1 1 d G U . . .
 H4WA H 0.546269 0.329998 0.905353 0.149 Uiso 1 1 calc R . . . .
 C4EA C 0.5380(7) 0.0943(7) 0.7614(5) 0.077(3) Uani 1 1 d . U . . .
 H4EA H 0.555824 0.114050 0.743463 0.092 Uiso 1 1 calc R . . . .
 C5FA C 0.8395(9) 0.4587(9) 0.9035(5) 0.090(3) Uani 1 1 d . U . . .
 C6GA C 0.8673(5) 0.0019(5) 0.5177(3) 0.085(3) Uani 1 1 d . U . . .
 C6AA C 0.8133(5) 0.0025(5) 0.5035(3) 0.091(4) Uani 1 1 d G U . . .
 H6AA H 0.805117 0.038855 0.509428 0.109 Uiso 1 1 calc R . . . .
 C5GA C 0.7712(4) -0.0502(6) 0.4808(3) 0.096(4) Uani 1 1 d G U . . .
 H5GA H 0.734272 -0.049867 0.471159 0.115 Uiso 1 1 calc R . . . .
 C4FA C 0.7831(5) -0.1035(5) 0.4722(3) 0.098(4) Uani 1 1 d G U . . .
 H4FA H 0.754325 -0.139527 0.456678 0.118 Uiso 1 1 calc R . . . .
 C0LA C 0.8371(6) -0.1041(5) 0.4863(3) 0.094(4) Uani 1 1 d G U . . .
 H0LA H 0.845223 -0.140464 0.480466 0.113 Uiso 1 1 calc R . . . .
 C0IA C 0.8792(4) -0.0514(6) 0.5091(3) 0.091(4) Uani 1 1 d G U . . .
 H0IA H 0.916069 -0.051742 0.518735 0.110 Uiso 1 1 calc R . . . .
 C7HA C 0.6591(8) 0.1373(8) 0.8388(5) 0.078(3) Uani 1 1 d . U . . .
 H7HA H 0.643856 0.153919 0.858489 0.094 Uiso 1 1 calc R . . . .
 C8IA C 0.5469(5) 0.3412(6) 0.5757(3) 0.086(3) Uani 1 1 d . U . . .
 C2DA C 0.5737(5) 0.2989(6) 0.5657(3) 0.094(3) Uani 1 1 d G U . . .
 H2DA H 0.593447 0.287619 0.582648 0.113 Uiso 1 1 calc R . . . .
 C3NA C 0.5715(6) 0.2732(6) 0.5310(4) 0.095(3) Uani 1 1 d G U . . .
 C7MA C 0.5426(6) 0.2897(6) 0.5062(3) 0.100(4) Uani 1 1 d G U . . .
 H7MA H 0.541093 0.272157 0.482459 0.120 Uiso 1 1 calc R . . . .
 C5HA C 0.5158(5) 0.3320(6) 0.5162(3) 0.095(3) Uani 1 1 d G U . . .
 C1HA C 0.5180(5) 0.3577(5) 0.5510(3) 0.093(3) Uani 1 1 d G U . . .
 H1HA H 0.499681 0.386611 0.557841 0.112 Uiso 1 1 calc R . . . .
 C1AA C 1.1220(6) 0.9900(6) 0.7580(4) 0.097(3) Uani 1 1 d . U . . .
 C6FA C 1.1719(4) 1.0339(6) 0.7469(4) 0.101(4) Uani 1 1 d G U . . .
 H6FA H 1.212863 1.041092 0.754704 0.121 Uiso 1 1 calc R . . . .
 C3KA C 1.1618(5) 1.0674(5) 0.7243(4) 0.106(4) Uani 1 1 d G U . . .
 H3KA H 1.195857 1.097443 0.716667 0.127 Uiso 1 1 calc R . . . .
 C2KA C 1.1018(6) 1.0569(6) 0.7129(3) 0.108(4) Uani 1 1 d G U . . .
 H2KA H 1.094859 1.079805 0.697411 0.130 Uiso 1 1 calc R . . . .
 C5PA C 1.0519(4) 1.0130(6) 0.7240(4) 0.107(4) Uani 1 1 d G U . . .
 H5PA H 1.010867 1.005818 0.716192 0.129 Uiso 1 1 calc R . . . .
 C6LA C 1.0620(5) 0.9795(6) 0.7466(4) 0.106(4) Uani 1 1 d G U . . .
 C2AA C 0.6376(9) 0.6374(9) 0.6988(6) 0.106(4) Uani 1 1 d . U . . .
 H2AA H 0.671974 0.626138 0.698924 0.127 Uiso 1 1 calc R . . . .
 C3AA C 0.8788(9) 0.5198(9) 0.9007(5) 0.103(4) Uani 1 1 d . U . . .
 H3AA H 0.871959 0.533669 0.880878 0.124 Uiso 1 1 calc R . . . .
 C5AA C 0.9722(5) 0.1145(5) 0.5189(3) 0.089(3) Uani 1 1 d . U . . .
 C8CA C 0.9769(5) 0.0870(4) 0.4855(3) 0.092(4) Uani 1 1 d G U . . .
 H8CA H 0.950397 0.044837 0.475748 0.111 Uiso 1 1 calc R . . . .
 C7FA C 1.0205(6) 0.1212(6) 0.4663(3) 0.092(4) Uani 1 1 d G U . . .
 H7FA H 1.023693 0.102355 0.443467 0.110 Uiso 1 1 calc R . . . .
 C9EA C 1.0592(5) 0.1828(6) 0.4805(3) 0.096(4) Uani 1 1 d G U . . .
 H9EA H 1.089004 0.206172 0.467434 0.115 Uiso 1 1 calc R . . . .
 C1PA C 1.0545(5) 0.2103(4) 0.5140(3) 0.096(4) Uani 1 1 d G U . . .
 H1PA H 1.081018 0.252471 0.523681 0.115 Uiso 1 1 calc R . . . .
 C5MA C 1.0110(6) 0.1762(6) 0.5331(3) 0.092(4) Uani 1 1 d G U . . .
 H5MA H 1.007723 0.194954 0.555963 0.110 Uiso 1 1 calc R . . . .
 C7AA C 0.8146(9) 0.6848(9) 0.6620(6) 0.101(4) Uani 1 1 d . U . . .
 H7AA H 0.795682 0.640557 0.656096 0.121 Uiso 1 1 calc R . . . .
 C8AA C 1.0272(7) 0.2746(9) 0.7229(5) 0.086(3) Uani 1 1 d . U . . .
 H8AA H 1.020079 0.257644 0.698783 0.103 Uiso 1 1 calc R . . . .
 C0BA C 0.8603(8) 0.1277(8) 0.6937(5) 0.078(3) Uani 1 1 d . U . . .
 H0BA H 0.845771 0.111286 0.669910 0.093 Uiso 1 1 calc R . . . .
 C2BA C 0.8728(9) 0.7784(8) 0.7013(6) 0.102(4) Uani 1 1 d . U . . .
 H2BA H 0.897542 0.798681 0.722728 0.123 Uiso 1 1 calc R . . . .
 C4BA C 1.0763(5) 0.5879(7) 0.8200(4) 0.115(4) Uani 1 1 d . U . . .
 C2VA C 1.0854(6) 0.5369(6) 0.8017(4) 0.137(4) Uani 1 1 d G U . . .
 H2VA H 1.050923 0.498752 0.792696 0.165 Uiso 1 1 calc R . . . .
 C17 C 1.1449(7) 0.5416(6) 0.7964(4) 0.138(4) Uani 1 1 d G U . . .
 C29 C 1.1953(5) 0.5974(7) 0.8095(4) 0.139(4) Uani 1 1 d G U . . .
 H29 H 1.235944 0.600651 0.805908 0.167 Uiso 1 1 calc R . . . .
 C5SA C 1.1862(5) 0.6485(6) 0.8279(4) 0.131(4) Uani 1 1 d G U . . .
 C9NA C 1.1267(6) 0.6437(6) 0.8331(4) 0.127(4) Uani 1 1 d G U . . .
 H9NA H 1.120434 0.678616 0.845698 0.152 Uiso 1 1 calc R . . . .
 C6BA C 0.5039(8) 0.0037(8) 0.7874(5) 0.082(3) Uani 1 1 d . U . . .
 H6BA H 0.498882 -0.037941 0.786568 0.098 Uiso 1 1 calc R . . . .
 C7BA C 0.3563(6) 0.1484(8) 0.6352(5) 0.077(3) Uani 1 1 d . U . . .
 H7BA H 0.352913 0.160119 0.614002 0.093 Uiso 1 1 calc R . . . .
 C8BA C 0.6582(9) 0.1581(10) 0.5860(6) 0.094(3) Uani 1 1 d . U . . .
 C9BA C 1.0237(4) 0.2363(6) 0.6241(3) 0.089(3) Uani 1 1 d . U . . .
 C4AA C 1.0623(5) 0.2047(5) 0.6235(4) 0.093(4) Uani 1 1 d G U . . .
 H4AA H 1.048906 0.166615 0.630930 0.111 Uiso 1 1 calc R . . . .
 C0NA C 1.1203(5) 0.2289(6) 0.6122(4) 0.095(3) Uani 1 1 d G U . . .
 C6CA C 1.1399(4) 0.2846(6) 0.6014(4) 0.102(4) Uani 1 1 d G U . . .
 H6CA H 1.179585 0.301118 0.593600 0.122 Uiso 1 1 calc R . . . .
 C4HA C 1.1014(6) 0.3162(5) 0.6019(4) 0.101(4) Uani 1 1 d G U . . .
 C6JA C 1.0433(5) 0.2920(5) 0.6132(4) 0.098(4) Uani 1 1 d G U . . .
 H6JA H 1.016947 0.313598 0.613583 0.117 Uiso 1 1 calc R . . . .
 C3CA C 0.5762(9) 0.5898(9) 0.6942(6) 0.096(3) Uani 1 1 d . U . . .
 C4CA C 0.5341(8) 0.0343(8) 0.7621(5) 0.085(3) Uani 1 1 d . U . . .
 C5CA C 0.9177(6) 0.8861(5) 0.7971(5) 0.1261(15) Uani 1 1 d . U . . .
 C6SA C 0.9591(5) 0.9458(6) 0.8130(5) 0.1261(15) Uani 1 1 d G U . . .
 H6SA H 0.998504 0.952377 0.823259 0.151 Uiso 1 1 calc R . . . .
 C6WA C 0.9429(6) 0.9961(4) 0.8141(4) 0.1261(15) Uani 1 1 d G U . . .
 C9FA C 0.8853(6) 0.9865(5) 0.7991(5) 0.1261(15) Uani 1 1 d G U . . .
 H9FA H 0.874230 1.020826 0.799810 0.151 Uiso 1 1 calc R . . . .
 C1UA C 0.8439(5) 0.9267(6) 0.7831(5) 0.1261(15) Uani 1 1 d G U . . .
 C7PA C 0.8600(6) 0.8765(4) 0.7821(4) 0.1261(15) Uani 1 1 d G U . . .
 H7PA H 0.831722 0.835647 0.771170 0.151 Uiso 1 1 calc R . . . .
 C7CA C 0.9000(7) 0.6967(7) 0.8530(3) 0.107(3) Uani 1 1 d . U . . .
 C4OA C 0.9438(7) 0.7572(7) 0.8647(4) 0.120(4) Uani 1 1 d G U . . .
 H4OA H 0.971018 0.777304 0.849429 0.144 Uiso 1 1 calc R . . . .
 C8VA C 0.9477(7) 0.7885(5) 0.8986(4) 0.121(4) Uani 1 1 d G U . . .
 C8UA C 0.9078(8) 0.7591(7) 0.9209(3) 0.126(4) Uani 1 1 d G U . . .
 H8UA H 0.910498 0.780476 0.944048 0.151 Uiso 1 1 calc R . . . .
 C4YA C 0.8640(7) 0.6985(7) 0.9092(4) 0.127(4) Uani 1 1 d G U . . .
 C1BB C 0.8601(6) 0.6673(5) 0.8753(4) 0.119(4) Uani 1 1 d G U . . .
 H1BB H 0.830175 0.625887 0.867362 0.142 Uiso 1 1 calc R . . . .
 C9CA C 0.8483(9) 0.7143(8) 0.6932(6) 0.091(3) Uani 1 1 d . U . . .
 C0DA C 0.3100(7) 0.0949(8) 0.6766(5) 0.085(3) Uani 1 1 d . U . . .
 H0DA H 0.273766 0.069004 0.684925 0.102 Uiso 1 1 calc R . . . .
 C1DA C 0.8731(7) 0.2046(8) 0.7462(5) 0.074(3) Uani 1 1 d . U . . .
 H1DA H 0.866891 0.240057 0.757917 0.089 Uiso 1 1 calc R . . . .
 C4DA C 0.9377(6) 0.3797(6) 0.6092(4) 0.102(3) Uani 1 1 d . U . . .
 C2HA C 0.9492(6) 0.3537(5) 0.5771(4) 0.109(4) Uani 1 1 d G U . . .
 H2HA H 0.927036 0.310522 0.567303 0.131 Uiso 1 1 calc R . . . .
 C0TA C 0.9931(7) 0.3908(7) 0.5592(3) 0.117(4) Uani 1 1 d G U . . .
 C0WA C 1.0254(6) 0.4539(6) 0.5735(4) 0.120(4) Uani 1 1 d G U . . .
 H0WA H 1.055433 0.479279 0.561247 0.144 Uiso 1 1 calc R . . . .
 C6TA C 1.0139(6) 0.4799(5) 0.6056(4) 0.121(4) Uani 1 1 d G U . . .
 C4GA C 0.9701(6) 0.4428(6) 0.6235(3) 0.112(4) Uani 1 1 d G U . . .
 H4GA H 0.962210 0.460623 0.645503 0.134 Uiso 1 1 calc R . . . .
 C5DA C 0.6479(10) 0.7018(9) 0.7032(7) 0.107(4) Uani 1 1 d . U . . .
 C8DA C 0.4912(10) 0.5671(11) 0.6031(7) 0.119(4) Uani 1 1 d . U . . .
 C9DA C 0.4127(6) 0.1716(7) 0.6539(5) 0.073(3) Uani 1 1 d . U . . .
 C2EA C 1.0130(7) 0.3247(9) 0.7371(5) 0.080(3) Uani 1 1 d . U . . .
 C3EA C 0.7080(8) 0.0928(8) 0.7836(5) 0.080(3) Uani 1 1 d . U . . .
 C5EA C 0.3566(8) 0.2923(9) 0.7048(6) 0.095(3) Uani 1 1 d . U . . .
 H5EA H 0.349905 0.305438 0.684564 0.114 Uiso 1 1 calc R . . . .
 C7EA C 0.4553(9) 0.0013(9) 0.8417(5) 0.101(5) Uani 1 1 d . U . . .
 H7EA H 0.488897 0.005879 0.858219 0.152 Uiso 1 1 calc GR . . . .
 H7EB H 0.430250 -0.042969 0.832169 0.152 Uiso 1 1 calc GR . . . .
 H7EC H 0.429254 0.020802 0.853366 0.152 Uiso 1 1 calc GR . . . .
 C8EA C 0.3036(7) 0.1081(8) 0.6463(5) 0.082(3) Uani 1 1 d . U . . .
 C0FA C 0.9023(8) 0.1173(8) 0.7456(5) 0.085(3) Uani 1 1 d . U . . .
 H0FA H 0.916263 0.093805 0.757667 0.102 Uiso 1 1 calc R . . . .
 C1FA C 0.6555(8) 0.0761(8) 0.8345(5) 0.083(3) Uani 1 1 d . U . . .
 C3FA C 0.7888(9) -0.1341(8) 0.5769(5) 0.097(5) Uani 1 1 d . U . . .
 H3FA H 0.834079 -0.117075 0.579088 0.145 Uiso 1 1 calc GR . . . .
 H3FB H 0.773187 -0.137846 0.553171 0.145 Uiso 1 1 calc GR . . . .
 H3FC H 0.772779 -0.175224 0.582429 0.145 Uiso 1 1 calc GR . . . .
 C0GA C 0.8563(7) 0.1829(7) 0.7112(5) 0.071(3) Uani 1 1 d . U . . .
 C1GA C 0.5946(6) 0.0604(6) 0.6515(4) 0.111(3) Uani 1 1 d . U . . .
 C8OA C 0.6001(6) 0.0163(7) 0.6248(4) 0.123(4) Uani 1 1 d G U . . .
 H8OA H 0.639774 0.017492 0.620184 0.147 Uiso 1 1 calc R . . . .
 C1VA C 0.5475(8) -0.0296(7) 0.6048(4) 0.128(4) Uani 1 1 d G U . . .
 C7VA C 0.4894(6) -0.0314(7) 0.6116(4) 0.131(4) Uani 1 1 d G U . . .
 H7VA H 0.453505 -0.062726 0.597974 0.158 Uiso 1 1 calc R . . . .
 C8XA C 0.4840(5) 0.0128(8) 0.6383(4) 0.131(4) Uani 1 1 d G U . . .
 C7JA C 0.5366(7) 0.0587(7) 0.6583(4) 0.125(4) Uani 1 1 d G U . . .
 H7JA H 0.532832 0.088862 0.676556 0.149 Uiso 1 1 calc R . . . .
 C3GA C 1.0018(9) 0.4416(10) 0.8966(6) 0.103(4) Uani 1 1 d . U . . .
 C7GA C 0.5154(7) 0.1230(7) 0.7873(5) 0.072(3) Uani 1 1 d . U . . .
 C8GA C 0.8996(8) 0.1743(8) 0.7651(5) 0.082(3) Uani 1 1 d . U . . .
 C9GA C 0.3657(7) 0.1161(8) 0.6972(6) 0.088(3) Uani 1 1 d . U . . .
 C0HA C 0.7370(9) 0.0702(8) 0.7542(5) 0.090(5) Uani 1 1 d . U . . .
 H0HA H 0.763631 0.051822 0.762311 0.135 Uiso 1 1 calc GR . . . .
 H0HB H 0.761756 0.105232 0.744206 0.135 Uiso 1 1 calc GR . . . .
 H0HC H 0.704661 0.038760 0.736626 0.135 Uiso 1 1 calc GR . . . .
 C8HA C 0.8927(9) 0.0402(8) 0.6933(6) 0.095(5) Uani 1 1 d . U . . .
 H8HA H 0.867341 0.025144 0.670972 0.143 Uiso 1 1 calc GR . . . .
 H8HB H 0.878649 0.007832 0.706638 0.143 Uiso 1 1 calc GR . . . .
 H8HC H 0.936048 0.049912 0.689528 0.143 Uiso 1 1 calc GR . . . .
 C1IA C 0.6806(8) 0.0565(8) 0.8069(5) 0.081(3) Uani 1 1 d . U . . .
 H1IA H 0.679516 0.015605 0.803154 0.098 Uiso 1 1 calc R . . . .
 C2IA C 0.3567(6) 0.2781(7) 0.5729(3) 0.110(4) Uani 1 1 d . U . . .
 C1CA C 0.3800(6) 0.2365(7) 0.5557(4) 0.113(4) Uani 1 1 d G U . . .
 H1CA H 0.404865 0.222921 0.568178 0.136 Uiso 1 1 calc R . . . .
 C8PA C 0.3669(6) 0.2150(6) 0.5201(4) 0.118(4) Uani 1 1 d G U . . .
 C2RA C 0.3305(7) 0.2349(7) 0.5018(3) 0.121(4) Uani 1 1 d G U . . .
 H2RA H 0.321502 0.220188 0.477499 0.145 Uiso 1 1 calc R . . . .
 C9TA C 0.3072(6) 0.2764(7) 0.5190(4) 0.118(4) Uani 1 1 d G U . . .
 C9HA C 0.3203(6) 0.2980(6) 0.5545(4) 0.111(4) Uani 1 1 d G U . . .
 H9HA H 0.304365 0.326360 0.566307 0.133 Uiso 1 1 calc R . . . .
 C3IA C 1.1144(11) 0.7920(10) 0.8450(6) 0.119(4) Uani 1 1 d . U . . .
 C4IA C 0.7088(8) 0.1506(7) 0.7875(5) 0.075(3) Uani 1 1 d . U . . .
 H4IA H 0.725984 0.174953 0.771124 0.090 Uiso 1 1 calc R . . . .
 C7IA C 0.5587(9) 0.0003(8) 0.7332(6) 0.103(6) Uani 1 1 d . U . . .
 H7IA H 0.599101 0.029106 0.728739 0.154 Uiso 1 1 calc GR . . . .
 H7IB H 0.529764 -0.014849 0.712256 0.154 Uiso 1 1 calc GR . . . .
 H7IC H 0.563007 -0.034976 0.740240 0.154 Uiso 1 1 calc GR . . . .
 C0JA C 1.0483(4) 0.6072(6) 0.7282(4) 0.099(3) Uani 1 1 d . U . . .
 C0BB C 1.0506(5) 0.5508(5) 0.7127(4) 0.114(4) Uani 1 1 d G U . . .
 H0BB H 1.013497 0.514295 0.706298 0.136 Uiso 1 1 calc R . . . .
 C9PA C 1.1071(6) 0.5479(5) 0.7064(4) 0.120(4) Uani 1 1 d G U . . .
 C3SA C 1.1614(5) 0.6014(6) 0.7157(4) 0.118(4) Uani 1 1 d G U . . .
 H3SA H 1.200060 0.599414 0.711436 0.141 Uiso 1 1 calc R . . . .
 C4SA C 1.1591(5) 0.6577(5) 0.7313(4) 0.114(4) Uani 1 1 d G U . . .
 C6DA C 1.1026(6) 0.6606(5) 0.7375(4) 0.110(4) Uani 1 1 d G U . . .
 H6DA H 1.101046 0.699138 0.748155 0.132 Uiso 1 1 calc R . . . .
 C1JA C 0.3041(8) 0.2530(9) 0.7202(6) 0.097(3) Uani 1 1 d . U . . .
 C2JA C 0.3915(11) 0.6576(11) 0.5964(8) 0.143(6) Uani 1 1 d . U . . .
 H2JA H 0.396996 0.695155 0.613698 0.214 Uiso 1 1 calc GR . . . .
 H2JB H 0.353249 0.623240 0.599041 0.214 Uiso 1 1 calc GR . . . .
 H2JC H 0.388925 0.665401 0.573272 0.214 Uiso 1 1 calc GR . . . .
 C3JA C 0.4400(11) 0.5814(11) 0.5994(7) 0.127(4) Uani 1 1 d . U . . .
 H3JA H 0.400139 0.548356 0.595475 0.152 Uiso 1 1 calc R . . . .
 C4JA C 0.4252(9) 0.2942(9) 0.7497(6) 0.098(4) Uani 1 1 d . U . . .
 H4JA H 0.466078 0.309057 0.760704 0.118 Uiso 1 1 calc R . . . .
 C5JA C 1.2078(4) 0.9476(6) 0.7846(4) 0.096(3) Uani 1 1 d . U . . .
 C7DA C 1.2163(4) 0.8996(5) 0.7622(4) 0.102(4) Uani 1 1 d G U . . .
 H7DA H 1.181572 0.864034 0.750382 0.123 Uiso 1 1 calc R . . . .
 C4PA C 1.2757(6) 0.9037(5) 0.7573(3) 0.103(4) Uani 1 1 d G U . . .
 H4PA H 1.281591 0.870928 0.742054 0.124 Uiso 1 1 calc R . . . .
 C7OA C 1.3266(4) 0.9558(6) 0.7747(4) 0.105(4) Uani 1 1 d G U . . .
 H7OA H 1.367221 0.958564 0.771281 0.126 Uiso 1 1 calc R . . . .
 C8FA C 1.3181(4) 1.0037(5) 0.7970(4) 0.105(4) Uani 1 1 d G U . . .
 H8FA H 1.352832 1.039308 0.808837 0.125 Uiso 1 1 calc R . . . .
 C2FA C 1.2587(5) 0.9996(5) 0.8019(3) 0.104(4) Uani 1 1 d G U . . .
 H2FA H 1.252813 1.032415 0.817165 0.125 Uiso 1 1 calc R . . . .
 C8JA C 1.0849(5) 0.7908(6) 0.6892(4) 0.093(3) Uani 1 1 d . U . . .
 C0CA C 1.1035(6) 0.7437(4) 0.6751(4) 0.103(4) Uani 1 1 d G U . . .
 H0CA H 1.079704 0.702043 0.676709 0.124 Uiso 1 1 calc R . . . .
 C4MA C 1.1569(6) 0.7574(5) 0.6585(4) 0.108(4) Uani 1 1 d G U . . .
 C4LA C 1.1918(5) 0.8183(6) 0.6561(4) 0.107(4) Uani 1 1 d G U . . .
 H4LA H 1.228281 0.827633 0.644839 0.129 Uiso 1 1 calc R . . . .
 C7QA C 1.1731(6) 0.8654(4) 0.6703(4) 0.105(4) Uani 1 1 d G U . . .
 C5RA C 1.1197(6) 0.8517(5) 0.6868(4) 0.103(4) Uani 1 1 d G U . . .
 H5RA H 1.106948 0.883991 0.696443 0.123 Uiso 1 1 calc R . . . .
 C2NA C 0.9677(5) 0.0476(6) 0.5727(3) 0.089(3) Uani 1 1 d . U . . .
 C9JA C 0.9425(4) 0.0200(6) 0.5995(3) 0.096(4) Uani 1 1 d G U . . .
 H9JA H 0.901680 0.014468 0.604293 0.115 Uiso 1 1 calc R . . . .
 C9AA C 0.9771(6) 0.0005(6) 0.6195(3) 0.095(4) Uani 1 1 d G U . . .
 H9AA H 0.959876 -0.018416 0.637819 0.114 Uiso 1 1 calc R . . . .
 C7NA C 1.0368(5) 0.0086(6) 0.6125(3) 0.098(4) Uani 1 1 d G U . . .
 H7NA H 1.060458 -0.004797 0.626129 0.117 Uiso 1 1 calc R . . . .
 C6IA C 1.0620(4) 0.0362(6) 0.5857(3) 0.093(3) Uani 1 1 d G U . . .
 H6IA H 1.102845 0.041708 0.580913 0.111 Uiso 1 1 calc R . . . .
 C2LA C 1.0274(5) 0.0557(6) 0.5657(3) 0.094(3) Uani 1 1 d G U . . .
 H2LA H 1.044650 0.074592 0.547387 0.112 Uiso 1 1 calc R . . . .
 C3OA C 0.7686(11) 0.2104(11) 0.9195(6) 0.110(4) Uani 1 1 d . U . . .
 C5QA C 0.7877(11) 0.1772(10) 0.8918(6) 0.110(4) Uani 1 1 d . U . . .
 H5QA H 0.793512 0.192030 0.871180 0.132 Uiso 1 1 calc R . . . .
 C7SA C 0.7083(10) 0.7481(9) 0.7066(7) 0.122(6) Uani 1 1 d . U . . .
 H7SA H 0.725093 0.761922 0.730957 0.183 Uiso 1 1 calc GR . . . .
 H7SB H 0.707318 0.783530 0.698162 0.183 Uiso 1 1 calc GR . . . .
 H7SC H 0.734441 0.731063 0.693144 0.183 Uiso 1 1 calc GR . . . .
 C1KA C 0.6705(10) 0.1190(10) 0.5596(6) 0.107(4) Uani 1 1 d . U . . .
 H1KA H 0.712113 0.125560 0.556189 0.129 Uiso 1 1 calc R . . . .
 C4KA C 1.0678(8) 0.2767(10) 0.7788(6) 0.095(3) Uani 1 1 d . U . . .
 H4KA H 1.085898 0.260293 0.793682 0.114 Uiso 1 1 calc R . . . .
 C5KA C 0.6569(6) 0.5106(6) 0.5685(3) 0.097(3) Uani 1 1 d . U . . .
 C8KA C 0.6776(6) 0.4650(6) 0.5543(3) 0.099(4) Uani 1 1 d G U . . .
 H8KA H 0.695109 0.447698 0.568988 0.119 Uiso 1 1 calc R . . . .
 C5IA C 0.6726(6) 0.4447(6) 0.5188(4) 0.101(4) Uani 1 1 d G U . . .
 C1NA C 0.6469(6) 0.4700(6) 0.4973(3) 0.103(4) Uani 1 1 d G U . . .
 H1NA H 0.643502 0.456181 0.473019 0.124 Uiso 1 1 calc R . . . .
 C1LA C 0.6262(6) 0.5157(6) 0.5115(3) 0.100(3) Uani 1 1 d G U . . .
 C8MA C 0.6312(6) 0.5360(5) 0.5471(4) 0.101(4) Uani 1 1 d G U . . .
 H8MA H 0.617102 0.567129 0.556752 0.121 Uiso 1 1 calc R . . . .
 C6KA C 1.1635(9) 0.1964(10) 0.6135(6) 0.116(7) Uani 1 1 d . U . . .
 H6KA H 1.149229 0.167219 0.628728 0.174 Uiso 1 1 calc GR . . . .
 H6KB H 1.205293 0.227305 0.622305 0.174 Uiso 1 1 calc GR . . . .
 H6KC H 1.163928 0.173461 0.590241 0.174 Uiso 1 1 calc GR . . . .
 C7KA C 0.8072(10) 0.7181(9) 0.6384(7) 0.109(4) Uani 1 1 d . U . . .
 C9KA C 1.0524(8) 0.2495(10) 0.7454(5) 0.088(3) Uani 1 1 d . U . . .
 C3LA C 0.4869(7) 0.0933(7) 0.8122(5) 0.075(3) Uani 1 1 d . U . . .
 H3LA H 0.469948 0.113623 0.829522 0.090 Uiso 1 1 calc R . . . .
 C5LA C 0.8901(12) 0.8839(9) 0.6936(7) 0.138(7) Uani 1 1 d . U . . .
 H5LA H 0.911339 0.897049 0.716986 0.208 Uiso 1 1 calc GR . . . .
 H5LB H 0.855987 0.897445 0.693329 0.208 Uiso 1 1 calc GR . . . .
 H5LC H 0.919360 0.902774 0.677818 0.208 Uiso 1 1 calc GR . . . .
 C7LA C 0.3743(9) 0.2558(10) 0.7640(6) 0.100(4) Uani 1 1 d D U . . .
 C9LA C 0.8122(7) 0.3661(9) 0.5408(4) 0.121(4) Uani 1 1 d . U . . .
 C9YA C 0.8081(7) 0.3305(7) 0.5079(5) 0.133(4) Uani 1 1 d G U . . .
 H9YA H 0.778620 0.288622 0.501625 0.160 Uiso 1 1 calc R . . . .
 C11 C 0.8471(9) 0.3563(9) 0.4844(3) 0.141(4) Uani 1 1 d G U . . .
 C5BB C 0.8902(7) 0.4177(9) 0.4936(4) 0.139(5) Uani 1 1 d G U . . .
 H5BB H 0.916816 0.435312 0.477494 0.167 Uiso 1 1 calc R . . . .
 C28 C 0.8943(7) 0.4532(7) 0.5265(5) 0.139(4) Uani 1 1 d G U . . .
 C7XA C 0.8553(8) 0.4274(8) 0.5500(4) 0.134(4) Uani 1 1 d G U . . .
 H7XA H 0.858144 0.451688 0.572493 0.161 Uiso 1 1 calc R . . . .
 C0MA C 0.7620(9) 0.7348(9) 0.8322(4) 0.132(4) Uani 1 1 d . U . . .
 C0DB C 0.8050(7) 0.7941(8) 0.8478(5) 0.148(4) Uani 1 1 d G U . . .
 H0DB H 0.838915 0.814965 0.836151 0.177 Uiso 1 1 calc R . . . .
 C2AB C 0.7983(8) 0.8230(7) 0.8805(5) 0.151(4) Uani 1 1 d G U . . .
 C4DB C 0.7487(9) 0.7925(9) 0.8976(4) 0.153(5) Uani 1 1 d G U . . .
 H4DB H 0.744100 0.812172 0.919943 0.183 Uiso 1 1 calc R . . . .
 C43 C 0.7057(7) 0.7332(9) 0.8820(5) 0.153(4) Uani 1 1 d G U . . .
 C9 C 0.7124(7) 0.7044(7) 0.8493(5) 0.150(5) Uani 1 1 d G U . . .
 H9 H 0.682996 0.663839 0.838643 0.180 Uiso 1 1 calc R . . . .
 C2MA C 0.8650(10) 0.8138(9) 0.6822(7) 0.107(4) Uani 1 1 d . U . . .
 C3MA C 0.6287(10) 0.0375(9) 0.8595(6) 0.105(5) Uani 1 1 d . U . . .
 H3MA H 0.583526 0.020085 0.855453 0.158 Uiso 1 1 calc GR . . . .
 H3MB H 0.642111 0.063241 0.883003 0.158 Uiso 1 1 calc GR . . . .
 H3MC H 0.642797 0.003521 0.856783 0.158 Uiso 1 1 calc GR . . . .
 C6MA C 0.9003(10) 0.4805(10) 0.9571(6) 0.107(4) Uani 1 1 d . U . . .
 C9MA C 0.9241(10) 0.5578(10) 0.9244(6) 0.105(4) Uani 1 1 d . U . . .
 C4NA C 0.9236(10) 0.6338(10) 0.6164(6) 0.117(4) Uani 1 1 d . U . . .
 C5NA C 0.6985(10) 0.3951(10) 0.5030(6) 0.113(6) Uani 1 1 d . U . . .
 H5NA H 0.743356 0.415742 0.502913 0.170 Uiso 1 1 calc GR . . . .
 H5NB H 0.679186 0.375023 0.479282 0.170 Uiso 1 1 calc GR . . . .
 H5NC H 0.689093 0.363669 0.516858 0.170 Uiso 1 1 calc GR . . . .
 C6NA C 0.4824(8) 0.0331(8) 0.8125(5) 0.083(3) Uani 1 1 d . U . . .
 C8NA C 0.3876(10) 0.1656(11) 0.5025(7) 0.128(7) Uani 1 1 d . U . . .
 H8NA H 0.429528 0.185365 0.496145 0.193 Uiso 1 1 calc GR . . . .
 H8NB H 0.359385 0.140450 0.481697 0.193 Uiso 1 1 calc GR . . . .
 H8NC H 0.387514 0.138719 0.518208 0.193 Uiso 1 1 calc GR . . . .
 C1OA C 0.9269(9) 0.3197(10) 0.8948(5) 0.103(4) Uani 1 1 d . U . . .
 H1OA H 0.903341 0.276313 0.892150 0.124 Uiso 1 1 calc R . . . .
 C2OA C 0.8687(11) 0.6238(11) 0.5622(7) 0.125(4) Uani 1 1 d . U . . .
 C6OA C 0.9547(9) 0.4098(9) 0.8720(5) 0.095(4) Uani 1 1 d . U . . .
 H6OA H 0.948073 0.429894 0.854903 0.114 Uiso 1 1 calc R . . . .
 C0PA C 0.4168(7) 0.1560(8) 0.6844(5) 0.082(3) Uani 1 1 d . U . . .
 H0PA H 0.456013 0.172898 0.697606 0.098 Uiso 1 1 calc R . . . .
 C2PA C 0.2409(8) 0.0837(10) 0.6261(6) 0.109(6) Uani 1 1 d . U . . .
 H2PA H 0.244061 0.103780 0.606587 0.163 Uiso 1 1 calc GR . . . .
 H2PB H 0.211800 0.092847 0.641057 0.163 Uiso 1 1 calc GR . . . .
 H2PC H 0.226182 0.038556 0.617458 0.163 Uiso 1 1 calc GR . . . .
 C3PA C 0.9341(10) 0.5371(10) 0.9539(6) 0.110(4) Uani 1 1 d . U . . .
 H3PA H 0.965765 0.564588 0.971652 0.132 Uiso 1 1 calc R . . . .
 C6PA C 0.5968(9) 0.1517(10) 0.5900(6) 0.104(4) Uani 1 1 d . U . . .
 H6PA H 0.587830 0.175140 0.609726 0.125 Uiso 1 1 calc R . . . .
 C0QA C 0.2394(8) 0.2333(10) 0.7039(6) 0.114(7) Uani 1 1 d . U . . .
 H0QA H 0.232946 0.270091 0.700748 0.170 Uiso 1 1 calc GR . . . .
 H0QB H 0.209766 0.212135 0.718859 0.170 Uiso 1 1 calc GR . . . .
 H0QC H 0.233204 0.204850 0.681447 0.170 Uiso 1 1 calc GR . . . .
 C2QA C 0.9719(10) 0.3522(11) 0.9229(6) 0.107(4) Uani 1 1 d . U . . .
 C3QA C 0.5572(11) 0.6767(11) 0.6081(7) 0.124(4) Uani 1 1 d . U . . .
 C4QA C 0.8478(9) 0.4402(10) 0.9323(5) 0.100(4) Uani 1 1 d . U . . .
 H4QA H 0.819862 0.401485 0.936244 0.120 Uiso 1 1 calc R . . . .
 C6QA C 0.5502(10) 0.1111(11) 0.5648(6) 0.114(4) Uani 1 1 d . U . . .
 C8QA C 1.0911(11) 0.7726(11) 0.8745(7) 0.133(5) Uani 1 1 d . U . . .
 H8QA H 1.051689 0.739406 0.872748 0.160 Uiso 1 1 calc R . . . .
 C9QA C 1.1322(7) 0.9905(7) 0.8300(3) 0.116(4) Uani 1 1 d . U . . .
 C5OA C 1.1491(7) 1.0545(7) 0.8374(4) 0.120(4) Uani 1 1 d G U . . .
 H5OA H 1.156582 1.076280 0.819344 0.144 Uiso 1 1 calc R . . . .
 C4TA C 1.1550(7) 1.0867(5) 0.8714(4) 0.123(4) Uani 1 1 d G U . . .
 H4TA H 1.166566 1.130421 0.876445 0.147 Uiso 1 1 calc R . . . .
 C8SA C 1.1441(7) 1.0548(7) 0.8978(3) 0.131(5) Uani 1 1 d G U . . .
 H8SA H 1.148115 1.076799 0.921005 0.157 Uiso 1 1 calc R . . . .
 C4RA C 1.1272(7) 0.9908(7) 0.8904(4) 0.131(4) Uani 1 1 d G U . . .
 H4RA H 1.119681 0.969035 0.908464 0.157 Uiso 1 1 calc R . . . .
 C1QA C 1.1212(7) 0.9586(5) 0.8565(5) 0.127(4) Uani 1 1 d G U . . .
 H1QA H 1.109697 0.914892 0.851364 0.153 Uiso 1 1 calc R . . . .
 C0RA C 0.9164(9) 0.3503(10) 0.8704(5) 0.092(3) Uani 1 1 d . U . . .
 C7RA C 0.8192(11) 0.0902(11) 0.8642(6) 0.124(6) Uani 1 1 d . U . . .
 H7RA H 0.863782 0.112151 0.863685 0.186 Uiso 1 1 calc GR . . . .
 H7RB H 0.797314 0.086807 0.842252 0.186 Uiso 1 1 calc GR . . . .
 H7RC H 0.810227 0.048461 0.867988 0.186 Uiso 1 1 calc GR . . . .
 C9RA C 0.4971(5) 0.1806(7) 0.8992(4) 0.116(4) Uani 1 1 d . U . . .
 C3HA C 0.4493(7) 0.1897(7) 0.8835(4) 0.120(4) Uani 1 1 d G U . . .
 H3HA H 0.458125 0.217746 0.868479 0.144 Uiso 1 1 calc R . . . .
 C82 C 0.3887(6) 0.1578(8) 0.8896(4) 0.125(4) Uani 1 1 d G U . . .
 C8RA C 0.3758(5) 0.1169(7) 0.9116(4) 0.131(4) Uani 1 1 d G U . . .
 H8RA H 0.334334 0.095069 0.915767 0.157 Uiso 1 1 calc R . . . .
 C2TA C 0.4235(7) 0.1078(7) 0.9273(4) 0.128(4) Uani 1 1 d G U . . .
 C0OA C 0.4842(6) 0.1397(8) 0.9212(4) 0.124(4) Uani 1 1 d G U . . .
 H0OA H 0.516829 0.133441 0.931943 0.149 Uiso 1 1 calc R . . . .
 C0SA C 0.8085(7) 0.1732(8) 0.5087(3) 0.111(4) Uani 1 1 d . U . . .
 C6HA C 0.8401(6) 0.1465(8) 0.4864(4) 0.114(4) Uani 1 1 d G U . . .
 H6HA H 0.877538 0.145363 0.494702 0.136 Uiso 1 1 calc R . . . .
 C5VA C 0.8170(7) 0.1213(8) 0.4519(3) 0.120(4) Uani 1 1 d G U . . .
 C9OA C 0.7622(7) 0.1229(8) 0.4397(3) 0.124(4) Uani 1 1 d G U . . .
 H9OA H 0.746375 0.105725 0.416133 0.149 Uiso 1 1 calc R . . . .
 C4CB C 0.7306(6) 0.1497(8) 0.4620(4) 0.127(4) Uani 1 1 d G U . . .
 C0KA C 0.7538(6) 0.1749(8) 0.4965(3) 0.121(4) Uani 1 1 d G U . . .
 H0KA H 0.732179 0.193153 0.511747 0.145 Uiso 1 1 calc R . . . .
 C1SA C 0.8330(10) 0.7835(9) 0.6493(6) 0.108(4) Uani 1 1 d . U . . .
 H1SA H 0.828537 0.807694 0.633918 0.129 Uiso 1 1 calc R . . . .
 C2SA C 0.1532(8) 0.3687(11) 0.6878(7) 0.127(6) Uani 1 1 d . U . . .
 H2SA H 0.156132 0.394176 0.670883 0.190 Uiso 1 1 calc GR . . . .
 H2SB H 0.125250 0.374964 0.704549 0.190 Uiso 1 1 calc GR . . . .
 H2SC H 0.137232 0.324692 0.675950 0.190 Uiso 1 1 calc GR . . . .
 C9SA C 0.7713(11) 0.6875(10) 0.6035(7) 0.129(7) Uani 1 1 d . U . . .
 H9SA H 0.776989 0.649138 0.594293 0.193 Uiso 1 1 calc GR . . . .
 H9SB H 0.786152 0.715935 0.587854 0.193 Uiso 1 1 calc GR . . . .
 H9SC H 0.727323 0.677554 0.605396 0.193 Uiso 1 1 calc GR . . . .
 C1TA C 0.9673(11) 0.6230(10) 0.9211(6) 0.139(8) Uani 1 1 d . U . . .
 H1TA H 1.003646 0.621132 0.910392 0.208 Uiso 1 1 calc GR . . . .
 H1TB H 0.980348 0.650843 0.944033 0.208 Uiso 1 1 calc GR . . . .
 H1TC H 0.945493 0.638852 0.906743 0.208 Uiso 1 1 calc GR . . . .
 C3TA C 0.6165(11) 0.7374(11) 0.7958(7) 0.141(7) Uani 1 1 d . U . . .
 H3TA H 0.606602 0.770559 0.789728 0.211 Uiso 1 1 calc GR . . . .
 H3TB H 0.645284 0.728668 0.780365 0.211 Uiso 1 1 calc GR . . . .
 H3TC H 0.635671 0.750760 0.819679 0.211 Uiso 1 1 calc GR . . . .
 C7TA C 0.5480(11) 0.6127(11) 0.6078(7) 0.123(4) Uani 1 1 d . U . . .
 H7TA H 0.582901 0.603102 0.611096 0.148 Uiso 1 1 calc R . . . .
 C8TA C 0.9231(11) 0.1981(11) 0.8025(6) 0.125(7) Uani 1 1 d . U . . .
 H8TA H 0.947622 0.243141 0.807075 0.188 Uiso 1 1 calc GR . . . .
 H8TB H 0.948926 0.177318 0.808609 0.188 Uiso 1 1 calc GR . . . .
 H8TC H 0.888057 0.189552 0.816323 0.188 Uiso 1 1 calc GR . . . .
 C9UA C 1.1745(11) 0.8384(10) 0.8476(7) 0.132(5) Uani 1 1 d . U . . .
 H9UA H 1.193068 0.849072 0.827503 0.159 Uiso 1 1 calc R . . . .
 C1XA C 1.2131(9) 0.9340(8) 0.6694(6) 0.116(7) Uani 1 1 d . U . . .
 H1XA H 1.231004 0.957840 0.692835 0.174 Uiso 1 1 calc GR . . . .
 H1XB H 1.187214 0.952020 0.659976 0.174 Uiso 1 1 calc GR . . . .
 H1XC H 1.246340 0.935529 0.654812 0.174 Uiso 1 1 calc GR . . . .
 C2YA C 1.1758(11) 0.7035(11) 0.6390(7) 0.143(8) Uani 1 1 d . U . . .
 H2YA H 1.201387 0.717825 0.620863 0.215 Uiso 1 1 calc GR . . . .
 H2YB H 1.138386 0.666694 0.628725 0.215 Uiso 1 1 calc GR . . . .
 H2YC H 1.199157 0.692841 0.655472 0.215 Uiso 1 1 calc GR . . . .
 C3ZA C 1.2186(9) 0.7191(11) 0.7376(7) 0.153(9) Uani 1 1 d . U . . .
 H3ZA H 1.241409 0.724953 0.759759 0.229 Uiso 1 1 calc GR . . . .
 H3ZB H 1.207107 0.754391 0.738003 0.229 Uiso 1 1 calc GR . . . .
 H3ZC H 1.244741 0.716649 0.719051 0.229 Uiso 1 1 calc GR . . . .
 C6CB C 1.0037(12) 0.3575(12) 0.5211(7) 0.151(8) Uani 1 1 d . U . . .
 H6CB H 0.998012 0.314635 0.521006 0.227 Uiso 1 1 calc GR . . . .
 H6CC H 1.045765 0.380813 0.515987 0.227 Uiso 1 1 calc GR . . . .
 H6CD H 0.973811 0.357167 0.503573 0.227 Uiso 1 1 calc GR . . . .
 C0UA C 0.8509(11) 0.0943(12) 0.4258(6) 0.131(7) Uani 1 1 d . U . . .
 H0UA H 0.888707 0.127908 0.421996 0.197 Uiso 1 1 calc GR . . . .
 H0UB H 0.824235 0.073800 0.404001 0.197 Uiso 1 1 calc GR . . . .
 H0UC H 0.861689 0.063918 0.434655 0.197 Uiso 1 1 calc GR . . . .
 C2UA C 1.0687(9) 0.1950(10) 0.7294(6) 0.103(5) Uani 1 1 d . U . . .
 H2UA H 1.068337 0.191207 0.704386 0.154 Uiso 1 1 calc GR . . . .
 H2UB H 1.038191 0.156471 0.734129 0.154 Uiso 1 1 calc GR . . . .
 H2UC H 1.109865 0.202250 0.739301 0.154 Uiso 1 1 calc GR . . . .
 C3UA C 0.9728(11) 0.6809(11) 0.6100(7) 0.133(4) Uani 1 1 d . U . . .
 H3UA H 1.007595 0.700651 0.626978 0.159 Uiso 1 1 calc R . . . .
 C4UA C 0.6964(9) 0.4463(8) 0.9802(4) 0.1638(18) Uani 1 1 d . U . . .
 C5BA C 0.7542(9) 0.4946(9) 0.9823(4) 0.1638(18) Uani 1 1 d G U . . .
 H5BA H 0.777014 0.496888 0.962841 0.197 Uiso 1 1 calc R . . . .
 C9VA C 0.7785(7) 0.5395(8) 1.0127(5) 0.1638(18) Uani 1 1 d G U . . .
 C80 C 0.7451(9) 0.5361(8) 1.0412(4) 0.1638(18) Uani 1 1 d G U . . .
 H80 H 0.761682 0.566855 1.061982 0.197 Uiso 1 1 calc R . . . .
 C14 C 0.6873(9) 0.4878(9) 1.0391(4) 0.1638(18) Uani 1 1 d G U . . .
 C27 C 0.6630(7) 0.4429(8) 1.0086(5) 0.1638(18) Uani 1 1 d G U . . .
 H27 H 0.623566 0.409886 1.007189 0.197 Uiso 1 1 calc R . . . .
 C5UA C 0.5359(10) 0.6686(9) 0.6974(7) 0.107(4) Uani 1 1 d . U . . .
 C6UA C 0.8728(10) 0.6021(11) 0.5906(6) 0.124(4) Uani 1 1 d . U . . .
 H6UA H 0.840721 0.564690 0.593405 0.149 Uiso 1 1 calc R . . . .
 C7UA C 1.2071(12) 0.8694(11) 0.8814(7) 0.136(5) Uani 1 1 d . U . . .
 C3VA C 0.8180(11) 0.5902(11) 0.5333(6) 0.144(8) Uani 1 1 d . U . . .
 H3VA H 0.815176 0.547701 0.525015 0.216 Uiso 1 1 calc GR . . . .
 H3VB H 0.826764 0.612146 0.514447 0.216 Uiso 1 1 calc GR . . . .
 H3VC H 0.778720 0.588619 0.541547 0.216 Uiso 1 1 calc GR . . . .
 C4VA C 1.0485(10) 0.5052(10) 0.8963(6) 0.123(6) Uani 1 1 d . U . . .
 H4VA H 1.048805 0.511740 0.872743 0.184 Uiso 1 1 calc GR . . . .
 H4VB H 1.089548 0.509246 0.904578 0.184 Uiso 1 1 calc GR . . . .
 H4VC H 1.037783 0.536480 0.911387 0.184 Uiso 1 1 calc GR . . . .
 C6VA C 0.3160(9) 0.2364(10) 0.7501(6) 0.102(4) Uani 1 1 d . U . . .
 H6VA H 0.282893 0.211170 0.760742 0.123 Uiso 1 1 calc R . . . .
 C1WA C 0.6952(11) -0.0862(10) 0.6846(6) 0.126(7) Uani 1 1 d . U . . .
 H1WA H 0.715945 -0.054026 0.705436 0.188 Uiso 1 1 calc GR . . . .
 H1WB H 0.697735 -0.125306 0.686731 0.188 Uiso 1 1 calc GR . . . .
 H1WC H 0.651754 -0.092504 0.681511 0.188 Uiso 1 1 calc GR . . . .
 C3WA C 1.0562(9) 0.3321(11) 0.7920(6) 0.100(3) Uani 1 1 d . U . . .
 C5WA C 0.5834(11) 0.2724(11) 1.0174(7) 0.193(5) Uani 1 1 d . U . . .
 C36 C 0.5289(14) 0.2614(10) 0.9981(5) 0.201(6) Uani 1 1 d G U . . .
 H36 H 0.522865 0.243464 0.974096 0.241 Uiso 1 1 calc R . . . .
 C54 C 0.4833(10) 0.2766(11) 1.0139(7) 0.203(6) Uani 1 1 d G U . . .
 H54 H 0.446087 0.269001 1.000690 0.243 Uiso 1 1 calc R . . . .
 C1CB C 0.4921(11) 0.3028(11) 1.0490(7) 0.204(6) Uani 1 1 d G U . . .
 H1CB H 0.460975 0.313153 1.059838 0.244 Uiso 1 1 calc R . . . .
 C8AB C 0.5466(14) 0.3138(10) 1.0684(5) 0.206(6) Uani 1 1 d G U . . .
 H8AB H 0.552641 0.331768 1.092392 0.247 Uiso 1 1 calc R . . . .
 C78 C 0.5922(10) 0.2987(11) 1.0526(7) 0.203(6) Uani 1 1 d G U . . .
 H78 H 0.629419 0.306231 1.065799 0.244 Uiso 1 1 calc R . . . .
 C7WA C 0.6231(10) 0.0707(11) 0.5382(6) 0.114(4) Uani 1 1 d . U . . .
 C8WA C 0.7947(12) 0.1078(11) 0.9242(6) 0.120(4) Uani 1 1 d . U . . .
 H8WA H 0.804625 0.074063 0.927199 0.144 Uiso 1 1 calc R . . . .
 C9WA C 0.9162(11) 0.6763(11) 0.5561(7) 0.134(4) Uani 1 1 d . U . . .
 H9WA H 0.911580 0.694944 0.537857 0.161 Uiso 1 1 calc R . . . .
 C0XA C 0.5043(11) 0.6852(12) 0.6046(7) 0.132(4) Uani 1 1 d . U . . .
 H0XA H 0.508845 0.726341 0.604394 0.158 Uiso 1 1 calc R . . . .
 C3XA C 0.5641(10) 0.0655(11) 0.5413(6) 0.117(4) Uani 1 1 d . U . . .
 H3XA H 0.531110 0.030588 0.527489 0.140 Uiso 1 1 calc R . . . .
 C4XA C 0.8867(8) 0.0966(8) 0.7124(5) 0.082(3) Uani 1 1 d . U . . .
 C5XA C 0.6216(11) 0.7288(11) 0.6117(8) 0.147(8) Uani 1 1 d . U . . .
 H5XA H 0.652179 0.715304 0.620273 0.220 Uiso 1 1 calc GR . . . .
 H5XB H 0.622801 0.765919 0.627953 0.220 Uiso 1 1 calc GR . . . .
 H5XC H 0.631069 0.738679 0.589161 0.220 Uiso 1 1 calc GR . . . .
 C0YA C 1.2433(10) 0.7080(12) 0.8381(7) 0.156(8) Uani 1 1 d . U . . .
 H0YA H 1.253014 0.718918 0.863179 0.235 Uiso 1 1 calc GR . . . .
 H0YB H 1.236105 0.741453 0.830544 0.235 Uiso 1 1 calc GR . . . .
 H0YC H 1.278012 0.702227 0.827117 0.235 Uiso 1 1 calc GR . . . .
 C1YA C 0.2681(12) 0.2977(13) 0.4979(7) 0.158(9) Uani 1 1 d . U . . .
 H1YA H 0.288218 0.308797 0.477509 0.237 Uiso 1 1 calc GR . . . .
 H1YB H 0.263736 0.334008 0.512000 0.237 Uiso 1 1 calc GR . . . .
 H1YC H 0.227118 0.263831 0.490704 0.237 Uiso 1 1 calc GR . . . .
 C3YA C 0.5956(11) 0.5397(11) 0.4892(6) 0.123(6) Uani 1 1 d . U . . .
 H3YA H 0.616880 0.585132 0.493702 0.185 Uiso 1 1 calc GR . . . .
 H3YB H 0.552460 0.528286 0.494046 0.185 Uiso 1 1 calc GR . . . .
 H3YC H 0.596761 0.521731 0.465029 0.185 Uiso 1 1 calc GR . . . .
 C5YA C 0.9797(11) 0.3232(12) 0.9496(6) 0.132(7) Uani 1 1 d . U . . .
 H5YA H 1.022169 0.326098 0.951670 0.198 Uiso 1 1 calc GR . . . .
 H5YB H 0.950808 0.279344 0.944111 0.198 Uiso 1 1 calc GR . . . .
 H5YC H 0.971452 0.344330 0.971499 0.198 Uiso 1 1 calc GR . . . .
 C7YA C 0.4804(11) 0.6852(11) 0.6980(7) 0.135(6) Uani 1 1 d . U . . .
 H7YA H 0.493697 0.729829 0.707997 0.202 Uiso 1 1 calc GR . . . .
 H7YB H 0.450711 0.661230 0.712009 0.202 Uiso 1 1 calc GR . . . .
 H7YC H 0.460831 0.675484 0.674446 0.202 Uiso 1 1 calc GR . . . .
 C8YA C 0.3350(11) 0.1657(12) 0.8730(7) 0.145(8) Uani 1 1 d . U . . .
 H8YA H 0.335043 0.206179 0.883945 0.217 Uiso 1 1 calc GR . . . .
 H8YB H 0.296182 0.132418 0.875872 0.217 Uiso 1 1 calc GR . . . .
 H8YC H 0.339039 0.163651 0.848366 0.217 Uiso 1 1 calc GR . . . .
 C0ZA C 0.6158(11) 0.1664(8) 0.9947(7) 0.184(5) Uani 1 1 d . U . . .
 C6YA C 0.5869(11) 0.1402(10) 1.0213(5) 0.192(6) Uani 1 1 d G U . . .
 H6YA H 0.581314 0.165962 1.041210 0.231 Uiso 1 1 calc R . . . .
 C93 C 0.5663(10) 0.0764(11) 1.0186(5) 0.195(6) Uani 1 1 d G U . . .
 H93 H 0.546574 0.058588 1.036788 0.235 Uiso 1 1 calc R . . . .
 C9ZA C 0.5746(11) 0.0388(8) 0.9894(7) 0.192(6) Uani 1 1 d G U . . .
 H9ZA H 0.560455 -0.004797 0.987652 0.231 Uiso 1 1 calc R . . . .
 C1RA C 0.6034(11) 0.0649(11) 0.9629(5) 0.192(6) Uani 1 1 d G U . . .
 H1RA H 0.609075 0.039190 0.942938 0.230 Uiso 1 1 calc R . . . .
 C6XA C 0.6241(10) 0.1287(11) 0.9655(5) 0.191(6) Uani 1 1 d G U . . .
 H6XA H 0.643816 0.146564 0.947359 0.229 Uiso 1 1 calc R . . . .
 C1ZA C 0.7683(11) 0.1939(11) 0.9501(6) 0.116(4) Uani 1 1 d . U . . .
 H1ZA H 0.762954 0.219615 0.970228 0.140 Uiso 1 1 calc R . . . .
 C6ZA C 0.5945(10) 0.7131(10) 0.7014(7) 0.112(4) Uani 1 1 d . U . . .
 H6ZA H 0.599341 0.754939 0.702981 0.135 Uiso 1 1 calc R . . . .
 C8ZA C 0.8370(13) 0.5866(13) 1.0132(7) 0.1638(18) Uani 1 1 d . U . . .
 H8ZA H 0.846516 0.588471 0.989528 0.246 Uiso 1 1 calc GR . . . .
 H8ZB H 0.868031 0.577631 1.025206 0.246 Uiso 1 1 calc GR . . . .
 H8ZC H 0.837389 0.626645 1.025304 0.246 Uiso 1 1 calc GR . . . .
 C0AB C 0.4458(11) 0.3307(13) 0.9371(7) 0.157(8) Uani 1 1 d . U . . .
 H0AA H 0.417117 0.349804 0.944987 0.235 Uiso 1 1 calc GR . . . .
 H0AB H 0.480071 0.343889 0.955184 0.235 Uiso 1 1 calc GR . . . .
 H0AC H 0.423983 0.285262 0.932069 0.235 Uiso 1 1 calc GR . . . .
 C1AB C 0.4841(10) 0.3541(11) 0.4911(6) 0.125(6) Uani 1 1 d . U . . .
 H1AA H 0.513291 0.393876 0.487110 0.188 Uiso 1 1 calc GR . . . .
 H1AB H 0.448367 0.359489 0.500902 0.188 Uiso 1 1 calc GR . . . .
 H1AC H 0.470271 0.323062 0.469237 0.188 Uiso 1 1 calc GR . . . .
 C6AB C 0.4834(11) 0.1023(12) 0.5687(7) 0.150(8) Uani 1 1 d . U . . .
 H6AB H 0.468440 0.079971 0.587004 0.225 Uiso 1 1 calc GR . . . .
 H6AC H 0.457658 0.078107 0.546899 0.225 Uiso 1 1 calc GR . . . .
 H6AD H 0.481145 0.143048 0.574561 0.225 Uiso 1 1 calc GR . . . .
 C7AB C 0.5570(12) -0.0682(13) 0.5675(7) 0.161(9) Uani 1 1 d . U . . .
 H7AB H 0.576241 -0.039000 0.552877 0.242 Uiso 1 1 calc GR . . . .
 H7AC H 0.516727 -0.099031 0.556068 0.242 Uiso 1 1 calc GR . . . .
 H7AD H 0.583679 -0.089450 0.571628 0.242 Uiso 1 1 calc GR . . . .
 C9AB C 1.0529(12) 0.5473(11) 0.6196(8) 0.152(8) Uani 1 1 d . U . . .
 H9AB H 1.089460 0.560218 0.607092 0.228 Uiso 1 1 calc GR . . . .
 H9AC H 1.066030 0.554029 0.644161 0.228 Uiso 1 1 calc GR . . . .
 H9AD H 1.028999 0.571830 0.616880 0.228 Uiso 1 1 calc GR . . . .
 C2BB C 0.9891(10) 1.0639(8) 0.8237(7) 0.1261(15) Uani 1 1 d . U . . .
 H2BB H 1.008285 1.073505 0.847356 0.189 Uiso 1 1 calc GR . . . .
 H2BC H 0.967624 1.091150 0.822051 0.189 Uiso 1 1 calc GR . . . .
 H2BD H 1.021170 1.070751 0.807871 0.189 Uiso 1 1 calc GR . . . .
 C3BB C 0.5279(9) 0.6102(9) 0.6941(6) 0.105(3) Uani 1 1 d . U . . .
 H3BB H 0.486709 0.579681 0.691485 0.126 Uiso 1 1 calc R . . . .
 C4BB C 0.9055(12) 0.4556(12) 0.9903(6) 0.146(9) Uani 1 1 d . U . . .
 H4BA H 0.944115 0.483698 1.004646 0.219 Uiso 1 1 calc GR . . . .
 H4BB H 0.905330 0.413859 0.983445 0.219 Uiso 1 1 calc GR . . . .
 H4BC H 0.870375 0.453705 1.003324 0.219 Uiso 1 1 calc GR . . . .
 C6BB C 0.3826(10) 0.2406(12) 0.7988(6) 0.136(7) Uani 1 1 d D U . . .
 H6BB H 0.415927 0.225994 0.798922 0.204 Uiso 1 1 calc GR . . . .
 H6BC H 0.344034 0.208038 0.802694 0.204 Uiso 1 1 calc GR . . . .
 H6BD H 0.393031 0.278121 0.817171 0.204 Uiso 1 1 calc GR . . . .
 C8BB C 1.2705(13) 0.9235(13) 0.8850(8) 0.188(11) Uani 1 1 d . U . . .
 H8BA H 1.265905 0.963080 0.891592 0.282 Uiso 1 1 calc GR . . . .
 H8BB H 1.288201 0.921223 0.863014 0.282 Uiso 1 1 calc GR . . . .
 H8BC H 1.298000 0.920846 0.902860 0.282 Uiso 1 1 calc GR . . . .
 C9BB C 0.7752(13) 0.1426(12) 0.9525(7) 0.124(4) Uani 1 1 d . U . . .
 C0CB C 1.1044(12) 0.4874(12) 0.6782(8) 0.170(9) Uani 1 1 d . U . . .
 H0CB H 1.142223 0.480772 0.682070 0.254 Uiso 1 1 calc GR . . . .
 H0CC H 1.100983 0.494296 0.654949 0.254 Uiso 1 1 calc GR . . . .
 H0CD H 1.068478 0.450603 0.680686 0.254 Uiso 1 1 calc GR . . . .
 C2CB C 0.8070(13) 0.6802(13) 0.9329(7) 0.171(9) Uani 1 1 d . U . . .
 H2CA H 0.823292 0.686691 0.956812 0.257 Uiso 1 1 calc GR . . . .
 H2CB H 0.779178 0.636392 0.924294 0.257 Uiso 1 1 calc GR . . . .
 H2CC H 0.784339 0.706523 0.931713 0.257 Uiso 1 1 calc GR . . . .
 C3CB C 1.1231(11) 0.3768(11) 0.5915(7) 0.138(7) Uani 1 1 d . U . . .
 H3CA H 1.168371 0.396378 0.594778 0.207 Uiso 1 1 d R . . . .
 H3CB H 1.106541 0.404018 0.605708 0.207 Uiso 1 1 d R . . . .
 H3CC H 1.108701 0.369888 0.567188 0.207 Uiso 1 1 d R . . . .
 C5CB C 0.6379(12) 0.0290(12) 0.5072(7) 0.153(8) Uani 1 1 d . U . . .
 H5CA H 0.606783 -0.013781 0.503259 0.229 Uiso 1 1 calc GR . . . .
 H5CB H 0.678904 0.029644 0.512378 0.229 Uiso 1 1 calc GR . . . .
 H5CC H 0.637445 0.045179 0.486410 0.229 Uiso 1 1 calc GR . . . .
 C1DB C 0.4443(11) 0.6409(11) 0.6012(7) 0.125(4) Uani 1 1 d . U . . .
 C2DB C 1.0244(8) 0.3503(10) 0.7709(5) 0.091(3) Uani 1 1 d . U . . .
 H2DB H 1.010084 0.381480 0.780195 0.109 Uiso 1 1 calc R . . . .
 C5DB C 1.1253(12) 0.8016(11) 0.9063(7) 0.137(5) Uani 1 1 d . U . . .
 C6DB C 0.4209(13) 0.0091(14) 0.6467(8) 0.171(9) Uani 1 1 d . U . . .
 H6DB H 0.403498 0.023761 0.629407 0.257 Uiso 1 1 calc GR . . . .
 H6DC H 0.424492 0.035388 0.669554 0.257 Uiso 1 1 calc GR . . . .
 H6DD H 0.393810 -0.034080 0.646491 0.257 Uiso 1 1 calc GR . . . .
 C1 C 0.8498(12) 0.8879(13) 0.8960(7) 0.165(8) Uani 1 1 d . U . . .
 H1A H 0.882040 0.883274 0.909655 0.248 Uiso 1 1 calc GR . . . .
 H1B H 0.832274 0.913486 0.910784 0.248 Uiso 1 1 calc GR . . . .
 H1C H 0.867806 0.908027 0.877301 0.248 Uiso 1 1 calc GR . . . .
 C2 C 0.9430(13) 0.5229(14) 0.5419(8) 0.169(8) Uani 1 1 d . U . . .
 H2A H 0.930636 0.551896 0.532586 0.254 Uiso 1 1 calc GR . . . .
 H2B H 0.984085 0.527247 0.535582 0.254 Uiso 1 1 calc GR . . . .
 H2C H 0.944047 0.532259 0.567097 0.254 Uiso 1 1 calc GR . . . .
 C8 C 0.9970(13) 0.8521(12) 0.9119(7) 0.161(8) Uani 1 1 d . U . . .
 H8A H 1.018123 0.853399 0.933644 0.241 Uiso 1 1 calc GR . . . .
 H8B H 0.978353 0.882606 0.915748 0.241 Uiso 1 1 calc GR . . . .
 H8C H 1.026884 0.862036 0.894963 0.241 Uiso 1 1 calc GR . . . .
 C13 C 1.0718(13) 0.3609(13) 0.8307(7) 0.154(8) Uani 1 1 d . U . . .
 H13A H 1.084652 0.406118 0.834596 0.231 Uiso 1 1 calc GR . . . .
 H13B H 1.105424 0.351892 0.839649 0.231 Uiso 1 1 calc GR . . . .
 H13C H 1.035202 0.343261 0.842568 0.231 Uiso 1 1 calc GR . . . .
 C15 C 0.7741(14) 0.1167(13) 0.9873(7) 0.160(9) Uani 1 1 d . U . . .
 H15A H 0.731323 0.092088 0.990675 0.240 Uiso 1 1 calc GR . . . .
 H15B H 0.792894 0.151876 1.007169 0.240 Uiso 1 1 calc GR . . . .
 H15C H 0.797591 0.090458 0.985185 0.240 Uiso 1 1 calc GR . . . .
 C19 C 0.7041(9) 0.2826(12) 1.0287(6) 0.188(5) Uani 1 1 d . U . . .
 C49 C 0.7185(11) 0.2492(8) 1.0498(6) 0.198(6) Uani 1 1 d G U . . .
 H49 H 0.691023 0.207452 1.049184 0.238 Uiso 1 1 calc R . . . .
 C10 C 0.7732(12) 0.2767(11) 1.0718(6) 0.199(6) Uani 1 1 d G U . . .
 H10 H 0.783012 0.253825 1.086259 0.239 Uiso 1 1 calc R . . . .
 C58 C 0.8134(9) 0.3377(12) 1.0727(6) 0.202(6) Uani 1 1 d G U . . .
 H58 H 0.850742 0.356542 1.087754 0.243 Uiso 1 1 calc R . . . .
 C38 C 0.7990(11) 0.3712(8) 1.0516(6) 0.202(6) Uani 1 1 d G U . . .
 H38 H 0.826483 0.412886 1.052173 0.242 Uiso 1 1 calc R . . . .
 C22 C 0.7443(12) 0.3436(11) 1.0295(6) 0.198(6) Uani 1 1 d G U . . .
 H22 H 0.734495 0.366515 1.015099 0.238 Uiso 1 1 calc R . . . .
 C21 C 1.1015(13) 0.7782(13) 0.9367(7) 0.174(8) Uani 1 1 d . U . . .
 H21A H 1.130843 0.765151 0.947137 0.261 Uiso 1 1 calc GR . . . .
 H21B H 1.061613 0.742613 0.929840 0.261 Uiso 1 1 calc GR . . . .
 H21C H 1.096122 0.811287 0.953440 0.261 Uiso 1 1 calc GR . . . .
 C24 C 0.4999(9) 0.6825(7) 0.7947(5) 0.147(4) Uani 1 1 d . U . . .
 H24 H 0.498035 0.722156 0.798726 0.177 Uiso 1 1 calc R . . . .
 C60 C 0.4461(7) 0.6290(9) 0.7917(4) 0.150(4) Uani 1 1 d DG U . . .
 C12 C 0.4488(7) 0.5710(7) 0.7858(5) 0.145(4) Uani 1 1 d G U . . .
 H12 H 0.412012 0.534465 0.783725 0.173 Uiso 1 1 calc R . . . .
 C56 C 0.5054(9) 0.5664(7) 0.7831(5) 0.131(4) Uani 1 1 d G U . . .
 C9IA C 0.5593(6) 0.6198(9) 0.7862(4) 0.135(4) Uani 1 1 d G U . . .
 H9IA H 0.598006 0.616630 0.784315 0.163 Uiso 1 1 calc R . . . .
 C4AB C 0.5565(7) 0.6779(7) 0.7920(4) 0.142(4) Uani 1 1 d G U . . .
 C25 C 0.9755(11) 0.7025(12) 0.5798(7) 0.138(4) Uani 1 1 d . U . . .
 C26 C 0.4078(13) 0.0626(13) 0.9513(8) 0.171(10) Uani 1 1 d . U . . .
 H26A H 0.418632 0.086111 0.975267 0.257 Uiso 1 1 calc GR . . . .
 H26B H 0.431091 0.036416 0.946497 0.257 Uiso 1 1 calc GR . . . .
 H26C H 0.363377 0.036273 0.947400 0.257 Uiso 1 1 calc GR . . . .
 C35 C 0.6463(7) 0.5373(8) 0.9045(5) 0.136(4) Uani 1 1 d . U . . .
 C7ZA C 0.6011(10) 0.5392(9) 0.8824(4) 0.154(5) Uani 1 1 d G U . . .
 H7ZA H 0.605336 0.535208 0.858478 0.184 Uiso 1 1 calc R . . . .
 C76 C 0.5498(8) 0.5469(9) 0.8953(5) 0.157(5) Uani 1 1 d G U . . .
 C48 C 0.5437(8) 0.5528(9) 0.9304(6) 0.161(5) Uani 1 1 d G U . . .
 H48 H 0.508592 0.558074 0.939173 0.194 Uiso 1 1 calc R . . . .
 C2ZA C 0.5888(10) 0.5508(9) 0.9525(4) 0.159(5) Uani 1 1 d G U . . .
 C1EA C 0.6401(8) 0.5431(9) 0.9396(5) 0.153(5) Uani 1 1 d G U . . .
 H1EA H 0.670945 0.541767 0.954705 0.183 Uiso 1 1 calc R . . . .
 C37 C 0.7984(12) 0.1254(12) 0.8927(7) 0.119(4) Uani 1 1 d . U . . .
 C41 C 0.6456(13) 0.6952(14) 0.9004(8) 0.197(10) Uani 1 1 d . U . . .
 H41A H 0.658620 0.677860 0.917964 0.296 Uiso 1 1 calc GR . . . .
 H41B H 0.615078 0.661264 0.882966 0.296 Uiso 1 1 calc GR . . . .
 H41C H 0.627252 0.723602 0.911211 0.296 Uiso 1 1 calc GR . . . .
 C51 C 1.1812(12) 0.8504(11) 0.9099(7) 0.139(5) Uani 1 1 d . U . . .
 H51 H 1.202388 0.871478 0.932208 0.167 Uiso 1 1 calc R . . . .
 C52 C 1.0295(13) 0.7639(14) 0.5726(9) 0.204(11) Uani 1 1 d . U . . .
 H52A H 1.060690 0.752517 0.560712 0.305 Uiso 1 1 calc GR . . . .
 H52B H 1.048834 0.793591 0.594498 0.305 Uiso 1 1 calc GR . . . .
 H52C H 1.011881 0.783089 0.558070 0.305 Uiso 1 1 calc GR . . . .
 C67 C 0.3259(5) 0.4294(7) 0.7110(4) 0.116(4) Uani 1 1 d . U . . .
 C5TA C 0.2699(6) 0.4140(7) 0.6919(4) 0.116(4) Uani 1 1 d G U . . .
 H5TA H 0.269334 0.421811 0.669480 0.139 Uiso 1 1 calc R . . . .
 C8LA C 0.2147(5) 0.3871(7) 0.7058(4) 0.122(4) Uani 1 1 d G U . . .
 C6RA C 0.2155(5) 0.3756(7) 0.7386(4) 0.124(4) Uani 1 1 d G U . . .
 H6RA H 0.177785 0.357278 0.748062 0.149 Uiso 1 1 calc R . . . .
 C2WA C 0.2715(7) 0.3911(8) 0.7577(4) 0.130(4) Uani 1 1 d G U . . .
 C3RA C 0.3267(5) 0.4180(7) 0.7439(4) 0.121(4) Uani 1 1 d G U . . .
 H3RA H 0.365009 0.428503 0.756924 0.145 Uiso 1 1 calc R . . . .
 C75 C 0.6702(13) 0.1509(15) 0.4483(7) 0.174(9) Uani 1 1 d . U . . .
 H75A H 0.670146 0.149892 0.423563 0.262 Uiso 1 1 calc GR . . . .
 H75B H 0.666692 0.189053 0.460447 0.262 Uiso 1 1 calc GR . . . .
 H75C H 0.635186 0.114580 0.452115 0.262 Uiso 1 1 calc GR . . . .
 C83 C 1.0112(10) 0.4130(10) 0.9208(6) 0.111(4) Uani 1 1 d . U . . .
 H83 H 1.046262 0.435179 0.937408 0.133 Uiso 1 1 calc R . . . .
 C84 C 0.6513(13) 0.4843(13) 1.0723(7) 0.1638(18) Uani 1 1 d . U . . .
 H84A H 0.611583 0.448046 1.067000 0.246 Uiso 1 1 calc R . . . .
 H84B H 0.675986 0.480241 1.091051 0.246 Uiso 1 1 calc R . . . .
 H84C H 0.643935 0.522258 1.079451 0.246 Uiso 1 1 calc R . . . .
 C89 C 1.1508(12) 0.4830(12) 0.7761(6) 0.179(8) Uani 1 1 d . U . . .
 H89A H 1.119575 0.446116 0.782049 0.268 Uiso 1 1 calc GR . . . .
 H89B H 1.192085 0.484997 0.781925 0.268 Uiso 1 1 calc GR . . . .
 H89C H 1.144360 0.480396 0.751333 0.268 Uiso 1 1 calc GR . . . .
 C92 C 0.8509(15) 0.3146(16) 0.4497(8) 0.201(11) Uani 1 1 d . U . . .
 H92A H 0.863048 0.281944 0.454526 0.302 Uiso 1 1 calc GR . . . .
 H92B H 0.881709 0.340217 0.436760 0.302 Uiso 1 1 calc GR . . . .
 H92C H 0.810490 0.295344 0.435923 0.302 Uiso 1 1 calc GR . . . .
 C94 C 0.5950(10) 0.2220(12) 0.5199(6) 0.134(7) Uani 1 1 d . U . . .
 H94A H 0.604975 0.208950 0.540262 0.201 Uiso 1 1 calc GR . . . .
 H94B H 0.632084 0.237834 0.508128 0.201 Uiso 1 1 calc GR . . . .
 H94C H 0.562864 0.186291 0.504168 0.201 Uiso 1 1 calc GR . . . .
 C6 C 0.7737(9) 0.9134(9) 0.7762(7) 0.1261(15) Uani 1 1 d . U . . .
 H6A H 0.764271 0.944484 0.792303 0.189 Uiso 1 1 calc GR . . . .
 H6B H 0.748340 0.871744 0.779519 0.189 Uiso 1 1 calc GR . . . .
 H6C H 0.764805 0.915734 0.752493 0.189 Uiso 1 1 calc GR . . . .
 C0EA C 0.2691(14) 0.3780(15) 0.7949(8) 0.190(11) Uani 1 1 d . U . . .
 H0EA H 0.288118 0.417545 0.811925 0.284 Uiso 1 1 calc GR . . . .
 H0EB H 0.291627 0.351918 0.796989 0.284 Uiso 1 1 calc GR . . . .
 H0EC H 0.225926 0.356426 0.798860 0.284 Uiso 1 1 calc GR . . . .
 C1MA C 0.4985(14) 0.5534(16) 0.8733(9) 0.201(9) Uani 1 1 d . U . . .
 H1MA H 0.510732 0.597107 0.872359 0.302 Uiso 1 1 calc GR . . . .
 H1MB H 0.459697 0.539022 0.883841 0.302 Uiso 1 1 calc GR . . . .
 H1MC H 0.492678 0.528048 0.849932 0.302 Uiso 1 1 calc DGR . . . .
 C4ZA C 0.3708(9) 0.0958(11) 0.7291(6) 0.125(7) Uani 1 1 d . U . . .
 H4ZA H 0.332744 0.060084 0.730314 0.188 Uiso 1 1 calc GR . . . .
 H4ZB H 0.377294 0.129988 0.748968 0.188 Uiso 1 1 calc GR . . . .
 H4ZC H 0.405923 0.083634 0.729393 0.188 Uiso 1 1 calc GR . . . .
 C91 C 0.4161(10) 0.4152(11) 0.8370(6) 0.189(10) Uani 1 1 d D U . . .
 H91A H 0.440836 0.437743 0.820747 0.283 Uiso 1 1 calc DGR . . . .
 H91B H 0.403624 0.443497 0.853486 0.283 Uiso 1 1 calc GR . . . .
 H91C H 0.379186 0.380256 0.824419 0.283 Uiso 1 1 calc GR . . . .
 C7BB C 0.3784(10) 0.6298(15) 0.7876(8) 0.196(10) Uani 1 1 d D U . . .
 H7BB H 0.355447 0.614626 0.806507 0.294 Uiso 1 1 calc GR . . . .
 H7BC H 0.356041 0.602802 0.765537 0.294 Uiso 1 1 calc GR . . . .
 H7BD H 0.382513 0.672427 0.788432 0.294 Uiso 1 1 calc GR . . . .
 C184 C 0.5857(16) 0.5591(17) 0.9934(9) 0.211(11) Uani 1 1 d . U . . .
 H18A H 0.547931 0.564666 0.999352 0.316 Uiso 1 1 calc GR . . . .
 H18B H 0.621829 0.595707 1.005520 0.316 Uiso 1 1 calc GR . . . .
 H18C H 0.585553 0.521951 1.000371 0.316 Uiso 1 1 calc GR . . . .

loop_
  _atom_site_aniso_label
  _atom_site_aniso_U_11
  _atom_site_aniso_U_22
  _atom_site_aniso_U_33
  _atom_site_aniso_U_23
  _atom_site_aniso_U_13
  _atom_site_aniso_U_12
 Ag01 0.0370(5) 0.0367(5) 0.0780(7) 0.0137(5) 0.0033(5) 0.0139(4)
 Ag02 0.0367(5) 0.0395(5) 0.0770(7) 0.0120(5) 0.0013(5) 0.0147(4)
 Ag03 0.0397(5) 0.0411(5) 0.0793(7) 0.0118(5) 0.0042(5) 0.0167(4)
 Ag04 0.0439(5) 0.0379(5) 0.0865(8) 0.0120(5) 0.0070(5) 0.0182(4)
 Ag05 0.0406(5) 0.0414(5) 0.0803(7) 0.0196(5) 0.0043(5) 0.0175(4)
 Ag06 0.0425(5) 0.0448(5) 0.0785(7) 0.0153(5) 0.0040(5) 0.0189(4)
 Ag07 0.0422(5) 0.0448(6) 0.0807(7) 0.0138(5) 0.0018(5) 0.0197(4)
 Ag08 0.0391(5) 0.0498(6) 0.0853(8) 0.0117(6) 0.0006(5) 0.0185(4)
 Ag09 0.0443(5) 0.0396(5) 0.0892(8) 0.0136(5) 0.0049(5) 0.0175(4)
 Ag0A 0.0381(5) 0.0458(6) 0.0882(8) 0.0143(6) -0.0018(5) 0.0132(4)
 Ag0B 0.0461(5) 0.0488(6) 0.0772(7) 0.0166(5) 0.0041(5) 0.0182(5)
 Ag0C 0.0449(5) 0.0402(5) 0.0866(8) 0.0150(5) 0.0018(5) 0.0119(4)
 Ag0D 0.0430(5) 0.0469(6) 0.0898(8) 0.0156(6) 0.0072(5) 0.0149(5)
 Ag0E 0.0470(6) 0.0467(6) 0.0869(8) 0.0090(6) -0.0049(5) 0.0140(5)
 Ag0F 0.0478(6) 0.0511(6) 0.0897(8) 0.0262(6) 0.0046(5) 0.0151(5)
 Ag0G 0.0510(6) 0.0542(6) 0.0831(8) 0.0213(6) 0.0035(5) 0.0209(5)
 Ag0H 0.0501(6) 0.0391(5) 0.1025(9) 0.0174(6) 0.0064(6) 0.0171(5)
 Ag0I 0.0487(6) 0.0417(6) 0.0946(9) 0.0121(6) 0.0037(6) 0.0153(5)
 Ag0J 0.0478(6) 0.0521(6) 0.0834(8) 0.0178(6) -0.0006(5) 0.0205(5)
 Ag0K 0.0541(6) 0.0473(6) 0.0801(8) 0.0131(6) 0.0060(5) 0.0206(5)
 Ag0L 0.0503(6) 0.0468(6) 0.0864(8) 0.0132(6) 0.0079(5) 0.0178(5)
 Ag0M 0.0410(5) 0.0476(6) 0.0976(9) 0.0218(6) 0.0003(5) 0.0188(5)
 Ag0N 0.0435(5) 0.0498(6) 0.0998(9) 0.0129(6) 0.0022(6) 0.0234(5)
 Ag0O 0.0546(6) 0.0566(7) 0.1035(9) 0.0337(7) 0.0019(6) 0.0254(5)
 Ag0P 0.0474(6) 0.0511(6) 0.1066(10) 0.0214(6) 0.0034(6) 0.0239(5)
 Ag0Q 0.0598(7) 0.0402(6) 0.1130(10) 0.0126(6) 0.0097(6) 0.0227(5)
 Ag0R 0.0501(6) 0.0545(7) 0.1137(10) 0.0094(7) 0.0113(6) 0.0260(5)
 Ag0S 0.0610(7) 0.0501(6) 0.0951(9) 0.0083(6) 0.0105(6) 0.0241(5)
 Ag0T 0.0622(7) 0.0762(8) 0.1036(10) -0.0014(8) 0.0066(7) 0.0355(6)
 Ag0U 0.0618(7) 0.0522(7) 0.1398(13) 0.0225(8) 0.0047(8) 0.0090(6)
 Ag0V 0.0721(9) 0.1201(13) 0.1676(17) 0.0413(12) -0.0018(10) 0.0544(9)
 Ag0W 0.1257(14) 0.1051(13) 0.1274(15) 0.0313(11) 0.0209(12) 0.0407(11)
 Zn0X 0.0460(11) 0.0561(12) 0.0885(15) 0.0128(11) 0.0040(10) 0.0260(10)
 Zn0Y 0.0492(11) 0.0462(11) 0.0952(16) 0.0049(11) 0.0044(11) 0.0214(9)
 Zn0Z 0.0537(12) 0.0471(12) 0.0952(17) 0.0110(12) -0.0009(11) 0.0107(10)
 Zn10 0.0642(13) 0.0608(13) 0.0815(15) 0.0172(12) -0.0004(12) 0.0209(11)
 Zn11 0.0623(13) 0.0561(13) 0.0925(17) 0.0183(12) 0.0132(12) 0.0183(11)
 Zn12 0.0572(12) 0.0465(12) 0.1014(17) 0.0198(12) 0.0036(12) 0.0117(10)
 Zn13 0.0699(14) 0.0764(15) 0.0791(15) 0.0148(12) 0.0044(12) 0.0439(12)
 Zn14 0.0419(11) 0.0672(14) 0.1206(19) 0.0307(14) -0.0037(12) 0.0190(10)
 Zn15 0.0618(13) 0.0421(11) 0.124(2) 0.0131(13) 0.0111(13) 0.0197(10)
 Zn16 0.0735(15) 0.0654(14) 0.0905(17) 0.0111(13) 0.0129(13) 0.0245(12)
 Zn17 0.0615(13) 0.0672(14) 0.135(2) 0.0366(15) -0.0042(14) 0.0341(12)
 Zn18 0.0519(13) 0.0719(15) 0.151(2) 0.0283(16) 0.0120(14) 0.0352(12)
 S019 0.0468(17) 0.0456(18) 0.086(2) 0.0138(18) 0.0031(17) 0.0239(15)
 S01A 0.0487(18) 0.059(2) 0.089(3) 0.020(2) 0.0099(18) 0.0281(16)
 S01B 0.0532(19) 0.058(2) 0.082(2) 0.0047(19) 0.0001(18) 0.0303(17)
 S01C 0.0496(19) 0.0435(18) 0.096(3) 0.0116(19) -0.0023(19) 0.0129(15)
 S01D 0.059(2) 0.055(2) 0.079(2) 0.0174(19) 0.0082(18) 0.0175(17)
 S01E 0.059(2) 0.0387(18) 0.109(3) 0.019(2) 0.010(2) 0.0177(16)
 S01F 0.055(2) 0.051(2) 0.095(3) 0.020(2) 0.0111(19) 0.0138(17)
 S01G 0.0424(18) 0.063(2) 0.113(3) 0.037(2) -0.0015(19) 0.0243(16)
 S01H 0.061(2) 0.064(2) 0.082(3) 0.017(2) -0.0022(19) 0.0269(18)
 S01I 0.0382(17) 0.061(2) 0.104(3) 0.021(2) -0.0047(18) 0.0141(16)
 S01J 0.0418(17) 0.060(2) 0.094(3) 0.010(2) 0.0001(18) 0.0211(16)
 S01K 0.060(2) 0.0445(19) 0.107(3) 0.010(2) 0.010(2) 0.0183(17)
 S01L 0.058(2) 0.0447(19) 0.110(3) 0.008(2) 0.018(2) 0.0222(16)
 S01M 0.052(2) 0.067(2) 0.099(3) 0.001(2) 0.002(2) 0.0310(18)
 S01N 0.052(2) 0.052(2) 0.102(3) 0.014(2) -0.010(2) 0.0087(17)
 S01O 0.058(2) 0.058(2) 0.100(3) 0.020(2) 0.017(2) 0.0238(18)
 S01P 0.0428(18) 0.065(2) 0.126(3) 0.027(2) 0.002(2) 0.0256(17)
 S01Q 0.052(2) 0.059(2) 0.136(3) 0.037(2) 0.006(2) 0.0311(17)
 S01R 0.064(2) 0.052(2) 0.106(3) 0.002(2) 0.010(2) 0.0306(18)
 S01S 0.063(2) 0.058(2) 0.081(3) 0.007(2) -0.0019(19) 0.0199(18)
 S01T 0.074(2) 0.090(3) 0.078(3) 0.026(2) 0.010(2) 0.046(2)
 S01U 0.063(2) 0.056(2) 0.094(3) 0.027(2) 0.008(2) 0.0084(18)
 S01V 0.065(2) 0.049(2) 0.130(4) 0.021(2) 0.004(2) 0.0054(19)
 S01W 0.082(3) 0.064(2) 0.101(3) 0.008(2) 0.019(2) 0.030(2)
 S01X 0.065(2) 0.046(2) 0.141(4) 0.013(2) 0.021(2) 0.0212(18)
 S01Y 0.066(2) 0.049(2) 0.107(3) 0.008(2) -0.005(2) 0.0062(19)
 S01Z 0.065(2) 0.065(2) 0.130(3) 0.048(2) -0.004(2) 0.0258(19)
 S020 0.062(2) 0.046(2) 0.162(4) 0.016(3) 0.010(3) 0.0162(18)
 S021 0.062(2) 0.079(3) 0.149(4) 0.017(3) 0.019(2) 0.042(2)
 P022 0.058(2) 0.050(2) 0.144(4) 0.018(2) 0.001(2) 0.0127(19)
 P023 0.062(2) 0.081(3) 0.098(3) 0.002(2) 0.010(2) 0.040(2)
 S024 0.048(2) 0.102(3) 0.141(4) 0.041(3) -0.008(2) 0.032(2)
 S025 0.101(3) 0.107(3) 0.086(3) 0.003(3) 0.001(2) 0.072(3)
 S1 0.059(2) 0.097(3) 0.160(4) 0.038(3) 0.011(3) 0.046(2)
 S027 0.107(3) 0.083(3) 0.088(3) 0.024(3) 0.012(3) 0.038(3)
 S028 0.077(3) 0.097(3) 0.155(4) 0.041(3) -0.012(3) 0.050(3)
 S029 0.083(3) 0.094(3) 0.110(4) 0.039(3) 0.019(3) 0.023(3)
 S02A 0.115(4) 0.089(3) 0.104(3) 0.024(3) 0.034(3) 0.031(3)
 P02B 0.176(5) 0.130(5) 0.152(5) 0.053(4) 0.045(4) 0.046(4)
 C0AA 0.059(5) 0.083(6) 0.142(7) 0.033(6) 0.011(5) 0.032(5)
 C1BA 0.074(5) 0.052(5) 0.108(6) 0.003(5) 0.013(5) 0.037(4)
 C3AB 0.082(6) 0.053(5) 0.114(7) 0.004(5) 0.021(6) 0.036(5)
 C2GA 0.089(6) 0.063(5) 0.114(7) 0.009(5) 0.019(6) 0.030(5)
 C0VA 0.088(6) 0.062(5) 0.117(7) 0.007(6) 0.014(6) 0.034(5)
 C3BA 0.084(6) 0.058(5) 0.111(7) 0.005(5) 0.014(5) 0.038(5)
 C6EA 0.078(6) 0.056(5) 0.112(7) 0.007(5) 0.013(5) 0.036(5)
 C2CA 0.069(5) 0.055(5) 0.097(6) 0.023(5) 0.002(5) 0.026(4)
 C3DA 0.076(6) 0.118(7) 0.139(7) 0.035(6) 0.028(6) 0.037(5)
 C9XA 0.081(7) 0.139(8) 0.150(8) 0.039(7) 0.034(6) 0.042(6)
 C5AB 0.089(7) 0.146(8) 0.158(8) 0.041(7) 0.029(6) 0.043(6)
 C5ZA 0.087(7) 0.143(8) 0.155(9) 0.034(7) 0.033(7) 0.040(6)
 C2XA 0.086(7) 0.138(8) 0.151(8) 0.033(7) 0.030(6) 0.038(6)
 C4WA 0.083(7) 0.136(8) 0.148(8) 0.034(7) 0.032(7) 0.037(6)
 C4EA 0.065(5) 0.047(5) 0.113(7) 0.026(5) 0.011(5) 0.012(5)
 C5FA 0.081(6) 0.077(6) 0.091(6) 0.005(5) -0.016(5) 0.018(5)
 C6GA 0.063(5) 0.092(6) 0.095(6) 0.001(5) 0.008(5) 0.037(5)
 C6AA 0.070(6) 0.095(7) 0.098(7) -0.001(6) 0.004(5) 0.034(5)
 C5GA 0.073(6) 0.099(7) 0.101(7) -0.002(6) 0.003(5) 0.030(6)
 C4FA 0.072(6) 0.101(7) 0.102(7) -0.006(6) 0.006(6) 0.028(6)
 C0LA 0.072(6) 0.096(7) 0.100(7) -0.004(6) 0.009(5) 0.031(5)
 C0IA 0.070(6) 0.097(7) 0.097(7) -0.005(6) 0.005(5) 0.035(5)
 C7HA 0.075(6) 0.061(5) 0.104(7) 0.025(5) 0.002(5) 0.030(5)
 C8IA 0.063(5) 0.093(6) 0.109(6) 0.031(5) -0.009(5) 0.035(5)
 C2DA 0.073(6) 0.102(7) 0.111(7) 0.032(6) -0.009(6) 0.036(5)
 C3NA 0.073(6) 0.105(7) 0.113(7) 0.029(6) -0.006(6) 0.041(5)
 C7MA 0.078(6) 0.108(7) 0.113(7) 0.030(6) -0.008(6) 0.034(5)
 C5HA 0.073(6) 0.104(7) 0.111(7) 0.032(6) -0.011(6) 0.036(5)
 C1HA 0.072(6) 0.102(7) 0.111(7) 0.034(6) -0.013(6) 0.037(5)
 C1AA 0.076(5) 0.062(5) 0.152(7) 0.029(5) 0.003(6) 0.024(5)
 C6FA 0.078(6) 0.068(6) 0.155(8) 0.033(6) 0.003(6) 0.023(5)
 C3KA 0.084(6) 0.073(6) 0.155(8) 0.031(6) 0.004(7) 0.024(6)
 C2KA 0.087(6) 0.073(6) 0.156(8) 0.031(6) -0.002(7) 0.021(6)
 C5PA 0.084(6) 0.072(6) 0.157(8) 0.029(6) -0.001(7) 0.021(6)
 C6LA 0.082(6) 0.070(6) 0.157(8) 0.031(6) -0.004(7) 0.021(6)
 C2AA 0.086(6) 0.073(6) 0.168(8) 0.029(6) 0.011(6) 0.042(5)
 C3AA 0.092(6) 0.088(6) 0.093(6) -0.001(6) -0.018(6) 0.010(6)
 C5AA 0.076(5) 0.082(6) 0.104(6) 0.009(5) 0.019(5) 0.034(5)
 C8CA 0.082(6) 0.085(6) 0.106(7) 0.010(6) 0.023(6) 0.033(5)
 C7FA 0.084(6) 0.085(6) 0.104(7) 0.015(6) 0.021(6) 0.034(5)
 C9EA 0.087(6) 0.089(7) 0.106(7) 0.016(6) 0.019(6) 0.031(6)
 C1PA 0.086(6) 0.086(6) 0.107(7) 0.013(6) 0.019(6) 0.030(6)
 C5MA 0.083(6) 0.082(6) 0.105(7) 0.013(6) 0.019(6) 0.031(5)
 C7AA 0.100(7) 0.058(6) 0.147(8) 0.035(6) -0.015(6) 0.031(5)
 C8AA 0.063(5) 0.100(7) 0.107(7) 0.015(6) -0.004(5) 0.050(5)
 C0BA 0.079(5) 0.061(5) 0.105(6) 0.019(5) 0.001(5) 0.040(5)
 C2BA 0.103(6) 0.055(5) 0.151(8) 0.035(6) -0.017(6) 0.030(5)
 C4BA 0.068(5) 0.087(6) 0.167(7) 0.008(6) -0.007(6) 0.018(5)
 C2VA 0.077(6) 0.107(7) 0.192(9) -0.001(7) -0.003(7) 0.017(6)
 C17 0.078(6) 0.109(7) 0.193(9) -0.002(7) -0.005(7) 0.018(6)
 C29 0.079(6) 0.111(7) 0.191(9) 0.003(7) -0.009(7) 0.017(6)
 C5SA 0.075(6) 0.103(7) 0.184(9) 0.003(7) -0.011(7) 0.018(6)
 C9NA 0.070(6) 0.101(7) 0.181(9) 0.007(7) -0.009(7) 0.017(6)
 C6BA 0.068(6) 0.053(5) 0.118(7) 0.027(5) 0.005(5) 0.013(5)
 C7BA 0.041(5) 0.067(6) 0.120(7) 0.027(6) -0.004(5) 0.016(4)
 C8BA 0.081(5) 0.097(5) 0.107(5) 0.002(4) 0.000(4) 0.049(4)
 C9BA 0.058(5) 0.079(6) 0.127(6) 0.015(5) 0.009(5) 0.029(5)
 C4AA 0.058(5) 0.085(6) 0.132(7) 0.017(6) 0.011(6) 0.029(5)
 C0NA 0.060(5) 0.086(6) 0.136(7) 0.016(6) 0.011(6) 0.030(5)
 C6CA 0.065(6) 0.092(6) 0.137(7) 0.016(6) 0.017(6) 0.024(5)
 C4HA 0.066(6) 0.087(6) 0.139(7) 0.019(6) 0.012(6) 0.022(5)
 C6JA 0.064(5) 0.084(6) 0.136(7) 0.017(6) 0.012(6) 0.023(5)
 C3CA 0.075(5) 0.069(5) 0.162(7) 0.032(6) 0.010(6) 0.044(5)
 C4CA 0.069(5) 0.056(5) 0.116(7) 0.024(5) 0.011(5) 0.009(5)
 C5CA 0.098(2) 0.057(2) 0.210(3) 0.006(2) -0.007(2) 0.029(2)
 C6SA 0.098(2) 0.057(2) 0.210(3) 0.006(2) -0.007(2) 0.029(2)
 C6WA 0.098(2) 0.057(2) 0.210(3) 0.006(2) -0.007(2) 0.029(2)
 C9FA 0.098(2) 0.057(2) 0.210(3) 0.006(2) -0.007(2) 0.029(2)
 C1UA 0.098(2) 0.057(2) 0.210(3) 0.006(2) -0.007(2) 0.029(2)
 C7PA 0.098(2) 0.057(2) 0.210(3) 0.006(2) -0.007(2) 0.029(2)
 C7CA 0.105(5) 0.091(5) 0.112(5) 0.014(4) 0.016(4) 0.030(4)
 C4OA 0.118(6) 0.105(6) 0.116(6) 0.016(5) 0.018(5) 0.026(5)
 C8VA 0.119(6) 0.107(5) 0.117(6) 0.014(5) 0.022(5) 0.028(5)
 C8UA 0.122(6) 0.112(6) 0.120(6) 0.014(5) 0.023(5) 0.027(5)
 C4YA 0.121(6) 0.114(6) 0.119(6) 0.015(5) 0.022(5) 0.025(5)
 C1BB 0.115(6) 0.106(6) 0.113(6) 0.013(5) 0.020(5) 0.027(5)
 C9CA 0.092(6) 0.051(5) 0.139(7) 0.032(5) -0.009(5) 0.035(5)
 C0DA 0.047(5) 0.070(6) 0.125(7) 0.026(6) -0.002(5) 0.009(5)
 C1DA 0.077(6) 0.061(5) 0.102(6) 0.020(5) 0.003(5) 0.045(5)
 C4DA 0.080(6) 0.083(6) 0.150(7) 0.034(6) 0.042(6) 0.034(5)
 C2HA 0.083(6) 0.091(7) 0.161(8) 0.041(7) 0.052(6) 0.035(6)
 C0TA 0.093(7) 0.096(7) 0.165(8) 0.038(7) 0.049(6) 0.036(6)
 C0WA 0.097(7) 0.094(7) 0.170(8) 0.040(7) 0.054(7) 0.032(6)
 C6TA 0.096(7) 0.093(7) 0.172(8) 0.034(7) 0.051(6) 0.032(6)
 C4GA 0.087(7) 0.085(7) 0.167(8) 0.036(7) 0.055(6) 0.033(6)
 C5DA 0.087(6) 0.071(6) 0.171(8) 0.029(6) 0.011(6) 0.040(5)
 C8DA 0.098(6) 0.104(6) 0.180(7) 0.046(6) -0.010(6) 0.060(5)
 C9DA 0.041(4) 0.063(5) 0.114(6) 0.028(5) -0.006(5) 0.017(4)
 C2EA 0.055(5) 0.095(6) 0.102(6) 0.011(5) -0.006(5) 0.047(4)
 C3EA 0.077(6) 0.060(5) 0.105(6) 0.017(5) 0.006(5) 0.029(5)
 C5EA 0.061(5) 0.086(6) 0.145(8) 0.037(6) 0.013(6) 0.032(5)
 C7EA 0.098(10) 0.075(9) 0.124(12) 0.033(9) -0.007(10) 0.024(9)
 C8EA 0.044(5) 0.070(6) 0.122(7) 0.024(6) -0.004(5) 0.011(5)
 C0FA 0.087(6) 0.068(5) 0.109(7) 0.020(5) 0.003(6) 0.040(5)
 C1FA 0.079(6) 0.062(5) 0.108(7) 0.023(5) 0.005(5) 0.026(5)
 C3FA 0.110(12) 0.070(10) 0.112(13) 0.003(10) 0.004(11) 0.047(9)
 C0GA 0.070(5) 0.057(5) 0.098(6) 0.016(5) 0.000(5) 0.039(4)
 C1GA 0.096(5) 0.100(5) 0.128(5) 0.005(4) 0.017(5) 0.041(4)
 C8OA 0.106(6) 0.114(6) 0.134(6) 0.001(5) 0.015(5) 0.043(5)
 C1VA 0.110(5) 0.118(6) 0.141(6) -0.003(5) 0.017(5) 0.044(5)
 C7VA 0.113(6) 0.122(6) 0.142(6) -0.002(5) 0.015(5) 0.044(5)
 C8XA 0.112(5) 0.120(6) 0.143(6) -0.001(5) 0.016(5) 0.042(5)
 C7JA 0.106(6) 0.117(6) 0.137(6) 0.002(5) 0.013(5) 0.042(5)
 C3GA 0.085(6) 0.096(7) 0.112(7) 0.015(6) -0.020(6) 0.024(6)
 C7GA 0.056(5) 0.048(5) 0.107(6) 0.027(5) 0.009(5) 0.011(4)
 C8GA 0.085(6) 0.070(5) 0.103(6) 0.017(5) -0.001(5) 0.044(5)
 C9GA 0.049(5) 0.073(6) 0.125(7) 0.030(6) -0.006(5) 0.004(5)
 C0HA 0.092(10) 0.066(9) 0.119(11) 0.009(9) 0.029(9) 0.044(8)
 C8HA 0.100(9) 0.068(8) 0.131(10) 0.024(8) 0.003(9) 0.046(7)
 C1IA 0.081(6) 0.058(5) 0.110(7) 0.024(5) 0.002(5) 0.031(5)
 C2IA 0.070(5) 0.102(6) 0.149(7) 0.038(6) -0.020(6) 0.022(5)
 C1CA 0.074(6) 0.102(7) 0.152(8) 0.035(7) -0.019(6) 0.021(6)
 C8PA 0.079(6) 0.102(7) 0.155(8) 0.030(7) -0.018(6) 0.017(6)
 C2RA 0.084(7) 0.103(7) 0.152(8) 0.033(7) -0.022(6) 0.013(6)
 C9TA 0.083(6) 0.103(7) 0.154(8) 0.036(7) -0.021(6) 0.021(6)
 C9HA 0.075(6) 0.100(7) 0.151(8) 0.040(7) -0.025(6) 0.025(6)
 C3IA 0.104(6) 0.082(6) 0.123(7) 0.020(6) -0.024(6) -0.012(5)
 C4IA 0.075(6) 0.054(5) 0.101(6) 0.024(5) 0.003(5) 0.030(5)
 C7IA 0.095(11) 0.055(9) 0.146(14) 0.001(10) 0.028(11) 0.026(9)
 C0JA 0.066(5) 0.073(5) 0.152(7) 0.017(6) 0.021(6) 0.024(5)
 C0BB 0.073(6) 0.084(6) 0.173(8) 0.016(7) 0.030(6) 0.025(6)
 C9PA 0.077(6) 0.089(6) 0.176(8) 0.013(7) 0.032(6) 0.022(6)
 C3SA 0.073(6) 0.091(7) 0.176(8) 0.017(7) 0.028(7) 0.024(6)
 C4SA 0.070(6) 0.087(6) 0.168(8) 0.014(7) 0.024(6) 0.020(5)
 C6DA 0.070(6) 0.084(6) 0.164(8) 0.013(7) 0.025(6) 0.024(5)
 C1JA 0.062(5) 0.089(6) 0.145(8) 0.032(6) 0.013(6) 0.032(5)
 C2JA 0.114(11) 0.119(12) 0.219(14) 0.039(12) -0.018(12) 0.072(10)
 C3JA 0.106(7) 0.106(7) 0.187(8) 0.042(7) -0.008(7) 0.060(6)
 C4JA 0.063(5) 0.091(6) 0.147(8) 0.035(6) 0.010(6) 0.034(5)
 C5JA 0.060(5) 0.071(5) 0.149(7) 0.031(5) -0.002(5) 0.013(5)
 C7DA 0.065(6) 0.082(6) 0.154(8) 0.033(6) 0.000(6) 0.019(5)
 C4PA 0.064(6) 0.084(6) 0.153(8) 0.033(6) 0.000(6) 0.019(5)
 C7OA 0.061(6) 0.087(6) 0.155(8) 0.032(6) 0.000(6) 0.017(5)
 C8FA 0.060(5) 0.084(6) 0.156(8) 0.031(6) -0.001(6) 0.013(5)
 C2FA 0.062(6) 0.084(6) 0.154(8) 0.030(6) 0.001(6) 0.013(5)
 C8JA 0.073(5) 0.054(5) 0.132(7) 0.030(5) 0.003(5) -0.001(5)
 C0CA 0.079(6) 0.063(6) 0.138(8) 0.023(6) 0.009(6) -0.003(5)
 C4MA 0.083(6) 0.067(6) 0.141(8) 0.021(6) 0.010(6) -0.004(5)
 C4LA 0.083(6) 0.067(6) 0.138(8) 0.024(6) 0.013(6) -0.007(6)
 C7QA 0.082(6) 0.064(6) 0.137(7) 0.026(6) 0.005(6) -0.005(5)
 C5RA 0.079(6) 0.063(6) 0.136(8) 0.023(6) 0.007(6) -0.004(5)
 C2NA 0.070(5) 0.097(6) 0.107(6) 0.003(5) 0.005(5) 0.051(5)
 C9JA 0.077(6) 0.105(7) 0.110(7) 0.003(6) 0.002(6) 0.053(6)
 C9AA 0.079(6) 0.103(7) 0.109(7) 0.004(6) 0.002(6) 0.054(6)
 C7NA 0.082(6) 0.106(7) 0.111(7) 0.004(6) 0.000(6) 0.054(6)
 C6IA 0.077(6) 0.101(7) 0.110(7) 0.001(6) 0.005(6) 0.056(5)
 C2LA 0.074(6) 0.102(7) 0.111(7) 0.000(6) 0.004(6) 0.055(5)
 C3OA 0.139(7) 0.102(6) 0.106(6) 0.040(6) 0.009(6) 0.059(6)
 C5QA 0.143(7) 0.103(7) 0.109(7) 0.041(6) 0.010(7) 0.067(6)
 C7SA 0.100(10) 0.073(9) 0.183(12) 0.019(10) -0.004(10) 0.029(8)
 C1KA 0.092(5) 0.110(5) 0.115(6) -0.001(5) -0.001(5) 0.050(5)
 C4KA 0.073(5) 0.112(7) 0.110(7) 0.014(6) -0.004(6) 0.054(5)
 C5KA 0.079(5) 0.092(6) 0.133(6) 0.057(6) -0.004(5) 0.036(5)
 C8KA 0.083(6) 0.096(7) 0.135(7) 0.058(6) -0.002(6) 0.040(5)
 C5IA 0.085(6) 0.100(6) 0.134(7) 0.056(6) -0.003(6) 0.040(5)
 C1NA 0.086(6) 0.102(7) 0.138(7) 0.056(6) -0.003(6) 0.041(5)
 C1LA 0.084(6) 0.100(6) 0.135(7) 0.057(6) -0.005(6) 0.043(5)
 C8MA 0.084(6) 0.099(6) 0.137(7) 0.057(6) -0.004(6) 0.041(5)
 C6KA 0.081(11) 0.111(13) 0.149(15) 0.008(12) 0.005(11) 0.041(10)
 C7KA 0.109(7) 0.062(6) 0.150(8) 0.032(6) -0.015(6) 0.027(5)
 C9KA 0.065(5) 0.105(7) 0.108(7) 0.017(6) -0.007(5) 0.051(5)
 C3LA 0.063(5) 0.048(5) 0.111(7) 0.029(5) 0.004(5) 0.014(5)
 C5LA 0.148(12) 0.069(10) 0.172(13) 0.029(11) -0.039(12) 0.018(10)
 C7LA 0.068(5) 0.096(6) 0.146(8) 0.041(6) 0.010(6) 0.037(5)
 C9LA 0.107(7) 0.150(8) 0.116(7) 0.046(6) 0.028(6) 0.054(6)
 C9YA 0.118(8) 0.165(9) 0.122(8) 0.048(8) 0.031(7) 0.053(7)
 C11 0.122(8) 0.171(9) 0.128(8) 0.043(7) 0.033(7) 0.051(7)
 C5BB 0.122(8) 0.168(9) 0.128(8) 0.049(8) 0.035(7) 0.050(7)
 C28 0.121(8) 0.165(9) 0.131(8) 0.049(7) 0.035(7) 0.049(7)
 C7XA 0.119(8) 0.163(9) 0.125(8) 0.050(7) 0.037(7) 0.051(7)
 C0MA 0.119(5) 0.120(5) 0.148(5) 0.014(5) 0.032(5) 0.048(4)
 C0DB 0.138(6) 0.140(6) 0.152(6) 0.014(5) 0.032(5) 0.051(5)
 C2AB 0.141(6) 0.142(6) 0.154(6) 0.016(5) 0.031(5) 0.048(5)
 C4DB 0.144(6) 0.146(6) 0.154(6) 0.017(5) 0.030(5) 0.050(5)
 C43 0.145(6) 0.144(6) 0.156(6) 0.017(5) 0.033(5) 0.052(5)
 C9 0.143(6) 0.142(6) 0.153(6) 0.016(5) 0.032(5) 0.051(5)
 C2MA 0.109(7) 0.058(6) 0.153(8) 0.033(6) -0.016(6) 0.029(5)
 C3MA 0.104(11) 0.071(9) 0.137(12) 0.043(9) 0.007(10) 0.022(9)
 C6MA 0.096(6) 0.094(6) 0.097(7) 0.005(6) -0.020(6) 0.013(6)
 C9MA 0.095(6) 0.089(6) 0.095(6) 0.002(6) -0.017(6) 0.009(6)
 C4NA 0.098(6) 0.096(6) 0.124(7) 0.052(6) -0.013(6) -0.009(5)
 C5NA 0.108(13) 0.101(13) 0.142(15) 0.040(12) 0.008(12) 0.047(11)
 C6NA 0.067(5) 0.056(5) 0.114(7) 0.025(5) 0.004(5) 0.010(5)
 C8NA 0.075(10) 0.121(12) 0.157(13) 0.017(11) -0.004(10) 0.012(10)
 C1OA 0.088(6) 0.097(7) 0.109(7) 0.016(6) -0.020(6) 0.025(6)
 C2OA 0.102(7) 0.107(7) 0.129(8) 0.054(6) -0.021(6) -0.008(6)
 C6OA 0.082(6) 0.089(6) 0.105(7) 0.015(6) -0.019(6) 0.030(5)
 C0PA 0.044(5) 0.068(6) 0.122(7) 0.027(6) -0.003(5) 0.008(5)
 C2PA 0.058(9) 0.094(10) 0.151(12) 0.020(10) -0.006(9) 0.010(8)
 C3PA 0.095(7) 0.100(7) 0.097(7) 0.001(6) -0.019(6) 0.010(6)
 C6PA 0.087(5) 0.107(5) 0.116(6) 0.000(5) -0.003(5) 0.049(5)
 C0QA 0.055(9) 0.105(13) 0.157(15) 0.036(12) 0.000(10) 0.005(9)
 C2QA 0.089(6) 0.101(7) 0.115(7) 0.021(6) -0.021(6) 0.025(6)
 C3QA 0.102(7) 0.105(7) 0.190(8) 0.045(7) -0.010(7) 0.063(6)
 C4QA 0.088(6) 0.089(7) 0.094(7) 0.003(6) -0.019(6) 0.016(6)
 C6QA 0.092(5) 0.116(5) 0.124(5) -0.005(5) -0.001(5) 0.049(5)
 C8QA 0.118(7) 0.094(7) 0.126(8) 0.017(7) -0.028(7) -0.018(6)
 C9QA 0.100(6) 0.070(6) 0.156(8) 0.012(6) 0.004(7) 0.019(6)
 C5OA 0.108(7) 0.069(7) 0.159(9) 0.007(7) 0.005(8) 0.019(6)
 C4TA 0.112(7) 0.072(7) 0.161(9) 0.008(7) 0.005(8) 0.022(6)
 C8SA 0.117(7) 0.079(7) 0.160(9) 0.006(7) 0.006(8) 0.013(7)
 C4RA 0.119(7) 0.082(7) 0.161(9) 0.011(7) 0.006(8) 0.014(7)
 C1QA 0.114(7) 0.077(7) 0.160(9) 0.008(7) 0.005(8) 0.015(7)
 C0RA 0.078(5) 0.088(6) 0.102(6) 0.017(5) -0.014(5) 0.028(5)
 C7RA 0.141(12) 0.114(12) 0.133(13) 0.017(11) 0.019(11) 0.074(10)
 C9RA 0.097(6) 0.112(6) 0.125(7) 0.056(6) 0.028(6) 0.012(6)
 C3HA 0.096(7) 0.117(7) 0.130(8) 0.054(7) 0.031(7) 0.011(7)
 C82 0.102(7) 0.119(7) 0.134(8) 0.054(7) 0.027(7) 0.009(7)
 C8RA 0.102(7) 0.124(8) 0.137(8) 0.052(7) 0.031(7) 0.004(7)
 C2TA 0.108(7) 0.119(7) 0.134(8) 0.060(7) 0.029(7) 0.006(7)
 C0OA 0.103(7) 0.118(7) 0.133(8) 0.057(7) 0.026(7) 0.010(7)
 C0SA 0.109(6) 0.143(7) 0.094(6) -0.009(6) -0.002(5) 0.081(6)
 C6HA 0.114(7) 0.145(8) 0.092(7) -0.012(7) 0.000(6) 0.082(6)
 C5VA 0.116(7) 0.150(8) 0.096(7) -0.012(7) 0.003(6) 0.076(6)
 C9OA 0.121(7) 0.156(8) 0.094(7) -0.016(7) 0.001(6) 0.075(7)
 C4CB 0.117(7) 0.162(8) 0.102(7) -0.016(7) -0.004(6) 0.078(7)
 C0KA 0.116(7) 0.155(8) 0.096(7) -0.014(7) -0.003(6) 0.079(7)
 C1SA 0.108(7) 0.061(6) 0.154(8) 0.036(6) -0.017(6) 0.030(6)
 C2SA 0.057(9) 0.109(12) 0.191(14) 0.013(12) 0.022(10) 0.019(9)
 C9SA 0.136(15) 0.074(11) 0.168(16) 0.046(12) -0.013(13) 0.025(11)
 C1TA 0.132(12) 0.098(11) 0.112(12) -0.001(11) -0.014(11) -0.019(11)
 C3TA 0.141(12) 0.124(12) 0.178(14) 0.014(11) 0.005(11) 0.084(10)
 C7TA 0.102(7) 0.105(7) 0.188(8) 0.044(7) -0.008(7) 0.063(6)
 C8TA 0.132(14) 0.122(14) 0.128(14) 0.022(12) -0.011(12) 0.062(12)
 C9UA 0.115(7) 0.093(7) 0.129(8) 0.019(7) -0.032(7) -0.018(6)
 C1XA 0.094(12) 0.063(10) 0.147(14) 0.047(11) 0.014(11) -0.027(9)
 C2YA 0.107(13) 0.094(13) 0.195(17) 0.020(14) 0.032(14) 0.009(12)
 C3ZA 0.059(10) 0.119(14) 0.213(18) -0.024(14) 0.015(12) -0.005(11)
 C6CB 0.130(15) 0.127(15) 0.195(18) 0.056(14) 0.050(14) 0.040(13)
 C0UA 0.130(12) 0.152(13) 0.102(12) 0.001(11) 0.003(11) 0.059(11)
 C2UA 0.084(10) 0.113(11) 0.123(12) 0.024(10) 0.014(9) 0.053(9)
 C3UA 0.107(7) 0.112(7) 0.132(8) 0.055(7) -0.023(7) -0.017(6)
 C4UA 0.166(3) 0.142(3) 0.130(3) 0.000(3) 0.048(3) 0.018(3)
 C5BA 0.166(3) 0.142(3) 0.130(3) 0.000(3) 0.048(3) 0.018(3)
 C9VA 0.166(3) 0.142(3) 0.130(3) 0.000(3) 0.048(3) 0.018(3)
 C80 0.166(3) 0.142(3) 0.130(3) 0.000(3) 0.048(3) 0.018(3)
 C14 0.166(3) 0.142(3) 0.130(3) 0.000(3) 0.048(3) 0.018(3)
 C27 0.166(3) 0.142(3) 0.130(3) 0.000(3) 0.048(3) 0.018(3)
 C5UA 0.086(6) 0.075(6) 0.173(8) 0.031(6) 0.011(6) 0.046(5)
 C6UA 0.103(7) 0.103(7) 0.128(8) 0.061(7) -0.016(7) -0.015(6)
 C7UA 0.118(7) 0.096(7) 0.131(8) 0.020(7) -0.033(7) -0.019(6)
 C3VA 0.113(12) 0.121(12) 0.135(13) 0.043(11) -0.027(11) -0.024(11)
 C4VA 0.097(10) 0.105(10) 0.122(11) 0.006(10) -0.023(9) 0.006(9)
 C6VA 0.067(5) 0.093(6) 0.151(8) 0.037(6) 0.016(6) 0.032(5)
 C1WA 0.122(12) 0.092(11) 0.141(13) 0.011(11) 0.036(11) 0.025(10)
 C3WA 0.078(6) 0.115(7) 0.110(7) 0.011(6) -0.006(6) 0.049(5)
 C5WA 0.191(9) 0.186(9) 0.179(9) 0.027(8) 0.053(8) 0.056(9)
 C36 0.194(11) 0.199(10) 0.186(11) 0.023(10) 0.057(10) 0.060(10)
 C54 0.195(11) 0.200(10) 0.187(11) 0.022(10) 0.053(10) 0.060(10)
 C1CB 0.194(11) 0.203(10) 0.188(11) 0.021(10) 0.056(10) 0.061(10)
 C8AB 0.196(11) 0.203(10) 0.188(11) 0.021(10) 0.054(10) 0.058(10)
 C78 0.194(11) 0.201(10) 0.187(11) 0.021(10) 0.057(10) 0.060(10)
 C7WA 0.096(5) 0.116(5) 0.122(5) -0.008(5) 0.003(5) 0.049(5)
 C8WA 0.151(8) 0.109(7) 0.117(7) 0.037(7) 0.013(7) 0.066(7)
 C9WA 0.108(7) 0.113(7) 0.134(8) 0.055(7) -0.021(7) -0.017(6)
 C0XA 0.108(7) 0.110(7) 0.193(9) 0.041(7) -0.009(7) 0.060(6)
 C3XA 0.096(5) 0.117(6) 0.124(6) -0.007(5) 0.001(5) 0.045(5)
 C4XA 0.083(6) 0.064(5) 0.106(6) 0.018(5) 0.001(5) 0.039(5)
 C5XA 0.130(15) 0.093(13) 0.219(18) 0.057(14) -0.001(15) 0.038(12)
 C0YA 0.083(11) 0.123(13) 0.208(15) -0.002(13) -0.021(12) 0.003(10)
 C1YA 0.135(15) 0.136(15) 0.180(17) 0.027(15) -0.047(14) 0.038(13)
 C3YA 0.115(10) 0.114(10) 0.150(11) 0.051(10) -0.006(10) 0.046(9)
 C5YA 0.114(11) 0.130(12) 0.123(12) 0.029(11) -0.030(11) 0.020(11)
 C7YA 0.111(11) 0.096(11) 0.212(14) 0.032(11) 0.017(12) 0.058(9)
 C8YA 0.104(12) 0.139(13) 0.164(14) 0.042(12) 0.029(11) 0.015(11)
 C0ZA 0.222(9) 0.140(8) 0.176(9) 0.059(8) 0.054(8) 0.045(8)
 C6YA 0.233(10) 0.143(9) 0.183(10) 0.062(9) 0.059(9) 0.042(10)
 C93 0.235(10) 0.146(9) 0.185(10) 0.057(9) 0.057(9) 0.043(10)
 C9ZA 0.234(11) 0.142(10) 0.185(11) 0.057(9) 0.057(10) 0.048(10)
 C1RA 0.231(10) 0.143(9) 0.185(10) 0.057(9) 0.055(9) 0.046(10)
 C6XA 0.231(10) 0.142(9) 0.184(10) 0.060(9) 0.055(9) 0.045(10)
 C1ZA 0.150(8) 0.105(7) 0.112(7) 0.042(7) 0.013(7) 0.061(7)
 C6ZA 0.094(6) 0.075(6) 0.175(8) 0.028(6) 0.011(7) 0.040(5)
 C8ZA 0.166(3) 0.142(3) 0.130(3) 0.000(3) 0.048(3) 0.018(3)
 C0AB 0.109(12) 0.159(14) 0.166(14) 0.016(13) 0.032(12) 0.025(12)
 C1AB 0.101(11) 0.145(12) 0.114(12) 0.033(11) -0.029(10) 0.033(10)
 C6AB 0.110(12) 0.146(13) 0.176(14) -0.027(11) 0.000(11) 0.063(10)
 C7AB 0.136(13) 0.144(13) 0.170(14) -0.023(12) 0.009(12) 0.048(11)
 C9AB 0.127(12) 0.108(12) 0.201(14) 0.029(12) 0.063(12) 0.027(11)
 C2BB 0.098(2) 0.057(2) 0.210(3) 0.006(2) -0.007(2) 0.029(2)
 C3BB 0.084(6) 0.073(6) 0.173(8) 0.033(6) 0.011(6) 0.047(5)
 C4BB 0.134(15) 0.124(15) 0.124(15) 0.014(13) -0.042(13) 0.002(13)
 C6BB 0.080(10) 0.157(13) 0.176(14) 0.050(12) 0.005(11) 0.046(10)
 C8BB 0.149(16) 0.145(16) 0.172(17) 0.016(15) -0.044(15) -0.032(15)
 C9BB 0.156(8) 0.112(7) 0.115(7) 0.041(6) 0.009(7) 0.058(7)
 C0CB 0.118(14) 0.121(15) 0.230(19) -0.001(15) 0.049(15) 0.025(13)
 C2CB 0.164(14) 0.150(13) 0.138(13) 0.008(12) 0.035(12) 0.008(11)
 C3CB 0.098(10) 0.116(11) 0.159(12) 0.017(10) 0.025(10) 0.005(9)
 C5CB 0.129(12) 0.148(13) 0.154(13) -0.040(11) -0.005(11) 0.063(11)
 C1DB 0.102(7) 0.107(7) 0.190(8) 0.042(7) -0.012(7) 0.067(6)
 C2DB 0.065(5) 0.108(7) 0.105(7) 0.009(6) -0.005(5) 0.049(5)
 C5DB 0.121(7) 0.095(7) 0.130(8) 0.017(7) -0.028(7) -0.019(6)
 C6DB 0.143(13) 0.156(14) 0.187(14) 0.004(12) 0.014(12) 0.047(11)
 C1 0.145(11) 0.154(12) 0.160(12) -0.001(10) 0.032(10) 0.037(10)
 C2 0.141(13) 0.180(14) 0.169(14) 0.051(13) 0.039(13) 0.040(12)
 C8 0.160(11) 0.128(11) 0.147(11) 0.006(10) 0.025(10) 0.021(10)
 C13 0.145(15) 0.166(16) 0.146(16) -0.011(15) -0.001(14) 0.081(13)
 C15 0.193(17) 0.136(15) 0.141(16) 0.062(14) 0.010(15) 0.042(14)
 C19 0.201(9) 0.155(9) 0.177(9) 0.064(8) 0.003(8) 0.026(8)
 C49 0.208(11) 0.160(10) 0.185(10) 0.065(9) -0.006(9) 0.021(9)
 C10 0.209(11) 0.161(10) 0.187(10) 0.067(9) -0.006(9) 0.020(9)
 C58 0.211(11) 0.164(10) 0.188(11) 0.068(9) -0.009(9) 0.018(10)
 C38 0.210(11) 0.165(10) 0.187(10) 0.067(9) -0.008(9) 0.018(9)
 C22 0.208(11) 0.162(10) 0.183(10) 0.066(9) -0.008(9) 0.020(9)
 C21 0.152(12) 0.133(12) 0.146(12) 0.004(11) -0.025(11) -0.024(11)
 C24 0.136(6) 0.136(6) 0.176(6) 0.018(5) 0.016(5) 0.070(5)
 C60 0.134(6) 0.139(6) 0.182(6) 0.014(5) 0.021(5) 0.069(5)
 C12 0.131(6) 0.134(6) 0.177(6) 0.015(5) 0.016(5) 0.072(5)
 C56 0.115(5) 0.123(5) 0.167(5) 0.015(5) 0.018(5) 0.068(4)
 C9IA 0.127(6) 0.126(6) 0.166(6) 0.020(5) 0.017(5) 0.070(5)
 C4AB 0.130(6) 0.132(6) 0.171(6) 0.016(5) 0.020(5) 0.070(5)
 C25 0.109(7) 0.115(7) 0.139(8) 0.054(7) -0.018(7) -0.017(6)
 C26 0.148(16) 0.147(16) 0.174(17) 0.065(15) 0.035(15) -0.002(14)
 C35 0.129(7) 0.137(7) 0.147(8) 0.005(7) 0.033(7) 0.072(6)
 C7ZA 0.139(8) 0.162(8) 0.161(9) 0.000(8) 0.040(8) 0.077(8)
 C76 0.142(8) 0.165(8) 0.164(9) 0.005(8) 0.035(8) 0.075(8)
 C48 0.144(9) 0.169(8) 0.165(9) 0.001(9) 0.042(8) 0.072(8)
 C2ZA 0.148(8) 0.164(8) 0.163(9) 0.005(8) 0.040(8) 0.076(8)
 C1EA 0.142(8) 0.158(8) 0.160(9) 0.006(8) 0.041(8) 0.076(7)
 C37 0.149(7) 0.109(7) 0.114(7) 0.039(6) 0.008(7) 0.061(6)
 C41 0.187(14) 0.183(14) 0.199(15) 0.026(12) 0.057(13) 0.055(12)
 C51 0.123(8) 0.099(7) 0.131(8) 0.017(7) -0.031(7) -0.018(6)
 C52 0.148(16) 0.154(17) 0.217(18) 0.060(16) -0.018(16) -0.044(15)
 C67 0.064(5) 0.111(6) 0.174(8) 0.028(6) 0.018(6) 0.039(5)
 C5TA 0.061(6) 0.112(7) 0.177(9) 0.024(7) 0.023(7) 0.042(6)
 C8LA 0.070(6) 0.114(7) 0.178(9) 0.024(7) 0.020(7) 0.036(6)
 C6RA 0.072(6) 0.115(7) 0.178(9) 0.024(7) 0.023(7) 0.035(6)
 C2WA 0.080(6) 0.120(7) 0.179(9) 0.027(7) 0.021(7) 0.031(6)
 C3RA 0.069(6) 0.115(7) 0.177(9) 0.028(7) 0.020(7) 0.037(6)
 C75 0.144(15) 0.224(18) 0.147(16) -0.013(16) -0.026(14) 0.092(15)
 C83 0.091(6) 0.101(7) 0.116(7) 0.012(6) -0.023(6) 0.021(6)
 C84 0.166(3) 0.142(3) 0.130(3) 0.000(3) 0.048(3) 0.018(3)
 C89 0.104(12) 0.135(13) 0.239(15) -0.029(13) 0.008(13) 0.020(11)
 C92 0.173(17) 0.238(19) 0.147(17) 0.021(17) 0.040(16) 0.042(17)
 C94 0.100(13) 0.153(15) 0.138(15) -0.017(13) 0.001(12) 0.065(12)
 C6 0.098(2) 0.057(2) 0.210(3) 0.006(2) -0.007(2) 0.029(2)
 C0EA 0.147(16) 0.166(17) 0.211(19) 0.042(17) 0.026(16) 0.015(15)
 C1MA 0.161(14) 0.209(15) 0.197(15) -0.003(14) 0.038(13) 0.059(14)
 C4ZA 0.070(11) 0.115(13) 0.145(15) 0.046(12) -0.003(11) -0.018(10)
 C91 0.138(16) 0.210(18) 0.220(19) 0.063(17) 0.030(16) 0.065(15)
 C7BB 0.180(14) 0.165(14) 0.243(15) 0.016(13) 0.020(13) 0.084(12)
 C184 0.211(18) 0.218(19) 0.202(19) 0.008(18) 0.049(17) 0.102(16)

_geom_special_details
;
 All esds (except the esd in the dihedral angle between two l.s. planes)
 are estimated using the full covariance matrix.  The cell esds are taken
 into account individually in the estimation of esds in distances, angles
 and torsion angles; correlations between esds in cell parameters are only
 used when they are defined by crystal symmetry.  An approximate (isotropic)
 treatment of cell esds is used for estimating esds involving l.s. planes.
;
loop_
  _geom_bond_atom_site_label_1
  _geom_bond_atom_site_label_2
  _geom_bond_distance
  _geom_bond_site_symmetry_2
  _geom_bond_publ_flag
 Ag01 Ag02 2.8572(13) . ?
 Ag01 Ag03 3.0206(13) . ?
 Ag01 Ag04 2.8522(14) . ?
 Ag01 Ag05 2.8309(14) . ?
 Ag01 Ag06 2.6969(16) . ?
 Ag01 Ag09 2.7904(14) . ?
 Ag01 Ag0A 2.7724(14) . ?
 Ag01 Ag0B 2.6880(15) . ?
 Ag01 Ag0D 2.7962(15) . ?
 Ag01 Ag0L 3.0332(16) . ?
 Ag01 Ag0M 3.0776(16) . ?
 Ag01 Ag0N 2.6966(14) . ?
 Ag02 Ag03 2.7085(14) . ?
 Ag02 Ag04 2.8331(13) . ?
 Ag02 Ag05 2.8324(15) . ?
 Ag02 Ag07 3.0473(16) . ?
 Ag02 Ag08 2.7598(14) . ?
 Ag02 Ag0B 3.0512(15) . ?
 Ag02 Ag0C 2.6875(15) . ?
 Ag02 Ag0E 2.8120(14) . ?
 Ag02 Ag0I 3.0631(15) . ?
 Ag02 Ag0J 2.7689(15) . ?
 Ag02 Ag0K 2.6868(17) . ?
 Ag03 Ag06 3.0611(15) . ?
 Ag03 Ag07 3.0160(16) . ?
 Ag03 Ag08 2.9852(14) . ?
 Ag03 Ag09 2.9060(14) . ?
 Ag03 Ag0B 2.8072(16) . ?
 Ag03 Ag0J 3.1196(16) . ?
 Ag03 S019 2.531(4) . ?
 Ag04 Ag05 2.8346(17) . ?
 Ag04 Ag0H 3.0342(16) . ?
 Ag04 Ag0I 2.7018(14) . ?
 Ag04 Ag0K 3.0531(16) . ?
 Ag04 Ag0L 2.6997(16) . ?
 Ag04 Ag0N 3.0425(14) . ?
 Ag04 Ag0P 2.6940(16) . ?
 Ag04 Ag0Q 2.7840(14) . ?
 Ag04 Ag0R 2.7861(15) . ?
 Ag04 Ag0S 2.7714(18) . ?
 Ag05 Ag06 3.0656(14) . ?
 Ag05 Ag07 2.6883(14) . ?
 Ag05 Ag0C 3.0655(14) . ?
 Ag05 Ag0F 2.7665(15) . ?
 Ag05 Ag0G 2.7878(17) . ?
 Ag05 Ag0H 2.7078(14) . ?
 Ag05 Ag0M 2.6978(14) . ?
 Ag05 Ag0O 2.7651(15) . ?
 Ag05 Ag0P 3.0530(14) . ?
 Ag06 Ag07 3.0746(14) . ?
 Ag06 Ag09 2.9435(16) . ?
 Ag06 Ag0A 3.0543(15) . ?
 Ag06 Ag0G 2.8819(16) . ?
 Ag06 Ag0M 2.8220(14) . ?
 Ag06 S01B 2.535(4) . ?
 Ag07 Ag08 2.8727(16) . ?
 Ag07 Ag0C 2.8668(15) . ?
 Ag07 Ag0F 3.0635(15) . ?
 Ag07 Ag0G 2.9537(15) . ?
 Ag07 S01A 2.542(4) . ?
 Ag08 Ag0C 3.0751(15) . ?
 Ag08 Ag0E 2.8352(17) . ?
 Ag08 Ag0J 2.8110(17) . ?
 Ag08 S01J 2.464(4) . ?
 Ag09 Ag0A 2.8295(15) . ?
 Ag09 Ag0B 3.1420(16) . ?
 Ag09 Ag0D 2.8143(16) . ?
 Ag09 S01L 2.472(4) . ?
 Ag0A Ag0D 2.8414(18) . ?
 Ag0A Ag0M 2.8782(15) . ?
 Ag0A Ag0N 2.9342(16) . ?
 Ag0A S01I 2.478(4) . ?
 Ag0B Ag0D 2.9724(14) . ?
 Ag0B Ag0J 2.8982(14) . ?
 Ag0B Ag0K 3.0290(15) . ?
 Ag0B Ag0L 3.0357(15) . ?
 Ag0B S01D 2.505(4) . ?
 Ag0C Ag0E 2.9469(17) . ?
 Ag0C Ag0F 2.8681(17) . ?
 Ag0C Ag0H 3.0324(15) . ?
 Ag0C Ag0I 3.0599(17) . ?
 Ag0C S01C 2.537(4) . ?
 Ag0D Ag0L 2.8952(15) . ?
 Ag0D Ag0N 3.1487(16) . ?
 Ag0D S01F 2.484(4) . ?
 Ag0E Ag0I 2.8979(15) . ?
 Ag0E Ag0J 2.8453(16) . ?
 Ag0E Ag0K 3.1300(16) . ?
 Ag0E S01N 2.495(4) . ?
 Ag0F Ag0G 2.8237(16) . ?
 Ag0F Ag0H 2.9779(18) . ?
 Ag0F Ag0O 2.8087(15) . ?
 Ag0F S01U 2.453(4) . ?
 Ag0G Ag0M 3.0895(16) . ?
 Ag0G Ag0O 2.8328(17) . ?
 Ag0G S01T 2.463(5) . ?
 Ag0H Ag0I 3.0576(18) . ?
 Ag0H Ag0O 3.0706(18) . ?
 Ag0H Ag0P 2.8170(15) . ?
 Ag0H Ag0Q 2.8918(19) . ?
 Ag0H S01E 2.523(4) . ?
 Ag0I Ag0K 2.8241(16) . ?
 Ag0I Ag0Q 2.9590(16) . ?
 Ag0I Ag0S 3.0608(17) . ?
 Ag0I S01K 2.533(4) . ?
 Ag0J Ag0K 2.9407(15) . ?
 Ag0J S01H 2.462(4) . ?
 Ag0K Ag0L 3.0592(15) . ?
 Ag0K Ag0S 2.8729(16) . ?
 Ag0K S01S 2.518(5) . ?
 Ag0L Ag0N 2.8158(18) . ?
 Ag0L Ag0R 3.0994(17) . ?
 Ag0L Ag0S 2.9662(16) . ?
 Ag0L S01O 2.521(5) . ?
 Ag0M Ag0N 3.0303(18) . ?
 Ag0M Ag0O 2.9466(16) . ?
 Ag0M Ag0P 3.0315(17) . ?
 Ag0M S01G 2.539(4) . ?
 Ag0N Ag0P 3.0147(16) . ?
 Ag0N Ag0R 2.8912(17) . ?
 Ag0N S01P 2.539(4) . ?
 Ag0O Ag0P 2.8844(19) . ?
 Ag0O S01Z 2.451(4) . ?
 Ag0P Ag0Q 3.0976(19) . ?
 Ag0P Ag0R 2.965(2) . ?
 Ag0P S01Q 2.519(4) . ?
 Ag0Q Ag0R 2.8106(16) . ?
 Ag0Q Ag0S 2.8310(19) . ?
 Ag0Q S01X 2.472(4) . ?
 Ag0R Ag0S 2.8258(18) . ?
 Ag0R S021 2.477(4) . ?
 Ag0S S01W 2.462(5) . ?
 Ag0T S01M 2.590(4) . ?
 Ag0T S01R 2.580(5) . ?
 Ag0T P023 2.439(5) . ?
 Ag0T S025 2.582(5) . ?
 Ag0U S01V 2.618(6) . ?
 Ag0U S01Y 2.605(5) . ?
 Ag0U S020 2.581(5) . ?
 Ag0U P022 2.441(4) . ?
 Ag0V S024 2.522(6) . ?
 Ag0V S1 2.490(7) . ?
 Ag0V S028 2.504(7) . ?
 Ag0W S027 2.586(6) . ?
 Ag0W S029 2.585(6) . ?
 Ag0W S02A 2.594(6) . ?
 Ag0W P02B 2.442(9) . ?
 Zn0X S019 2.431(4) . ?
 Zn0X S01A 2.401(4) . ?
 Zn0X S01J 2.322(5) . ?
 Zn0X S01M 2.283(4) . ?
 Zn0Y S019 2.394(4) . ?
 Zn0Y S01B 2.417(5) . ?
 Zn0Y S01L 2.316(5) . ?
 Zn0Y S01R 2.289(5) . ?
 Zn0Z S01C 2.435(5) . ?
 Zn0Z S01K 2.396(5) . ?
 Zn0Z S01N 2.308(5) . ?
 Zn0Z S01Y 2.286(5) . ?
 Zn10 S01D 2.385(5) . ?
 Zn10 S01H 2.292(5) . ?
 Zn10 S01S 2.419(5) . ?
 Zn10 S027 2.272(6) . ?
 Zn11 S01D 2.440(5) . ?
 Zn11 S01F 2.295(5) . ?
 Zn11 S01O 2.397(5) . ?
 Zn11 S029 2.281(6) . ?
 Zn12 S01C 2.388(5) . ?
 Zn12 S01E 2.424(5) . ?
 Zn12 S01U 2.312(5) . ?
 Zn12 S01V 2.281(5) . ?
 Zn13 S01A 2.454(5) . ?
 Zn13 S01B 2.380(5) . ?
 Zn13 S01T 2.301(5) . ?
 Zn13 S025 2.287(5) . ?
 Zn14 S01G 2.386(5) . ?
 Zn14 S01I 2.310(5) . ?
 Zn14 S01P 2.422(6) . ?
 Zn14 S024 2.289(4) . ?
 Zn15 S01E 2.405(5) . ?
 Zn15 S01K 2.429(5) . ?
 Zn15 S01X 2.308(5) . ?
 Zn15 S020 2.276(5) . ?
 Zn16 S01O 2.427(5) . ?
 Zn16 S01S 2.388(5) . ?
 Zn16 S01W 2.308(5) . ?
 Zn16 S02A 2.269(6) . ?
 Zn17 S01G 2.407(5) . ?
 Zn17 S01Q 2.382(6) . ?
 Zn17 S01Z 2.317(5) . ?
 Zn17 S028 2.279(5) . ?
 Zn18 S01P 2.394(5) . ?
 Zn18 S01Q 2.434(5) . ?
 Zn18 S021 2.291(7) . ?
 Zn18 S1 2.290(5) . ?
 S019 C0GA 1.795(16) . ?
 S01A C4DA 1.770(10) . ?
 S01B C8BA 1.78(2) . ?
 S01C C0JA 1.794(10) . ?
 S01D C2CA 1.785(16) . ?
 S01E C9CA 1.773(18) . ?
 S01F C7GA 1.799(17) . ?
 S01G C8IA 1.796(11) . ?
 S01H C0RA 1.814(19) . ?
 S01I C9DA 1.799(17) . ?
 S01J C2EA 1.817(18) . ?
 S01K C7CA 1.770(12) . ?
 S01L C1GA 1.780(12) . ?
 S01M C9BA 1.786(9) . ?
 S01N C4BA 1.809(11) . ?
 S01O C3DA 1.770(11) . ?
 S01P C0AA 1.81(2) . ?
 S01Q C3CA 1.763(18) . ?
 S01R C1BA 1.785(9) . ?
 S01S C5FA 1.767(18) . ?
 S01T C9LA 1.741(13) . ?
 S01U C4NA 1.77(2) . ?
 S01V C8JA 1.744(11) . ?
 S01W C35 1.772(13) . ?
 S01X C0MA 1.834(14) . ?
 S01Y C3IA 1.75(2) . ?
 S01Z C5KA 1.802(12) . ?
 S020 C5CA 1.824(10) . ?
 S021 C56 1.785(13) . ?
 P022 C1AA 1.832(11) . ?
 P022 C5JA 1.835(10) . ?
 P022 C9QA 1.826(13) . ?
 P023 C6GA 1.815(9) . ?
 P023 C5AA 1.821(10) . ?
 P023 C2NA 1.843(10) . ?
 S024 C2IA 1.767(13) . ?
 S025 C0SA 1.754(11) . ?
 S1 C67 1.773(12) . ?
 S027 C3OA 1.75(2) . ?
 S028 C8DA 1.84(2) . ?
 S029 C9RA 1.761(11) . ?
 S02A C4UA 1.733(14) . ?
 P02B C5WA 1.773(19) . ?
 P02B C0ZA 1.815(18) . ?
 P02B C19 1.793(19) . ?
 C0AA C5EA 1.34(2) . ?
 C0AA C4JA 1.38(3) . ?
 C1BA C3AB 1.3900 . ?
 C1BA C6EA 1.3900 . ?
 C3AB H3AB 0.9500 . ?
 C3AB C2GA 1.3900 . ?
 C2GA C0VA 1.3900 . ?
 C2GA C1WA 1.49(2) . ?
 C0VA H0VA 0.9500 . ?
 C0VA C3BA 1.3900 . ?
 C3BA C6EA 1.3900 . ?
 C3BA C3FA 1.508(19) . ?
 C6EA H6EA 0.9500 . ?
 C2CA C7HA 1.39(2) . ?
 C2CA C4IA 1.40(2) . ?
 C3DA C9XA 1.3900 . ?
 C3DA C4WA 1.3900 . ?
 C9XA H9XA 0.9500 . ?
 C9XA C5AB 1.3900 . ?
 C5AB C5ZA 1.3900 . ?
 C5AB C91 1.539(17) . ?
 C5ZA H5ZA 0.9500 . ?
 C5ZA C2XA 1.3900 . ?
 C2XA C4WA 1.3900 . ?
 C2XA C0AB 1.48(3) . ?
 C4WA H4WA 0.9500 . ?
 C4EA H4EA 0.9500 . ?
 C4EA C4CA 1.41(2) . ?
 C4EA C7GA 1.36(2) . ?
 C5FA C3AA 1.42(3) . ?
 C5FA C4QA 1.34(3) . ?
 C6GA C6AA 1.3900 . ?
 C6GA C0IA 1.3900 . ?
 C6AA H6AA 0.9500 . ?
 C6AA C5GA 1.3900 . ?
 C5GA H5GA 0.9500 . ?
 C5GA C4FA 1.3900 . ?
 C4FA H4FA 0.9500 . ?
 C4FA C0LA 1.3900 . ?
 C0LA H0LA 0.9500 . ?
 C0LA C0IA 1.3900 . ?
 C0IA H0IA 0.9500 . ?
 C7HA H7HA 0.9500 . ?
 C7HA C1FA 1.41(2) . ?
 C8IA C2DA 1.3900 . ?
 C8IA C1HA 1.3900 . ?
 C2DA H2DA 0.9500 . ?
 C2DA C3NA 1.3900 . ?
 C3NA C7MA 1.3900 . ?
 C3NA C94 1.53(2) . ?
 C7MA H7MA 0.9500 . ?
 C7MA C5HA 1.3900 . ?
 C5HA C1HA 1.3900 . ?
 C5HA C1AB 1.53(2) . ?
 C1HA H1HA 0.9500 . ?
 C1AA C6FA 1.3900 . ?
 C1AA C6LA 1.3900 . ?
 C6FA H6FA 0.9500 . ?
 C6FA C3KA 1.3900 . ?
 C3KA H3KA 0.9500 . ?
 C3KA C2KA 1.3900 . ?
 C2KA H2KA 0.9500 . ?
 C2KA C5PA 1.3900 . ?
 C5PA H5PA 0.9500 . ?
 C5PA C6LA 1.3900 . ?
 C2AA H2AA 0.9500 . ?
 C2AA C3CA 1.43(3) . ?
 C2AA C5DA 1.44(3) . ?
 C3AA H3AA 0.9500 . ?
 C3AA C9MA 1.31(2) . ?
 C5AA C8CA 1.3900 . ?
 C5AA C5MA 1.3900 . ?
 C8CA H8CA 0.9500 . ?
 C8CA C7FA 1.3900 . ?
 C7FA H7FA 0.9500 . ?
 C7FA C9EA 1.3900 . ?
 C9EA H9EA 0.9500 . ?
 C9EA C1PA 1.3900 . ?
 C1PA H1PA 0.9500 . ?
 C1PA C5MA 1.3900 . ?
 C5MA H5MA 0.9500 . ?
 C7AA H7AA 0.9500 . ?
 C7AA C9CA 1.36(3) . ?
 C7AA C7KA 1.39(3) . ?
 C8AA H8AA 0.9500 . ?
 C8AA C2EA 1.39(2) . ?
 C8AA C9KA 1.41(2) . ?
 C0BA H0BA 0.9500 . ?
 C0BA C0GA 1.41(2) . ?
 C0BA C4XA 1.43(2) . ?
 C2BA H2BA 0.9500 . ?
 C2BA C9CA 1.38(2) . ?
 C2BA C2MA 1.30(3) . ?
 C4BA C2VA 1.3900 . ?
 C4BA C9NA 1.3900 . ?
 C2VA H2VA 0.9500 . ?
 C2VA C17 1.3900 . ?
 C17 C29 1.3900 . ?
 C17 C89 1.53(3) . ?
 C29 H29 0.9500 . ?
 C29 C5SA 1.3900 . ?
 C5SA C9NA 1.3900 . ?
 C5SA C0YA 1.50(2) . ?
 C9NA H9NA 0.9500 . ?
 C6BA H6BA 0.9500 . ?
 C6BA C4CA 1.40(3) . ?
 C6BA C6NA 1.33(2) . ?
 C7BA H7BA 0.9500 . ?
 C7BA C9DA 1.36(2) . ?
 C7BA C8EA 1.39(2) . ?
 C8BA C1KA 1.38(3) . ?
 C8BA C6PA 1.41(3) . ?
 C9BA C4AA 1.3900 . ?
 C9BA C6JA 1.3900 . ?
 C4AA H4AA 0.9500 . ?
 C4AA C0NA 1.3900 . ?
 C0NA C6CA 1.3900 . ?
 C0NA C6KA 1.51(2) . ?
 C6CA H6CA 0.9500 . ?
 C6CA C4HA 1.3900 . ?
 C4HA C6JA 1.3900 . ?
 C4HA C3CB 1.48(3) . ?
 C6JA H6JA 0.9500 . ?
 C3CA C3BB 1.41(2) . ?
 C4CA C7IA 1.53(3) . ?
 C5CA C6SA 1.3900 . ?
 C5CA C7PA 1.3900 . ?
 C6SA H6SA 0.9500 . ?
 C6SA C6WA 1.3900 . ?
 C6WA C9FA 1.3900 . ?
 C6WA C2BB 1.53(2) . ?
 C9FA H9FA 0.9500 . ?
 C9FA C1UA 1.3900 . ?
 C1UA C7PA 1.3900 . ?
 C1UA C6 1.57(2) . ?
 C7PA H7PA 0.9500 . ?
 C7CA C4OA 1.3900 . ?
 C7CA C1BB 1.3900 . ?
 C4OA H4OA 0.9500 . ?
 C4OA C8VA 1.3900 . ?
 C8VA C8UA 1.3900 . ?
 C8VA C8 1.49(3) . ?
 C8UA H8UA 0.9500 . ?
 C8UA C4YA 1.3900 . ?
 C4YA C1BB 1.3900 . ?
 C4YA C2CB 1.63(3) . ?
 C1BB H1BB 0.9500 . ?
 C0DA H0DA 0.9500 . ?
 C0DA C8EA 1.33(2) . ?
 C0DA C9GA 1.39(2) . ?
 C1DA H1DA 0.9500 . ?
 C1DA C0GA 1.38(2) . ?
 C1DA C8GA 1.42(2) . ?
 C4DA C2HA 1.3900 . ?
 C4DA C4GA 1.3900 . ?
 C2HA H2HA 0.9500 . ?
 C2HA C0TA 1.3900 . ?
 C0TA C0WA 1.3900 . ?
 C0TA C6CB 1.64(3) . ?
 C0WA H0WA 0.9500 . ?
 C0WA C6TA 1.3900 . ?
 C6TA C4GA 1.3900 . ?
 C6TA C9AB 1.49(3) . ?
 C4GA H4GA 0.9500 . ?
 C5DA C7SA 1.41(3) . ?
 C5DA C6ZA 1.39(3) . ?
 C8DA C3JA 1.39(3) . ?
 C8DA C7TA 1.34(3) . ?
 C9DA C0PA 1.35(2) . ?
 C2EA C2DB 1.34(2) . ?
 C3EA C0HA 1.49(2) . ?
 C3EA C1IA 1.39(2) . ?
 C3EA C4IA 1.35(2) . ?
 C5EA H5EA 0.9500 . ?
 C5EA C1JA 1.47(3) . ?
 C7EA H7EA 0.9800 . ?
 C7EA H7EB 0.9800 . ?
 C7EA H7EC 0.9800 . ?
 C7EA C6NA 1.53(3) . ?
 C8EA C2PA 1.51(2) . ?
 C0FA H0FA 0.9500 . ?
 C0FA C8GA 1.46(2) . ?
 C0FA C4XA 1.31(2) . ?
 C1FA C1IA 1.35(3) . ?
 C1FA C3MA 1.48(3) . ?
 C3FA H3FA 0.9800 . ?
 C3FA H3FB 0.9800 . ?
 C3FA H3FC 0.9800 . ?
 C1GA C8OA 1.3900 . ?
 C1GA C7JA 1.3900 . ?
 C8OA H8OA 0.9500 . ?
 C8OA C1VA 1.3900 . ?
 C1VA C7VA 1.3900 . ?
 C1VA C7AB 1.66(3) . ?
 C7VA H7VA 0.9500 . ?
 C7VA C8XA 1.3900 . ?
 C8XA C7JA 1.3900 . ?
 C8XA C6DB 1.51(3) . ?
 C7JA H7JA 0.9500 . ?
 C3GA C6OA 1.33(2) . ?
 C3GA C4VA 1.49(3) . ?
 C3GA C83 1.35(3) . ?
 C7GA C3LA 1.37(2) . ?
 C8GA C8TA 1.49(3) . ?
 C9GA C0PA 1.40(2) . ?
 C9GA C4ZA 1.47(3) . ?
 C0HA H0HA 0.9800 . ?
 C0HA H0HB 0.9800 . ?
 C0HA H0HC 0.9800 . ?
 C8HA H8HA 0.9800 . ?
 C8HA H8HB 0.9800 . ?
 C8HA H8HC 0.9800 . ?
 C8HA C4XA 1.47(2) . ?
 C1IA H1IA 0.9500 . ?
 C2IA C1CA 1.3900 . ?
 C2IA C9HA 1.3900 . ?
 C1CA H1CA 0.9500 . ?
 C1CA C8PA 1.3900 . ?
 C8PA C2RA 1.3900 . ?
 C8PA C8NA 1.51(3) . ?
 C2RA H2RA 0.9500 . ?
 C2RA C9TA 1.3900 . ?
 C9TA C9HA 1.3900 . ?
 C9TA C1YA 1.52(3) . ?
 C9HA H9HA 0.9500 . ?
 C3IA C8QA 1.39(3) . ?
 C3IA C9UA 1.41(3) . ?
 C4IA H4IA 0.9500 . ?
 C7IA H7IA 0.9800 . ?
 C7IA H7IB 0.9800 . ?
 C7IA H7IC 0.9800 . ?
 C0JA C0BB 1.3900 . ?
 C0JA C6DA 1.3900 . ?
 C0BB H0BB 0.9500 . ?
 C0BB C9PA 1.3900 . ?
 C9PA C3SA 1.3900 . ?
 C9PA C0CB 1.63(3) . ?
 C3SA H3SA 0.9500 . ?
 C3SA C4SA 1.3900 . ?
 C4SA C6DA 1.3900 . ?
 C4SA C3ZA 1.56(2) . ?
 C6DA H6DA 0.9500 . ?
 C1JA C0QA 1.50(2) . ?
 C1JA C6VA 1.38(3) . ?
 C2JA H2JA 0.9800 . ?
 C2JA H2JB 0.9800 . ?
 C2JA H2JC 0.9800 . ?
 C2JA C1DB 1.47(3) . ?
 C3JA H3JA 0.9500 . ?
 C3JA C1DB 1.37(3) . ?
 C4JA H4JA 0.9500 . ?
 C4JA C7LA 1.41(3) . ?
 C5JA C7DA 1.3900 . ?
 C5JA C2FA 1.3900 . ?
 C7DA H7DA 0.9500 . ?
 C7DA C4PA 1.3900 . ?
 C4PA H4PA 0.9500 . ?
 C4PA C7OA 1.3900 . ?
 C7OA H7OA 0.9500 . ?
 C7OA C8FA 1.3900 . ?
 C8FA H8FA 0.9500 . ?
 C8FA C2FA 1.3900 . ?
 C2FA H2FA 0.9500 . ?
 C8JA C0CA 1.3900 . ?
 C8JA C5RA 1.3900 . ?
 C0CA H0CA 0.9500 . ?
 C0CA C4MA 1.3900 . ?
 C4MA C4LA 1.3900 . ?
 C4MA C2YA 1.59(3) . ?
 C4LA H4LA 0.9500 . ?
 C4LA C7QA 1.3900 . ?
 C7QA C5RA 1.3900 . ?
 C7QA C1XA 1.549(17) . ?
 C5RA H5RA 0.9500 . ?
 C2NA C9JA 1.3900 . ?
 C2NA C2LA 1.3900 . ?
 C9JA H9JA 0.9500 . ?
 C9JA C9AA 1.3900 . ?
 C9AA H9AA 0.9500 . ?
 C9AA C7NA 1.3900 . ?
 C7NA H7NA 0.9500 . ?
 C7NA C6IA 1.3900 . ?
 C6IA H6IA 0.9500 . ?
 C6IA C2LA 1.3900 . ?
 C2LA H2LA 0.9500 . ?
 C3OA C5QA 1.42(3) . ?
 C3OA C1ZA 1.35(3) . ?
 C5QA H5QA 0.9500 . ?
 C5QA C37 1.37(3) . ?
 C7SA H7SA 0.9800 . ?
 C7SA H7SB 0.9800 . ?
 C7SA H7SC 0.9800 . ?
 C1KA H1KA 0.9500 . ?
 C1KA C7WA 1.37(3) . ?
 C4KA H4KA 0.9500 . ?
 C4KA C9KA 1.33(3) . ?
 C4KA C3WA 1.46(3) . ?
 C5KA C8KA 1.3900 . ?
 C5KA C8MA 1.3900 . ?
 C8KA H8KA 0.9500 . ?
 C8KA C5IA 1.3900 . ?
 C5IA C1NA 1.3900 . ?
 C5IA C5NA 1.57(2) . ?
 C1NA H1NA 0.9500 . ?
 C1NA C1LA 1.3900 . ?
 C1LA C8MA 1.3900 . ?
 C1LA C3YA 1.46(2) . ?
 C8MA H8MA 0.9500 . ?
 C6KA H6KA 0.9800 . ?
 C6KA H6KB 0.9800 . ?
 C6KA H6KC 0.9800 . ?
 C7KA C1SA 1.41(3) . ?
 C7KA C9SA 1.50(3) . ?
 C9KA C2UA 1.53(3) . ?
 C3LA H3LA 0.9500 . ?
 C3LA C6NA 1.41(2) . ?
 C5LA H5LA 0.9800 . ?
 C5LA H5LB 0.9800 . ?
 C5LA H5LC 0.9800 . ?
 C5LA C2MA 1.51(3) . ?
 C7LA C6VA 1.34(3) . ?
 C7LA C6BB 1.528(17) . ?
 C9LA C9YA 1.3900 . ?
 C9LA C7XA 1.3900 . ?
 C9YA H9YA 0.9500 . ?
 C9YA C11 1.3900 . ?
 C11 C5BB 1.3900 . ?
 C11 C92 1.56(3) . ?
 C5BB H5BB 0.9500 . ?
 C5BB C28 1.3900 . ?
 C28 C7XA 1.3900 . ?
 C28 C2 1.60(3) . ?
 C7XA H7XA 0.9500 . ?
 C0MA C0DB 1.3900 . ?
 C0MA C9 1.3900 . ?
 C0DB H0DB 0.9500 . ?
 C0DB C2AB 1.3900 . ?
 C2AB C4DB 1.3900 . ?
 C2AB C1 1.55(3) . ?
 C4DB H4DB 0.9500 . ?
 C4DB C43 1.3900 . ?
 C43 C9 1.3900 . ?
 C43 C41 1.64(3) . ?
 C9 H9 0.9500 . ?
 C2MA C1SA 1.40(3) . ?
 C3MA H3MA 0.9800 . ?
 C3MA H3MB 0.9800 . ?
 C3MA H3MC 0.9800 . ?
 C6MA C3PA 1.31(3) . ?
 C6MA C4QA 1.44(3) . ?
 C6MA C4BB 1.57(3) . ?
 C9MA C3PA 1.41(3) . ?
 C9MA C1TA 1.53(3) . ?
 C4NA C3UA 1.34(3) . ?
 C4NA C6UA 1.42(3) . ?
 C5NA H5NA 0.9800 . ?
 C5NA H5NB 0.9800 . ?
 C5NA H5NC 0.9800 . ?
 C8NA H8NA 0.9800 . ?
 C8NA H8NB 0.9800 . ?
 C8NA H8NC 0.9800 . ?
 C1OA H1OA 0.9500 . ?
 C1OA C2QA 1.40(3) . ?
 C1OA C0RA 1.40(3) . ?
 C2OA C6UA 1.35(3) . ?
 C2OA C3VA 1.49(3) . ?
 C2OA C9WA 1.39(3) . ?
 C6OA H6OA 0.9500 . ?
 C6OA C0RA 1.34(3) . ?
 C0PA H0PA 0.9500 . ?
 C2PA H2PA 0.9800 . ?
 C2PA H2PB 0.9800 . ?
 C2PA H2PC 0.9800 . ?
 C3PA H3PA 0.9500 . ?
 C6PA H6PA 0.9500 . ?
 C6PA C6QA 1.38(3) . ?
 C0QA H0QA 0.9800 . ?
 C0QA H0QB 0.9800 . ?
 C0QA H0QC 0.9800 . ?
 C2QA C5YA 1.43(3) . ?
 C2QA C83 1.41(3) . ?
 C3QA C7TA 1.46(3) . ?
 C3QA C0XA 1.35(3) . ?
 C3QA C5XA 1.53(3) . ?
 C4QA H4QA 0.9500 . ?
 C6QA C3XA 1.44(3) . ?
 C6QA C6AB 1.52(3) . ?
 C8QA H8QA 0.9500 . ?
 C8QA C5DB 1.38(3) . ?
 C9QA C5OA 1.3900 . ?
 C9QA C1QA 1.3900 . ?
 C5OA H5OA 0.9500 . ?
 C5OA C4TA 1.3900 . ?
 C4TA H4TA 0.9500 . ?
 C4TA C8SA 1.3900 . ?
 C8SA H8SA 0.9500 . ?
 C8SA C4RA 1.3900 . ?
 C4RA H4RA 0.9500 . ?
 C4RA C1QA 1.3900 . ?
 C1QA H1QA 0.9500 . ?
 C7RA H7RA 0.9800 . ?
 C7RA H7RB 0.9800 . ?
 C7RA H7RC 0.9800 . ?
 C7RA C37 1.48(3) . ?
 C9RA C3HA 1.3900 . ?
 C9RA C0OA 1.3900 . ?
 C3HA H3HA 0.9500 . ?
 C3HA C82 1.3900 . ?
 C82 C8RA 1.3900 . ?
 C82 C8YA 1.51(3) . ?
 C8RA H8RA 0.9500 . ?
 C8RA C2TA 1.3900 . ?
 C2TA C0OA 1.3900 . ?
 C2TA C26 1.52(3) . ?
 C0OA H0OA 0.9500 . ?
 C0SA C6HA 1.3900 . ?
 C0SA C0KA 1.3900 . ?
 C6HA H6HA 0.9500 . ?
 C6HA C5VA 1.3900 . ?
 C5VA C9OA 1.3900 . ?
 C5VA C0UA 1.52(2) . ?
 C9OA H9OA 0.9500 . ?
 C9OA C4CB 1.3900 . ?
 C4CB C0KA 1.3900 . ?
 C4CB C75 1.53(3) . ?
 C0KA H0KA 0.9500 . ?
 C1SA H1SA 0.9500 . ?
 C2SA H2SA 0.9800 . ?
 C2SA H2SB 0.9800 . ?
 C2SA H2SC 0.9800 . ?
 C2SA C8LA 1.47(2) . ?
 C9SA H9SA 0.9800 . ?
 C9SA H9SB 0.9800 . ?
 C9SA H9SC 0.9800 . ?
 C1TA H1TA 0.9800 . ?
 C1TA H1TB 0.9800 . ?
 C1TA H1TC 0.9800 . ?
 C3TA H3TA 0.9800 . ?
 C3TA H3TB 0.9800 . ?
 C3TA H3TC 0.9800 . ?
 C3TA C4AB 1.55(3) . ?
 C7TA H7TA 0.9500 . ?
 C8TA H8TA 0.9800 . ?
 C8TA H8TB 0.9800 . ?
 C8TA H8TC 0.9800 . ?
 C9UA H9UA 0.9500 . ?
 C9UA C7UA 1.44(3) . ?
 C1XA H1XA 0.9800 . ?
 C1XA H1XB 0.9800 . ?
 C1XA H1XC 0.9800 . ?
 C2YA H2YA 0.9800 . ?
 C2YA H2YB 0.9800 . ?
 C2YA H2YC 0.9800 . ?
 C3ZA H3ZA 0.9800 . ?
 C3ZA H3ZB 0.9800 . ?
 C3ZA H3ZC 0.9800 . ?
 C6CB H6CB 0.9800 . ?
 C6CB H6CC 0.9800 . ?
 C6CB H6CD 0.9800 . ?
 C0UA H0UA 0.9800 . ?
 C0UA H0UB 0.9800 . ?
 C0UA H0UC 0.9800 . ?
 C2UA H2UA 0.9800 . ?
 C2UA H2UB 0.9800 . ?
 C2UA H2UC 0.9800 . ?
 C3UA H3UA 0.9500 . ?
 C3UA C25 1.39(3) . ?
 C4UA C5BA 1.3900 . ?
 C4UA C27 1.3900 . ?
 C5BA H5BA 0.9500 . ?
 C5BA C9VA 1.3900 . ?
 C9VA C80 1.3900 . ?
 C9VA C8ZA 1.40(3) . ?
 C80 H80 0.9500 . ?
 C80 C14 1.3900 . ?
 C14 C27 1.3900 . ?
 C14 C84 1.59(3) . ?
 C27 H27 0.9500 . ?
 C5UA C7YA 1.51(3) . ?
 C5UA C6ZA 1.36(3) . ?
 C5UA C3BB 1.31(2) . ?
 C6UA H6UA 0.9500 . ?
 C7UA C8BB 1.53(3) . ?
 C7UA C51 1.37(3) . ?
 C3VA H3VA 0.9800 . ?
 C3VA H3VB 0.9800 . ?
 C3VA H3VC 0.9800 . ?
 C4VA H4VA 0.9800 . ?
 C4VA H4VB 0.9800 . ?
 C4VA H4VC 0.9800 . ?
 C6VA H6VA 0.9500 . ?
 C1WA H1WA 0.9800 . ?
 C1WA H1WB 0.9800 . ?
 C1WA H1WC 0.9800 . ?
 C3WA C2DB 1.35(3) . ?
 C3WA C13 1.53(3) . ?
 C5WA C36 1.3900 . ?
 C5WA C78 1.3900 . ?
 C36 H36 0.9500 . ?
 C36 C54 1.3900 . ?
 C54 H54 0.9500 . ?
 C54 C1CB 1.3900 . ?
 C1CB H1CB 0.9500 . ?
 C1CB C8AB 1.3900 . ?
 C8AB H8AB 0.9500 . ?
 C8AB C78 1.3900 . ?
 C78 H78 0.9500 . ?
 C7WA C3XA 1.36(3) . ?
 C7WA C5CB 1.56(3) . ?
 C8WA H8WA 0.9500 . ?
 C8WA C9BB 1.46(3) . ?
 C8WA C37 1.40(3) . ?
 C9WA H9WA 0.9500 . ?
 C9WA C25 1.51(3) . ?
 C0XA H0XA 0.9500 . ?
 C0XA C1DB 1.38(3) . ?
 C3XA H3XA 0.9500 . ?
 C5XA H5XA 0.9800 . ?
 C5XA H5XB 0.9800 . ?
 C5XA H5XC 0.9800 . ?
 C0YA H0YA 0.9800 . ?
 C0YA H0YB 0.9800 . ?
 C0YA H0YC 0.9800 . ?
 C1YA H1YA 0.9800 . ?
 C1YA H1YB 0.9800 . ?
 C1YA H1YC 0.9800 . ?
 C3YA H3YA 0.9800 . ?
 C3YA H3YB 0.9800 . ?
 C3YA H3YC 0.9800 . ?
 C5YA H5YA 0.9800 . ?
 C5YA H5YB 0.9800 . ?
 C5YA H5YC 0.9800 . ?
 C7YA H7YA 0.9800 . ?
 C7YA H7YB 0.9800 . ?
 C7YA H7YC 0.9800 . ?
 C8YA H8YA 0.9800 . ?
 C8YA H8YB 0.9800 . ?
 C8YA H8YC 0.9800 . ?
 C0ZA C6YA 1.3900 . ?
 C0ZA C6XA 1.3900 . ?
 C6YA H6YA 0.9500 . ?
 C6YA C93 1.3900 . ?
 C93 H93 0.9500 . ?
 C93 C9ZA 1.3900 . ?
 C9ZA H9ZA 0.9500 . ?
 C9ZA C1RA 1.3900 . ?
 C1RA H1RA 0.9500 . ?
 C1RA C6XA 1.3900 . ?
 C6XA H6XA 0.9500 . ?
 C1ZA H1ZA 0.9500 . ?
 C1ZA C9BB 1.32(3) . ?
 C6ZA H6ZA 0.9500 . ?
 C8ZA H8ZA 0.9800 . ?
 C8ZA H8ZB 0.9800 . ?
 C8ZA H8ZC 0.9800 . ?
 C0AB H0AA 0.9800 . ?
 C0AB H0AB 0.9800 . ?
 C0AB H0AC 0.9800 . ?
 C1AB H1AA 0.9800 . ?
 C1AB H1AB 0.9800 . ?
 C1AB H1AC 0.9800 . ?
 C6AB H6AB 0.9800 . ?
 C6AB H6AC 0.9800 . ?
 C6AB H6AD 0.9800 . ?
 C7AB H7AB 0.9800 . ?
 C7AB H7AC 0.9800 . ?
 C7AB H7AD 0.9800 . ?
 C9AB H9AB 0.9800 . ?
 C9AB H9AC 0.9800 . ?
 C9AB H9AD 0.9800 . ?
 C2BB H2BB 0.9800 . ?
 C2BB H2BC 0.9800 . ?
 C2BB H2BD 0.9800 . ?
 C3BB H3BB 0.9500 . ?
 C4BB H4BA 0.9800 . ?
 C4BB H4BB 0.9800 . ?
 C4BB H4BC 0.9800 . ?
 C6BB H6BB 0.9800 . ?
 C6BB H6BC 0.9800 . ?
 C6BB H6BD 0.9800 . ?
 C8BB H8BA 0.9800 . ?
 C8BB H8BB 0.9800 . ?
 C8BB H8BC 0.9800 . ?
 C9BB C15 1.62(3) . ?
 C0CB H0CB 0.9800 . ?
 C0CB H0CC 0.9800 . ?
 C0CB H0CD 0.9800 . ?
 C2CB H2CA 0.9800 . ?
 C2CB H2CB 0.9800 . ?
 C2CB H2CC 0.9800 . ?
 C3CB H3CA 0.9801 . ?
 C3CB H3CB 0.9800 . ?
 C3CB H3CC 0.9801 . ?
 C5CB H5CA 0.9800 . ?
 C5CB H5CB 0.9800 . ?
 C5CB H5CC 0.9800 . ?
 C2DB H2DB 0.9500 . ?
 C5DB C21 1.46(3) . ?
 C5DB C51 1.36(3) . ?
 C6DB H6DB 0.9800 . ?
 C6DB H6DC 0.9800 . ?
 C6DB H6DD 0.9800 . ?
 C1 H1A 0.9800 . ?
 C1 H1B 0.9800 . ?
 C1 H1C 0.9800 . ?
 C2 H2A 0.9800 . ?
 C2 H2B 0.9800 . ?
 C2 H2C 0.9800 . ?
 C8 H8A 0.9800 . ?
 C8 H8B 0.9800 . ?
 C8 H8C 0.9800 . ?
 C13 H13A 0.9800 . ?
 C13 H13B 0.9800 . ?
 C13 H13C 0.9800 . ?
 C15 H15A 0.9800 . ?
 C15 H15B 0.9800 . ?
 C15 H15C 0.9800 . ?
 C19 C49 1.3900 . ?
 C19 C22 1.3900 . ?
 C49 H49 0.9500 . ?
 C49 C10 1.3900 . ?
 C10 H10 0.9500 . ?
 C10 C58 1.3900 . ?
 C58 H58 0.9500 . ?
 C58 C38 1.3900 . ?
 C38 H38 0.9500 . ?
 C38 C22 1.3900 . ?
 C22 H22 0.9500 . ?
 C21 H21A 0.9800 . ?
 C21 H21B 0.9800 . ?
 C21 H21C 0.9800 . ?
 C24 H24 0.9500 . ?
 C24 C60 1.3900 . ?
 C24 C4AB 1.3900 . ?
 C60 C12 1.3900 . ?
 C60 C7BB 1.612(17) . ?
 C12 H12 0.9500 . ?
 C12 C56 1.3900 . ?
 C56 C9IA 1.3900 . ?
 C9IA H9IA 0.9500 . ?
 C9IA C4AB 1.3900 . ?
 C25 C52 1.61(3) . ?
 C26 H26A 0.9800 . ?
 C26 H26B 0.9800 . ?
 C26 H26C 0.9800 . ?
 C35 C7ZA 1.3900 . ?
 C35 C1EA 1.3900 . ?
 C7ZA H7ZA 0.9500 . ?
 C7ZA C76 1.3900 . ?
 C76 C48 1.3900 . ?
 C76 C1MA 1.55(4) . ?
 C48 H48 0.9500 . ?
 C48 C2ZA 1.3900 . ?
 C2ZA C1EA 1.3900 . ?
 C2ZA C184 1.61(3) . ?
 C1EA H1EA 0.9500 . ?
 C41 H41A 0.9800 . ?
 C41 H41B 0.9800 . ?
 C41 H41C 0.9800 . ?
 C51 H51 0.9500 . ?
 C52 H52A 0.9800 . ?
 C52 H52B 0.9800 . ?
 C52 H52C 0.9800 . ?
 C67 C5TA 1.3900 . ?
 C67 C3RA 1.3900 . ?
 C5TA H5TA 0.9500 . ?
 C5TA C8LA 1.3900 . ?
 C8LA C6RA 1.3900 . ?
 C6RA H6RA 0.9500 . ?
 C6RA C2WA 1.3900 . ?
 C2WA C3RA 1.3900 . ?
 C2WA C0EA 1.57(3) . ?
 C3RA H3RA 0.9500 . ?
 C75 H75A 0.9800 . ?
 C75 H75B 0.9800 . ?
 C75 H75C 0.9800 . ?
 C83 H83 0.9500 . ?
 C84 H84A 0.9800 . ?
 C84 H84B 0.9800 . ?
 C84 H84C 0.9800 . ?
 C89 H89A 0.9800 . ?
 C89 H89B 0.9800 . ?
 C89 H89C 0.9800 . ?
 C92 H92A 0.9800 . ?
 C92 H92B 0.9800 . ?
 C92 H92C 0.9800 . ?
 C94 H94A 0.9800 . ?
 C94 H94B 0.9800 . ?
 C94 H94C 0.9800 . ?
 C6 H6A 0.9800 . ?
 C6 H6B 0.9800 . ?
 C6 H6C 0.9800 . ?
 C0EA H0EA 0.9800 . ?
 C0EA H0EB 0.9800 . ?
 C0EA H0EC 0.9800 . ?
 C1MA H1MA 0.9800 . ?
 C1MA H1MB 0.9800 . ?
 C1MA H1MC 0.9800 . ?
 C4ZA H4ZA 0.9800 . ?
 C4ZA H4ZB 0.9800 . ?
 C4ZA H4ZC 0.9800 . ?
 C91 H91A 0.9800 . ?
 C91 H91B 0.9800 . ?
 C91 H91C 0.9800 . ?
 C7BB H7BB 0.9800 . ?
 C7BB H7BC 0.9800 . ?
 C7BB H7BD 0.9800 . ?
 C184 H18A 0.9800 . ?
 C184 H18B 0.9800 . ?
 C184 H18C 0.9800 . ?

loop_
  _geom_angle_atom_site_label_1
  _geom_angle_atom_site_label_2
  _geom_angle_atom_site_label_3
  _geom_angle
  _geom_angle_site_symmetry_1
  _geom_angle_site_symmetry_3
  _geom_angle_publ_flag
 Ag02 Ag01 Ag03 54.79(3) . . ?
 Ag02 Ag01 Ag0L 87.98(4) . . ?
 Ag02 Ag01 Ag0M 113.86(4) . . ?
 Ag03 Ag01 Ag0L 119.70(5) . . ?
 Ag03 Ag01 Ag0M 119.33(5) . . ?
 Ag04 Ag01 Ag02 59.50(3) . . ?
 Ag04 Ag01 Ag03 114.27(4) . . ?
 Ag04 Ag01 Ag0L 54.50(4) . . ?
 Ag04 Ag01 Ag0M 87.47(4) . . ?
 Ag05 Ag01 Ag02 59.73(4) . . ?
 Ag05 Ag01 Ag03 87.83(4) . . ?
 Ag05 Ag01 Ag04 59.84(4) . . ?
 Ag05 Ag01 Ag0L 114.31(4) . . ?
 Ag05 Ag01 Ag0M 54.14(3) . . ?
 Ag06 Ag01 Ag02 96.64(4) . . ?
 Ag06 Ag01 Ag03 64.45(4) . . ?
 Ag06 Ag01 Ag04 127.07(5) . . ?
 Ag06 Ag01 Ag05 67.31(4) . . ?
 Ag06 Ag01 Ag09 64.85(4) . . ?
 Ag06 Ag01 Ag0A 67.88(4) . . ?
 Ag06 Ag01 Ag0D 117.79(5) . . ?
 Ag06 Ag01 Ag0L 175.19(5) . . ?
 Ag06 Ag01 Ag0M 58.06(4) . . ?
 Ag09 Ag01 Ag02 113.31(4) . . ?
 Ag09 Ag01 Ag03 59.86(3) . . ?
 Ag09 Ag01 Ag04 164.90(6) . . ?
 Ag09 Ag01 Ag05 130.25(5) . . ?
 Ag09 Ag01 Ag0D 60.50(4) . . ?
 Ag09 Ag01 Ag0L 114.50(5) . . ?
 Ag09 Ag01 Ag0M 107.58(5) . . ?
 Ag0A Ag01 Ag02 164.51(6) . . ?
 Ag0A Ag01 Ag03 114.98(4) . . ?
 Ag0A Ag01 Ag04 129.41(4) . . ?
 Ag0A Ag01 Ag05 111.46(5) . . ?
 Ag0A Ag01 Ag09 61.15(4) . . ?
 Ag0A Ag01 Ag0D 61.36(4) . . ?
 Ag0A Ag01 Ag0L 107.50(4) . . ?
 Ag0A Ag01 Ag0M 58.67(4) . . ?
 Ag0B Ag01 Ag02 66.69(4) . . ?
 Ag0B Ag01 Ag03 58.57(4) . . ?
 Ag0B Ag01 Ag04 95.02(5) . . ?
 Ag0B Ag01 Ag05 126.38(4) . . ?
 Ag0B Ag01 Ag06 119.34(5) . . ?
 Ag0B Ag01 Ag09 69.96(4) . . ?
 Ag0B Ag01 Ag0A 120.10(5) . . ?
 Ag0B Ag01 Ag0D 65.60(4) . . ?
 Ag0B Ag01 Ag0L 63.76(4) . . ?
 Ag0B Ag01 Ag0M 177.27(5) . . ?
 Ag0B Ag01 Ag0N 119.16(5) . . ?
 Ag0D Ag01 Ag02 130.45(5) . . ?
 Ag0D Ag01 Ag03 107.72(4) . . ?
 Ag0D Ag01 Ag04 112.59(5) . . ?
 Ag0D Ag01 Ag05 164.40(5) . . ?
 Ag0D Ag01 Ag0L 59.39(4) . . ?
 Ag0D Ag01 Ag0M 114.45(4) . . ?
 Ag0L Ag01 Ag0M 118.77(4) . . ?
 Ag0N Ag01 Ag02 125.92(5) . . ?
 Ag0N Ag01 Ag03 177.49(6) . . ?
 Ag0N Ag01 Ag04 66.43(4) . . ?
 Ag0N Ag01 Ag05 94.55(4) . . ?
 Ag0N Ag01 Ag06 117.25(5) . . ?
 Ag0N Ag01 Ag09 118.81(4) . . ?
 Ag0N Ag01 Ag0A 64.88(4) . . ?
 Ag0N Ag01 Ag0D 69.93(4) . . ?
 Ag0N Ag01 Ag0L 58.52(4) . . ?
 Ag0N Ag01 Ag0M 62.90(4) . . ?
 Ag01 Ag02 Ag07 87.16(4) . . ?
 Ag01 Ag02 Ag0B 54.00(3) . . ?
 Ag01 Ag02 Ag0I 114.49(4) . . ?
 Ag03 Ag02 Ag01 65.67(3) . . ?
 Ag03 Ag02 Ag04 125.81(4) . . ?
 Ag03 Ag02 Ag05 94.23(4) . . ?
 Ag03 Ag02 Ag07 62.88(4) . . ?
 Ag03 Ag02 Ag08 66.17(4) . . ?
 Ag03 Ag02 Ag0B 57.97(4) . . ?
 Ag03 Ag02 Ag0E 119.91(5) . . ?
 Ag03 Ag02 Ag0I 176.37(6) . . ?
 Ag03 Ag02 Ag0J 69.43(4) . . ?
 Ag04 Ag02 Ag01 60.16(3) . . ?
 Ag04 Ag02 Ag07 114.30(5) . . ?
 Ag04 Ag02 Ag0B 87.90(4) . . ?
 Ag04 Ag02 Ag0I 54.38(3) . . ?
 Ag05 Ag02 Ag01 59.68(3) . . ?
 Ag05 Ag02 Ag04 60.04(4) . . ?
 Ag05 Ag02 Ag07 54.27(3) . . ?
 Ag05 Ag02 Ag0B 113.65(4) . . ?
 Ag05 Ag02 Ag0I 88.82(4) . . ?
 Ag07 Ag02 Ag0B 118.21(4) . . ?
 Ag07 Ag02 Ag0I 120.65(5) . . ?
 Ag08 Ag02 Ag01 129.94(5) . . ?
 Ag08 Ag02 Ag04 163.96(5) . . ?
 Ag08 Ag02 Ag05 111.80(5) . . ?
 Ag08 Ag02 Ag07 59.05(4) . . ?
 Ag08 Ag02 Ag0B 108.13(4) . . ?
 Ag08 Ag02 Ag0E 61.16(4) . . ?
 Ag08 Ag02 Ag0I 114.46(4) . . ?
 Ag08 Ag02 Ag0J 61.12(4) . . ?
 Ag0B Ag02 Ag0I 118.93(5) . . ?
 Ag0C Ag02 Ag01 127.07(5) . . ?
 Ag0C Ag02 Ag03 119.13(5) . . ?
 Ag0C Ag02 Ag04 95.26(4) . . ?
 Ag0C Ag02 Ag05 67.41(4) . . ?
 Ag0C Ag02 Ag07 59.59(4) . . ?
 Ag0C Ag02 Ag08 68.72(4) . . ?
 Ag0C Ag02 Ag0B 176.72(5) . . ?
 Ag0C Ag02 Ag0E 64.75(4) . . ?
 Ag0C Ag02 Ag0I 63.90(4) . . ?
 Ag0C Ag02 Ag0J 118.59(5) . . ?
 Ag0E Ag02 Ag01 164.47(6) . . ?
 Ag0E Ag02 Ag04 112.12(5) . . ?
 Ag0E Ag02 Ag05 130.40(5) . . ?
 Ag0E Ag02 Ag07 108.33(4) . . ?
 Ag0E Ag02 Ag0B 114.86(5) . . ?
 Ag0E Ag02 Ag0I 58.92(4) . . ?
 Ag0J Ag02 Ag01 112.05(4) . . ?
 Ag0J Ag02 Ag04 130.53(5) . . ?
 Ag0J Ag02 Ag05 163.59(5) . . ?
 Ag0J Ag02 Ag07 113.83(4) . . ?
 Ag0J Ag02 Ag0B 59.50(4) . . ?
 Ag0J Ag02 Ag0E 61.30(4) . . ?
 Ag0J Ag02 Ag0I 107.56(5) . . ?
 Ag0K Ag02 Ag01 95.16(4) . . ?
 Ag0K Ag02 Ag03 118.05(5) . . ?
 Ag0K Ag02 Ag04 67.10(4) . . ?
 Ag0K Ag02 Ag05 127.14(5) . . ?
 Ag0K Ag02 Ag07 177.68(5) . . ?
 Ag0K Ag02 Ag08 119.08(5) . . ?
 Ag0K Ag02 Ag0B 63.35(4) . . ?
 Ag0K Ag02 Ag0C 118.76(5) . . ?
 Ag0K Ag02 Ag0E 69.35(4) . . ?
 Ag0K Ag02 Ag0I 58.40(4) . . ?
 Ag0K Ag02 Ag0J 65.21(4) . . ?
 Ag01 Ag03 Ag06 52.64(3) . . ?
 Ag01 Ag03 Ag0J 98.90(4) . . ?
 Ag02 Ag03 Ag01 59.54(3) . . ?
 Ag02 Ag03 Ag06 91.77(4) . . ?
 Ag02 Ag03 Ag07 64.06(4) . . ?
 Ag02 Ag03 Ag08 57.74(3) . . ?
 Ag02 Ag03 Ag09 114.30(4) . . ?
 Ag02 Ag03 Ag0B 67.14(4) . . ?
 Ag02 Ag03 Ag0J 56.20(4) . . ?
 Ag06 Ag03 Ag0J 146.95(4) . . ?
 Ag07 Ag03 Ag01 84.86(4) . . ?
 Ag07 Ag03 Ag06 60.78(3) . . ?
 Ag07 Ag03 Ag0J 105.23(4) . . ?
 Ag08 Ag03 Ag01 115.87(4) . . ?
 Ag08 Ag03 Ag06 117.80(5) . . ?
 Ag08 Ag03 Ag07 57.20(3) . . ?
 Ag08 Ag03 Ag0J 54.78(4) . . ?
 Ag09 Ag03 Ag01 56.14(3) . . ?
 Ag09 Ag03 Ag06 59.04(4) . . ?
 Ag09 Ag03 Ag07 119.72(5) . . ?
 Ag09 Ag03 Ag08 171.97(5) . . ?
 Ag09 Ag03 Ag0J 123.07(5) . . ?
 Ag0B Ag03 Ag01 54.79(4) . . ?
 Ag0B Ag03 Ag06 104.67(4) . . ?
 Ag0B Ag03 Ag07 127.94(5) . . ?
 Ag0B Ag03 Ag08 108.71(5) . . ?
 Ag0B Ag03 Ag09 66.70(4) . . ?
 Ag0B Ag03 Ag0J 58.27(4) . . ?
 S019 Ag03 Ag01 145.34(9) . . ?
 S019 Ag03 Ag02 148.99(9) . . ?
 S019 Ag03 Ag06 97.20(10) . . ?
 S019 Ag03 Ag07 94.80(10) . . ?
 S019 Ag03 Ag08 92.10(9) . . ?
 S019 Ag03 Ag09 95.62(9) . . ?
 S019 Ag03 Ag0B 137.23(10) . . ?
 S019 Ag03 Ag0J 114.45(9) . . ?
 Ag01 Ag04 Ag0H 114.51(5) . . ?
 Ag01 Ag04 Ag0K 87.72(4) . . ?
 Ag01 Ag04 Ag0N 54.33(3) . . ?
 Ag02 Ag04 Ag01 60.34(3) . . ?
 Ag02 Ag04 Ag05 59.97(4) . . ?
 Ag02 Ag04 Ag0H 87.90(4) . . ?
 Ag02 Ag04 Ag0K 54.16(4) . . ?
 Ag02 Ag04 Ag0N 114.66(4) . . ?
 Ag05 Ag04 Ag01 59.71(4) . . ?
 Ag05 Ag04 Ag0H 54.83(4) . . ?
 Ag05 Ag04 Ag0K 114.12(4) . . ?
 Ag05 Ag04 Ag0N 87.36(4) . . ?
 Ag0H Ag04 Ag0K 119.45(4) . . ?
 Ag0H Ag04 Ag0N 118.84(5) . . ?
 Ag0I Ag04 Ag01 127.43(5) . . ?
 Ag0I Ag04 Ag02 67.16(4) . . ?
 Ag0I Ag04 Ag05 96.43(5) . . ?
 Ag0I Ag04 Ag0H 64.12(4) . . ?
 Ag0I Ag04 Ag0K 58.40(4) . . ?
 Ag0I Ag04 Ag0N 176.19(6) . . ?
 Ag0I Ag04 Ag0Q 65.26(4) . . ?
 Ag0I Ag04 Ag0R 118.01(5) . . ?
 Ag0I Ag04 Ag0S 67.99(4) . . ?
 Ag0L Ag04 Ag01 66.17(4) . . ?
 Ag0L Ag04 Ag02 95.40(4) . . ?
 Ag0L Ag04 Ag05 125.84(5) . . ?
 Ag0L Ag04 Ag0H 176.39(5) . . ?
 Ag0L Ag04 Ag0I 118.56(6) . . ?
 Ag0L Ag04 Ag0K 63.90(4) . . ?
 Ag0L Ag04 Ag0N 58.36(4) . . ?
 Ag0L Ag04 Ag0Q 118.90(5) . . ?
 Ag0L Ag04 Ag0R 68.78(4) . . ?
 Ag0L Ag04 Ag0S 65.65(4) . . ?
 Ag0N Ag04 Ag0K 119.55(5) . . ?
 Ag0P Ag04 Ag01 95.25(5) . . ?
 Ag0P Ag04 Ag02 126.90(6) . . ?
 Ag0P Ag04 Ag05 66.98(4) . . ?
 Ag0P Ag04 Ag0H 58.56(4) . . ?
 Ag0P Ag04 Ag0I 118.89(5) . . ?
 Ag0P Ag04 Ag0K 176.94(5) . . ?
 Ag0P Ag04 Ag0L 118.03(5) . . ?
 Ag0P Ag04 Ag0N 63.06(4) . . ?
 Ag0P Ag04 Ag0Q 68.85(5) . . ?
 Ag0P Ag04 Ag0R 65.48(5) . . ?
 Ag0P Ag04 Ag0S 119.28(5) . . ?
 Ag0Q Ag04 Ag01 163.99(6) . . ?
 Ag0Q Ag04 Ag02 130.44(5) . . ?
 Ag0Q Ag04 Ag05 112.77(5) . . ?
 Ag0Q Ag04 Ag0H 59.42(4) . . ?
 Ag0Q Ag04 Ag0K 108.21(5) . . ?
 Ag0Q Ag04 Ag0N 113.70(4) . . ?
 Ag0Q Ag04 Ag0R 60.61(4) . . ?
 Ag0R Ag04 Ag01 112.03(4) . . ?
 Ag0R Ag04 Ag02 164.08(6) . . ?
 Ag0R Ag04 Ag05 130.49(5) . . ?
 Ag0R Ag04 Ag0H 107.96(5) . . ?
 Ag0R Ag04 Ag0K 114.08(5) . . ?
 Ag0R Ag04 Ag0N 59.28(4) . . ?
 Ag0S Ag04 Ag01 129.79(5) . . ?
 Ag0S Ag04 Ag02 111.58(5) . . ?
 Ag0S Ag04 Ag05 164.41(5) . . ?
 Ag0S Ag04 Ag0H 114.49(5) . . ?
 Ag0S Ag04 Ag0K 58.87(4) . . ?
 Ag0S Ag04 Ag0N 108.23(5) . . ?
 Ag0S Ag04 Ag0Q 61.27(5) . . ?
 Ag0S Ag04 Ag0R 61.12(4) . . ?
 Ag01 Ag05 Ag02 60.60(4) . . ?
 Ag01 Ag05 Ag04 60.45(4) . . ?
 Ag01 Ag05 Ag06 54.26(4) . . ?
 Ag01 Ag05 Ag0C 114.62(5) . . ?
 Ag01 Ag05 Ag0P 88.22(4) . . ?
 Ag02 Ag05 Ag04 59.99(4) . . ?
 Ag02 Ag05 Ag06 89.33(4) . . ?
 Ag02 Ag05 Ag0C 54.04(3) . . ?
 Ag02 Ag05 Ag0P 114.26(5) . . ?
 Ag04 Ag05 Ag06 114.65(4) . . ?
 Ag04 Ag05 Ag0C 87.40(4) . . ?
 Ag04 Ag05 Ag0P 54.31(4) . . ?
 Ag07 Ag05 Ag01 95.07(4) . . ?
 Ag07 Ag05 Ag02 66.95(4) . . ?
 Ag07 Ag05 Ag04 126.92(5) . . ?
 Ag07 Ag05 Ag06 64.21(4) . . ?
 Ag07 Ag05 Ag0C 59.34(4) . . ?
 Ag07 Ag05 Ag0F 68.32(4) . . ?
 Ag07 Ag05 Ag0G 65.25(4) . . ?
 Ag07 Ag05 Ag0H 118.88(5) . . ?
 Ag07 Ag05 Ag0M 118.76(5) . . ?
 Ag07 Ag05 Ag0O 118.68(6) . . ?
 Ag07 Ag05 Ag0P 176.62(5) . . ?
 Ag0C Ag05 Ag06 120.90(4) . . ?
 Ag0F Ag05 Ag01 163.35(5) . . ?
 Ag0F Ag05 Ag02 111.09(4) . . ?
 Ag0F Ag05 Ag04 130.16(5) . . ?
 Ag0F Ag05 Ag06 114.06(5) . . ?
 Ag0F Ag05 Ag0C 58.65(4) . . ?
 Ag0F Ag05 Ag0G 61.11(4) . . ?
 Ag0F Ag05 Ag0P 108.41(5) . . ?
 Ag0G Ag05 Ag01 111.84(5) . . ?
 Ag0G Ag05 Ag02 130.50(5) . . ?
 Ag0G Ag05 Ag04 164.19(5) . . ?
 Ag0G Ag05 Ag06 58.76(4) . . ?
 Ag0G Ag05 Ag0C 108.36(5) . . ?
 Ag0G Ag05 Ag0P 114.21(5) . . ?
 Ag0H Ag05 Ag01 126.76(5) . . ?
 Ag0H Ag05 Ag02 94.66(5) . . ?
 Ag0H Ag05 Ag04 66.34(4) . . ?
 Ag0H Ag05 Ag06 175.71(5) . . ?
 Ag0H Ag05 Ag0C 63.01(4) . . ?
 Ag0H Ag05 Ag0F 65.90(4) . . ?
 Ag0H Ag05 Ag0G 119.11(5) . . ?
 Ag0H Ag05 Ag0O 68.25(4) . . ?
 Ag0H Ag05 Ag0P 58.18(4) . . ?
 Ag0M Ag05 Ag01 67.60(4) . . ?
 Ag0M Ag05 Ag02 128.19(5) . . ?
 Ag0M Ag05 Ag04 95.70(5) . . ?
 Ag0M Ag05 Ag06 58.22(3) . . ?
 Ag0M Ag05 Ag0C 176.85(6) . . ?
 Ag0M Ag05 Ag0F 118.57(5) . . ?
 Ag0M Ag05 Ag0G 68.53(4) . . ?
 Ag0M Ag05 Ag0H 117.77(5) . . ?
 Ag0M Ag05 Ag0O 65.27(4) . . ?
 Ag0M Ag05 Ag0P 63.27(4) . . ?
 Ag0O Ag05 Ag01 131.01(5) . . ?
 Ag0O Ag05 Ag02 162.79(5) . . ?
 Ag0O Ag05 Ag04 111.88(5) . . ?
 Ag0O Ag05 Ag06 107.81(5) . . ?
 Ag0O Ag05 Ag0C 113.05(5) . . ?
 Ag0O Ag05 Ag0F 61.03(4) . . ?
 Ag0O Ag05 Ag0G 61.35(4) . . ?
 Ag0O Ag05 Ag0P 59.19(4) . . ?
 Ag0P Ag05 Ag06 118.63(4) . . ?
 Ag0P Ag05 Ag0C 118.50(4) . . ?
 Ag01 Ag06 Ag03 62.91(4) . . ?
 Ag01 Ag06 Ag05 58.43(4) . . ?
 Ag01 Ag06 Ag07 89.52(4) . . ?
 Ag01 Ag06 Ag09 59.11(4) . . ?
 Ag01 Ag06 Ag0A 57.24(4) . . ?
 Ag01 Ag06 Ag0G 113.02(5) . . ?
 Ag01 Ag06 Ag0M 67.74(4) . . ?
 Ag03 Ag06 Ag05 83.03(4) . . ?
 Ag03 Ag06 Ag07 58.88(3) . . ?
 Ag05 Ag06 Ag07 51.93(3) . . ?
 Ag09 Ag06 Ag03 57.85(3) . . ?
 Ag09 Ag06 Ag05 116.12(5) . . ?
 Ag09 Ag06 Ag07 116.63(5) . . ?
 Ag09 Ag06 Ag0A 56.26(3) . . ?
 Ag0A Ag06 Ag03 106.10(5) . . ?
 Ag0A Ag06 Ag05 98.35(4) . . ?
 Ag0A Ag06 Ag07 145.64(5) . . ?
 Ag0G Ag06 Ag03 118.09(4) . . ?
 Ag0G Ag06 Ag05 55.80(4) . . ?
 Ag0G Ag06 Ag07 59.35(4) . . ?
 Ag0G Ag06 Ag09 171.92(5) . . ?
 Ag0G Ag06 Ag0A 122.32(4) . . ?
 Ag0M Ag06 Ag03 126.88(5) . . ?
 Ag0M Ag06 Ag05 54.35(3) . . ?
 Ag0M Ag06 Ag07 103.56(4) . . ?
 Ag0M Ag06 Ag09 110.50(5) . . ?
 Ag0M Ag06 Ag0A 58.50(4) . . ?
 Ag0M Ag06 Ag0G 65.58(4) . . ?
 S01B Ag06 Ag01 146.70(11) . . ?
 S01B Ag06 Ag03 94.47(10) . . ?
 S01B Ag06 Ag05 147.68(10) . . ?
 S01B Ag06 Ag07 99.39(9) . . ?
 S01B Ag06 Ag09 88.55(11) . . ?
 S01B Ag06 Ag0A 113.17(10) . . ?
 S01B Ag06 Ag0G 98.94(11) . . ?
 S01B Ag06 Ag0M 138.61(10) . . ?
 Ag02 Ag07 Ag06 85.34(4) . . ?
 Ag02 Ag07 Ag0F 98.14(4) . . ?
 Ag03 Ag07 Ag02 53.06(3) . . ?
 Ag03 Ag07 Ag06 60.34(3) . . ?
 Ag03 Ag07 Ag0F 146.55(5) . . ?
 Ag05 Ag07 Ag02 58.79(4) . . ?
 Ag05 Ag07 Ag03 90.59(4) . . ?
 Ag05 Ag07 Ag06 63.86(3) . . ?
 Ag05 Ag07 Ag08 112.72(5) . . ?
 Ag05 Ag07 Ag0C 66.90(4) . . ?
 Ag05 Ag07 Ag0F 57.05(4) . . ?
 Ag05 Ag07 Ag0G 59.00(4) . . ?
 Ag08 Ag07 Ag02 55.48(4) . . ?
 Ag08 Ag07 Ag03 60.86(4) . . ?
 Ag08 Ag07 Ag06 121.01(5) . . ?
 Ag08 Ag07 Ag0F 120.48(5) . . ?
 Ag08 Ag07 Ag0G 171.71(5) . . ?
 Ag0C Ag07 Ag02 53.95(4) . . ?
 Ag0C Ag07 Ag03 104.50(5) . . ?
 Ag0C Ag07 Ag06 127.68(5) . . ?
 Ag0C Ag07 Ag08 64.79(4) . . ?
 Ag0C Ag07 Ag0F 57.73(4) . . ?
 Ag0C Ag07 Ag0G 109.34(4) . . ?
 Ag0F Ag07 Ag06 105.80(4) . . ?
 Ag0G Ag07 Ag02 116.53(4) . . ?
 Ag0G Ag07 Ag03 117.27(4) . . ?
 Ag0G Ag07 Ag06 57.08(3) . . ?
 Ag0G Ag07 Ag0F 55.94(4) . . ?
 S01A Ag07 Ag02 148.01(10) . . ?
 S01A Ag07 Ag03 99.16(10) . . ?
 S01A Ag07 Ag05 147.17(10) . . ?
 S01A Ag07 Ag06 93.98(9) . . ?
 S01A Ag07 Ag08 99.31(10) . . ?
 S01A Ag07 Ag0C 138.18(10) . . ?
 S01A Ag07 Ag0F 112.68(10) . . ?
 S01A Ag07 Ag0G 88.95(10) . . ?
 Ag02 Ag08 Ag03 56.09(3) . . ?
 Ag02 Ag08 Ag07 65.47(4) . . ?
 Ag02 Ag08 Ag0C 54.53(3) . . ?
 Ag02 Ag08 Ag0E 60.33(4) . . ?
 Ag02 Ag08 Ag0J 59.60(4) . . ?
 Ag03 Ag08 Ag0C 100.28(4) . . ?
 Ag07 Ag08 Ag03 61.94(4) . . ?
 Ag07 Ag08 Ag0C 57.51(4) . . ?
 Ag0E Ag08 Ag03 110.36(5) . . ?
 Ag0E Ag08 Ag07 112.73(5) . . ?
 Ag0E Ag08 Ag0C 59.65(4) . . ?
 Ag0J Ag08 Ag03 65.04(4) . . ?
 Ag0J Ag08 Ag07 118.14(4) . . ?
 Ag0J Ag08 Ag0C 105.62(5) . . ?
 Ag0J Ag08 Ag0E 60.52(4) . . ?
 S01J Ag08 Ag02 160.56(10) . . ?
 S01J Ag08 Ag03 107.53(10) . . ?
 S01J Ag08 Ag07 98.43(11) . . ?
 S01J Ag08 Ag0C 127.29(12) . . ?
 S01J Ag08 Ag0E 139.00(10) . . ?
 S01J Ag08 Ag0J 126.52(12) . . ?
 Ag01 Ag09 Ag03 64.01(3) . . ?
 Ag01 Ag09 Ag06 56.04(4) . . ?
 Ag01 Ag09 Ag0A 59.11(3) . . ?
 Ag01 Ag09 Ag0B 53.49(4) . . ?
 Ag01 Ag09 Ag0D 59.85(4) . . ?
 Ag03 Ag09 Ag06 63.11(4) . . ?
 Ag03 Ag09 Ag0B 55.14(4) . . ?
 Ag06 Ag09 Ag0B 99.54(4) . . ?
 Ag0A Ag09 Ag03 116.87(5) . . ?
 Ag0A Ag09 Ag06 63.85(4) . . ?
 Ag0A Ag09 Ag0B 104.69(4) . . ?
 Ag0D Ag09 Ag03 110.47(5) . . ?
 Ag0D Ag09 Ag06 109.53(5) . . ?
 Ag0D Ag09 Ag0A 60.46(4) . . ?
 Ag0D Ag09 Ag0B 59.57(4) . . ?
 S01L Ag09 Ag01 163.68(11) . . ?
 S01L Ag09 Ag03 102.51(10) . . ?
 S01L Ag09 Ag06 110.60(12) . . ?
 S01L Ag09 Ag0A 126.55(12) . . ?
 S01L Ag09 Ag0B 127.78(12) . . ?
 S01L Ag09 Ag0D 136.32(11) . . ?
 Ag01 Ag0A Ag06 54.88(4) . . ?
 Ag01 Ag0A Ag09 59.74(3) . . ?
 Ag01 Ag0A Ag0D 59.73(4) . . ?
 Ag01 Ag0A Ag0M 65.97(4) . . ?
 Ag01 Ag0A Ag0N 56.31(3) . . ?
 Ag09 Ag0A Ag06 59.89(4) . . ?
 Ag09 Ag0A Ag0D 59.51(4) . . ?
 Ag09 Ag0A Ag0M 112.20(4) . . ?
 Ag09 Ag0A Ag0N 110.06(5) . . ?
 Ag0D Ag0A Ag06 105.79(4) . . ?
 Ag0D Ag0A Ag0M 119.51(5) . . ?
 Ag0D Ag0A Ag0N 66.05(4) . . ?
 Ag0M Ag0A Ag06 56.72(3) . . ?
 Ag0M Ag0A Ag0N 62.84(4) . . ?
 Ag0N Ag0A Ag06 100.50(4) . . ?
 S01I Ag0A Ag01 160.37(11) . . ?
 S01I Ag0A Ag06 123.06(12) . . ?
 S01I Ag0A Ag09 138.82(11) . . ?
 S01I Ag0A Ag0D 130.35(12) . . ?
 S01I Ag0A Ag0M 96.15(11) . . ?
 S01I Ag0A Ag0N 109.30(11) . . ?
 Ag01 Ag0B Ag02 59.31(3) . . ?
 Ag01 Ag0B Ag03 66.65(4) . . ?
 Ag01 Ag0B Ag09 56.55(4) . . ?
 Ag01 Ag0B Ag0D 58.95(4) . . ?
 Ag01 Ag0B Ag0J 113.23(5) . . ?
 Ag01 Ag0B Ag0K 91.28(4) . . ?
 Ag01 Ag0B Ag0L 63.66(4) . . ?
 Ag02 Ag0B Ag09 99.24(4) . . ?
 Ag03 Ag0B Ag02 54.88(3) . . ?
 Ag03 Ag0B Ag09 58.16(4) . . ?
 Ag03 Ag0B Ag0D 108.77(5) . . ?
 Ag03 Ag0B Ag0J 66.27(4) . . ?
 Ag03 Ag0B Ag0K 104.79(4) . . ?
 Ag03 Ag0B Ag0L 127.21(5) . . ?
 Ag0D Ag0B Ag02 116.89(5) . . ?
 Ag0D Ag0B Ag09 54.72(3) . . ?
 Ag0D Ag0B Ag0K 118.09(5) . . ?
 Ag0D Ag0B Ag0L 57.60(3) . . ?
 Ag0J Ag0B Ag02 55.40(3) . . ?
 Ag0J Ag0B Ag09 122.55(5) . . ?
 Ag0J Ag0B Ag0D 172.17(6) . . ?
 Ag0J Ag0B Ag0K 59.44(4) . . ?
 Ag0J Ag0B Ag0L 119.84(5) . . ?
 Ag0K Ag0B Ag02 52.45(4) . . ?
 Ag0K Ag0B Ag09 146.92(5) . . ?
 Ag0K Ag0B Ag0L 60.59(4) . . ?
 Ag0L Ag0B Ag02 84.51(4) . . ?
 Ag0L Ag0B Ag09 104.95(4) . . ?
 S01D Ag0B Ag01 146.52(10) . . ?
 S01D Ag0B Ag02 148.83(10) . . ?
 S01D Ag0B Ag03 137.40(11) . . ?
 S01D Ag0B Ag09 110.86(10) . . ?
 S01D Ag0B Ag0D 88.08(10) . . ?
 S01D Ag0B Ag0J 99.64(10) . . ?
 S01D Ag0B Ag0K 100.44(10) . . ?
 S01D Ag0B Ag0L 95.05(10) . . ?
 Ag02 Ag0C Ag05 58.55(3) . . ?
 Ag02 Ag0C Ag07 66.46(4) . . ?
 Ag02 Ag0C Ag08 56.75(3) . . ?
 Ag02 Ag0C Ag0E 59.67(4) . . ?
 Ag02 Ag0C Ag0F 112.36(5) . . ?
 Ag02 Ag0C Ag0H 90.65(4) . . ?
 Ag02 Ag0C Ag0I 64.03(4) . . ?
 Ag05 Ag0C Ag08 97.90(4) . . ?
 Ag07 Ag0C Ag05 53.77(3) . . ?
 Ag07 Ag0C Ag08 57.70(4) . . ?
 Ag07 Ag0C Ag0E 109.65(5) . . ?
 Ag07 Ag0C Ag0F 64.58(4) . . ?
 Ag07 Ag0C Ag0H 103.90(4) . . ?
 Ag07 Ag0C Ag0I 127.18(5) . . ?
 Ag0E Ag0C Ag05 116.89(5) . . ?
 Ag0E Ag0C Ag08 56.12(4) . . ?
 Ag0E Ag0C Ag0H 117.79(5) . . ?
 Ag0E Ag0C Ag0I 57.65(4) . . ?
 Ag0F Ag0C Ag05 55.46(4) . . ?
 Ag0F Ag0C Ag08 120.24(5) . . ?
 Ag0F Ag0C Ag0E 172.02(5) . . ?
 Ag0F Ag0C Ag0H 60.54(4) . . ?
 Ag0F Ag0C Ag0I 120.58(5) . . ?
 Ag0H Ag0C Ag05 52.72(3) . . ?
 Ag0H Ag0C Ag08 146.22(4) . . ?
 Ag0H Ag0C Ag0I 60.25(4) . . ?
 Ag0I Ag0C Ag05 84.76(4) . . ?
 Ag0I Ag0C Ag08 105.98(5) . . ?
 S01C Ag0C Ag02 146.82(12) . . ?
 S01C Ag0C Ag05 146.58(10) . . ?
 S01C Ag0C Ag07 140.57(11) . . ?
 S01C Ag0C Ag08 114.83(10) . . ?
 S01C Ag0C Ag0E 88.47(11) . . ?
 S01C Ag0C Ag0F 99.45(11) . . ?
 S01C Ag0C Ag0H 97.20(10) . . ?
 S01C Ag0C Ag0I 92.19(11) . . ?
 Ag01 Ag0D Ag09 59.65(4) . . ?
 Ag01 Ag0D Ag0A 58.91(4) . . ?
 Ag01 Ag0D Ag0B 55.44(4) . . ?
 Ag01 Ag0D Ag0L 64.38(4) . . ?
 Ag01 Ag0D Ag0N 53.55(3) . . ?
 Ag09 Ag0D Ag0A 60.04(4) . . ?
 Ag09 Ag0D Ag0B 65.70(4) . . ?
 Ag09 Ag0D Ag0L 118.22(5) . . ?
 Ag09 Ag0D Ag0N 104.63(5) . . ?
 Ag0A Ag0D Ag0B 108.92(5) . . ?
 Ag0A Ag0D Ag0L 109.49(5) . . ?
 Ag0A Ag0D Ag0N 58.39(4) . . ?
 Ag0B Ag0D Ag0N 98.64(4) . . ?
 Ag0L Ag0D Ag0B 62.30(4) . . ?
 Ag0L Ag0D Ag0N 55.34(4) . . ?
 S01F Ag0D Ag01 162.57(11) . . ?
 S01F Ag0D Ag09 127.18(11) . . ?
 S01F Ag0D Ag0A 138.22(11) . . ?
 S01F Ag0D Ag0B 110.35(11) . . ?
 S01F Ag0D Ag0L 100.94(11) . . ?
 S01F Ag0D Ag0N 127.19(11) . . ?
 Ag02 Ag0E Ag08 58.51(4) . . ?
 Ag02 Ag0E Ag0C 55.58(4) . . ?
 Ag02 Ag0E Ag0I 64.86(4) . . ?
 Ag02 Ag0E Ag0J 58.60(4) . . ?
 Ag02 Ag0E Ag0K 53.44(4) . . ?
 Ag08 Ag0E Ag0C 64.22(4) . . ?
 Ag08 Ag0E Ag0I 117.40(5) . . ?
 Ag08 Ag0E Ag0J 59.32(4) . . ?
 Ag08 Ag0E Ag0K 103.72(4) . . ?
 Ag0C Ag0E Ag0K 99.07(4) . . ?
 Ag0I Ag0E Ag0C 63.13(4) . . ?
 Ag0I Ag0E Ag0K 55.71(4) . . ?
 Ag0J Ag0E Ag0C 108.18(5) . . ?
 Ag0J Ag0E Ag0I 110.12(4) . . ?
 Ag0J Ag0E Ag0K 58.73(4) . . ?
 S01N Ag0E Ag02 160.92(11) . . ?
 S01N Ag0E Ag08 131.03(12) . . ?
 S01N Ag0E Ag0C 110.54(12) . . ?
 S01N Ag0E Ag0I 97.83(11) . . ?
 S01N Ag0E Ag0J 139.44(12) . . ?
 S01N Ag0E Ag0K 124.60(12) . . ?
 Ag05 Ag0F Ag07 54.63(3) . . ?
 Ag05 Ag0F Ag0C 65.89(4) . . ?
 Ag05 Ag0F Ag0G 59.82(4) . . ?
 Ag05 Ag0F Ag0H 56.10(4) . . ?
 Ag05 Ag0F Ag0O 59.46(4) . . ?
 Ag0C Ag0F Ag07 57.69(4) . . ?
 Ag0C Ag0F Ag0H 62.46(4) . . ?
 Ag0G Ag0F Ag07 60.06(4) . . ?
 Ag0G Ag0F Ag0C 113.09(5) . . ?
 Ag0G Ag0F Ag0H 109.47(5) . . ?
 Ag0H Ag0F Ag07 100.55(5) . . ?
 Ag0O Ag0F Ag07 105.97(4) . . ?
 Ag0O Ag0F Ag0C 118.01(6) . . ?
 Ag0O Ag0F Ag0G 60.39(4) . . ?
 Ag0O Ag0F Ag0H 64.02(4) . . ?
 S01U Ag0F Ag05 158.50(13) . . ?
 S01U Ag0F Ag07 125.83(12) . . ?
 S01U Ag0F Ag0C 95.63(12) . . ?
 S01U Ag0F Ag0G 141.39(13) . . ?
 S01U Ag0F Ag0H 106.48(12) . . ?
 S01U Ag0F Ag0O 127.98(12) . . ?
 Ag05 Ag0G Ag06 65.44(4) . . ?
 Ag05 Ag0G Ag07 55.75(4) . . ?
 Ag05 Ag0G Ag0F 59.07(4) . . ?
 Ag05 Ag0G Ag0M 54.35(4) . . ?
 Ag05 Ag0G Ag0O 58.93(4) . . ?
 Ag06 Ag0G Ag07 63.57(4) . . ?
 Ag06 Ag0G Ag0M 56.28(3) . . ?
 Ag07 Ag0G Ag0M 100.15(5) . . ?
 Ag0F Ag0G Ag06 118.19(5) . . ?
 Ag0F Ag0G Ag07 64.00(4) . . ?
 Ag0F Ag0G Ag0M 105.12(5) . . ?
 Ag0F Ag0G Ag0O 59.54(4) . . ?
 Ag0O Ag0G Ag06 111.18(5) . . ?
 Ag0O Ag0G Ag07 108.32(5) . . ?
 Ag0O Ag0G Ag0M 59.49(4) . . ?
 S01T Ag0G Ag05 160.30(12) . . ?
 S01T Ag0G Ag06 96.34(12) . . ?
 S01T Ag0G Ag07 110.56(11) . . ?
 S01T Ag0G Ag0F 131.44(12) . . ?
 S01T Ag0G Ag0M 122.79(12) . . ?
 S01T Ag0G Ag0O 139.39(11) . . ?
 Ag04 Ag0H Ag0I 52.65(4) . . ?
 Ag04 Ag0H Ag0O 98.91(4) . . ?
 Ag05 Ag0H Ag04 58.83(4) . . ?
 Ag05 Ag0H Ag0C 64.27(4) . . ?
 Ag05 Ag0H Ag0F 58.00(4) . . ?
 Ag05 Ag0H Ag0I 91.27(4) . . ?
 Ag05 Ag0H Ag0O 56.76(4) . . ?
 Ag05 Ag0H Ag0P 67.06(4) . . ?
 Ag05 Ag0H Ag0Q 113.31(5) . . ?
 Ag0C Ag0H Ag04 84.52(4) . . ?
 Ag0C Ag0H Ag0I 60.32(4) . . ?
 Ag0C Ag0H Ag0O 105.76(5) . . ?
 Ag0F Ag0H Ag04 115.32(4) . . ?
 Ag0F Ag0H Ag0C 57.00(4) . . ?
 Ag0F Ag0H Ag0I 117.12(5) . . ?
 Ag0F Ag0H Ag0O 55.31(4) . . ?
 Ag0I Ag0H Ag0O 147.06(5) . . ?
 Ag0P Ag0H Ag04 54.68(4) . . ?
 Ag0P Ag0H Ag0C 128.00(5) . . ?
 Ag0P Ag0H Ag0F 109.15(5) . . ?
 Ag0P Ag0H Ag0I 104.48(5) . . ?
 Ag0P Ag0H Ag0O 58.48(4) . . ?
 Ag0P Ag0H Ag0Q 65.71(4) . . ?
 Ag0Q Ag0H Ag04 55.98(4) . . ?
 Ag0Q Ag0H Ag0C 119.75(6) . . ?
 Ag0Q Ag0H Ag0F 171.24(5) . . ?
 Ag0Q Ag0H Ag0I 59.57(4) . . ?
 Ag0Q Ag0H Ag0O 122.26(5) . . ?
 S01E Ag0H Ag04 145.51(13) . . ?
 S01E Ag0H Ag05 150.21(11) . . ?
 S01E Ag0H Ag0C 95.91(10) . . ?
 S01E Ag0H Ag0F 92.87(11) . . ?
 S01E Ag0H Ag0I 97.80(12) . . ?
 S01E Ag0H Ag0O 113.93(12) . . ?
 S01E Ag0H Ag0P 136.08(10) . . ?
 S01E Ag0H Ag0Q 95.62(11) . . ?
 Ag04 Ag0I Ag02 58.47(3) . . ?
 Ag04 Ag0I Ag0C 89.94(5) . . ?
 Ag04 Ag0I Ag0E 113.46(5) . . ?
 Ag04 Ag0I Ag0H 63.23(4) . . ?
 Ag04 Ag0I Ag0K 67.04(4) . . ?
 Ag04 Ag0I Ag0Q 58.71(4) . . ?
 Ag04 Ag0I Ag0S 57.08(4) . . ?
 Ag0C Ag0I Ag02 52.07(3) . . ?
 Ag0C Ag0I Ag0S 145.91(5) . . ?
 Ag0E Ag0I Ag02 56.21(3) . . ?
 Ag0E Ag0I Ag0C 59.21(4) . . ?
 Ag0E Ag0I Ag0H 118.54(5) . . ?
 Ag0E Ag0I Ag0Q 171.94(5) . . ?
 Ag0E Ag0I Ag0S 122.62(5) . . ?
 Ag0H Ag0I Ag02 83.47(4) . . ?
 Ag0H Ag0I Ag0C 59.43(4) . . ?
 Ag0H Ag0I Ag0S 105.94(5) . . ?
 Ag0K Ag0I Ag02 54.12(4) . . ?
 Ag0K Ag0I Ag0C 103.56(5) . . ?
 Ag0K Ag0I Ag0E 66.31(4) . . ?
 Ag0K Ag0I Ag0H 126.67(5) . . ?
 Ag0K Ag0I Ag0Q 109.77(5) . . ?
 Ag0K Ag0I Ag0S 58.28(4) . . ?
 Ag0Q Ag0I Ag02 115.73(4) . . ?
 Ag0Q Ag0I Ag0C 116.72(5) . . ?
 Ag0Q Ag0I Ag0H 57.43(4) . . ?
 Ag0Q Ag0I Ag0S 56.07(4) . . ?
 Ag0S Ag0I Ag02 98.37(4) . . ?
 S01K Ag0I Ag02 149.39(11) . . ?
 S01K Ag0I Ag04 145.92(11) . . ?
 S01K Ag0I Ag0C 100.90(11) . . ?
 S01K Ag0I Ag0E 99.68(10) . . ?
 S01K Ag0I Ag0H 94.66(12) . . ?
 S01K Ag0I Ag0K 138.49(13) . . ?
 S01K Ag0I Ag0Q 87.83(10) . . ?
 S01K Ag0I Ag0S 111.40(11) . . ?
 Ag02 Ag0J Ag03 54.37(3) . . ?
 Ag02 Ag0J Ag08 59.28(4) . . ?
 Ag02 Ag0J Ag0B 65.10(4) . . ?
 Ag02 Ag0J Ag0E 60.10(4) . . ?
 Ag02 Ag0J Ag0K 56.05(4) . . ?
 Ag08 Ag0J Ag03 60.18(4) . . ?
 Ag08 Ag0J Ag0B 111.10(5) . . ?
 Ag08 Ag0J Ag0E 60.16(4) . . ?
 Ag08 Ag0J Ag0K 109.41(5) . . ?
 Ag0B Ag0J Ag03 55.46(4) . . ?
 Ag0B Ag0J Ag0K 62.49(4) . . ?
 Ag0E Ag0J Ag03 106.40(5) . . ?
 Ag0E Ag0J Ag0B 118.76(5) . . ?
 Ag0E Ag0J Ag0K 65.47(4) . . ?
 Ag0K Ag0J Ag03 99.47(4) . . ?
 S01H Ag0J Ag02 160.77(11) . . ?
 S01H Ag0J Ag03 121.61(11) . . ?
 S01H Ag0J Ag08 138.12(11) . . ?
 S01H Ag0J Ag0B 96.74(10) . . ?
 S01H Ag0J Ag0E 131.20(11) . . ?
 S01H Ag0J Ag0K 111.08(11) . . ?
 Ag02 Ag0K Ag04 58.74(4) . . ?
 Ag02 Ag0K Ag0B 64.20(4) . . ?
 Ag02 Ag0K Ag0E 57.21(4) . . ?
 Ag02 Ag0K Ag0I 67.48(4) . . ?
 Ag02 Ag0K Ag0J 58.74(4) . . ?
 Ag02 Ag0K Ag0L 90.61(4) . . ?
 Ag02 Ag0K Ag0S 112.91(5) . . ?
 Ag04 Ag0K Ag0E 98.47(5) . . ?
 Ag04 Ag0K Ag0L 52.42(3) . . ?
 Ag0B Ag0K Ag04 84.43(4) . . ?
 Ag0B Ag0K Ag0E 106.74(4) . . ?
 Ag0B Ag0K Ag0L 59.82(3) . . ?
 Ag0I Ag0K Ag04 54.57(4) . . ?
 Ag0I Ag0K Ag0B 128.22(5) . . ?
 Ag0I Ag0K Ag0E 57.98(4) . . ?
 Ag0I Ag0K Ag0J 109.50(5) . . ?
 Ag0I Ag0K Ag0L 104.17(5) . . ?
 Ag0I Ag0K Ag0S 64.99(4) . . ?
 Ag0J Ag0K Ag04 116.17(5) . . ?
 Ag0J Ag0K Ag0B 58.07(3) . . ?
 Ag0J Ag0K Ag0E 55.79(4) . . ?
 Ag0J Ag0K Ag0L 117.70(5) . . ?
 Ag0L Ag0K Ag0E 146.62(5) . . ?
 Ag0S Ag0K Ag04 55.67(4) . . ?
 Ag0S Ag0K Ag0B 119.58(5) . . ?
 Ag0S Ag0K Ag0E 121.06(5) . . ?
 Ag0S Ag0K Ag0J 171.65(6) . . ?
 Ag0S Ag0K Ag0L 59.91(4) . . ?
 S01S Ag0K Ag02 145.91(11) . . ?
 S01S Ag0K Ag04 148.69(11) . . ?
 S01S Ag0K Ag0B 93.15(10) . . ?
 S01S Ag0K Ag0E 112.02(10) . . ?
 S01S Ag0K Ag0I 138.48(11) . . ?
 S01S Ag0K Ag0J 87.99(11) . . ?
 S01S Ag0K Ag0L 99.70(10) . . ?
 S01S Ag0K Ag0S 100.26(11) . . ?
 Ag01 Ag0L Ag0B 52.58(3) . . ?
 Ag01 Ag0L Ag0K 84.45(4) . . ?
 Ag01 Ag0L Ag0R 99.34(5) . . ?
 Ag04 Ag0L Ag01 59.33(4) . . ?
 Ag04 Ag0L Ag0B 90.69(4) . . ?
 Ag04 Ag0L Ag0D 114.21(5) . . ?
 Ag04 Ag0L Ag0K 63.67(4) . . ?
 Ag04 Ag0L Ag0N 66.92(4) . . ?
 Ag04 Ag0L Ag0R 56.93(4) . . ?
 Ag04 Ag0L Ag0S 58.34(4) . . ?
 Ag0B Ag0L Ag0K 59.60(3) . . ?
 Ag0B Ag0L Ag0R 146.79(5) . . ?
 Ag0D Ag0L Ag01 56.23(4) . . ?
 Ag0D Ag0L Ag0B 60.10(4) . . ?
 Ag0D Ag0L Ag0K 119.60(5) . . ?
 Ag0D Ag0L Ag0R 123.07(5) . . ?
 Ag0D Ag0L Ag0S 172.39(6) . . ?
 Ag0K Ag0L Ag0R 105.47(4) . . ?
 Ag0N Ag0L Ag01 54.76(4) . . ?
 Ag0N Ag0L Ag0B 104.97(5) . . ?
 Ag0N Ag0L Ag0D 66.90(4) . . ?
 Ag0N Ag0L Ag0K 127.35(5) . . ?
 Ag0N Ag0L Ag0R 58.28(4) . . ?
 Ag0N Ag0L Ag0S 109.17(5) . . ?
 Ag0S Ag0L Ag01 116.16(5) . . ?
 Ag0S Ag0L Ag0B 116.40(5) . . ?
 Ag0S Ag0L Ag0K 56.93(4) . . ?
 Ag0S Ag0L Ag0R 55.48(4) . . ?
 S01O Ag0L Ag01 146.71(11) . . ?
 S01O Ag0L Ag04 146.94(11) . . ?
 S01O Ag0L Ag0B 98.09(10) . . ?
 S01O Ag0L Ag0D 97.63(11) . . ?
 S01O Ag0L Ag0K 93.61(10) . . ?
 S01O Ag0L Ag0N 138.93(11) . . ?
 S01O Ag0L Ag0R 113.09(11) . . ?
 S01O Ag0L Ag0S 89.50(11) . . ?
 Ag01 Ag0M Ag0G 97.98(4) . . ?
 Ag05 Ag0M Ag01 58.26(4) . . ?
 Ag05 Ag0M Ag06 67.43(4) . . ?
 Ag05 Ag0M Ag0A 112.26(5) . . ?
 Ag05 Ag0M Ag0G 57.11(4) . . ?
 Ag05 Ag0M Ag0N 90.12(5) . . ?
 Ag05 Ag0M Ag0O 58.47(4) . . ?
 Ag05 Ag0M Ag0P 64.09(4) . . ?
 Ag06 Ag0M Ag01 54.19(4) . . ?
 Ag06 Ag0M Ag0A 64.79(4) . . ?
 Ag06 Ag0M Ag0G 58.14(4) . . ?
 Ag06 Ag0M Ag0N 103.72(5) . . ?
 Ag06 Ag0M Ag0O 109.61(5) . . ?
 Ag06 Ag0M Ag0P 128.00(5) . . ?
 Ag0A Ag0M Ag01 55.36(3) . . ?
 Ag0A Ag0M Ag0G 121.22(5) . . ?
 Ag0A Ag0M Ag0N 59.49(4) . . ?
 Ag0A Ag0M Ag0O 170.68(5) . . ?
 Ag0A Ag0M Ag0P 118.98(6) . . ?
 Ag0N Ag0M Ag01 52.39(3) . . ?
 Ag0N Ag0M Ag0G 146.04(5) . . ?
 Ag0N Ag0M Ag0P 59.65(4) . . ?
 Ag0O Ag0M Ag01 115.40(4) . . ?
 Ag0O Ag0M Ag0G 55.92(4) . . ?
 Ag0O Ag0M Ag0N 117.09(5) . . ?
 Ag0O Ag0M Ag0P 57.68(4) . . ?
 Ag0P Ag0M Ag01 84.27(4) . . ?
 Ag0P Ag0M Ag0G 106.56(4) . . ?
 S01G Ag0M Ag01 149.27(11) . . ?
 S01G Ag0M Ag05 146.38(10) . . ?
 S01G Ag0M Ag06 137.89(12) . . ?
 S01G Ag0M Ag0A 100.50(10) . . ?
 S01G Ag0M Ag0G 111.80(12) . . ?
 S01G Ag0M Ag0N 100.54(11) . . ?
 S01G Ag0M Ag0O 88.58(10) . . ?
 S01G Ag0M Ag0P 93.98(11) . . ?
 Ag01 Ag0N Ag04 59.23(3) . . ?
 Ag01 Ag0N Ag0A 58.81(4) . . ?
 Ag01 Ag0N Ag0D 56.52(3) . . ?
 Ag01 Ag0N Ag0L 66.73(4) . . ?
 Ag01 Ag0N Ag0M 64.71(4) . . ?
 Ag01 Ag0N Ag0P 91.54(4) . . ?
 Ag01 Ag0N Ag0R 113.54(5) . . ?
 Ag04 Ag0N Ag0D 98.74(4) . . ?
 Ag0A Ag0N Ag04 116.60(4) . . ?
 Ag0A Ag0N Ag0D 55.56(4) . . ?
 Ag0A Ag0N Ag0M 57.68(4) . . ?
 Ag0A Ag0N Ag0P 117.73(5) . . ?
 Ag0L Ag0N Ag04 54.72(4) . . ?
 Ag0L Ag0N Ag0A 109.09(5) . . ?
 Ag0L Ag0N Ag0D 57.75(4) . . ?
 Ag0L Ag0N Ag0M 128.17(5) . . ?
 Ag0L Ag0N Ag0P 104.90(5) . . ?
 Ag0L Ag0N Ag0R 65.77(4) . . ?
 Ag0M Ag0N Ag04 85.00(4) . . ?
 Ag0M Ag0N Ag0D 106.18(4) . . ?
 Ag0P Ag0N Ag04 52.81(4) . . ?
 Ag0P Ag0N Ag0D 147.03(4) . . ?
 Ag0P Ag0N Ag0M 60.20(4) . . ?
 Ag0R Ag0N Ag04 55.94(4) . . ?
 Ag0R Ag0N Ag0A 172.35(5) . . ?
 Ag0R Ag0N Ag0D 121.48(6) . . ?
 Ag0R Ag0N Ag0M 120.29(5) . . ?
 Ag0R Ag0N Ag0P 60.22(4) . . ?
 S01P Ag0N Ag01 147.49(12) . . ?
 S01P Ag0N Ag04 146.66(11) . . ?
 S01P Ag0N Ag0A 89.55(11) . . ?
 S01P Ag0N Ag0D 113.60(11) . . ?
 S01P Ag0N Ag0L 138.51(13) . . ?
 S01P Ag0N Ag0M 93.23(13) . . ?
 S01P Ag0N Ag0P 97.75(11) . . ?
 S01P Ag0N Ag0R 98.01(11) . . ?
 Ag05 Ag0O Ag0F 59.51(4) . . ?
 Ag05 Ag0O Ag0G 59.72(4) . . ?
 Ag05 Ag0O Ag0H 54.99(4) . . ?
 Ag05 Ag0O Ag0M 56.26(4) . . ?
 Ag05 Ag0O Ag0P 65.38(4) . . ?
 Ag0F Ag0O Ag0G 60.07(4) . . ?
 Ag0F Ag0O Ag0H 60.67(4) . . ?
 Ag0F Ag0O Ag0M 109.40(5) . . ?
 Ag0F Ag0O Ag0P 112.11(5) . . ?
 Ag0G Ag0O Ag0H 106.68(5) . . ?
 Ag0G Ag0O Ag0M 64.59(4) . . ?
 Ag0G Ag0O Ag0P 118.23(5) . . ?
 Ag0M Ag0O Ag0H 100.53(5) . . ?
 Ag0P Ag0O Ag0H 56.36(4) . . ?
 Ag0P Ag0O Ag0M 62.64(4) . . ?
 S01Z Ag0O Ag05 162.47(14) . . ?
 S01Z Ag0O Ag0F 136.81(12) . . ?
 S01Z Ag0O Ag0G 129.91(15) . . ?
 S01Z Ag0O Ag0H 122.36(14) . . ?
 S01Z Ag0O Ag0M 111.66(11) . . ?
 S01Z Ag0O Ag0P 98.27(14) . . ?
 Ag04 Ag0P Ag05 58.71(4) . . ?
 Ag04 Ag0P Ag0H 66.77(4) . . ?
 Ag04 Ag0P Ag0M 91.35(4) . . ?
 Ag04 Ag0P Ag0N 64.12(4) . . ?
 Ag04 Ag0P Ag0O 112.49(5) . . ?
 Ag04 Ag0P Ag0Q 56.95(4) . . ?
 Ag04 Ag0P Ag0R 58.76(4) . . ?
 Ag05 Ag0P Ag0Q 99.05(4) . . ?
 Ag0H Ag0P Ag05 54.76(3) . . ?
 Ag0H Ag0P Ag0M 104.56(5) . . ?
 Ag0H Ag0P Ag0N 127.52(5) . . ?
 Ag0H Ag0P Ag0O 65.16(4) . . ?
 Ag0H Ag0P Ag0Q 58.31(4) . . ?
 Ag0H Ag0P Ag0R 109.07(5) . . ?
 Ag0M Ag0P Ag05 52.64(3) . . ?
 Ag0M Ag0P Ag0Q 147.31(5) . . ?
 Ag0N Ag0P Ag05 84.03(4) . . ?
 Ag0N Ag0P Ag0M 60.16(4) . . ?
 Ag0N Ag0P Ag0Q 105.95(5) . . ?
 Ag0O Ag0P Ag05 55.42(4) . . ?
 Ag0O Ag0P Ag0M 59.68(4) . . ?
 Ag0O Ag0P Ag0N 119.60(5) . . ?
 Ag0O Ag0P Ag0Q 121.57(5) . . ?
 Ag0O Ag0P Ag0R 171.24(5) . . ?
 Ag0R Ag0P Ag05 116.02(5) . . ?
 Ag0R Ag0P Ag0M 117.86(5) . . ?
 Ag0R Ag0P Ag0N 57.82(4) . . ?
 Ag0R Ag0P Ag0Q 55.19(4) . . ?
 S01Q Ag0P Ag04 147.53(13) . . ?
 S01Q Ag0P Ag05 147.76(13) . . ?
 S01Q Ag0P Ag0H 137.71(11) . . ?
 S01Q Ag0P Ag0M 98.98(12) . . ?
 S01Q Ag0P Ag0N 94.65(10) . . ?
 S01Q Ag0P Ag0O 99.20(13) . . ?
 S01Q Ag0P Ag0Q 112.14(12) . . ?
 S01Q Ag0P Ag0R 89.45(13) . . ?
 Ag04 Ag0Q Ag0H 64.60(4) . . ?
 Ag04 Ag0Q Ag0I 56.03(4) . . ?
 Ag04 Ag0Q Ag0P 54.20(4) . . ?
 Ag04 Ag0Q Ag0R 59.73(4) . . ?
 Ag04 Ag0Q Ag0S 59.14(4) . . ?
 Ag0H Ag0Q Ag0I 63.00(4) . . ?
 Ag0H Ag0Q Ag0P 55.98(4) . . ?
 Ag0I Ag0Q Ag0P 100.18(5) . . ?
 Ag0R Ag0Q Ag0H 111.36(5) . . ?
 Ag0R Ag0Q Ag0I 109.23(5) . . ?
 Ag0R Ag0Q Ag0P 60.01(4) . . ?
 Ag0R Ag0Q Ag0S 60.12(5) . . ?
 Ag0S Ag0Q Ag0H 117.18(5) . . ?
 Ag0S Ag0Q Ag0I 63.78(4) . . ?
 Ag0S Ag0Q Ag0P 105.32(5) . . ?
 S01X Ag0Q Ag04 164.20(12) . . ?
 S01X Ag0Q Ag0H 101.39(13) . . ?
 S01X Ag0Q Ag0I 112.11(12) . . ?
 S01X Ag0Q Ag0P 125.33(15) . . ?
 S01X Ag0Q Ag0R 135.58(11) . . ?
 S01X Ag0Q Ag0S 128.09(15) . . ?
 Ag04 Ag0R Ag0L 54.29(4) . . ?
 Ag04 Ag0R Ag0N 64.78(4) . . ?
 Ag04 Ag0R Ag0P 55.76(4) . . ?
 Ag04 Ag0R Ag0Q 59.66(4) . . ?
 Ag04 Ag0R Ag0S 59.18(4) . . ?
 Ag0N Ag0R Ag0L 55.94(4) . . ?
 Ag0N Ag0R Ag0P 61.95(4) . . ?
 Ag0P Ag0R Ag0L 99.34(5) . . ?
 Ag0Q Ag0R Ag0L 105.98(5) . . ?
 Ag0Q Ag0R Ag0N 117.71(5) . . ?
 Ag0Q Ag0R Ag0P 64.81(5) . . ?
 Ag0Q Ag0R Ag0S 60.30(5) . . ?
 Ag0S Ag0R Ag0L 59.87(4) . . ?
 Ag0S Ag0R Ag0N 111.04(5) . . ?
 Ag0S Ag0R Ag0P 109.04(5) . . ?
 S021 Ag0R Ag04 162.06(15) . . ?
 S021 Ag0R Ag0L 124.59(13) . . ?
 S021 Ag0R Ag0N 99.16(13) . . ?
 S021 Ag0R Ag0P 110.65(16) . . ?
 S021 Ag0R Ag0Q 128.63(13) . . ?
 S021 Ag0R Ag0S 138.07(16) . . ?
 Ag04 Ag0S Ag0I 54.92(4) . . ?
 Ag04 Ag0S Ag0K 65.46(4) . . ?
 Ag04 Ag0S Ag0L 56.01(4) . . ?
 Ag04 Ag0S Ag0Q 59.58(4) . . ?
 Ag04 Ag0S Ag0R 59.70(4) . . ?
 Ag0K Ag0S Ag0I 56.74(4) . . ?
 Ag0K Ag0S Ag0L 63.17(4) . . ?
 Ag0L Ag0S Ag0I 100.78(5) . . ?
 Ag0Q Ag0S Ag0I 60.14(4) . . ?
 Ag0Q Ag0S Ag0K 112.09(5) . . ?
 Ag0Q Ag0S Ag0L 109.08(6) . . ?
 Ag0R Ag0S Ag0I 106.04(6) . . ?
 Ag0R Ag0S Ag0K 118.65(5) . . ?
 Ag0R Ag0S Ag0L 64.65(4) . . ?
 Ag0R Ag0S Ag0Q 59.58(4) . . ?
 S01W Ag0S Ag04 159.75(12) . . ?
 S01W Ag0S Ag0I 122.89(12) . . ?
 S01W Ag0S Ag0K 96.03(12) . . ?
 S01W Ag0S Ag0L 109.35(12) . . ?
 S01W Ag0S Ag0Q 139.60(12) . . ?
 S01W Ag0S Ag0R 130.46(13) . . ?
 S01R Ag0T S01M 105.62(16) . . ?
 S01R Ag0T S025 99.03(17) . . ?
 P023 Ag0T S01M 107.55(15) . . ?
 P023 Ag0T S01R 121.36(16) . . ?
 P023 Ag0T S025 114.14(18) . . ?
 S025 Ag0T S01M 108.26(16) . . ?
 S01Y Ag0U S01V 102.87(16) . . ?
 S020 Ag0U S01V 103.06(17) . . ?
 S020 Ag0U S01Y 100.23(17) . . ?
 P022 Ag0U S01V 116.88(19) . . ?
 P022 Ag0U S01Y 115.40(16) . . ?
 P022 Ag0U S020 116.09(17) . . ?
 S1 Ag0V S024 117.3(2) . . ?
 S1 Ag0V S028 121.0(2) . . ?
 S028 Ag0V S024 119.4(2) . . ?
 S027 Ag0W S02A 107.60(19) . . ?
 S029 Ag0W S027 103.34(19) . . ?
 S029 Ag0W S02A 100.9(2) . . ?
 P02B Ag0W S027 114.6(3) . . ?
 P02B Ag0W S029 115.5(3) . . ?
 P02B Ag0W S02A 113.5(3) . . ?
 S01A Zn0X S019 97.86(14) . . ?
 S01J Zn0X S019 107.28(17) . . ?
 S01J Zn0X S01A 102.06(16) . . ?
 S01M Zn0X S019 102.49(16) . . ?
 S01M Zn0X S01A 121.27(19) . . ?
 S01M Zn0X S01J 122.47(16) . . ?
 S019 Zn0Y S01B 96.45(15) . . ?
 S01L Zn0Y S019 104.57(18) . . ?
 S01L Zn0Y S01B 105.06(16) . . ?
 S01R Zn0Y S019 116.11(16) . . ?
 S01R Zn0Y S01B 104.64(19) . . ?
 S01R Zn0Y S01L 125.54(17) . . ?
 S01K Zn0Z S01C 98.25(17) . . ?
 S01N Zn0Z S01C 105.09(17) . . ?
 S01N Zn0Z S01K 103.75(18) . . ?
 S01Y Zn0Z S01C 103.93(19) . . ?
 S01Y Zn0Z S01K 114.87(18) . . ?
 S01Y Zn0Z S01N 126.87(18) . . ?
 S01D Zn10 S01S 98.69(16) . . ?
 S01H Zn10 S01D 102.76(17) . . ?
 S01H Zn10 S01S 105.91(18) . . ?
 S027 Zn10 S01D 114.7(2) . . ?
 S027 Zn10 S01H 122.9(2) . . ?
 S027 Zn10 S01S 109.0(2) . . ?
 S01F Zn11 S01D 105.21(18) . . ?
 S01F Zn11 S01O 105.68(18) . . ?
 S01O Zn11 S01D 97.46(16) . . ?
 S029 Zn11 S01D 105.3(2) . . ?
 S029 Zn11 S01F 125.1(2) . . ?
 S029 Zn11 S01O 114.2(2) . . ?
 S01C Zn12 S01E 97.73(17) . . ?
 S01U Zn12 S01C 98.77(17) . . ?
 S01U Zn12 S01E 107.37(17) . . ?
 S01V Zn12 S01C 120.51(19) . . ?
 S01V Zn12 S01E 102.60(18) . . ?
 S01V Zn12 S01U 126.0(2) . . ?
 S01B Zn13 S01A 99.31(16) . . ?
 S01T Zn13 S01A 105.93(18) . . ?
 S01T Zn13 S01B 100.55(17) . . ?
 S025 Zn13 S01A 104.41(18) . . ?
 S025 Zn13 S01B 114.5(2) . . ?
 S025 Zn13 S01T 128.4(2) . . ?
 S01G Zn14 S01P 99.07(17) . . ?
 S01I Zn14 S01G 101.87(16) . . ?
 S01I Zn14 S01P 104.84(18) . . ?
 S024 Zn14 S01G 116.36(19) . . ?
 S024 Zn14 S01I 123.51(19) . . ?
 S024 Zn14 S01P 108.0(2) . . ?
 S01E Zn15 S01K 97.02(17) . . ?
 S01X Zn15 S01E 102.38(19) . . ?
 S01X Zn15 S01K 106.96(19) . . ?
 S020 Zn15 S01E 116.3(2) . . ?
 S020 Zn15 S01K 104.64(19) . . ?
 S020 Zn15 S01X 125.62(19) . . ?
 S01S Zn16 S01O 99.11(17) . . ?
 S01W Zn16 S01O 105.9(2) . . ?
 S01W Zn16 S01S 101.06(19) . . ?
 S02A Zn16 S01O 106.0(2) . . ?
 S02A Zn16 S01S 116.1(2) . . ?
 S02A Zn16 S01W 125.4(2) . . ?
 S01Q Zn17 S01G 98.43(18) . . ?
 S01Z Zn17 S01G 107.48(17) . . ?
 S01Z Zn17 S01Q 103.8(2) . . ?
 S028 Zn17 S01G 110.7(2) . . ?
 S028 Zn17 S01Q 112.9(2) . . ?
 S028 Zn17 S01Z 121.0(2) . . ?
 S01P Zn18 S01Q 95.74(17) . . ?
 S021 Zn18 S01P 104.0(2) . . ?
 S021 Zn18 S01Q 108.2(2) . . ?
 S1 Zn18 S01P 116.6(2) . . ?
 S1 Zn18 S01Q 108.2(2) . . ?
 S1 Zn18 S021 121.0(2) . . ?
 Zn0X S019 Ag03 109.48(14) . . ?
 Zn0Y S019 Ag03 106.95(14) . . ?
 Zn0Y S019 Zn0X 118.35(19) . . ?
 C0GA S019 Ag03 117.4(6) . . ?
 C0GA S019 Zn0X 97.9(6) . . ?
 C0GA S019 Zn0Y 107.2(6) . . ?
 Zn0X S01A Ag07 103.69(17) . . ?
 Zn0X S01A Zn13 115.28(17) . . ?
 Zn13 S01A Ag07 110.93(14) . . ?
 C4DA S01A Ag07 113.5(5) . . ?
 C4DA S01A Zn0X 111.1(5) . . ?
 C4DA S01A Zn13 102.8(5) . . ?
 Zn0Y S01B Ag06 111.70(18) . . ?
 Zn13 S01B Ag06 104.29(16) . . ?
 Zn13 S01B Zn0Y 116.72(16) . . ?
 C8BA S01B Ag06 118.4(6) . . ?
 C8BA S01B Zn0Y 101.0(7) . . ?
 C8BA S01B Zn13 105.2(8) . . ?
 Zn0Z S01C Ag0C 112.39(18) . . ?
 Zn12 S01C Ag0C 105.24(15) . . ?
 Zn12 S01C Zn0Z 115.76(17) . . ?
 C0JA S01C Ag0C 112.8(5) . . ?
 C0JA S01C Zn0Z 105.0(5) . . ?
 C0JA S01C Zn12 105.7(6) . . ?
 Zn10 S01D Ag0B 103.14(16) . . ?
 Zn10 S01D Zn11 117.2(2) . . ?
 Zn11 S01D Ag0B 111.16(17) . . ?
 C2CA S01D Ag0B 113.7(6) . . ?
 C2CA S01D Zn10 101.6(6) . . ?
 C2CA S01D Zn11 109.7(6) . . ?
 Zn12 S01E Ag0H 109.40(16) . . ?
 Zn15 S01E Ag0H 106.48(18) . . ?
 Zn15 S01E Zn12 117.32(19) . . ?
 C9CA S01E Ag0H 118.6(6) . . ?
 C9CA S01E Zn12 96.6(7) . . ?
 C9CA S01E Zn15 108.8(7) . . ?
 Zn11 S01F Ag0D 99.87(15) . . ?
 C7GA S01F Ag0D 112.6(6) . . ?
 C7GA S01F Zn11 98.4(6) . . ?
 Zn14 S01G Ag0M 103.06(17) . . ?
 Zn14 S01G Zn17 116.64(19) . . ?
 Zn17 S01G Ag0M 110.17(17) . . ?
 C8IA S01G Ag0M 113.3(4) . . ?
 C8IA S01G Zn14 104.8(5) . . ?
 C8IA S01G Zn17 108.9(5) . . ?
 Zn10 S01H Ag0J 101.43(16) . . ?
 C0RA S01H Ag0J 110.7(7) . . ?
 C0RA S01H Zn10 98.4(7) . . ?
 Zn14 S01I Ag0A 103.23(17) . . ?
 C9DA S01I Ag0A 110.9(6) . . ?
 C9DA S01I Zn14 100.8(5) . . ?
 Zn0X S01J Ag08 103.08(14) . . ?
 C2EA S01J Ag08 108.9(6) . . ?
 C2EA S01J Zn0X 107.6(6) . . ?
 Zn0Z S01K Ag0I 103.19(16) . . ?
 Zn0Z S01K Zn15 116.7(2) . . ?
 Zn15 S01K Ag0I 111.63(18) . . ?
 C7CA S01K Ag0I 117.6(6) . . ?
 C7CA S01K Zn0Z 106.4(6) . . ?
 C7CA S01K Zn15 101.8(6) . . ?
 Zn0Y S01L Ag09 100.19(16) . . ?
 C1GA S01L Ag09 111.7(5) . . ?
 C1GA S01L Zn0Y 106.0(6) . . ?
 Zn0X S01M Ag0T 111.01(16) . . ?
 C9BA S01M Ag0T 110.4(5) . . ?
 C9BA S01M Zn0X 107.8(4) . . ?
 Zn0Z S01N Ag0E 101.47(17) . . ?
 C4BA S01N Ag0E 114.3(5) . . ?
 C4BA S01N Zn0Z 102.0(6) . . ?
 Zn11 S01O Ag0L 104.73(18) . . ?
 Zn11 S01O Zn16 116.1(2) . . ?
 Zn16 S01O Ag0L 111.33(17) . . ?
 C3DA S01O Ag0L 117.8(6) . . ?
 C3DA S01O Zn11 102.7(5) . . ?
 C3DA S01O Zn16 104.3(6) . . ?
 Zn14 S01P Ag0N 111.57(18) . . ?
 Zn18 S01P Ag0N 104.34(17) . . ?
 Zn18 S01P Zn14 117.7(2) . . ?
 C0AA S01P Ag0N 113.8(7) . . ?
 C0AA S01P Zn14 104.8(7) . . ?
 C0AA S01P Zn18 104.8(7) . . ?
 Zn17 S01Q Ag0P 103.05(18) . . ?
 Zn17 S01Q Zn18 120.4(2) . . ?
 Zn18 S01Q Ag0P 110.57(19) . . ?
 C3CA S01Q Ag0P 113.4(6) . . ?
 C3CA S01Q Zn17 103.5(8) . . ?
 C3CA S01Q Zn18 106.0(7) . . ?
 Zn0Y S01R Ag0T 113.91(17) . . ?
 C1BA S01R Ag0T 114.3(4) . . ?
 C1BA S01R Zn0Y 113.0(4) . . ?
 Zn10 S01S Ag0K 111.70(18) . . ?
 Zn16 S01S Ag0K 103.43(17) . . ?
 Zn16 S01S Zn10 115.82(19) . . ?
 C5FA S01S Ag0K 115.5(7) . . ?
 C5FA S01S Zn10 105.9(7) . . ?
 C5FA S01S Zn16 104.6(7) . . ?
 Zn13 S01T Ag0G 102.66(18) . . ?
 C9LA S01T Ag0G 114.1(7) . . ?
 C9LA S01T Zn13 101.7(6) . . ?
 Zn12 S01U Ag0F 105.38(19) . . ?
 C4NA S01U Ag0F 112.5(7) . . ?
 C4NA S01U Zn12 110.0(9) . . ?
 Zn12 S01V Ag0U 114.2(2) . . ?
 C8JA S01V Ag0U 110.1(5) . . ?
 C8JA S01V Zn12 111.1(5) . . ?
 Zn16 S01W Ag0S 102.97(19) . . ?
 C35 S01W Ag0S 111.8(8) . . ?
 C35 S01W Zn16 101.4(7) . . ?
 Zn15 S01X Ag0Q 99.54(17) . . ?
 C0MA S01X Ag0Q 109.3(7) . . ?
 C0MA S01X Zn15 104.1(6) . . ?
 Zn0Z S01Y Ag0U 118.17(19) . . ?
 C3IA S01Y Ag0U 113.7(8) . . ?
 C3IA S01Y Zn0Z 112.8(8) . . ?
 Zn17 S01Z Ag0O 100.03(18) . . ?
 C5KA S01Z Ag0O 110.1(5) . . ?
 C5KA S01Z Zn17 101.6(5) . . ?
 Zn15 S020 Ag0U 116.1(2) . . ?
 C5CA S020 Ag0U 117.7(6) . . ?
 C5CA S020 Zn15 112.8(5) . . ?
 Zn18 S021 Ag0R 100.6(2) . . ?
 C56 S021 Ag0R 114.4(6) . . ?
 C56 S021 Zn18 101.2(7) . . ?
 C1AA P022 Ag0U 114.7(5) . . ?
 C1AA P022 C5JA 102.7(7) . . ?
 C5JA P022 Ag0U 114.7(5) . . ?
 C9QA P022 Ag0U 115.9(6) . . ?
 C9QA P022 C1AA 103.1(7) . . ?
 C9QA P022 C5JA 104.2(7) . . ?
 C6GA P023 Ag0T 115.1(4) . . ?
 C6GA P023 C5AA 103.4(6) . . ?
 C6GA P023 C2NA 105.2(6) . . ?
 C5AA P023 Ag0T 114.5(5) . . ?
 C5AA P023 C2NA 104.4(6) . . ?
 C2NA P023 Ag0T 113.1(5) . . ?
 Zn14 S024 Ag0V 92.53(18) . . ?
 C2IA S024 Ag0V 109.7(5) . . ?
 C2IA S024 Zn14 109.9(5) . . ?
 Zn13 S025 Ag0T 116.3(2) . . ?
 C0SA S025 Ag0T 116.7(6) . . ?
 C0SA S025 Zn13 114.9(5) . . ?
 Zn18 S1 Ag0V 91.75(19) . . ?
 C67 S1 Ag0V 117.2(6) . . ?
 C67 S1 Zn18 109.7(6) . . ?
 Zn10 S027 Ag0W 112.9(2) . . ?
 C3OA S027 Ag0W 113.4(9) . . ?
 C3OA S027 Zn10 113.1(9) . . ?
 Zn17 S028 Ag0V 92.2(2) . . ?
 C8DA S028 Ag0V 117.7(9) . . ?
 C8DA S028 Zn17 106.9(7) . . ?
 Zn11 S029 Ag0W 116.4(2) . . ?
 C9RA S029 Ag0W 118.4(6) . . ?
 C9RA S029 Zn11 113.1(6) . . ?
 Zn16 S02A Ag0W 114.1(2) . . ?
 C4UA S02A Ag0W 115.7(8) . . ?
 C4UA S02A Zn16 111.3(7) . . ?
 C5WA P02B Ag0W 112.3(10) . . ?
 C5WA P02B C0ZA 108.6(12) . . ?
 C5WA P02B C19 102.8(14) . . ?
 C0ZA P02B Ag0W 115.8(9) . . ?
 C19 P02B Ag0W 114.8(9) . . ?
 C19 P02B C0ZA 101.3(13) . . ?
 C5EA C0AA S01P 118.5(18) . . ?
 C5EA C0AA C4JA 122(2) . . ?
 C4JA C0AA S01P 119.4(14) . . ?
 C3AB C1BA S01R 123.1(7) . . ?
 C3AB C1BA C6EA 120.0 . . ?
 C6EA C1BA S01R 116.9(7) . . ?
 C1BA C3AB H3AB 120.0 . . ?
 C1BA C3AB C2GA 120.0 . . ?
 C2GA C3AB H3AB 120.0 . . ?
 C3AB C2GA C0VA 120.0 . . ?
 C3AB C2GA C1WA 120.6(12) . . ?
 C0VA C2GA C1WA 119.2(12) . . ?
 C2GA C0VA H0VA 120.0 . . ?
 C3BA C0VA C2GA 120.0 . . ?
 C3BA C0VA H0VA 120.0 . . ?
 C0VA C3BA C6EA 120.0 . . ?
 C0VA C3BA C3FA 120.6(11) . . ?
 C6EA C3BA C3FA 119.4(11) . . ?
 C1BA C6EA H6EA 120.0 . . ?
 C3BA C6EA C1BA 120.0 . . ?
 C3BA C6EA H6EA 120.0 . . ?
 C7HA C2CA S01D 118.1(14) . . ?
 C7HA C2CA C4IA 118.6(16) . . ?
 C4IA C2CA S01D 123.2(14) . . ?
 C9XA C3DA S01O 122.4(9) . . ?
 C9XA C3DA C4WA 120.0 . . ?
 C4WA C3DA S01O 117.5(9) . . ?
 C3DA C9XA H9XA 120.0 . . ?
 C5AB C9XA C3DA 120.0 . . ?
 C5AB C9XA H9XA 120.0 . . ?
 C9XA C5AB C5ZA 120.0 . . ?
 C9XA C5AB C91 121.1(7) . . ?
 C5ZA C5AB C91 118.9(7) . . ?
 C5AB C5ZA H5ZA 120.0 . . ?
 C2XA C5ZA C5AB 120.0 . . ?
 C2XA C5ZA H5ZA 120.0 . . ?
 C5ZA C2XA C0AB 116.4(15) . . ?
 C4WA C2XA C5ZA 120.0 . . ?
 C4WA C2XA C0AB 123.5(15) . . ?
 C3DA C4WA H4WA 120.0 . . ?
 C2XA C4WA C3DA 120.0 . . ?
 C2XA C4WA H4WA 120.0 . . ?
 C4CA C4EA H4EA 121.1 . . ?
 C7GA C4EA H4EA 121.1 . . ?
 C7GA C4EA C4CA 117.8(18) . . ?
 C3AA C5FA S01S 122.2(16) . . ?
 C4QA C5FA S01S 119.2(16) . . ?
 C4QA C5FA C3AA 118.3(18) . . ?
 C6AA C6GA P023 117.3(7) . . ?
 C6AA C6GA C0IA 120.0 . . ?
 C0IA C6GA P023 122.7(7) . . ?
 C6GA C6AA H6AA 120.0 . . ?
 C6GA C6AA C5GA 120.0 . . ?
 C5GA C6AA H6AA 120.0 . . ?
 C6AA C5GA H5GA 120.0 . . ?
 C4FA C5GA C6AA 120.0 . . ?
 C4FA C5GA H5GA 120.0 . . ?
 C5GA C4FA H4FA 120.0 . . ?
 C5GA C4FA C0LA 120.0 . . ?
 C0LA C4FA H4FA 120.0 . . ?
 C4FA C0LA H0LA 120.0 . . ?
 C4FA C0LA C0IA 120.0 . . ?
 C0IA C0LA H0LA 120.0 . . ?
 C6GA C0IA H0IA 120.0 . . ?
 C0LA C0IA C6GA 120.0 . . ?
 C0LA C0IA H0IA 120.0 . . ?
 C2CA C7HA H7HA 118.6 . . ?
 C2CA C7HA C1FA 122.7(19) . . ?
 C1FA C7HA H7HA 118.6 . . ?
 C2DA C8IA S01G 120.9(7) . . ?
 C2DA C8IA C1HA 120.0 . . ?
 C1HA C8IA S01G 119.1(7) . . ?
 C8IA C2DA H2DA 120.0 . . ?
 C8IA C2DA C3NA 120.0 . . ?
 C3NA C2DA H2DA 120.0 . . ?
 C2DA C3NA C7MA 120.0 . . ?
 C2DA C3NA C94 120.3(13) . . ?
 C7MA C3NA C94 119.4(13) . . ?
 C3NA C7MA H7MA 120.0 . . ?
 C5HA C7MA C3NA 120.0 . . ?
 C5HA C7MA H7MA 120.0 . . ?
 C7MA C5HA C1HA 120.0 . . ?
 C7MA C5HA C1AB 124.1(13) . . ?
 C1HA C5HA C1AB 115.9(13) . . ?
 C8IA C1HA H1HA 120.0 . . ?
 C5HA C1HA C8IA 120.0 . . ?
 C5HA C1HA H1HA 120.0 . . ?
 C6FA C1AA P022 124.6(8) . . ?
 C6FA C1AA C6LA 120.0 . . ?
 C6LA C1AA P022 115.4(8) . . ?
 C1AA C6FA H6FA 120.0 . . ?
 C3KA C6FA C1AA 120.0 . . ?
 C3KA C6FA H6FA 120.0 . . ?
 C6FA C3KA H3KA 120.0 . . ?
 C6FA C3KA C2KA 120.0 . . ?
 C2KA C3KA H3KA 120.0 . . ?
 C3KA C2KA H2KA 120.0 . . ?
 C3KA C2KA C5PA 120.0 . . ?
 C5PA C2KA H2KA 120.0 . . ?
 C2KA C5PA H5PA 120.0 . . ?
 C6LA C5PA C2KA 120.0 . . ?
 C6LA C5PA H5PA 120.0 . . ?
 C5PA C6LA C1AA 120.0 . . ?
 C3CA C2AA H2AA 119.5 . . ?
 C3CA C2AA C5DA 120.9(18) . . ?
 C5DA C2AA H2AA 119.5 . . ?
 C5FA C3AA H3AA 118.5 . . ?
 C9MA C3AA C5FA 123(2) . . ?
 C9MA C3AA H3AA 118.5 . . ?
 C8CA C5AA P023 123.5(7) . . ?
 C8CA C5AA C5MA 120.0 . . ?
 C5MA C5AA P023 116.4(7) . . ?
 C5AA C8CA H8CA 120.0 . . ?
 C5AA C8CA C7FA 120.0 . . ?
 C7FA C8CA H8CA 120.0 . . ?
 C8CA C7FA H7FA 120.0 . . ?
 C9EA C7FA C8CA 120.0 . . ?
 C9EA C7FA H7FA 120.0 . . ?
 C7FA C9EA H9EA 120.0 . . ?
 C1PA C9EA C7FA 120.0 . . ?
 C1PA C9EA H9EA 120.0 . . ?
 C9EA C1PA H1PA 120.0 . . ?
 C9EA C1PA C5MA 120.0 . . ?
 C5MA C1PA H1PA 120.0 . . ?
 C5AA C5MA H5MA 120.0 . . ?
 C1PA C5MA C5AA 120.0 . . ?
 C1PA C5MA H5MA 120.0 . . ?
 C9CA C7AA H7AA 119.4 . . ?
 C9CA C7AA C7KA 121.3(18) . . ?
 C7KA C7AA H7AA 119.4 . . ?
 C2EA C8AA H8AA 121.0 . . ?
 C2EA C8AA C9KA 118.0(19) . . ?
 C9KA C8AA H8AA 121.0 . . ?
 C0GA C0BA H0BA 120.6 . . ?
 C0GA C0BA C4XA 118.8(17) . . ?
 C4XA C0BA H0BA 120.6 . . ?
 C9CA C2BA H2BA 117.0 . . ?
 C2MA C2BA H2BA 117.0 . . ?
 C2MA C2BA C9CA 126(2) . . ?
 C2VA C4BA S01N 123.0(9) . . ?
 C2VA C4BA C9NA 120.0 . . ?
 C9NA C4BA S01N 117.0(9) . . ?
 C4BA C2VA H2VA 120.0 . . ?
 C17 C2VA C4BA 120.0 . . ?
 C17 C2VA H2VA 120.0 . . ?
 C2VA C17 C29 120.0 . . ?
 C2VA C17 C89 116.6(14) . . ?
 C29 C17 C89 123.4(14) . . ?
 C17 C29 H29 120.0 . . ?
 C5SA C29 C17 120.0 . . ?
 C5SA C29 H29 120.0 . . ?
 C29 C5SA C9NA 120.0 . . ?
 C29 C5SA C0YA 115.4(15) . . ?
 C9NA C5SA C0YA 124.3(15) . . ?
 C4BA C9NA H9NA 120.0 . . ?
 C5SA C9NA C4BA 120.0 . . ?
 C5SA C9NA H9NA 120.0 . . ?
 C4CA C6BA H6BA 120.0 . . ?
 C6NA C6BA H6BA 120.0 . . ?
 C6NA C6BA C4CA 120.0(18) . . ?
 C9DA C7BA H7BA 119.2 . . ?
 C9DA C7BA C8EA 121.6(18) . . ?
 C8EA C7BA H7BA 119.2 . . ?
 C1KA C8BA S01B 118.1(15) . . ?
 C1KA C8BA C6PA 120.6(19) . . ?
 C6PA C8BA S01B 121.1(16) . . ?
 C4AA C9BA S01M 118.3(7) . . ?
 C4AA C9BA C6JA 120.0 . . ?
 C6JA C9BA S01M 121.6(7) . . ?
 C9BA C4AA H4AA 120.0 . . ?
 C0NA C4AA C9BA 120.0 . . ?
 C0NA C4AA H4AA 120.0 . . ?
 C4AA C0NA C6CA 120.0 . . ?
 C4AA C0NA C6KA 119.9(12) . . ?
 C6CA C0NA C6KA 120.0(12) . . ?
 C0NA C6CA H6CA 120.0 . . ?
 C4HA C6CA C0NA 120.0 . . ?
 C4HA C6CA H6CA 120.0 . . ?
 C6CA C4HA C6JA 120.0 . . ?
 C6CA C4HA C3CB 120.0(13) . . ?
 C6JA C4HA C3CB 120.0(13) . . ?
 C9BA C6JA H6JA 120.0 . . ?
 C4HA C6JA C9BA 120.0 . . ?
 C4HA C6JA H6JA 120.0 . . ?
 C2AA C3CA S01Q 119.6(13) . . ?
 C3BB C3CA S01Q 124.2(15) . . ?
 C3BB C3CA C2AA 116.1(17) . . ?
 C4EA C4CA C7IA 119.2(18) . . ?
 C6BA C4CA C4EA 120.7(19) . . ?
 C6BA C4CA C7IA 119.9(17) . . ?
 C6SA C5CA S020 116.3(8) . . ?
 C6SA C5CA C7PA 120.0 . . ?
 C7PA C5CA S020 123.7(8) . . ?
 C5CA C6SA H6SA 120.0 . . ?
 C6WA C6SA C5CA 120.0 . . ?
 C6WA C6SA H6SA 120.0 . . ?
 C6SA C6WA C2BB 123.7(12) . . ?
 C9FA C6WA C6SA 120.0 . . ?
 C9FA C6WA C2BB 114.9(12) . . ?
 C6WA C9FA H9FA 120.0 . . ?
 C1UA C9FA C6WA 120.0 . . ?
 C1UA C9FA H9FA 120.0 . . ?
 C9FA C1UA C7PA 120.0 . . ?
 C9FA C1UA C6 119.2(11) . . ?
 C7PA C1UA C6 118.4(11) . . ?
 C5CA C7PA H7PA 120.0 . . ?
 C1UA C7PA C5CA 120.0 . . ?
 C1UA C7PA H7PA 120.0 . . ?
 C4OA C7CA S01K 116.8(9) . . ?
 C4OA C7CA C1BB 120.0 . . ?
 C1BB C7CA S01K 123.2(9) . . ?
 C7CA C4OA H4OA 120.0 . . ?
 C8VA C4OA C7CA 120.0 . . ?
 C8VA C4OA H4OA 120.0 . . ?
 C4OA C8VA C8UA 120.0 . . ?
 C4OA C8VA C8 120.3(15) . . ?
 C8UA C8VA C8 119.6(15) . . ?
 C8VA C8UA H8UA 120.0 . . ?
 C4YA C8UA C8VA 120.0 . . ?
 C4YA C8UA H8UA 120.0 . . ?
 C8UA C4YA C2CB 113.2(14) . . ?
 C1BB C4YA C8UA 120.0 . . ?
 C1BB C4YA C2CB 123.2(14) . . ?
 C7CA C1BB H1BB 120.0 . . ?
 C4YA C1BB C7CA 120.0 . . ?
 C4YA C1BB H1BB 120.0 . . ?
 C7AA C9CA S01E 121.6(14) . . ?
 C7AA C9CA C2BA 117.6(18) . . ?
 C2BA C9CA S01E 120.8(16) . . ?
 C8EA C0DA H0DA 117.6 . . ?
 C8EA C0DA C9GA 124.7(18) . . ?
 C9GA C0DA H0DA 117.6 . . ?
 C0GA C1DA H1DA 119.6 . . ?
 C0GA C1DA C8GA 120.7(16) . . ?
 C8GA C1DA H1DA 119.6 . . ?
 C2HA C4DA S01A 119.3(9) . . ?
 C2HA C4DA C4GA 120.0 . . ?
 C4GA C4DA S01A 120.7(9) . . ?
 C4DA C2HA H2HA 120.0 . . ?
 C4DA C2HA C0TA 120.0 . . ?
 C0TA C2HA H2HA 120.0 . . ?
 C2HA C0TA C0WA 120.0 . . ?
 C2HA C0TA C6CB 117.6(13) . . ?
 C0WA C0TA C6CB 122.3(13) . . ?
 C0TA C0WA H0WA 120.0 . . ?
 C0TA C0WA C6TA 120.0 . . ?
 C6TA C0WA H0WA 120.0 . . ?
 C0WA C6TA C9AB 116.3(14) . . ?
 C4GA C6TA C0WA 120.0 . . ?
 C4GA C6TA C9AB 123.7(14) . . ?
 C4DA C4GA H4GA 120.0 . . ?
 C6TA C4GA C4DA 120.0 . . ?
 C6TA C4GA H4GA 120.0 . . ?
 C7SA C5DA C2AA 120.6(19) . . ?
 C6ZA C5DA C2AA 115.0(19) . . ?
 C6ZA C5DA C7SA 124(2) . . ?
 C3JA C8DA S028 118.1(19) . . ?
 C7TA C8DA S028 122.1(16) . . ?
 C7TA C8DA C3JA 120(2) . . ?
 C7BA C9DA S01I 119.6(15) . . ?
 C0PA C9DA S01I 121.5(12) . . ?
 C0PA C9DA C7BA 118.8(16) . . ?
 C8AA C2EA S01J 117.7(15) . . ?
 C2DB C2EA S01J 120.3(15) . . ?
 C2DB C2EA C8AA 121.8(18) . . ?
 C1IA C3EA C0HA 122.0(17) . . ?
 C4IA C3EA C0HA 118.0(18) . . ?
 C4IA C3EA C1IA 120.0(19) . . ?
 C0AA C5EA H5EA 120.4 . . ?
 C0AA C5EA C1JA 119(2) . . ?
 C1JA C5EA H5EA 120.4 . . ?
 H7EA C7EA H7EB 109.5 . . ?
 H7EA C7EA H7EC 109.5 . . ?
 H7EB C7EA H7EC 109.5 . . ?
 C6NA C7EA H7EA 109.5 . . ?
 C6NA C7EA H7EB 109.5 . . ?
 C6NA C7EA H7EC 109.5 . . ?
 C7BA C8EA C2PA 121.7(19) . . ?
 C0DA C8EA C7BA 117.2(16) . . ?
 C0DA C8EA C2PA 120.9(17) . . ?
 C8GA C0FA H0FA 118.1 . . ?
 C4XA C0FA H0FA 118.1 . . ?
 C4XA C0FA C8GA 123.8(18) . . ?
 C7HA C1FA C3MA 121.9(19) . . ?
 C1IA C1FA C7HA 115.5(19) . . ?
 C1IA C1FA C3MA 122.5(18) . . ?
 C3BA C3FA H3FA 109.5 . . ?
 C3BA C3FA H3FB 109.5 . . ?
 C3BA C3FA H3FC 109.5 . . ?
 H3FA C3FA H3FB 109.5 . . ?
 H3FA C3FA H3FC 109.5 . . ?
 H3FB C3FA H3FC 109.5 . . ?
 C0BA C0GA S019 117.1(14) . . ?
 C1DA C0GA S019 121.9(12) . . ?
 C1DA C0GA C0BA 121.0(15) . . ?
 C8OA C1GA S01L 119.4(9) . . ?
 C8OA C1GA C7JA 120.0 . . ?
 C7JA C1GA S01L 120.0(9) . . ?
 C1GA C8OA H8OA 120.0 . . ?
 C1VA C8OA C1GA 120.0 . . ?
 C1VA C8OA H8OA 120.0 . . ?
 C8OA C1VA C7VA 120.0 . . ?
 C8OA C1VA C7AB 117.5(14) . . ?
 C7VA C1VA C7AB 120.4(14) . . ?
 C1VA C7VA H7VA 120.0 . . ?
 C8XA C7VA C1VA 120.0 . . ?
 C8XA C7VA H7VA 120.0 . . ?
 C7VA C8XA C7JA 120.0 . . ?
 C7VA C8XA C6DB 120.0(16) . . ?
 C7JA C8XA C6DB 120.0(16) . . ?
 C1GA C7JA H7JA 120.0 . . ?
 C8XA C7JA C1GA 120.0 . . ?
 C8XA C7JA H7JA 120.0 . . ?
 C6OA C3GA C4VA 123(2) . . ?
 C6OA C3GA C83 119(2) . . ?
 C83 C3GA C4VA 118.5(19) . . ?
 C4EA C7GA S01F 123.8(14) . . ?
 C4EA C7GA C3LA 121.1(16) . . ?
 C3LA C7GA S01F 115.2(14) . . ?
 C1DA C8GA C0FA 115.5(17) . . ?
 C1DA C8GA C8TA 123.4(17) . . ?
 C0FA C8GA C8TA 121.0(17) . . ?
 C0DA C9GA C0PA 115.0(19) . . ?
 C0DA C9GA C4ZA 122.3(17) . . ?
 C0PA C9GA C4ZA 122.5(16) . . ?
 C3EA C0HA H0HA 109.5 . . ?
 C3EA C0HA H0HB 109.5 . . ?
 C3EA C0HA H0HC 109.5 . . ?
 H0HA C0HA H0HB 109.5 . . ?
 H0HA C0HA H0HC 109.5 . . ?
 H0HB C0HA H0HC 109.5 . . ?
 H8HA C8HA H8HB 109.5 . . ?
 H8HA C8HA H8HC 109.5 . . ?
 H8HB C8HA H8HC 109.5 . . ?
 C4XA C8HA H8HA 109.5 . . ?
 C4XA C8HA H8HB 109.5 . . ?
 C4XA C8HA H8HC 109.5 . . ?
 C3EA C1IA H1IA 118.2 . . ?
 C1FA C1IA C3EA 123.6(17) . . ?
 C1FA C1IA H1IA 118.2 . . ?
 C1CA C2IA S024 123.2(10) . . ?
 C1CA C2IA C9HA 120.0 . . ?
 C9HA C2IA S024 116.7(10) . . ?
 C2IA C1CA H1CA 120.0 . . ?
 C2IA C1CA C8PA 120.0 . . ?
 C8PA C1CA H1CA 120.0 . . ?
 C1CA C8PA C8NA 118.9(15) . . ?
 C2RA C8PA C1CA 120.0 . . ?
 C2RA C8PA C8NA 120.8(15) . . ?
 C8PA C2RA H2RA 120.0 . . ?
 C8PA C2RA C9TA 120.0 . . ?
 C9TA C2RA H2RA 120.0 . . ?
 C2RA C9TA C1YA 118.3(16) . . ?
 C9HA C9TA C2RA 120.0 . . ?
 C9HA C9TA C1YA 121.7(16) . . ?
 C2IA C9HA H9HA 120.0 . . ?
 C9TA C9HA C2IA 120.0 . . ?
 C9TA C9HA H9HA 120.0 . . ?
 C8QA C3IA S01Y 122.9(16) . . ?
 C8QA C3IA C9UA 119(2) . . ?
 C9UA C3IA S01Y 118(2) . . ?
 C2CA C4IA H4IA 120.3 . . ?
 C3EA C4IA C2CA 119.4(18) . . ?
 C3EA C4IA H4IA 120.3 . . ?
 C4CA C7IA H7IA 109.5 . . ?
 C4CA C7IA H7IB 109.5 . . ?
 C4CA C7IA H7IC 109.5 . . ?
 H7IA C7IA H7IB 109.5 . . ?
 H7IA C7IA H7IC 109.5 . . ?
 H7IB C7IA H7IC 109.5 . . ?
 C0BB C0JA S01C 122.8(7) . . ?
 C0BB C0JA C6DA 120.0 . . ?
 C6DA C0JA S01C 117.1(8) . . ?
 C0JA C0BB H0BB 120.0 . . ?
 C0JA C0BB C9PA 120.0 . . ?
 C9PA C0BB H0BB 120.0 . . ?
 C0BB C9PA C0CB 116.0(13) . . ?
 C3SA C9PA C0BB 120.0 . . ?
 C3SA C9PA C0CB 121.3(12) . . ?
 C9PA C3SA H3SA 120.0 . . ?
 C4SA C3SA C9PA 120.0 . . ?
 C4SA C3SA H3SA 120.0 . . ?
 C3SA C4SA C6DA 120.0 . . ?
 C3SA C4SA C3ZA 120.2(13) . . ?
 C6DA C4SA C3ZA 119.4(13) . . ?
 C0JA C6DA H6DA 120.0 . . ?
 C4SA C6DA C0JA 120.0 . . ?
 C4SA C6DA H6DA 120.0 . . ?
 C5EA C1JA C0QA 120(2) . . ?
 C6VA C1JA C5EA 118.4(18) . . ?
 C6VA C1JA C0QA 122.0(19) . . ?
 H2JA C2JA H2JB 109.5 . . ?
 H2JA C2JA H2JC 109.5 . . ?
 H2JB C2JA H2JC 109.5 . . ?
 C1DB C2JA H2JA 109.5 . . ?
 C1DB C2JA H2JB 109.5 . . ?
 C1DB C2JA H2JC 109.5 . . ?
 C8DA C3JA H3JA 118.3 . . ?
 C1DB C3JA C8DA 123(2) . . ?
 C1DB C3JA H3JA 118.3 . . ?
 C0AA C4JA H4JA 121.0 . . ?
 C0AA C4JA C7LA 117.9(18) . . ?
 C7LA C4JA H4JA 121.0 . . ?
 C7DA C5JA P022 118.0(7) . . ?
 C7DA C5JA C2FA 120.0 . . ?
 C2FA C5JA P022 121.8(7) . . ?
 C5JA C7DA H7DA 120.0 . . ?
 C4PA C7DA C5JA 120.0 . . ?
 C4PA C7DA H7DA 120.0 . . ?
 C7DA C4PA H4PA 120.0 . . ?
 C7DA C4PA C7OA 120.0 . . ?
 C7OA C4PA H4PA 120.0 . . ?
 C4PA C7OA H7OA 120.0 . . ?
 C8FA C7OA C4PA 120.0 . . ?
 C8FA C7OA H7OA 120.0 . . ?
 C7OA C8FA H8FA 120.0 . . ?
 C7OA C8FA C2FA 120.0 . . ?
 C2FA C8FA H8FA 120.0 . . ?
 C5JA C2FA H2FA 120.0 . . ?
 C8FA C2FA C5JA 120.0 . . ?
 C8FA C2FA H2FA 120.0 . . ?
 C0CA C8JA S01V 122.9(7) . . ?
 C0CA C8JA C5RA 120.0 . . ?
 C5RA C8JA S01V 117.1(7) . . ?
 C8JA C0CA H0CA 120.0 . . ?
 C8JA C0CA C4MA 120.0 . . ?
 C4MA C0CA H0CA 120.0 . . ?
 C0CA C4MA C2YA 121.0(11) . . ?
 C4LA C4MA C0CA 120.0 . . ?
 C4LA C4MA C2YA 118.8(12) . . ?
 C4MA C4LA H4LA 120.0 . . ?
 C4MA C4LA C7QA 120.0 . . ?
 C7QA C4LA H4LA 120.0 . . ?
 C4LA C7QA C1XA 120.6(12) . . ?
 C5RA C7QA C4LA 120.0 . . ?
 C5RA C7QA C1XA 119.3(12) . . ?
 C8JA C5RA H5RA 120.0 . . ?
 C7QA C5RA C8JA 120.0 . . ?
 C7QA C5RA H5RA 120.0 . . ?
 C9JA C2NA P023 118.3(7) . . ?
 C9JA C2NA C2LA 120.0 . . ?
 C2LA C2NA P023 121.7(7) . . ?
 C2NA C9JA H9JA 120.0 . . ?
 C9AA C9JA C2NA 120.0 . . ?
 C9AA C9JA H9JA 120.0 . . ?
 C9JA C9AA H9AA 120.0 . . ?
 C9JA C9AA C7NA 120.0 . . ?
 C7NA C9AA H9AA 120.0 . . ?
 C9AA C7NA H7NA 120.0 . . ?
 C6IA C7NA C9AA 120.0 . . ?
 C6IA C7NA H7NA 120.0 . . ?
 C7NA C6IA H6IA 120.0 . . ?
 C2LA C6IA C7NA 120.0 . . ?
 C2LA C6IA H6IA 120.0 . . ?
 C2NA C2LA H2LA 120.0 . . ?
 C6IA C2LA C2NA 120.0 . . ?
 C6IA C2LA H2LA 120.0 . . ?
 C5QA C3OA S027 123.9(18) . . ?
 C1ZA C3OA S027 118(2) . . ?
 C1ZA C3OA C5QA 117(2) . . ?
 C3OA C5QA H5QA 117.6 . . ?
 C37 C5QA C3OA 125(2) . . ?
 C37 C5QA H5QA 117.6 . . ?
 C5DA C7SA H7SA 109.5 . . ?
 C5DA C7SA H7SB 109.5 . . ?
 C5DA C7SA H7SC 109.5 . . ?
 H7SA C7SA H7SB 109.5 . . ?
 H7SA C7SA H7SC 109.5 . . ?
 H7SB C7SA H7SC 109.5 . . ?
 C8BA C1KA H1KA 119.8 . . ?
 C7WA C1KA C8BA 120(2) . . ?
 C7WA C1KA H1KA 119.8 . . ?
 C9KA C4KA H4KA 120.7 . . ?
 C9KA C4KA C3WA 118.6(19) . . ?
 C3WA C4KA H4KA 120.7 . . ?
 C8KA C5KA S01Z 122.7(8) . . ?
 C8KA C5KA C8MA 120.0 . . ?
 C8MA C5KA S01Z 117.3(8) . . ?
 C5KA C8KA H8KA 120.0 . . ?
 C5IA C8KA C5KA 120.0 . . ?
 C5IA C8KA H8KA 120.0 . . ?
 C8KA C5IA C5NA 119.6(12) . . ?
 C1NA C5IA C8KA 120.0 . . ?
 C1NA C5IA C5NA 120.3(12) . . ?
 C5IA C1NA H1NA 120.0 . . ?
 C5IA C1NA C1LA 120.0 . . ?
 C1LA C1NA H1NA 120.0 . . ?
 C1NA C1LA C3YA 120.3(14) . . ?
 C8MA C1LA C1NA 120.0 . . ?
 C8MA C1LA C3YA 119.5(14) . . ?
 C5KA C8MA H8MA 120.0 . . ?
 C1LA C8MA C5KA 120.0 . . ?
 C1LA C8MA H8MA 120.0 . . ?
 C0NA C6KA H6KA 109.5 . . ?
 C0NA C6KA H6KB 109.5 . . ?
 C0NA C6KA H6KC 109.5 . . ?
 H6KA C6KA H6KB 109.5 . . ?
 H6KA C6KA H6KC 109.5 . . ?
 H6KB C6KA H6KC 109.5 . . ?
 C7AA C7KA C1SA 117(2) . . ?
 C7AA C7KA C9SA 123.2(19) . . ?
 C1SA C7KA C9SA 120(2) . . ?
 C8AA C9KA C2UA 117.5(18) . . ?
 C4KA C9KA C8AA 121.0(19) . . ?
 C4KA C9KA C2UA 121.1(18) . . ?
 C7GA C3LA H3LA 119.6 . . ?
 C7GA C3LA C6NA 120.8(18) . . ?
 C6NA C3LA H3LA 119.6 . . ?
 H5LA C5LA H5LB 109.5 . . ?
 H5LA C5LA H5LC 109.5 . . ?
 H5LB C5LA H5LC 109.5 . . ?
 C2MA C5LA H5LA 109.5 . . ?
 C2MA C5LA H5LB 109.5 . . ?
 C2MA C5LA H5LC 109.5 . . ?
 C4JA C7LA C6BB 120.9(19) . . ?
 C6VA C7LA C4JA 123(2) . . ?
 C6VA C7LA C6BB 116(2) . . ?
 C9YA C9LA S01T 114.3(12) . . ?
 C9YA C9LA C7XA 120.0 . . ?
 C7XA C9LA S01T 125.6(12) . . ?
 C9LA C9YA H9YA 120.0 . . ?
 C11 C9YA C9LA 120.0 . . ?
 C11 C9YA H9YA 120.0 . . ?
 C9YA C11 C5BB 120.0 . . ?
 C9YA C11 C92 120.8(17) . . ?
 C5BB C11 C92 118.5(17) . . ?
 C11 C5BB H5BB 120.0 . . ?
 C11 C5BB C28 120.0 . . ?
 C28 C5BB H5BB 120.0 . . ?
 C5BB C28 C2 126.6(16) . . ?
 C7XA C28 C5BB 120.0 . . ?
 C7XA C28 C2 113.3(16) . . ?
 C9LA C7XA H7XA 120.0 . . ?
 C28 C7XA C9LA 120.0 . . ?
 C28 C7XA H7XA 120.0 . . ?
 C0DB C0MA S01X 119.8(12) . . ?
 C0DB C0MA C9 120.0 . . ?
 C9 C0MA S01X 119.3(12) . . ?
 C0MA C0DB H0DB 120.0 . . ?
 C2AB C0DB C0MA 120.0 . . ?
 C2AB C0DB H0DB 120.0 . . ?
 C0DB C2AB C4DB 120.0 . . ?
 C0DB C2AB C1 115.8(17) . . ?
 C4DB C2AB C1 124.2(17) . . ?
 C2AB C4DB H4DB 120.0 . . ?
 C2AB C4DB C43 120.0 . . ?
 C43 C4DB H4DB 120.0 . . ?
 C4DB C43 C9 120.0 . . ?
 C4DB C43 C41 122.5(18) . . ?
 C9 C43 C41 117.5(18) . . ?
 C0MA C9 H9 120.0 . . ?
 C43 C9 C0MA 120.0 . . ?
 C43 C9 H9 120.0 . . ?
 C2BA C2MA C5LA 123(2) . . ?
 C2BA C2MA C1SA 116.3(19) . . ?
 C1SA C2MA C5LA 120.5(19) . . ?
 C1FA C3MA H3MA 109.5 . . ?
 C1FA C3MA H3MB 109.5 . . ?
 C1FA C3MA H3MC 109.5 . . ?
 H3MA C3MA H3MB 109.5 . . ?
 H3MA C3MA H3MC 109.5 . . ?
 H3MB C3MA H3MC 109.5 . . ?
 C3PA C6MA C4QA 121(2) . . ?
 C3PA C6MA C4BB 123.7(19) . . ?
 C4QA C6MA C4BB 115(2) . . ?
 C3AA C9MA C3PA 118(2) . . ?
 C3AA C9MA C1TA 123(2) . . ?
 C3PA C9MA C1TA 118.5(18) . . ?
 C3UA C4NA S01U 116.3(18) . . ?
 C3UA C4NA C6UA 119(2) . . ?
 C6UA C4NA S01U 122.4(16) . . ?
 C5IA C5NA H5NA 109.5 . . ?
 C5IA C5NA H5NB 109.5 . . ?
 C5IA C5NA H5NC 109.5 . . ?
 H5NA C5NA H5NB 109.5 . . ?
 H5NA C5NA H5NC 109.5 . . ?
 H5NB C5NA H5NC 109.5 . . ?
 C6BA C6NA C7EA 119.2(17) . . ?
 C6BA C6NA C3LA 119.4(19) . . ?
 C3LA C6NA C7EA 121.4(19) . . ?
 C8PA C8NA H8NA 109.5 . . ?
 C8PA C8NA H8NB 109.5 . . ?
 C8PA C8NA H8NC 109.5 . . ?
 H8NA C8NA H8NB 109.5 . . ?
 H8NA C8NA H8NC 109.5 . . ?
 H8NB C8NA H8NC 109.5 . . ?
 C2QA C1OA H1OA 119.7 . . ?
 C2QA C1OA C0RA 121(2) . . ?
 C0RA C1OA H1OA 119.7 . . ?
 C6UA C2OA C3VA 124(2) . . ?
 C6UA C2OA C9WA 121(2) . . ?
 C9WA C2OA C3VA 115(2) . . ?
 C3GA C6OA H6OA 118.7 . . ?
 C3GA C6OA C0RA 123(2) . . ?
 C0RA C6OA H6OA 118.7 . . ?
 C9DA C0PA C9GA 122.5(16) . . ?
 C9DA C0PA H0PA 118.8 . . ?
 C9GA C0PA H0PA 118.8 . . ?
 C8EA C2PA H2PA 109.5 . . ?
 C8EA C2PA H2PB 109.5 . . ?
 C8EA C2PA H2PC 109.5 . . ?
 H2PA C2PA H2PB 109.5 . . ?
 H2PA C2PA H2PC 109.5 . . ?
 H2PB C2PA H2PC 109.5 . . ?
 C6MA C3PA C9MA 121(2) . . ?
 C6MA C3PA H3PA 119.6 . . ?
 C9MA C3PA H3PA 119.6 . . ?
 C8BA C6PA H6PA 120.4 . . ?
 C6QA C6PA C8BA 119(2) . . ?
 C6QA C6PA H6PA 120.4 . . ?
 C1JA C0QA H0QA 109.5 . . ?
 C1JA C0QA H0QB 109.5 . . ?
 C1JA C0QA H0QC 109.5 . . ?
 H0QA C0QA H0QB 109.5 . . ?
 H0QA C0QA H0QC 109.5 . . ?
 H0QB C0QA H0QC 109.5 . . ?
 C1OA C2QA C5YA 122(2) . . ?
 C1OA C2QA C83 114(2) . . ?
 C83 C2QA C5YA 124(2) . . ?
 C7TA C3QA C5XA 122.0(19) . . ?
 C0XA C3QA C7TA 114(2) . . ?
 C0XA C3QA C5XA 124(2) . . ?
 C5FA C4QA C6MA 118(2) . . ?
 C5FA C4QA H4QA 120.8 . . ?
 C6MA C4QA H4QA 120.8 . . ?
 C6PA C6QA C3XA 116(2) . . ?
 C6PA C6QA C6AB 120(2) . . ?
 C3XA C6QA C6AB 121(2) . . ?
 C3IA C8QA H8QA 119.9 . . ?
 C5DB C8QA C3IA 120(2) . . ?
 C5DB C8QA H8QA 119.9 . . ?
 C5OA C9QA P022 125.5(10) . . ?
 C5OA C9QA C1QA 120.0 . . ?
 C1QA C9QA P022 114.3(10) . . ?
 C9QA C5OA H5OA 120.0 . . ?
 C9QA C5OA C4TA 120.0 . . ?
 C4TA C5OA H5OA 120.0 . . ?
 C5OA C4TA H4TA 120.0 . . ?
 C5OA C4TA C8SA 120.0 . . ?
 C8SA C4TA H4TA 120.0 . . ?
 C4TA C8SA H8SA 120.0 . . ?
 C4RA C8SA C4TA 120.0 . . ?
 C4RA C8SA H8SA 120.0 . . ?
 C8SA C4RA H4RA 120.0 . . ?
 C1QA C4RA C8SA 120.0 . . ?
 C1QA C4RA H4RA 120.0 . . ?
 C9QA C1QA H1QA 120.0 . . ?
 C4RA C1QA C9QA 120.0 . . ?
 C4RA C1QA H1QA 120.0 . . ?
 C1OA C0RA S01H 116.1(15) . . ?
 C6OA C0RA S01H 124.6(16) . . ?
 C6OA C0RA C1OA 119.1(18) . . ?
 H7RA C7RA H7RB 109.5 . . ?
 H7RA C7RA H7RC 109.5 . . ?
 H7RB C7RA H7RC 109.5 . . ?
 C37 C7RA H7RA 109.5 . . ?
 C37 C7RA H7RB 109.5 . . ?
 C37 C7RA H7RC 109.5 . . ?
 C3HA C9RA S029 124.1(9) . . ?
 C3HA C9RA C0OA 120.0 . . ?
 C0OA C9RA S029 115.7(9) . . ?
 C9RA C3HA H3HA 120.0 . . ?
 C9RA C3HA C82 120.0 . . ?
 C82 C3HA H3HA 120.0 . . ?
 C3HA C82 C8YA 122.2(14) . . ?
 C8RA C82 C3HA 120.0 . . ?
 C8RA C82 C8YA 117.8(14) . . ?
 C82 C8RA H8RA 120.0 . . ?
 C82 C8RA C2TA 120.0 . . ?
 C2TA C8RA H8RA 120.0 . . ?
 C8RA C2TA C26 118.6(15) . . ?
 C0OA C2TA C8RA 120.0 . . ?
 C0OA C2TA C26 121.4(15) . . ?
 C9RA C0OA H0OA 120.0 . . ?
 C2TA C0OA C9RA 120.0 . . ?
 C2TA C0OA H0OA 120.0 . . ?
 C6HA C0SA S025 117.0(8) . . ?
 C6HA C0SA C0KA 120.0 . . ?
 C0KA C0SA S025 123.0(8) . . ?
 C0SA C6HA H6HA 120.0 . . ?
 C0SA C6HA C5VA 120.0 . . ?
 C5VA C6HA H6HA 120.0 . . ?
 C6HA C5VA C0UA 122.5(13) . . ?
 C9OA C5VA C6HA 120.0 . . ?
 C9OA C5VA C0UA 117.4(13) . . ?
 C5VA C9OA H9OA 120.0 . . ?
 C5VA C9OA C4CB 120.0 . . ?
 C4CB C9OA H9OA 120.0 . . ?
 C9OA C4CB C75 119.5(14) . . ?
 C0KA C4CB C9OA 120.0 . . ?
 C0KA C4CB C75 120.5(14) . . ?
 C0SA C0KA H0KA 120.0 . . ?
 C4CB C0KA C0SA 120.0 . . ?
 C4CB C0KA H0KA 120.0 . . ?
 C7KA C1SA H1SA 119.2 . . ?
 C2MA C1SA C7KA 122(2) . . ?
 C2MA C1SA H1SA 119.2 . . ?
 H2SA C2SA H2SB 109.5 . . ?
 H2SA C2SA H2SC 109.5 . . ?
 H2SB C2SA H2SC 109.5 . . ?
 C8LA C2SA H2SA 109.5 . . ?
 C8LA C2SA H2SB 109.5 . . ?
 C8LA C2SA H2SC 109.5 . . ?
 C7KA C9SA H9SA 109.5 . . ?
 C7KA C9SA H9SB 109.5 . . ?
 C7KA C9SA H9SC 109.5 . . ?
 H9SA C9SA H9SB 109.5 . . ?
 H9SA C9SA H9SC 109.5 . . ?
 H9SB C9SA H9SC 109.5 . . ?
 C9MA C1TA H1TA 109.5 . . ?
 C9MA C1TA H1TB 109.5 . . ?
 C9MA C1TA H1TC 109.5 . . ?
 H1TA C1TA H1TB 109.5 . . ?
 H1TA C1TA H1TC 109.5 . . ?
 H1TB C1TA H1TC 109.5 . . ?
 H3TA C3TA H3TB 109.5 . . ?
 H3TA C3TA H3TC 109.5 . . ?
 H3TB C3TA H3TC 109.5 . . ?
 C4AB C3TA H3TA 109.5 . . ?
 C4AB C3TA H3TB 109.5 . . ?
 C4AB C3TA H3TC 109.5 . . ?
 C8DA C7TA C3QA 121(2) . . ?
 C8DA C7TA H7TA 119.5 . . ?
 C3QA C7TA H7TA 119.5 . . ?
 C8GA C8TA H8TA 109.5 . . ?
 C8GA C8TA H8TB 109.5 . . ?
 C8GA C8TA H8TC 109.5 . . ?
 H8TA C8TA H8TB 109.5 . . ?
 H8TA C8TA H8TC 109.5 . . ?
 H8TB C8TA H8TC 109.5 . . ?
 C3IA C9UA H9UA 120.8 . . ?
 C3IA C9UA C7UA 118(2) . . ?
 C7UA C9UA H9UA 120.8 . . ?
 C7QA C1XA H1XA 109.5 . . ?
 C7QA C1XA H1XB 109.5 . . ?
 C7QA C1XA H1XC 109.5 . . ?
 H1XA C1XA H1XB 109.5 . . ?
 H1XA C1XA H1XC 109.5 . . ?
 H1XB C1XA H1XC 109.5 . . ?
 C4MA C2YA H2YA 109.5 . . ?
 C4MA C2YA H2YB 109.5 . . ?
 C4MA C2YA H2YC 109.5 . . ?
 H2YA C2YA H2YB 109.5 . . ?
 H2YA C2YA H2YC 109.5 . . ?
 H2YB C2YA H2YC 109.5 . . ?
 C4SA C3ZA H3ZA 109.5 . . ?
 C4SA C3ZA H3ZB 109.5 . . ?
 C4SA C3ZA H3ZC 109.5 . . ?
 H3ZA C3ZA H3ZB 109.5 . . ?
 H3ZA C3ZA H3ZC 109.5 . . ?
 H3ZB C3ZA H3ZC 109.5 . . ?
 C0TA C6CB H6CB 109.5 . . ?
 C0TA C6CB H6CC 109.5 . . ?
 C0TA C6CB H6CD 109.5 . . ?
 H6CB C6CB H6CC 109.5 . . ?
 H6CB C6CB H6CD 109.5 . . ?
 H6CC C6CB H6CD 109.5 . . ?
 C5VA C0UA H0UA 109.5 . . ?
 C5VA C0UA H0UB 109.5 . . ?
 C5VA C0UA H0UC 109.5 . . ?
 H0UA C0UA H0UB 109.5 . . ?
 H0UA C0UA H0UC 109.5 . . ?
 H0UB C0UA H0UC 109.5 . . ?
 C9KA C2UA H2UA 109.5 . . ?
 C9KA C2UA H2UB 109.5 . . ?
 C9KA C2UA H2UC 109.5 . . ?
 H2UA C2UA H2UB 109.5 . . ?
 H2UA C2UA H2UC 109.5 . . ?
 H2UB C2UA H2UC 109.5 . . ?
 C4NA C3UA H3UA 118.3 . . ?
 C4NA C3UA C25 123(2) . . ?
 C25 C3UA H3UA 118.3 . . ?
 C5BA C4UA S02A 124.5(12) . . ?
 C5BA C4UA C27 120.0 . . ?
 C27 C4UA S02A 115.4(12) . . ?
 C4UA C5BA H5BA 120.0 . . ?
 C4UA C5BA C9VA 120.0 . . ?
 C9VA C5BA H5BA 120.0 . . ?
 C5BA C9VA C8ZA 117.2(17) . . ?
 C80 C9VA C5BA 120.0 . . ?
 C80 C9VA C8ZA 122.8(17) . . ?
 C9VA C80 H80 120.0 . . ?
 C9VA C80 C14 120.0 . . ?
 C14 C80 H80 120.0 . . ?
 C80 C14 C27 120.0 . . ?
 C80 C14 C84 118.7(16) . . ?
 C27 C14 C84 121.3(16) . . ?
 C4UA C27 H27 120.0 . . ?
 C14 C27 C4UA 120.0 . . ?
 C14 C27 H27 120.0 . . ?
 C6ZA C5UA C7YA 121.4(19) . . ?
 C3BB C5UA C7YA 120(2) . . ?
 C3BB C5UA C6ZA 118.8(19) . . ?
 C4NA C6UA H6UA 119.1 . . ?
 C2OA C6UA C4NA 122(2) . . ?
 C2OA C6UA H6UA 119.1 . . ?
 C9UA C7UA C8BB 119(2) . . ?
 C51 C7UA C9UA 120(2) . . ?
 C51 C7UA C8BB 121(2) . . ?
 C2OA C3VA H3VA 109.5 . . ?
 C2OA C3VA H3VB 109.5 . . ?
 C2OA C3VA H3VC 109.5 . . ?
 H3VA C3VA H3VB 109.5 . . ?
 H3VA C3VA H3VC 109.5 . . ?
 H3VB C3VA H3VC 109.5 . . ?
 C3GA C4VA H4VA 109.5 . . ?
 C3GA C4VA H4VB 109.5 . . ?
 C3GA C4VA H4VC 109.5 . . ?
 H4VA C4VA H4VB 109.5 . . ?
 H4VA C4VA H4VC 109.5 . . ?
 H4VB C4VA H4VC 109.5 . . ?
 C1JA C6VA H6VA 120.1 . . ?
 C7LA C6VA C1JA 120(2) . . ?
 C7LA C6VA H6VA 120.1 . . ?
 C2GA C1WA H1WA 109.5 . . ?
 C2GA C1WA H1WB 109.5 . . ?
 C2GA C1WA H1WC 109.5 . . ?
 H1WA C1WA H1WB 109.5 . . ?
 H1WA C1WA H1WC 109.5 . . ?
 H1WB C1WA H1WC 109.5 . . ?
 C4KA C3WA C13 118(2) . . ?
 C2DB C3WA C4KA 119(2) . . ?
 C2DB C3WA C13 123(2) . . ?
 C36 C5WA P02B 118(2) . . ?
 C36 C5WA C78 120.0 . . ?
 C78 C5WA P02B 122(2) . . ?
 C5WA C36 H36 120.0 . . ?
 C54 C36 C5WA 120.0 . . ?
 C54 C36 H36 120.0 . . ?
 C36 C54 H54 120.0 . . ?
 C1CB C54 C36 120.0 . . ?
 C1CB C54 H54 120.0 . . ?
 C54 C1CB H1CB 120.0 . . ?
 C54 C1CB C8AB 120.0 . . ?
 C8AB C1CB H1CB 120.0 . . ?
 C1CB C8AB H8AB 120.0 . . ?
 C78 C8AB C1CB 120.0 . . ?
 C78 C8AB H8AB 120.0 . . ?
 C5WA C78 H78 120.0 . . ?
 C8AB C78 C5WA 120.0 . . ?
 C8AB C78 H78 120.0 . . ?
 C1KA C7WA C5CB 120(2) . . ?
 C3XA C7WA C1KA 119(2) . . ?
 C3XA C7WA C5CB 121(2) . . ?
 C9BB C8WA H8WA 121.0 . . ?
 C37 C8WA H8WA 121.0 . . ?
 C37 C8WA C9BB 118(2) . . ?
 C2OA C9WA H9WA 121.5 . . ?
 C2OA C9WA C25 117(2) . . ?
 C25 C9WA H9WA 121.5 . . ?
 C3QA C0XA H0XA 116.2 . . ?
 C3QA C0XA C1DB 128(2) . . ?
 C1DB C0XA H0XA 116.2 . . ?
 C6QA C3XA H3XA 118.9 . . ?
 C7WA C3XA C6QA 122(2) . . ?
 C7WA C3XA H3XA 118.9 . . ?
 C0BA C4XA C8HA 118.0(18) . . ?
 C0FA C4XA C0BA 119.7(17) . . ?
 C0FA C4XA C8HA 122.2(18) . . ?
 C3QA C5XA H5XA 109.5 . . ?
 C3QA C5XA H5XB 109.5 . . ?
 C3QA C5XA H5XC 109.5 . . ?
 H5XA C5XA H5XB 109.5 . . ?
 H5XA C5XA H5XC 109.5 . . ?
 H5XB C5XA H5XC 109.5 . . ?
 C5SA C0YA H0YA 109.5 . . ?
 C5SA C0YA H0YB 109.5 . . ?
 C5SA C0YA H0YC 109.5 . . ?
 H0YA C0YA H0YB 109.5 . . ?
 H0YA C0YA H0YC 109.5 . . ?
 H0YB C0YA H0YC 109.5 . . ?
 C9TA C1YA H1YA 109.5 . . ?
 C9TA C1YA H1YB 109.5 . . ?
 C9TA C1YA H1YC 109.5 . . ?
 H1YA C1YA H1YB 109.5 . . ?
 H1YA C1YA H1YC 109.5 . . ?
 H1YB C1YA H1YC 109.5 . . ?
 C1LA C3YA H3YA 109.5 . . ?
 C1LA C3YA H3YB 109.5 . . ?
 C1LA C3YA H3YC 109.5 . . ?
 H3YA C3YA H3YB 109.5 . . ?
 H3YA C3YA H3YC 109.5 . . ?
 H3YB C3YA H3YC 109.5 . . ?
 C2QA C5YA H5YA 109.5 . . ?
 C2QA C5YA H5YB 109.5 . . ?
 C2QA C5YA H5YC 109.5 . . ?
 H5YA C5YA H5YB 109.5 . . ?
 H5YA C5YA H5YC 109.5 . . ?
 H5YB C5YA H5YC 109.5 . . ?
 C5UA C7YA H7YA 109.5 . . ?
 C5UA C7YA H7YB 109.5 . . ?
 C5UA C7YA H7YC 109.5 . . ?
 H7YA C7YA H7YB 109.5 . . ?
 H7YA C7YA H7YC 109.5 . . ?
 H7YB C7YA H7YC 109.5 . . ?
 C82 C8YA H8YA 109.5 . . ?
 C82 C8YA H8YB 109.5 . . ?
 C82 C8YA H8YC 109.5 . . ?
 H8YA C8YA H8YB 109.5 . . ?
 H8YA C8YA H8YC 109.5 . . ?
 H8YB C8YA H8YC 109.5 . . ?
 C6YA C0ZA P02B 120.4(16) . . ?
 C6YA C0ZA C6XA 120.0 . . ?
 C6XA C0ZA P02B 119.5(16) . . ?
 C0ZA C6YA H6YA 120.0 . . ?
 C0ZA C6YA C93 120.0 . . ?
 C93 C6YA H6YA 120.0 . . ?
 C6YA C93 H93 120.0 . . ?
 C6YA C93 C9ZA 120.0 . . ?
 C9ZA C93 H93 120.0 . . ?
 C93 C9ZA H9ZA 120.0 . . ?
 C93 C9ZA C1RA 120.0 . . ?
 C1RA C9ZA H9ZA 120.0 . . ?
 C9ZA C1RA H1RA 120.0 . . ?
 C6XA C1RA C9ZA 120.0 . . ?
 C6XA C1RA H1RA 120.0 . . ?
 C0ZA C6XA H6XA 120.0 . . ?
 C1RA C6XA C0ZA 120.0 . . ?
 C1RA C6XA H6XA 120.0 . . ?
 C3OA C1ZA H1ZA 119.5 . . ?
 C9BB C1ZA C3OA 121(3) . . ?
 C9BB C1ZA H1ZA 119.5 . . ?
 C5DA C6ZA H6ZA 117.7 . . ?
 C5UA C6ZA C5DA 125(2) . . ?
 C5UA C6ZA H6ZA 117.7 . . ?
 C9VA C8ZA H8ZA 109.5 . . ?
 C9VA C8ZA H8ZB 109.5 . . ?
 C9VA C8ZA H8ZC 109.5 . . ?
 H8ZA C8ZA H8ZB 109.5 . . ?
 H8ZA C8ZA H8ZC 109.5 . . ?
 H8ZB C8ZA H8ZC 109.5 . . ?
 C2XA C0AB H0AA 109.5 . . ?
 C2XA C0AB H0AB 109.5 . . ?
 C2XA C0AB H0AC 109.5 . . ?
 H0AA C0AB H0AB 109.5 . . ?
 H0AA C0AB H0AC 109.5 . . ?
 H0AB C0AB H0AC 109.5 . . ?
 C5HA C1AB H1AA 109.5 . . ?
 C5HA C1AB H1AB 109.5 . . ?
 C5HA C1AB H1AC 109.5 . . ?
 H1AA C1AB H1AB 109.5 . . ?
 H1AA C1AB H1AC 109.5 . . ?
 H1AB C1AB H1AC 109.5 . . ?
 C6QA C6AB H6AB 109.5 . . ?
 C6QA C6AB H6AC 109.5 . . ?
 C6QA C6AB H6AD 109.5 . . ?
 H6AB C6AB H6AC 109.5 . . ?
 H6AB C6AB H6AD 109.5 . . ?
 H6AC C6AB H6AD 109.5 . . ?
 C1VA C7AB H7AB 109.5 . . ?
 C1VA C7AB H7AC 109.5 . . ?
 C1VA C7AB H7AD 109.5 . . ?
 H7AB C7AB H7AC 109.5 . . ?
 H7AB C7AB H7AD 109.5 . . ?
 H7AC C7AB H7AD 109.5 . . ?
 C6TA C9AB H9AB 109.5 . . ?
 C6TA C9AB H9AC 109.5 . . ?
 C6TA C9AB H9AD 109.5 . . ?
 H9AB C9AB H9AC 109.5 . . ?
 H9AB C9AB H9AD 109.5 . . ?
 H9AC C9AB H9AD 109.5 . . ?
 C6WA C2BB H2BB 109.5 . . ?
 C6WA C2BB H2BC 109.5 . . ?
 C6WA C2BB H2BD 109.5 . . ?
 H2BB C2BB H2BC 109.5 . . ?
 H2BB C2BB H2BD 109.5 . . ?
 H2BC C2BB H2BD 109.5 . . ?
 C3CA C3BB H3BB 117.8 . . ?
 C5UA C3BB C3CA 124(2) . . ?
 C5UA C3BB H3BB 117.8 . . ?
 C6MA C4BB H4BA 109.5 . . ?
 C6MA C4BB H4BB 109.5 . . ?
 C6MA C4BB H4BC 109.5 . . ?
 H4BA C4BB H4BB 109.5 . . ?
 H4BA C4BB H4BC 109.5 . . ?
 H4BB C4BB H4BC 109.5 . . ?
 C7LA C6BB H6BB 109.5 . . ?
 C7LA C6BB H6BC 109.5 . . ?
 C7LA C6BB H6BD 109.5 . . ?
 H6BB C6BB H6BC 109.5 . . ?
 H6BB C6BB H6BD 109.5 . . ?
 H6BC C6BB H6BD 109.5 . . ?
 C7UA C8BB H8BA 109.5 . . ?
 C7UA C8BB H8BB 109.5 . . ?
 C7UA C8BB H8BC 109.5 . . ?
 H8BA C8BB H8BB 109.5 . . ?
 H8BA C8BB H8BC 109.5 . . ?
 H8BB C8BB H8BC 109.5 . . ?
 C8WA C9BB C15 112(2) . . ?
 C1ZA C9BB C8WA 122(2) . . ?
 C1ZA C9BB C15 126(3) . . ?
 C9PA C0CB H0CB 109.5 . . ?
 C9PA C0CB H0CC 109.5 . . ?
 C9PA C0CB H0CD 109.5 . . ?
 H0CB C0CB H0CC 109.5 . . ?
 H0CB C0CB H0CD 109.5 . . ?
 H0CC C0CB H0CD 109.5 . . ?
 C4YA C2CB H2CA 109.5 . . ?
 C4YA C2CB H2CB 109.5 . . ?
 C4YA C2CB H2CC 109.5 . . ?
 H2CA C2CB H2CB 109.5 . . ?
 H2CA C2CB H2CC 109.5 . . ?
 H2CB C2CB H2CC 109.5 . . ?
 C4HA C3CB H3CA 109.6 . . ?
 C4HA C3CB H3CB 109.5 . . ?
 C4HA C3CB H3CC 109.4 . . ?
 H3CA C3CB H3CB 109.5 . . ?
 H3CA C3CB H3CC 109.5 . . ?
 H3CB C3CB H3CC 109.5 . . ?
 C7WA C5CB H5CA 109.5 . . ?
 C7WA C5CB H5CB 109.5 . . ?
 C7WA C5CB H5CC 109.5 . . ?
 H5CA C5CB H5CB 109.5 . . ?
 H5CA C5CB H5CC 109.5 . . ?
 H5CB C5CB H5CC 109.5 . . ?
 C3JA C1DB C2JA 125(2) . . ?
 C3JA C1DB C0XA 114(2) . . ?
 C0XA C1DB C2JA 121(2) . . ?
 C2EA C2DB C3WA 120.5(19) . . ?
 C2EA C2DB H2DB 119.7 . . ?
 C3WA C2DB H2DB 119.7 . . ?
 C8QA C5DB C21 119(2) . . ?
 C51 C5DB C8QA 122(3) . . ?
 C51 C5DB C21 119(2) . . ?
 C8XA C6DB H6DB 109.5 . . ?
 C8XA C6DB H6DC 109.5 . . ?
 C8XA C6DB H6DD 109.5 . . ?
 H6DB C6DB H6DC 109.5 . . ?
 H6DB C6DB H6DD 109.5 . . ?
 H6DC C6DB H6DD 109.5 . . ?
 C2AB C1 H1A 109.5 . . ?
 C2AB C1 H1B 109.5 . . ?
 C2AB C1 H1C 109.5 . . ?
 H1A C1 H1B 109.5 . . ?
 H1A C1 H1C 109.5 . . ?
 H1B C1 H1C 109.5 . . ?
 C28 C2 H2A 109.5 . . ?
 C28 C2 H2B 109.5 . . ?
 C28 C2 H2C 109.5 . . ?
 H2A C2 H2B 109.5 . . ?
 H2A C2 H2C 109.5 . . ?
 H2B C2 H2C 109.5 . . ?
 C8VA C8 H8A 109.5 . . ?
 C8VA C8 H8B 109.5 . . ?
 C8VA C8 H8C 109.5 . . ?
 H8A C8 H8B 109.5 . . ?
 H8A C8 H8C 109.5 . . ?
 H8B C8 H8C 109.5 . . ?
 C3WA C13 H13A 109.5 . . ?
 C3WA C13 H13B 109.5 . . ?
 C3WA C13 H13C 109.5 . . ?
 H13A C13 H13B 109.5 . . ?
 H13A C13 H13C 109.5 . . ?
 H13B C13 H13C 109.5 . . ?
 C9BB C15 H15A 109.5 . . ?
 C9BB C15 H15B 109.5 . . ?
 C9BB C15 H15C 109.5 . . ?
 H15A C15 H15B 109.5 . . ?
 H15A C15 H15C 109.5 . . ?
 H15B C15 H15C 109.5 . . ?
 C49 C19 P02B 123.1(17) . . ?
 C49 C19 C22 120.0 . . ?
 C22 C19 P02B 116.7(16) . . ?
 C19 C49 H49 120.0 . . ?
 C10 C49 C19 120.0 . . ?
 C10 C49 H49 120.0 . . ?
 C49 C10 H10 120.0 . . ?
 C58 C10 C49 120.0 . . ?
 C58 C10 H10 120.0 . . ?
 C10 C58 H58 120.0 . . ?
 C10 C58 C38 120.0 . . ?
 C38 C58 H58 120.0 . . ?
 C58 C38 H38 120.0 . . ?
 C22 C38 C58 120.0 . . ?
 C22 C38 H38 120.0 . . ?
 C19 C22 H22 120.0 . . ?
 C38 C22 C19 120.0 . . ?
 C38 C22 H22 120.0 . . ?
 C5DB C21 H21A 109.5 . . ?
 C5DB C21 H21B 109.5 . . ?
 C5DB C21 H21C 109.5 . . ?
 H21A C21 H21B 109.5 . . ?
 H21A C21 H21C 109.5 . . ?
 H21B C21 H21C 109.5 . . ?
 C60 C24 H24 120.0 . . ?
 C60 C24 C4AB 120.0 . . ?
 C4AB C24 H24 120.0 . . ?
 C24 C60 C12 120.0 . . ?
 C24 C60 C7BB 122.3(17) . . ?
 C12 C60 C7BB 116.8(17) . . ?
 C60 C12 H12 120.0 . . ?
 C56 C12 C60 120.0 . . ?
 C56 C12 H12 120.0 . . ?
 C12 C56 S021 118.0(11) . . ?
 C12 C56 C9IA 120.0 . . ?
 C9IA C56 S021 122.0(11) . . ?
 C56 C9IA H9IA 120.0 . . ?
 C4AB C9IA C56 120.0 . . ?
 C4AB C9IA H9IA 120.0 . . ?
 C24 C4AB C3TA 119.9(15) . . ?
 C9IA C4AB C3TA 120.1(15) . . ?
 C9IA C4AB C24 120.0 . . ?
 C3UA C25 C9WA 116(2) . . ?
 C3UA C25 C52 126(2) . . ?
 C9WA C25 C52 116(2) . . ?
 C2TA C26 H26A 109.5 . . ?
 C2TA C26 H26B 109.5 . . ?
 C2TA C26 H26C 109.5 . . ?
 H26A C26 H26B 109.5 . . ?
 H26A C26 H26C 109.5 . . ?
 H26B C26 H26C 109.5 . . ?
 C7ZA C35 S01W 121.0(13) . . ?
 C7ZA C35 C1EA 120.0 . . ?
 C1EA C35 S01W 119.0(13) . . ?
 C35 C7ZA H7ZA 120.0 . . ?
 C35 C7ZA C76 120.0 . . ?
 C76 C7ZA H7ZA 120.0 . . ?
 C7ZA C76 C1MA 124.3(18) . . ?
 C48 C76 C7ZA 120.0 . . ?
 C48 C76 C1MA 115.6(18) . . ?
 C76 C48 H48 120.0 . . ?
 C76 C48 C2ZA 120.0 . . ?
 C2ZA C48 H48 120.0 . . ?
 C48 C2ZA C184 122.8(19) . . ?
 C1EA C2ZA C48 120.0 . . ?
 C1EA C2ZA C184 117.2(19) . . ?
 C35 C1EA H1EA 120.0 . . ?
 C2ZA C1EA C35 120.0 . . ?
 C2ZA C1EA H1EA 120.0 . . ?
 C5QA C37 C7RA 126(2) . . ?
 C5QA C37 C8WA 116(3) . . ?
 C8WA C37 C7RA 118(2) . . ?
 C43 C41 H41A 109.5 . . ?
 C43 C41 H41B 109.5 . . ?
 C43 C41 H41C 109.5 . . ?
 H41A C41 H41B 109.5 . . ?
 H41A C41 H41C 109.5 . . ?
 H41B C41 H41C 109.5 . . ?
 C7UA C51 H51 119.8 . . ?
 C5DB C51 C7UA 120(2) . . ?
 C5DB C51 H51 119.8 . . ?
 C25 C52 H52A 109.5 . . ?
 C25 C52 H52B 109.5 . . ?
 C25 C52 H52C 109.5 . . ?
 H52A C52 H52B 109.5 . . ?
 H52A C52 H52C 109.5 . . ?
 H52B C52 H52C 109.5 . . ?
 C5TA C67 S1 115.6(9) . . ?
 C5TA C67 C3RA 120.0 . . ?
 C3RA C67 S1 124.1(9) . . ?
 C67 C5TA H5TA 120.0 . . ?
 C67 C5TA C8LA 120.0 . . ?
 C8LA C5TA H5TA 120.0 . . ?
 C5TA C8LA C2SA 124.4(14) . . ?
 C6RA C8LA C2SA 115.6(14) . . ?
 C6RA C8LA C5TA 120.0 . . ?
 C8LA C6RA H6RA 120.0 . . ?
 C2WA C6RA C8LA 120.0 . . ?
 C2WA C6RA H6RA 120.0 . . ?
 C6RA C2WA C0EA 117.3(15) . . ?
 C3RA C2WA C6RA 120.0 . . ?
 C3RA C2WA C0EA 122.7(15) . . ?
 C67 C3RA H3RA 120.0 . . ?
 C2WA C3RA C67 120.0 . . ?
 C2WA C3RA H3RA 120.0 . . ?
 C4CB C75 H75A 109.5 . . ?
 C4CB C75 H75B 109.5 . . ?
 C4CB C75 H75C 109.5 . . ?
 H75A C75 H75B 109.5 . . ?
 H75A C75 H75C 109.5 . . ?
 H75B C75 H75C 109.5 . . ?
 C3GA C83 C2QA 124(2) . . ?
 C3GA C83 H83 118.1 . . ?
 C2QA C83 H83 118.1 . . ?
 C14 C84 H84A 109.5 . . ?
 C14 C84 H84B 109.5 . . ?
 C14 C84 H84C 109.5 . . ?
 H84A C84 H84B 109.5 . . ?
 H84A C84 H84C 109.5 . . ?
 H84B C84 H84C 109.5 . . ?
 C17 C89 H89A 109.5 . . ?
 C17 C89 H89B 109.5 . . ?
 C17 C89 H89C 109.5 . . ?
 H89A C89 H89B 109.5 . . ?
 H89A C89 H89C 109.5 . . ?
 H89B C89 H89C 109.5 . . ?
 C11 C92 H92A 109.5 . . ?
 C11 C92 H92B 109.5 . . ?
 C11 C92 H92C 109.5 . . ?
 H92A C92 H92B 109.5 . . ?
 H92A C92 H92C 109.5 . . ?
 H92B C92 H92C 109.5 . . ?
 C3NA C94 H94A 109.5 . . ?
 C3NA C94 H94B 109.5 . . ?
 C3NA C94 H94C 109.5 . . ?
 H94A C94 H94B 109.5 . . ?
 H94A C94 H94C 109.5 . . ?
 H94B C94 H94C 109.5 . . ?
 C1UA C6 H6A 109.5 . . ?
 C1UA C6 H6B 109.5 . . ?
 C1UA C6 H6C 109.5 . . ?
 H6A C6 H6B 109.5 . . ?
 H6A C6 H6C 109.5 . . ?
 H6B C6 H6C 109.5 . . ?
 C2WA C0EA H0EA 109.5 . . ?
 C2WA C0EA H0EB 109.5 . . ?
 C2WA C0EA H0EC 109.5 . . ?
 H0EA C0EA H0EB 109.5 . . ?
 H0EA C0EA H0EC 109.5 . . ?
 H0EB C0EA H0EC 109.5 . . ?
 C76 C1MA H1MA 109.5 . . ?
 C76 C1MA H1MB 109.5 . . ?
 C76 C1MA H1MC 109.5 . . ?
 H1MA C1MA H1MB 109.5 . . ?
 H1MA C1MA H1MC 109.5 . . ?
 H1MB C1MA H1MC 109.5 . . ?
 C9GA C4ZA H4ZA 109.5 . . ?
 C9GA C4ZA H4ZB 109.5 . . ?
 C9GA C4ZA H4ZC 109.5 . . ?
 H4ZA C4ZA H4ZB 109.5 . . ?
 H4ZA C4ZA H4ZC 109.5 . . ?
 H4ZB C4ZA H4ZC 109.5 . . ?
 C5AB C91 H91A 109.5 . . ?
 C5AB C91 H91B 109.5 . . ?
 C5AB C91 H91C 109.5 . . ?
 H91A C91 H91B 109.5 . . ?
 H91A C91 H91C 109.5 . . ?
 H91B C91 H91C 109.5 . . ?
 C60 C7BB H7BB 109.5 . . ?
 C60 C7BB H7BC 109.5 . . ?
 C60 C7BB H7BD 109.5 . . ?
 H7BB C7BB H7BC 109.5 . . ?
 H7BB C7BB H7BD 109.5 . . ?
 H7BC C7BB H7BD 109.5 . . ?
 C2ZA C184 H18A 109.5 . . ?
 C2ZA C184 H18B 109.5 . . ?
 C2ZA C184 H18C 109.5 . . ?
 H18A C184 H18B 109.5 . . ?
 H18A C184 H18C 109.5 . . ?
 H18B C184 H18C 109.5 . . ?

loop_
  _geom_torsion_atom_site_label_1
  _geom_torsion_atom_site_label_2
  _geom_torsion_atom_site_label_3
  _geom_torsion_atom_site_label_4
  _geom_torsion
  _geom_torsion_site_symmetry_1
  _geom_torsion_site_symmetry_2
  _geom_torsion_site_symmetry_3
  _geom_torsion_site_symmetry_4
  _geom_torsion_publ_flag
 Ag03 S019 C0GA C0BA 160.0(12) . . . . ?
 Ag03 S019 C0GA C1DA -17.6(17) . . . . ?
 Ag06 S01B C8BA C1KA 167.6(16) . . . . ?
 Ag06 S01B C8BA C6PA -18(2) . . . . ?
 Ag07 S01A C4DA C2HA -158.3(7) . . . . ?
 Ag07 S01A C4DA C4GA 19.6(10) . . . . ?
 Ag08 S01J C2EA C8AA 148.0(13) . . . . ?
 Ag08 S01J C2EA C2DB -36.6(17) . . . . ?
 Ag09 S01L C1GA C8OA 150.8(8) . . . . ?
 Ag09 S01L C1GA C7JA -38.3(10) . . . . ?
 Ag0A S01I C9DA C7BA 177.0(13) . . . . ?
 Ag0A S01I C9DA C0PA -4.5(18) . . . . ?
 Ag0B S01D C2CA C7HA -171.1(12) . . . . ?
 Ag0B S01D C2CA C4IA 11.6(16) . . . . ?
 Ag0C S01C C0JA C0BB 1.8(11) . . . . ?
 Ag0C S01C C0JA C6DA -174.8(7) . . . . ?
 Ag0D S01F C7GA C4EA -8.8(17) . . . . ?
 Ag0D S01F C7GA C3LA 172.1(11) . . . . ?
 Ag0E S01N C4BA C2VA -10.4(11) . . . . ?
 Ag0E S01N C4BA C9NA 168.7(7) . . . . ?
 Ag0F S01U C4NA C3UA -178(2) . . . . ?
 Ag0F S01U C4NA C6UA -17(3) . . . . ?
 Ag0G S01T C9LA C9YA -171.6(7) . . . . ?
 Ag0G S01T C9LA C7XA 4.7(12) . . . . ?
 Ag0H S01E C9CA C7AA -25(2) . . . . ?
 Ag0H S01E C9CA C2BA 157.1(16) . . . . ?
 Ag0I S01K C7CA C4OA 173.8(7) . . . . ?
 Ag0I S01K C7CA C1BB -8.3(11) . . . . ?
 Ag0J S01H C0RA C1OA -174.4(15) . . . . ?
 Ag0J S01H C0RA C6OA 1(2) . . . . ?
 Ag0K S01S C5FA C3AA 18(2) . . . . ?
 Ag0K S01S C5FA C4QA -167.7(16) . . . . ?
 Ag0L S01O C3DA C9XA -5.9(10) . . . . ?
 Ag0L S01O C3DA C4WA 176.0(6) . . . . ?
 Ag0M S01G C8IA C2DA 21.1(8) . . . . ?
 Ag0M S01G C8IA C1HA -157.7(5) . . . . ?
 Ag0N S01P C0AA C5EA -171.8(15) . . . . ?
 Ag0N S01P C0AA C4JA 12(2) . . . . ?
 Ag0O S01Z C5KA C8KA 6.8(8) . . . . ?
 Ag0O S01Z C5KA C8MA -173.7(5) . . . . ?
 Ag0P S01Q C3CA C2AA 23(2) . . . . ?
 Ag0P S01Q C3CA C3BB -161.1(19) . . . . ?
 Ag0Q S01X C0MA C0DB 149.9(8) . . . . ?
 Ag0Q S01X C0MA C9 -41.2(9) . . . . ?
 Ag0R S021 C56 C12 -174.0(7) . . . . ?
 Ag0R S021 C56 C9IA 8.5(12) . . . . ?
 Ag0S S01W C35 C7ZA 0.3(12) . . . . ?
 Ag0S S01W C35 C1EA 178.7(8) . . . . ?
 Ag0T S01M C9BA C4AA -90.4(7) . . . . ?
 Ag0T S01M C9BA C6JA 85.5(8) . . . . ?
 Ag0T S01R C1BA C3AB 137.1(6) . . . . ?
 Ag0T S01R C1BA C6EA -44.4(7) . . . . ?
 Ag0T P023 C6GA C6AA 33.7(8) . . . . ?
 Ag0T P023 C6GA C0IA -146.5(6) . . . . ?
 Ag0T P023 C5AA C8CA -141.2(6) . . . . ?
 Ag0T P023 C5AA C5MA 42.4(8) . . . . ?
 Ag0T P023 C2NA C9JA 47.9(8) . . . . ?
 Ag0T P023 C2NA C2LA -132.2(6) . . . . ?
 Ag0T S025 C0SA C6HA -51.1(11) . . . . ?
 Ag0T S025 C0SA C0KA 129.2(9) . . . . ?
 Ag0U S01V C8JA C0CA 115.9(7) . . . . ?
 Ag0U S01V C8JA C5RA -63.7(8) . . . . ?
 Ag0U S01Y C3IA C8QA 118(2) . . . . ?
 Ag0U S01Y C3IA C9UA -65(2) . . . . ?
 Ag0U S020 C5CA C6SA -52.1(11) . . . . ?
 Ag0U S020 C5CA C7PA 128.1(9) . . . . ?
 Ag0U P022 C1AA C6FA -144.0(7) . . . . ?
 Ag0U P022 C1AA C6LA 35.6(9) . . . . ?
 Ag0U P022 C5JA C7DA 28.3(9) . . . . ?
 Ag0U P022 C5JA C2FA -156.4(6) . . . . ?
 Ag0U P022 C9QA C5OA -147.2(7) . . . . ?
 Ag0U P022 C9QA C1QA 37.9(9) . . . . ?
 Ag0V S024 C2IA C1CA 130.9(7) . . . . ?
 Ag0V S024 C2IA C9HA -52.4(7) . . . . ?
 Ag0V S1 C67 C5TA -56.2(9) . . . . ?
 Ag0V S1 C67 C3RA 130.5(8) . . . . ?
 Ag0V S028 C8DA C3JA -56(2) . . . . ?
 Ag0V S028 C8DA C7TA 130(2) . . . . ?
 Ag0W S027 C3OA C5QA 135(2) . . . . ?
 Ag0W S027 C3OA C1ZA -57(2) . . . . ?
 Ag0W S029 C9RA C3HA 124.2(9) . . . . ?
 Ag0W S029 C9RA C0OA -61.0(10) . . . . ?
 Ag0W S02A C4UA C5BA 105.6(12) . . . . ?
 Ag0W S02A C4UA C27 -77.8(12) . . . . ?
 Ag0W P02B C5WA C36 47.3(14) . . . . ?
 Ag0W P02B C5WA C78 -135.8(11) . . . . ?
 Ag0W P02B C0ZA C6YA -161.6(10) . . . . ?
 Ag0W P02B C0ZA C6XA 14.5(16) . . . . ?
 Ag0W P02B C19 C49 -138.3(12) . . . . ?
 Ag0W P02B C19 C22 35.8(15) . . . . ?
 Zn0X S019 C0GA C0BA -83.2(14) . . . . ?
 Zn0X S019 C0GA C1DA 99.2(15) . . . . ?
 Zn0X S01A C4DA C2HA 85.3(8) . . . . ?
 Zn0X S01A C4DA C4GA -96.7(8) . . . . ?
 Zn0X S01J C2EA C8AA 36.9(16) . . . . ?
 Zn0X S01J C2EA C2DB -147.7(15) . . . . ?
 Zn0X S01M C9BA C4AA 148.2(6) . . . . ?
 Zn0X S01M C9BA C6JA -35.9(8) . . . . ?
 Zn0Y S019 C0GA C0BA 39.7(15) . . . . ?
 Zn0Y S019 C0GA C1DA -137.8(14) . . . . ?
 Zn0Y S01B C8BA C1KA -70(2) . . . . ?
 Zn0Y S01B C8BA C6PA 104.6(19) . . . . ?
 Zn0Y S01L C1GA C8OA 42.6(10) . . . . ?
 Zn0Y S01L C1GA C7JA -146.5(8) . . . . ?
 Zn0Y S01R C1BA C3AB 4.7(8) . . . . ?
 Zn0Y S01R C1BA C6EA -176.8(5) . . . . ?
 Zn0Z S01C C0JA C0BB 124.5(9) . . . . ?
 Zn0Z S01C C0JA C6DA -52.1(9) . . . . ?
 Zn0Z S01K C7CA C4OA 58.8(9) . . . . ?
 Zn0Z S01K C7CA C1BB -123.3(8) . . . . ?
 Zn0Z S01N C4BA C2VA -119.0(8) . . . . ?
 Zn0Z S01N C4BA C9NA 60.2(9) . . . . ?
 Zn0Z S01Y C3IA C8QA -20(3) . . . . ?
 Zn0Z S01Y C3IA C9UA 157.4(19) . . . . ?
 Zn10 S01D C2CA C7HA 78.8(14) . . . . ?
 Zn10 S01D C2CA C4IA -98.5(14) . . . . ?
 Zn10 S01H C0RA C1OA 79.9(17) . . . . ?
 Zn10 S01H C0RA C6OA -105(2) . . . . ?
 Zn10 S01S C5FA C3AA 142.5(17) . . . . ?
 Zn10 S01S C5FA C4QA -44(2) . . . . ?
 Zn10 S027 C3OA C5QA 5(2) . . . . ?
 Zn10 S027 C3OA C1ZA 172.7(18) . . . . ?
 Zn11 S01D C2CA C7HA -45.9(15) . . . . ?
 Zn11 S01D C2CA C4IA 136.7(13) . . . . ?
 Zn11 S01F C7GA C4EA -113.2(15) . . . . ?
 Zn11 S01F C7GA C3LA 67.7(13) . . . . ?
 Zn11 S01O C3DA C9XA -120.3(7) . . . . ?
 Zn11 S01O C3DA C4WA 61.5(8) . . . . ?
 Zn11 S029 C9RA C3HA -17.0(12) . . . . ?
 Zn11 S029 C9RA C0OA 157.8(7) . . . . ?
 Zn12 S01C C0JA C0BB -112.7(9) . . . . ?
 Zn12 S01C C0JA C6DA 70.8(9) . . . . ?
 Zn12 S01E C9CA C7AA 91.8(19) . . . . ?
 Zn12 S01E C9CA C2BA -86.6(19) . . . . ?
 Zn12 S01U C4NA C3UA 65(3) . . . . ?
 Zn12 S01U C4NA C6UA -134(2) . . . . ?
 Zn12 S01V C8JA C0CA -11.6(10) . . . . ?
 Zn12 S01V C8JA C5RA 168.8(6) . . . . ?
 Zn13 S01A C4DA C2HA -38.5(8) . . . . ?
 Zn13 S01A C4DA C4GA 139.4(7) . . . . ?
 Zn13 S01B C8BA C1KA 52(2) . . . . ?
 Zn13 S01B C8BA C6PA -133.5(18) . . . . ?
 Zn13 S01T C9LA C9YA 78.6(8) . . . . ?
 Zn13 S01T C9LA C7XA -105.1(10) . . . . ?
 Zn13 S025 C0SA C6HA 167.6(7) . . . . ?
 Zn13 S025 C0SA C0KA -12.1(12) . . . . ?
 Zn14 S01G C8IA C2DA -90.5(7) . . . . ?
 Zn14 S01G C8IA C1HA 90.7(7) . . . . ?
 Zn14 S01I C9DA C7BA 68.2(15) . . . . ?
 Zn14 S01I C9DA C0PA -113.3(15) . . . . ?
 Zn14 S01P C0AA C5EA -49.7(18) . . . . ?
 Zn14 S01P C0AA C4JA 134.4(16) . . . . ?
 Zn14 S024 C2IA C1CA 30.6(9) . . . . ?
 Zn14 S024 C2IA C9HA -152.7(6) . . . . ?
 Zn15 S01E C9CA C7AA -146.4(18) . . . . ?
 Zn15 S01E C9CA C2BA 35(2) . . . . ?
 Zn15 S01K C7CA C4OA -63.9(8) . . . . ?
 Zn15 S01K C7CA C1BB 114.0(9) . . . . ?
 Zn15 S01X C0MA C0DB 44.3(10) . . . . ?
 Zn15 S01X C0MA C9 -146.8(7) . . . . ?
 Zn15 S020 C5CA C6SA 168.5(7) . . . . ?
 Zn15 S020 C5CA C7PA -11.3(13) . . . . ?
 Zn16 S01O C3DA C9XA 118.1(7) . . . . ?
 Zn16 S01O C3DA C4WA -60.0(8) . . . . ?
 Zn16 S01S C5FA C3AA -94.7(18) . . . . ?
 Zn16 S01S C5FA C4QA 79.3(19) . . . . ?
 Zn16 S01W C35 C7ZA -108.8(10) . . . . ?
 Zn16 S01W C35 C1EA 69.6(10) . . . . ?
 Zn16 S02A C4UA C5BA -26.9(15) . . . . ?
 Zn16 S02A C4UA C27 149.8(9) . . . . ?
 Zn17 S01G C8IA C2DA 144.0(6) . . . . ?
 Zn17 S01G C8IA C1HA -34.8(7) . . . . ?
 Zn17 S01Q C3CA C2AA -88(2) . . . . ?
 Zn17 S01Q C3CA C3BB 88(2) . . . . ?
 Zn17 S01Z C5KA C8KA -98.5(7) . . . . ?
 Zn17 S01Z C5KA C8MA 81.0(6) . . . . ?
 Zn17 S028 C8DA C3JA -158(2) . . . . ?
 Zn17 S028 C8DA C7TA 28(3) . . . . ?
 Zn18 S01P C0AA C5EA 74.8(18) . . . . ?
 Zn18 S01P C0AA C4JA -101.1(17) . . . . ?
 Zn18 S01Q C3CA C2AA 144.5(18) . . . . ?
 Zn18 S01Q C3CA C3BB -40(2) . . . . ?
 Zn18 S021 C56 C12 78.7(9) . . . . ?
 Zn18 S021 C56 C9IA -98.7(9) . . . . ?
 Zn18 S1 C67 C5TA -158.9(6) . . . . ?
 Zn18 S1 C67 C3RA 27.8(10) . . . . ?
 S01A C4DA C2HA C0TA 178.0(11) . . . . ?
 S01A C4DA C4GA C6TA -177.9(11) . . . . ?
 S01B C8BA C1KA C7WA 170(2) . . . . ?
 S01B C8BA C6PA C6QA 177.5(19) . . . . ?
 S01C C0JA C0BB C9PA -176.5(13) . . . . ?
 S01C C0JA C6DA C4SA 176.7(12) . . . . ?
 S01D C2CA C7HA C1FA 180.0(14) . . . . ?
 S01D C2CA C4IA C3EA 177.1(13) . . . . ?
 S01F C7GA C3LA C6NA -178.4(13) . . . . ?
 S01G C8IA C2DA C3NA -178.8(10) . . . . ?
 S01G C8IA C1HA C5HA 178.8(9) . . . . ?
 S01I C9DA C0PA C9GA -177.2(15) . . . . ?
 S01J C2EA C2DB C3WA -168.3(16) . . . . ?
 S01K C7CA C4OA C8VA 177.9(12) . . . . ?
 S01K C7CA C1BB C4YA -177.8(13) . . . . ?
 S01L C1GA C8OA C1VA 170.9(12) . . . . ?
 S01L C1GA C7JA C8XA -170.8(13) . . . . ?
 S01M C9BA C4AA C0NA 176.0(10) . . . . ?
 S01M C9BA C6JA C4HA -175.9(10) . . . . ?
 S01N C4BA C2VA C17 179.1(13) . . . . ?
 S01N C4BA C9NA C5SA -179.1(12) . . . . ?
 S01O C3DA C9XA C5AB -178.1(11) . . . . ?
 S01O C3DA C4WA C2XA 178.2(11) . . . . ?
 S01P C0AA C5EA C1JA -179.4(15) . . . . ?
 S01P C0AA C4JA C7LA -179.9(16) . . . . ?
 S01Q C3CA C3BB C5UA -175(2) . . . . ?
 S01R C1BA C3AB C2GA 178.4(9) . . . . ?
 S01R C1BA C6EA C3BA -178.5(9) . . . . ?
 S01S C5FA C3AA C9MA 177(2) . . . . ?
 S01S C5FA C4QA C6MA 179.1(17) . . . . ?
 S01T C9LA C9YA C11 176.5(12) . . . . ?
 S01T C9LA C7XA C28 -176.1(13) . . . . ?
 S01U C4NA C3UA C25 165(3) . . . . ?
 S01U C4NA C6UA C2OA -171(2) . . . . ?
 S01V C8JA C0CA C4MA -179.6(11) . . . . ?
 S01V C8JA C5RA C7QA 179.7(11) . . . . ?
 S01W C35 C7ZA C76 178.4(14) . . . . ?
 S01W C35 C1EA C2ZA -178.4(14) . . . . ?
 S01X C0MA C0DB C2AB 168.9(13) . . . . ?
 S01X C0MA C9 C43 -168.9(13) . . . . ?
 S01Y C3IA C8QA C5DB -179(2) . . . . ?
 S01Y C3IA C9UA C7UA 176(2) . . . . ?
 S01Z C5KA C8KA C5IA 179.5(10) . . . . ?
 S01Z C5KA C8MA C1LA -179.5(9) . . . . ?
 S020 C5CA C6SA C6WA -179.8(13) . . . . ?
 S020 C5CA C7PA C1UA 179.8(14) . . . . ?
 S021 C56 C9IA C4AB 177.4(14) . . . . ?
 P022 C1AA C6FA C3KA 179.7(11) . . . . ?
 P022 C1AA C6LA C5PA -179.7(10) . . . . ?
 P022 C5JA C7DA C4PA 175.4(10) . . . . ?
 P022 C5JA C2FA C8FA -175.2(11) . . . . ?
 P022 C9QA C5OA C4TA -174.6(12) . . . . ?
 P022 C9QA C1QA C4RA 175.2(11) . . . . ?
 P023 C6GA C6AA C5GA 179.8(10) . . . . ?
 P023 C6GA C0IA C0LA -179.8(10) . . . . ?
 P023 C5AA C8CA C7FA -176.3(10) . . . . ?
 P023 C5AA C5MA C1PA 176.5(9) . . . . ?
 P023 C2NA C9JA C9AA 179.9(9) . . . . ?
 P023 C2NA C2LA C6IA -179.9(9) . . . . ?
 S024 C2IA C1CA C8PA 176.6(11) . . . . ?
 S024 C2IA C9HA C9TA -176.8(10) . . . . ?
 S025 C0SA C6HA C5VA -179.7(13) . . . . ?
 S025 C0SA C0KA C4CB 179.7(14) . . . . ?
 S1 C67 C5TA C8LA -173.6(11) . . . . ?
 S1 C67 C3RA C2WA 173.0(12) . . . . ?
 S027 C3OA C5QA C37 177(2) . . . . ?
 S027 C3OA C1ZA C9BB 180(2) . . . . ?
 S028 C8DA C3JA C1DB -176(2) . . . . ?
 S028 C8DA C7TA C3QA 172(2) . . . . ?
 S029 C9RA C3HA C82 174.6(13) . . . . ?
 S029 C9RA C0OA C2TA -175.0(12) . . . . ?
 S02A C4UA C5BA C9VA 176.5(18) . . . . ?
 S02A C4UA C27 C14 -176.8(16) . . . . ?
 P02B C5WA C36 C54 176.9(17) . . . . ?
 P02B C5WA C78 C8AB -176.8(17) . . . . ?
 P02B C0ZA C6YA C93 176.1(18) . . . . ?
 P02B C0ZA C6XA C1RA -176.1(18) . . . . ?
 P02B C19 C49 C10 173.9(19) . . . . ?
 P02B C19 C22 C38 -174.3(18) . . . . ?
 C0AA C5EA C1JA C0QA -180(2) . . . . ?
 C0AA C5EA C1JA C6VA 2(3) . . . . ?
 C0AA C4JA C7LA C6VA -3(3) . . . . ?
 C0AA C4JA C7LA C6BB -176(2) . . . . ?
 C1BA C3AB C2GA C0VA 0.0 . . . . ?
 C1BA C3AB C2GA C1WA -175.1(15) . . . . ?
 C3AB C1BA C6EA C3BA 0.0 . . . . ?
 C3AB C2GA C0VA C3BA 0.0 . . . . ?
 C2GA C0VA C3BA C6EA 0.0 . . . . ?
 C2GA C0VA C3BA C3FA 178.0(13) . . . . ?
 C0VA C3BA C6EA C1BA 0.0 . . . . ?
 C6EA C1BA C3AB C2GA 0.0 . . . . ?
 C2CA C7HA C1FA C1IA 3(3) . . . . ?
 C2CA C7HA C1FA C3MA 180.0(18) . . . . ?
 C3DA C9XA C5AB C5ZA 0.0 . . . . ?
 C3DA C9XA C5AB C91 -179.9(7) . . . . ?
 C9XA C3DA C4WA C2XA 0.0 . . . . ?
 C9XA C5AB C5ZA C2XA 0.0 . . . . ?
 C5AB C5ZA C2XA C4WA 0.0 . . . . ?
 C5AB C5ZA C2XA C0AB -177.5(16) . . . . ?
 C5ZA C2XA C4WA C3DA 0.0 . . . . ?
 C4WA C3DA C9XA C5AB 0.0 . . . . ?
 C4EA C7GA C3LA C6NA 3(3) . . . . ?
 C5FA C3AA C9MA C3PA 0(4) . . . . ?
 C5FA C3AA C9MA C1TA 179(2) . . . . ?
 C6GA P023 C5AA C8CA -15.2(9) . . . . ?
 C6GA P023 C5AA C5MA 168.4(7) . . . . ?
 C6GA P023 C2NA C9JA -78.5(8) . . . . ?
 C6GA P023 C2NA C2LA 101.5(8) . . . . ?
 C6GA C6AA C5GA C4FA 0.0 . . . . ?
 C6AA C6GA C0IA C0LA 0.0 . . . . ?
 C6AA C5GA C4FA C0LA 0.0 . . . . ?
 C5GA C4FA C0LA C0IA 0.0 . . . . ?
 C4FA C0LA C0IA C6GA 0.0 . . . . ?
 C0IA C6GA C6AA C5GA 0.0 . . . . ?
 C7HA C2CA C4IA C3EA 0(3) . . . . ?
 C7HA C1FA C1IA C3EA -1(3) . . . . ?
 C8IA C2DA C3NA C7MA 0.0 . . . . ?
 C8IA C2DA C3NA C94 -173.8(16) . . . . ?
 C2DA C8IA C1HA C5HA 0.0 . . . . ?
 C2DA C3NA C7MA C5HA 0.0 . . . . ?
 C3NA C7MA C5HA C1HA 0.0 . . . . ?
 C3NA C7MA C5HA C1AB 178.8(15) . . . . ?
 C7MA C5HA C1HA C8IA 0.0 . . . . ?
 C1HA C8IA C2DA C3NA 0.0 . . . . ?
 C1AA P022 C5JA C7DA -96.8(8) . . . . ?
 C1AA P022 C5JA C2FA 78.5(9) . . . . ?
 C1AA P022 C9QA C5OA -21.0(10) . . . . ?
 C1AA P022 C9QA C1QA 164.0(8) . . . . ?
 C1AA C6FA C3KA C2KA 0.0 . . . . ?
 C6FA C1AA C6LA C5PA 0.0 . . . . ?
 C6FA C3KA C2KA C5PA 0.0 . . . . ?
 C3KA C2KA C5PA C6LA 0.0 . . . . ?
 C2KA C5PA C6LA C1AA 0.0 . . . . ?
 C6LA C1AA C6FA C3KA 0.0 . . . . ?
 C2AA C3CA C3BB C5UA 1(4) . . . . ?
 C2AA C5DA C6ZA C5UA 3(4) . . . . ?
 C3AA C5FA C4QA C6MA -7(3) . . . . ?
 C3AA C9MA C3PA C6MA 2(4) . . . . ?
 C5AA P023 C6GA C6AA -91.9(8) . . . . ?
 C5AA P023 C6GA C0IA 87.9(9) . . . . ?
 C5AA P023 C2NA C9JA 173.0(7) . . . . ?
 C5AA P023 C2NA C2LA -7.0(9) . . . . ?
 C5AA C8CA C7FA C9EA 0.0 . . . . ?
 C8CA C5AA C5MA C1PA 0.0 . . . . ?
 C8CA C7FA C9EA C1PA 0.0 . . . . ?
 C7FA C9EA C1PA C5MA 0.0 . . . . ?
 C9EA C1PA C5MA C5AA 0.0 . . . . ?
 C5MA C5AA C8CA C7FA 0.0 . . . . ?
 C7AA C7KA C1SA C2MA 0(4) . . . . ?
 C8AA C2EA C2DB C3WA 7(3) . . . . ?
 C2BA C2MA C1SA C7KA 4(4) . . . . ?
 C4BA C2VA C17 C29 0.0 . . . . ?
 C4BA C2VA C17 C89 179.6(6) . . . . ?
 C2VA C4BA C9NA C5SA 0.0 . . . . ?
 C2VA C17 C29 C5SA 0.0 . . . . ?
 C17 C29 C5SA C9NA 0.0 . . . . ?
 C17 C29 C5SA C0YA -174.7(16) . . . . ?
 C29 C5SA C9NA C4BA 0.0 . . . . ?
 C9NA C4BA C2VA C17 0.0 . . . . ?
 C7BA C9DA C0PA C9GA 1(3) . . . . ?
 C8BA C1KA C7WA C3XA 6(4) . . . . ?
 C8BA C1KA C7WA C5CB 177(2) . . . . ?
 C8BA C6PA C6QA C3XA 17(4) . . . . ?
 C8BA C6PA C6QA C6AB 179(2) . . . . ?
 C9BA C4AA C0NA C6CA 0.0 . . . . ?
 C9BA C4AA C0NA C6KA 176.6(15) . . . . ?
 C4AA C9BA C6JA C4HA 0.0 . . . . ?
 C4AA C0NA C6CA C4HA 0.0 . . . . ?
 C0NA C6CA C4HA C6JA 0.0 . . . . ?
 C0NA C6CA C4HA C3CB 177.8(17) . . . . ?
 C6CA C4HA C6JA C9BA 0.0 . . . . ?
 C6JA C9BA C4AA C0NA 0.0 . . . . ?
 C3CA C2AA C5DA C7SA -178(2) . . . . ?
 C3CA C2AA C5DA C6ZA -2(4) . . . . ?
 C4CA C4EA C7GA S01F 177.6(13) . . . . ?
 C4CA C4EA C7GA C3LA -3(3) . . . . ?
 C4CA C6BA C6NA C7EA -174.1(17) . . . . ?
 C4CA C6BA C6NA C3LA 4(3) . . . . ?
 C5CA C6SA C6WA C9FA 0.0 . . . . ?
 C5CA C6SA C6WA C2BB -166(2) . . . . ?
 C6SA C5CA C7PA C1UA 0.0 . . . . ?
 C6SA C6WA C9FA C1UA 0.0 . . . . ?
 C6WA C9FA C1UA C7PA 0.0 . . . . ?
 C6WA C9FA C1UA C6 162.1(18) . . . . ?
 C9FA C1UA C7PA C5CA 0.0 . . . . ?
 C7PA C5CA C6SA C6WA 0.0 . . . . ?
 C7CA C4OA C8VA C8UA 0.0 . . . . ?
 C7CA C4OA C8VA C8 176(2) . . . . ?
 C4OA C7CA C1BB C4YA 0.0 . . . . ?
 C4OA C8VA C8UA C4YA 0.0 . . . . ?
 C8VA C8UA C4YA C1BB 0.0 . . . . ?
 C8VA C8UA C4YA C2CB -159.5(18) . . . . ?
 C8UA C4YA C1BB C7CA 0.0 . . . . ?
 C1BB C7CA C4OA C8VA 0.0 . . . . ?
 C9CA C7AA C7KA C1SA -4(4) . . . . ?
 C9CA C7AA C7KA C9SA 179(2) . . . . ?
 C9CA C2BA C2MA C5LA 176(2) . . . . ?
 C9CA C2BA C2MA C1SA -6(4) . . . . ?
 C0DA C9GA C0PA C9DA -2(3) . . . . ?
 C4DA C2HA C0TA C0WA 0.0 . . . . ?
 C4DA C2HA C0TA C6CB -179.1(17) . . . . ?
 C2HA C4DA C4GA C6TA 0.0 . . . . ?
 C2HA C0TA C0WA C6TA 0.0 . . . . ?
 C0TA C0WA C6TA C4GA 0.0 . . . . ?
 C0TA C0WA C6TA C9AB 177.2(18) . . . . ?
 C0WA C6TA C4GA C4DA 0.0 . . . . ?
 C4GA C4DA C2HA C0TA 0.0 . . . . ?
 C5DA C2AA C3CA S01Q 176.5(19) . . . . ?
 C5DA C2AA C3CA C3BB 0(4) . . . . ?
 C8DA C3JA C1DB C2JA 178(3) . . . . ?
 C8DA C3JA C1DB C0XA 4(4) . . . . ?
 C9DA C7BA C8EA C0DA 3(3) . . . . ?
 C9DA C7BA C8EA C2PA 178.4(18) . . . . ?
 C2EA C8AA C9KA C4KA -6(3) . . . . ?
 C2EA C8AA C9KA C2UA -179.1(17) . . . . ?
 C5EA C0AA C4JA C7LA 4(3) . . . . ?
 C5EA C1JA C6VA C7LA 0(3) . . . . ?
 C8EA C7BA C9DA S01I 176.8(14) . . . . ?
 C8EA C7BA C9DA C0PA -2(3) . . . . ?
 C8EA C0DA C9GA C0PA 3(3) . . . . ?
 C8EA C0DA C9GA C4ZA -175(2) . . . . ?
 C3FA C3BA C6EA C1BA -178.0(13) . . . . ?
 C0GA C0BA C4XA C0FA 5(3) . . . . ?
 C0GA C0BA C4XA C8HA -177.7(17) . . . . ?
 C0GA C1DA C8GA C0FA -5(3) . . . . ?
 C0GA C1DA C8GA C8TA 175.2(19) . . . . ?
 C1GA C8OA C1VA C7VA 0.0 . . . . ?
 C1GA C8OA C1VA C7AB 163.7(19) . . . . ?
 C8OA C1GA C7JA C8XA 0.0 . . . . ?
 C8OA C1VA C7VA C8XA 0.0 . . . . ?
 C1VA C7VA C8XA C7JA 0.0 . . . . ?
 C1VA C7VA C8XA C6DB -177(2) . . . . ?
 C7VA C8XA C7JA C1GA 0.0 . . . . ?
 C7JA C1GA C8OA C1VA 0.0 . . . . ?
 C3GA C6OA C0RA S01H -177.1(18) . . . . ?
 C3GA C6OA C0RA C1OA -2(4) . . . . ?
 C7GA C4EA C4CA C6BA 4(3) . . . . ?
 C7GA C4EA C4CA C7IA 179.6(17) . . . . ?
 C7GA C3LA C6NA C6BA -3(3) . . . . ?
 C7GA C3LA C6NA C7EA 175.1(16) . . . . ?
 C8GA C1DA C0GA S019 -177.5(14) . . . . ?
 C8GA C1DA C0GA C0BA 5(3) . . . . ?
 C8GA C0FA C4XA C0BA -6(3) . . . . ?
 C8GA C0FA C4XA C8HA 177.3(18) . . . . ?
 C9GA C0DA C8EA C7BA -3(3) . . . . ?
 C9GA C0DA C8EA C2PA -179.0(19) . . . . ?
 C0HA C3EA C1IA C1FA 177.9(18) . . . . ?
 C0HA C3EA C4IA C2CA -177.5(16) . . . . ?
 C1IA C3EA C4IA C2CA 2(3) . . . . ?
 C2IA C1CA C8PA C2RA 0.0 . . . . ?
 C2IA C1CA C8PA C8NA -174.4(15) . . . . ?
 C1CA C2IA C9HA C9TA 0.0 . . . . ?
 C1CA C8PA C2RA C9TA 0.0 . . . . ?
 C8PA C2RA C9TA C9HA 0.0 . . . . ?
 C8PA C2RA C9TA C1YA 179.3(16) . . . . ?
 C2RA C9TA C9HA C2IA 0.0 . . . . ?
 C9HA C2IA C1CA C8PA 0.0 . . . . ?
 C3IA C8QA C5DB C21 -177(3) . . . . ?
 C3IA C8QA C5DB C51 2(5) . . . . ?
 C3IA C9UA C7UA C8BB -175(3) . . . . ?
 C3IA C9UA C7UA C51 4(5) . . . . ?
 C4IA C2CA C7HA C1FA -3(3) . . . . ?
 C4IA C3EA C1IA C1FA -2(3) . . . . ?
 C0JA C0BB C9PA C3SA 0.0 . . . . ?
 C0JA C0BB C9PA C0CB -161.7(19) . . . . ?
 C0BB C0JA C6DA C4SA 0.0 . . . . ?
 C0BB C9PA C3SA C4SA 0.0 . . . . ?
 C9PA C3SA C4SA C6DA 0.0 . . . . ?
 C9PA C3SA C4SA C3ZA -172.4(19) . . . . ?
 C3SA C4SA C6DA C0JA 0.0 . . . . ?
 C6DA C0JA C0BB C9PA 0.0 . . . . ?
 C3JA C8DA C7TA C3QA -2(4) . . . . ?
 C4JA C0AA C5EA C1JA -4(3) . . . . ?
 C4JA C7LA C6VA C1JA 1(4) . . . . ?
 C5JA P022 C1AA C6FA -19.0(10) . . . . ?
 C5JA P022 C1AA C6LA 160.7(8) . . . . ?
 C5JA P022 C9QA C5OA 85.9(10) . . . . ?
 C5JA P022 C9QA C1QA -89.0(9) . . . . ?
 C5JA C7DA C4PA C7OA 0.0 . . . . ?
 C7DA C5JA C2FA C8FA 0.0 . . . . ?
 C7DA C4PA C7OA C8FA 0.0 . . . . ?
 C4PA C7OA C8FA C2FA 0.0 . . . . ?
 C7OA C8FA C2FA C5JA 0.0 . . . . ?
 C2FA C5JA C7DA C4PA 0.0 . . . . ?
 C8JA C0CA C4MA C4LA 0.0 . . . . ?
 C8JA C0CA C4MA C2YA -174.0(18) . . . . ?
 C0CA C8JA C5RA C7QA 0.0 . . . . ?
 C0CA C4MA C4LA C7QA 0.0 . . . . ?
 C4MA C4LA C7QA C5RA 0.0 . . . . ?
 C4MA C4LA C7QA C1XA 177.0(15) . . . . ?
 C4LA C7QA C5RA C8JA 0.0 . . . . ?
 C5RA C8JA C0CA C4MA 0.0 . . . . ?
 C2NA P023 C6GA C6AA 158.8(7) . . . . ?
 C2NA P023 C6GA C0IA -21.4(9) . . . . ?
 C2NA P023 C5AA C8CA 94.6(8) . . . . ?
 C2NA P023 C5AA C5MA -81.8(8) . . . . ?
 C2NA C9JA C9AA C7NA 0.0 . . . . ?
 C9JA C2NA C2LA C6IA 0.0 . . . . ?
 C9JA C9AA C7NA C6IA 0.0 . . . . ?
 C9AA C7NA C6IA C2LA 0.0 . . . . ?
 C7NA C6IA C2LA C2NA 0.0 . . . . ?
 C2LA C2NA C9JA C9AA 0.0 . . . . ?
 C3OA C5QA C37 C7RA -179(2) . . . . ?
 C3OA C5QA C37 C8WA -5(4) . . . . ?
 C3OA C1ZA C9BB C8WA 11(4) . . . . ?
 C3OA C1ZA C9BB C15 -179(2) . . . . ?
 C5QA C3OA C1ZA C9BB -11(4) . . . . ?
 C7SA C5DA C6ZA C5UA 179(3) . . . . ?
 C1KA C8BA C6PA C6QA -8(4) . . . . ?
 C1KA C7WA C3XA C6QA 4(4) . . . . ?
 C4KA C3WA C2DB C2EA -11(3) . . . . ?
 C5KA C8KA C5IA C1NA 0.0 . . . . ?
 C5KA C8KA C5IA C5NA 177.5(15) . . . . ?
 C8KA C5KA C8MA C1LA 0.0 . . . . ?
 C8KA C5IA C1NA C1LA 0.0 . . . . ?
 C5IA C1NA C1LA C8MA 0.0 . . . . ?
 C5IA C1NA C1LA C3YA -176.0(15) . . . . ?
 C1NA C1LA C8MA C5KA 0.0 . . . . ?
 C8MA C5KA C8KA C5IA 0.0 . . . . ?
 C6KA C0NA C6CA C4HA -176.6(16) . . . . ?
 C7KA C7AA C9CA S01E -175.7(18) . . . . ?
 C7KA C7AA C9CA C2BA 3(4) . . . . ?
 C9KA C8AA C2EA S01J 177.4(14) . . . . ?
 C9KA C8AA C2EA C2DB 2(3) . . . . ?
 C9KA C4KA C3WA C2DB 7(3) . . . . ?
 C9KA C4KA C3WA C13 178(2) . . . . ?
 C5LA C2MA C1SA C7KA -178(2) . . . . ?
 C9LA C9YA C11 C5BB 0.0 . . . . ?
 C9LA C9YA C11 C92 170(2) . . . . ?
 C9YA C9LA C7XA C28 0.0 . . . . ?
 C9YA C11 C5BB C28 0.0 . . . . ?
 C11 C5BB C28 C7XA 0.0 . . . . ?
 C11 C5BB C28 C2 177(2) . . . . ?
 C5BB C28 C7XA C9LA 0.0 . . . . ?
 C7XA C9LA C9YA C11 0.0 . . . . ?
 C0MA C0DB C2AB C4DB 0.0 . . . . ?
 C0MA C0DB C2AB C1 178.0(17) . . . . ?
 C0DB C0MA C9 C43 0.0 . . . . ?
 C0DB C2AB C4DB C43 0.0 . . . . ?
 C2AB C4DB C43 C9 0.0 . . . . ?
 C2AB C4DB C43 C41 -179.0(6) . . . . ?
 C4DB C43 C9 C0MA 0.0 . . . . ?
 C9 C0MA C0DB C2AB 0.0 . . . . ?
 C2MA C2BA C9CA S01E -179(2) . . . . ?
 C2MA C2BA C9CA C7AA 2(4) . . . . ?
 C3MA C1FA C1IA C3EA -177.7(18) . . . . ?
 C4NA C3UA C25 C9WA 9(5) . . . . ?
 C4NA C3UA C25 C52 172(3) . . . . ?
 C5NA C5IA C1NA C1LA -177.5(15) . . . . ?
 C6NA C6BA C4CA C4EA -5(3) . . . . ?
 C6NA C6BA C4CA C7IA -179.8(18) . . . . ?
 C8NA C8PA C2RA C9TA 174.3(16) . . . . ?
 C1OA C2QA C83 C3GA 9(4) . . . . ?
 C2OA C9WA C25 C3UA -14(4) . . . . ?
 C2OA C9WA C25 C52 -179(3) . . . . ?
 C6OA C3GA C83 C2QA -4(4) . . . . ?
 C3PA C6MA C4QA C5FA 9(4) . . . . ?
 C6PA C8BA C1KA C7WA -4(4) . . . . ?
 C6PA C6QA C3XA C7WA -16(4) . . . . ?
 C0QA C1JA C6VA C7LA -179(2) . . . . ?
 C2QA C1OA C0RA S01H -176.6(18) . . . . ?
 C2QA C1OA C0RA C6OA 8(4) . . . . ?
 C3QA C0XA C1DB C2JA -178(3) . . . . ?
 C3QA C0XA C1DB C3JA -4(5) . . . . ?
 C4QA C5FA C3AA C9MA 3(4) . . . . ?
 C4QA C6MA C3PA C9MA -7(4) . . . . ?
 C8QA C3IA C9UA C7UA -7(4) . . . . ?
 C8QA C5DB C51 C7UA -5(5) . . . . ?
 C9QA P022 C1AA C6FA 89.1(10) . . . . ?
 C9QA P022 C1AA C6LA -91.3(8) . . . . ?
 C9QA P022 C5JA C7DA 156.0(8) . . . . ?
 C9QA P022 C5JA C2FA -28.7(10) . . . . ?
 C9QA C5OA C4TA C8SA 0.0 . . . . ?
 C5OA C9QA C1QA C4RA 0.0 . . . . ?
 C5OA C4TA C8SA C4RA 0.0 . . . . ?
 C4TA C8SA C4RA C1QA 0.0 . . . . ?
 C8SA C4RA C1QA C9QA 0.0 . . . . ?
 C1QA C9QA C5OA C4TA 0.0 . . . . ?
 C0RA C1OA C2QA C5YA 174(2) . . . . ?
 C0RA C1OA C2QA C83 -11(3) . . . . ?
 C9RA C3HA C82 C8RA 0.0 . . . . ?
 C9RA C3HA C82 C8YA -180(2) . . . . ?
 C3HA C9RA C0OA C2TA 0.0 . . . . ?
 C3HA C82 C8RA C2TA 0.0 . . . . ?
 C82 C8RA C2TA C0OA 0.0 . . . . ?
 C82 C8RA C2TA C26 180(2) . . . . ?
 C8RA C2TA C0OA C9RA 0.0 . . . . ?
 C0OA C9RA C3HA C82 0.0 . . . . ?
 C0SA C6HA C5VA C9OA 0.0 . . . . ?
 C0SA C6HA C5VA C0UA 176.8(19) . . . . ?
 C6HA C0SA C0KA C4CB 0.0 . . . . ?
 C6HA C5VA C9OA C4CB 0.0 . . . . ?
 C5VA C9OA C4CB C0KA 0.0 . . . . ?
 C5VA C9OA C4CB C75 -180(2) . . . . ?
 C9OA C4CB C0KA C0SA 0.0 . . . . ?
 C0KA C0SA C6HA C5VA 0.0 . . . . ?
 C2SA C8LA C6RA C2WA 179.6(16) . . . . ?
 C9SA C7KA C1SA C2MA 178(2) . . . . ?
 C1TA C9MA C3PA C6MA -177(2) . . . . ?
 C7TA C8DA C3JA C1DB -2(5) . . . . ?
 C7TA C3QA C0XA C1DB 1(5) . . . . ?
 C9UA C3IA C8QA C5DB 4(5) . . . . ?
 C9UA C7UA C51 C5DB 1(5) . . . . ?
 C1XA C7QA C5RA C8JA -177.0(15) . . . . ?
 C2YA C4MA C4LA C7QA 174.1(17) . . . . ?
 C3ZA C4SA C6DA C0JA 172.5(19) . . . . ?
 C6CB C0TA C0WA C6TA 179.1(17) . . . . ?
 C0UA C5VA C9OA C4CB -177.0(18) . . . . ?
 C3UA C4NA C6UA C2OA -10(5) . . . . ?
 C4UA C5BA C9VA C80 0.0 . . . . ?
 C4UA C5BA C9VA C8ZA 179(3) . . . . ?
 C5BA C4UA C27 C14 0.0 . . . . ?
 C5BA C9VA C80 C14 0.0 . . . . ?
 C9VA C80 C14 C27 0.0 . . . . ?
 C9VA C80 C14 C84 178(2) . . . . ?
 C80 C14 C27 C4UA 0.0 . . . . ?
 C27 C4UA C5BA C9VA 0.0 . . . . ?
 C6UA C4NA C3UA C25 3(5) . . . . ?
 C6UA C2OA C9WA C25 8(5) . . . . ?
 C3VA C2OA C6UA C4NA 176(3) . . . . ?
 C3VA C2OA C9WA C25 -165(3) . . . . ?
 C4VA C3GA C6OA C0RA 173(2) . . . . ?
 C4VA C3GA C83 C2QA -177(2) . . . . ?
 C1WA C2GA C0VA C3BA 175.2(15) . . . . ?
 C3WA C4KA C9KA C8AA 2(3) . . . . ?
 C3WA C4KA C9KA C2UA 174.4(19) . . . . ?
 C5WA P02B C0ZA C6YA -34.2(18) . . . . ?
 C5WA P02B C0ZA C6XA 141.9(16) . . . . ?
 C5WA P02B C19 C49 99.5(16) . . . . ?
 C5WA P02B C19 C22 -86.4(14) . . . . ?
 C5WA C36 C54 C1CB 0.0 . . . . ?
 C36 C5WA C78 C8AB 0.0 . . . . ?
 C36 C54 C1CB C8AB 0.0 . . . . ?
 C54 C1CB C8AB C78 0.0 . . . . ?
 C1CB C8AB C78 C5WA 0.0 . . . . ?
 C78 C5WA C36 C54 0.0 . . . . ?
 C9WA C2OA C6UA C4NA 4(5) . . . . ?
 C0XA C3QA C7TA C8DA 2(4) . . . . ?
 C4XA C0BA C0GA S019 177.6(13) . . . . ?
 C4XA C0BA C0GA C1DA -5(3) . . . . ?
 C4XA C0FA C8GA C1DA 5(3) . . . . ?
 C4XA C0FA C8GA C8TA -175(2) . . . . ?
 C5XA C3QA C7TA C8DA -177(3) . . . . ?
 C5XA C3QA C0XA C1DB -180(3) . . . . ?
 C0YA C5SA C9NA C4BA 174.2(18) . . . . ?
 C1YA C9TA C9HA C2IA -179.3(17) . . . . ?
 C3YA C1LA C8MA C5KA 176.1(15) . . . . ?
 C5YA C2QA C83 C3GA -176(3) . . . . ?
 C7YA C5UA C6ZA C5DA 176(3) . . . . ?
 C7YA C5UA C3BB C3CA -178(2) . . . . ?
 C8YA C82 C8RA C2TA 179.6(19) . . . . ?
 C0ZA P02B C5WA C36 -82.0(15) . . . . ?
 C0ZA P02B C5WA C78 94.9(16) . . . . ?
 C0ZA P02B C19 C49 -12.8(18) . . . . ?
 C0ZA P02B C19 C22 161.3(14) . . . . ?
 C0ZA C6YA C93 C9ZA 0.0 . . . . ?
 C6YA C0ZA C6XA C1RA 0.0 . . . . ?
 C6YA C93 C9ZA C1RA 0.0 . . . . ?
 C93 C9ZA C1RA C6XA 0.0 . . . . ?
 C9ZA C1RA C6XA C0ZA 0.0 . . . . ?
 C6XA C0ZA C6YA C93 0.0 . . . . ?
 C1ZA C3OA C5QA C37 8(4) . . . . ?
 C6ZA C5UA C3BB C3CA 0(4) . . . . ?
 C8ZA C9VA C80 C14 -179(3) . . . . ?
 C0AB C2XA C4WA C3DA 177.3(17) . . . . ?
 C1AB C5HA C1HA C8IA -178.9(14) . . . . ?
 C6AB C6QA C3XA C7WA -177(3) . . . . ?
 C7AB C1VA C7VA C8XA -163(2) . . . . ?
 C9AB C6TA C4GA C4DA -177(2) . . . . ?
 C2BB C6WA C9FA C1UA 167.2(18) . . . . ?
 C3BB C5UA C6ZA C5DA -2(4) . . . . ?
 C4BB C6MA C3PA C9MA -176(2) . . . . ?
 C4BB C6MA C4QA C5FA 179(2) . . . . ?
 C6BB C7LA C6VA C1JA 174(2) . . . . ?
 C8BB C7UA C51 C5DB -179(3) . . . . ?
 C9BB C8WA C37 C5QA 5(4) . . . . ?
 C9BB C8WA C37 C7RA 179(2) . . . . ?
 C0CB C9PA C3SA C4SA 161(2) . . . . ?
 C2CB C4YA C1BB C7CA 157(2) . . . . ?
 C3CB C4HA C6JA C9BA -177.8(17) . . . . ?
 C5CB C7WA C3XA C6QA -166(3) . . . . ?
 C6DB C8XA C7JA C1GA 177(2) . . . . ?
 C1 C2AB C4DB C43 -177.8(19) . . . . ?
 C2 C28 C7XA C9LA -177.3(19) . . . . ?
 C8 C8VA C8UA C4YA -176(2) . . . . ?
 C13 C3WA C2DB C2EA 179(2) . . . . ?
 C19 P02B C5WA C36 171.2(14) . . . . ?
 C19 P02B C5WA C78 -11.9(16) . . . . ?
 C19 P02B C0ZA C6YA 73.6(15) . . . . ?
 C19 P02B C0ZA C6XA -110.4(15) . . . . ?
 C19 C49 C10 C58 0.0 . . . . ?
 C49 C19 C22 C38 0.0 . . . . ?
 C49 C10 C58 C38 0.0 . . . . ?
 C10 C58 C38 C22 0.0 . . . . ?
 C58 C38 C22 C19 0.0 . . . . ?
 C22 C19 C49 C10 0.0 . . . . ?
 C21 C5DB C51 C7UA 174(3) . . . . ?
 C24 C60 C12 C56 0.0 . . . . ?
 C60 C24 C4AB C3TA -179.4(16) . . . . ?
 C60 C24 C4AB C9IA 0.0 . . . . ?
 C60 C12 C56 S021 -177.5(13) . . . . ?
 C60 C12 C56 C9IA 0.0 . . . . ?
 C12 C56 C9IA C4AB 0.0 . . . . ?
 C56 C9IA C4AB C3TA 179.4(16) . . . . ?
 C56 C9IA C4AB C24 0.0 . . . . ?
 C4AB C24 C60 C12 0.0 . . . . ?
 C4AB C24 C60 C7BB -168.6(16) . . . . ?
 C26 C2TA C0OA C9RA -180(2) . . . . ?
 C35 C7ZA C76 C48 0.0 . . . . ?
 C35 C7ZA C76 C1MA 177(2) . . . . ?
 C7ZA C35 C1EA C2ZA 0.0 . . . . ?
 C7ZA C76 C48 C2ZA 0.0 . . . . ?
 C76 C48 C2ZA C1EA 0.0 . . . . ?
 C76 C48 C2ZA C184 178(2) . . . . ?
 C48 C2ZA C1EA C35 0.0 . . . . ?
 C1EA C35 C7ZA C76 0.0 . . . . ?
 C37 C8WA C9BB C1ZA -8(4) . . . . ?
 C37 C8WA C9BB C15 -179(2) . . . . ?
 C41 C43 C9 C0MA 179.0(6) . . . . ?
 C67 C5TA C8LA C2SA -179.6(17) . . . . ?
 C67 C5TA C8LA C6RA 0.0 . . . . ?
 C5TA C67 C3RA C2WA 0.0 . . . . ?
 C5TA C8LA C6RA C2WA 0.0 . . . . ?
 C8LA C6RA C2WA C3RA 0.0 . . . . ?
 C8LA C6RA C2WA C0EA 178.9(19) . . . . ?
 C6RA C2WA C3RA C67 0.0 . . . . ?
 C3RA C67 C5TA C8LA 0.0 . . . . ?
 C75 C4CB C0KA C0SA 180(2) . . . . ?
 C83 C3GA C6OA C0RA 0(4) . . . . ?
 C84 C14 C27 C4UA -178(2) . . . . ?
 C89 C17 C29 C5SA -179.5(7) . . . . ?
 C92 C11 C5BB C28 -170(2) . . . . ?
 C94 C3NA C7MA C5HA 173.9(16) . . . . ?
 C6 C1UA C7PA C5CA -162.2(18) . . . . ?
 C0EA C2WA C3RA C67 -179(2) . . . . ?
 C1MA C76 C48 C2ZA -177(2) . . . . ?
 C4ZA C9GA C0PA C9DA 176(2) . . . . ?
 C91 C5AB C5ZA C2XA 179.9(6) . . . . ?
 C7BB C60 C12 C56 169.2(16) . . . . ?
 C184 C2ZA C1EA C35 -178(2) . . . . ?

_smtbx_masks_special_details       ?
loop_
  _smtbx_masks_void_nr
  _smtbx_masks_void_average_x
  _smtbx_masks_void_average_y
  _smtbx_masks_void_average_z
  _smtbx_masks_void_volume
  _smtbx_masks_void_count_electrons
  _smtbx_masks_void_content
 1 -0.184 -0.184 0.000 3872.9 767.1 ?
 2 0.016 0.138 0.370 61.7 10.1 ?
 3 -0.016 0.862 0.630 61.7 11.0 ?
 4 0.332 0.022 0.574 27.7 0.0 ?
 5 0.668 -0.022 0.426 27.7 0.0 ?

_shelx_res_file
;
TITL 1_a.res in P-1
    1.res
    created by SHELXL-2018/3 at 12:24:22 on 15-Jan-2025
REM Old TITL 1 in P-1
REM SHELXT solution in P-1: R1 0.286, Rweak 0.086, Alpha 0.091
REM <I/s> 0.000 for 0 systematic absences, Orientation as input
REM Formula found by SHELXT: C318 P S38 Zn12 Ag32
CELL 1.34139 23.6365 23.9277 39.8005 101.389 91.175 112.961
ZERR 2 0.0017 0.0016 0.0031 0.004 0.004 0.003
LATT 1
SFAC C H Ag P S Zn
DISP Ag 0.0963 3.3588 25618.0583
DISP C 0.0137 0.0067 57.1
DISP H 0 0 0.6
DISP P 0.2543 0.3332 2560.5
DISP S 0.2924 0.4247 3241.7632
DISP Zn -2.8021 0.5456 3801.8562
UNIT 684 736 64 6 72 24
DFIX 1.55 C7BB C60
DFIX 1.55 C91 C5AB
DFIX 1.55 C7LA C6BB
DFIX 2.1 H91a H1Mc
SADI C91 C5ZA C9XA C91
FLAT C56 C9IA C4AB C24 C60 C12 C3TA C7BB
FLAT C89 C17 C2VA C4BA C9NA C5SA C29 C0YA
FLAT C41 C43 C9 C0MA C0DB C2AB C4DB C1
FLAT C91 C5AB C9XA C5ZA C2XA C3DA C4WA C0AB
SIMU 0.01 0.02 2.5
ISOR 0.01 0.02 C1GA C8OA C1VA C7AB C7VA C8XA C7JA C6DB
ISOR 0.01 0.02 C1KA C8BA C6PA C3XA C6QA C5CB C7WA C6AB
ISOR 0.01 0.02 C0MA C9 C43 C4DB C2AB C0DB C1 C41
ISOR 0.01 0.02 C2CB C8UA C8VA C8 C4OA C7CA C4YA C1BB
ISOR 0.01 0.02 C56 C9IA C4AB C3TA C24 C60 C12 C7BB
EADP C84 C14 C80 C9VA C5BA C4UA C27 C8ZA
EADP C6 C1UA C9FA C6WA C6SA C5CA C7PA C2BB

L.S. 8 0 0
PLAN  99
TEMP -80.15
FREE C91 C5ZA
FREE C9XA C91
CONF
list 4
MORE -1
BOND $H
ABIN
fmap 2 53
ACTA
REM <olex2.extras>
REM <HklSrc "%.\\1.hkl">
REM </olex2.extras>

WGHT    0.130900   94.622597
EXTI    0.000104
FVAR       0.08988
AG01  3    0.679306    0.339290    0.721819    11.00000    0.03705    0.03670 =
         0.07804    0.01370    0.00328    0.01388
AG02  3    0.804391    0.416209    0.749524    11.00000    0.03666    0.03953 =
         0.07699    0.01195    0.00133    0.01474
AG03  3    0.784754    0.297630    0.718885    11.00000    0.03975    0.04107 =
         0.07928    0.01179    0.00423    0.01673
AG04  3    0.712983    0.465514    0.757164    11.00000    0.04392    0.03788 =
         0.08648    0.01204    0.00703    0.01818
AG05  3    0.751784    0.437666    0.691338    11.00000    0.04062    0.04142 =
         0.08031    0.01963    0.00430    0.01752
AG06  3    0.703983    0.298383    0.658005    11.00000    0.04246    0.04483 =
         0.07847    0.01531    0.00399    0.01889
AG07  3    0.838856    0.393301    0.676238    11.00000    0.04222    0.04482 =
         0.08071    0.01384    0.00176    0.01973
AG08  3    0.911396    0.398948    0.736603    11.00000    0.03913    0.04980 =
         0.08528    0.01168    0.00057    0.01846
AG09  3    0.655234    0.212726    0.704326    11.00000    0.04433    0.03965 =
         0.08917    0.01359    0.00486    0.01747
AG0A  3    0.572920    0.258457    0.679097    11.00000    0.03814    0.04580 =
         0.08822    0.01430   -0.00184    0.01319
AG0B  3    0.717030    0.304905    0.775499    11.00000    0.04612    0.04879 =
         0.07720    0.01662    0.00409    0.01819
AG0C  3    0.885054    0.510375    0.725303    11.00000    0.04489    0.04023 =
         0.08655    0.01501    0.00177    0.01186
AG0D  3    0.583846    0.255465    0.749884    11.00000    0.04304    0.04695 =
         0.08978    0.01563    0.00725    0.01489
AG0E  3    0.913178    0.491858    0.793714    11.00000    0.04701    0.04667 =
         0.08685    0.00899   -0.00492    0.01403
AG0F  3    0.842314    0.512976    0.657896    11.00000    0.04779    0.05107 =
         0.08972    0.02617    0.00457    0.01514
AG0G  3    0.755036    0.396131    0.621139    11.00000    0.05096    0.05419 =
         0.08305    0.02131    0.00353    0.02085
AG0H  3    0.787448    0.561132    0.717604    11.00000    0.05011    0.03909 =
         0.10249    0.01741    0.00641    0.01708
AG0I  3    0.825346    0.547741    0.788519    11.00000    0.04874    0.04175 =
         0.09462    0.01205    0.00365    0.01525
AG0J  3    0.849759    0.363335    0.793480    11.00000    0.04775    0.05207 =
         0.08345    0.01783   -0.00062    0.02054
AG0K  3    0.778874    0.439137    0.815026    11.00000    0.05411    0.04730 =
         0.08007    0.01310    0.00599    0.02056
AG0L  3    0.640357    0.381486    0.791101    11.00000    0.05025    0.04683 =
         0.08638    0.01318    0.00793    0.01777
AG0M  3    0.636949    0.373516    0.658046    11.00000    0.04097    0.04761 =
         0.09763    0.02176    0.00028    0.01883
AG0N  3    0.583234    0.373536    0.726528    11.00000    0.04346    0.04984 =
         0.09981    0.01294    0.00223    0.02342
AG0O  3    0.718415    0.495156    0.645354    11.00000    0.05461    0.05658 =
         0.10347    0.03367    0.00193    0.02538
AG0P  3    0.658064    0.495331    0.707608    11.00000    0.04738    0.05111 =
         0.10655    0.02139    0.00339    0.02391
AG0Q  3    0.724840    0.588259    0.776307    11.00000    0.05975    0.04017 =
         0.11300    0.01264    0.00972    0.02273
AG0R  3    0.610264    0.489515    0.775691    11.00000    0.05014    0.05446 =
         0.11375    0.00940    0.01128    0.02605
AG0S  3    0.708571    0.514457    0.825761    11.00000    0.06099    0.05015 =
         0.09513    0.00831    0.01048    0.02408
AG0T  3    0.870676    0.132326    0.582407    11.00000    0.06217    0.07619 =
         0.10361   -0.00138    0.00657    0.03547
AG0U  3    1.048967    0.836464    0.775356    11.00000    0.06183    0.05223 =
         0.13981    0.02251    0.00468    0.00895
AG0V  3    0.405227    0.421826    0.633402    11.00000    0.07214    0.12015 =
         0.16757    0.04129   -0.00180    0.05441
AG0W  3    0.658108    0.280515    0.941856    11.00000    0.12573    0.10507 =
         0.12740    0.03134    0.02094    0.04070
ZN0X  6    0.920317    0.278577    0.663196    11.00000    0.04600    0.05607 =
         0.08847    0.01281    0.00402    0.02596
ZN0Y  6    0.741587    0.142772    0.647163    11.00000    0.04915    0.04621 =
         0.09524    0.00493    0.00442    0.02144
ZN0Z  6    0.997025    0.662188    0.800693    11.00000    0.05371    0.04705 =
         0.09524    0.01101   -0.00086    0.01066
ZN10  6    0.772876    0.305740    0.866736    11.00000    0.06423    0.06081 =
         0.08147    0.01719   -0.00045    0.02089
ZN11  6    0.586055    0.247979    0.840834    11.00000    0.06230    0.05613 =
         0.09254    0.01826    0.01322    0.01826
ZN12  6    0.959069    0.673743    0.702321    11.00000    0.05724    0.04653 =
         0.10143    0.01982    0.00358    0.01165
ZN13  6    0.798694    0.265063    0.583948    11.00000    0.06994    0.07639 =
         0.07914    0.01480    0.00438    0.04387
ZN14  6    0.459490    0.307977    0.639662    11.00000    0.04186    0.06717 =
         0.12061    0.03065   -0.00369    0.01897
ZN15  6    0.865877    0.727282    0.780195    11.00000    0.06177    0.04210 =
         0.12436    0.01310    0.01113    0.01969
ZN16  6    0.689629    0.425618    0.895015    11.00000    0.07351    0.06539 =
         0.09048    0.01107    0.01292    0.02454
ZN17  6    0.561520    0.482037    0.625406    11.00000    0.06154    0.06716 =
         0.13502    0.03664   -0.00424    0.03409
ZN18  6    0.476408    0.459741    0.715707    11.00000    0.05187    0.07193 =
         0.15059    0.02831    0.01201    0.03521
S019  5    0.825686    0.221705    0.686369    11.00000    0.04685    0.04558 =
         0.08600    0.01376    0.00314    0.02385
S01A  5    0.879863    0.332184    0.630956    11.00000    0.04868    0.05916 =
         0.08940    0.02032    0.00990    0.02813
S01B  5    0.720662    0.212022    0.616908    11.00000    0.05321    0.05768 =
         0.08236    0.00474    0.00009    0.03033
S01C  5    0.977812    0.614082    0.739339    11.00000    0.04961    0.04355 =
         0.09591    0.01159   -0.00230    0.01294
S01D  5    0.685819    0.250985    0.824238    11.00000    0.05853    0.05497 =
         0.07905    0.01739    0.00817    0.01747
S01E  5    0.862311    0.672323    0.722108    11.00000    0.05900    0.03870 =
         0.10938    0.01886    0.00998    0.01774
S01F  5    0.519099    0.200598    0.791278    11.00000    0.05482    0.05149 =
         0.09498    0.01956    0.01113    0.01381
S01G  5    0.550389    0.376265    0.620451    11.00000    0.04240    0.06315 =
         0.11295    0.03656   -0.00154    0.02425
S01H  5    0.853741    0.303457    0.836505    11.00000    0.06140    0.06388 =
         0.08166    0.01692   -0.00219    0.02686
S01I  5    0.479889    0.220443    0.637150    11.00000    0.03818    0.06137 =
         0.10400    0.02082   -0.00471    0.01413
S01J  5    0.983689    0.358947    0.707812    11.00000    0.04182    0.06026 =
         0.09427    0.00966    0.00013    0.02112
S01K  5    0.896716    0.661590    0.809092    11.00000    0.06003    0.04447 =
         0.10667    0.00985    0.01037    0.01829
S01L  5    0.660881    0.111666    0.680689    11.00000    0.05803    0.04468 =
         0.11032    0.00801    0.01829    0.02222
S01M  5    0.947711    0.200866    0.636174    11.00000    0.05183    0.06681 =
         0.09925    0.00074    0.00195    0.03098
S01N  5    1.000474    0.586297    0.827578    11.00000    0.05224    0.05223 =
         0.10161    0.01357   -0.00976    0.00872
S01O  5    0.610178    0.357050    0.848582    11.00000    0.05805    0.05830 =
         0.10043    0.01961    0.01686    0.02384
S01P  5    0.478116    0.358559    0.700274    11.00000    0.04279    0.06506 =
         0.12615    0.02654    0.00176    0.02556
S01Q  5    0.565272    0.510951    0.686469    11.00000    0.05169    0.05878 =
         0.13600    0.03702    0.00589    0.03109
S01R  5    0.766869    0.077919    0.605733    11.00000    0.06443    0.05162 =
         0.10607    0.00239    0.00995    0.03059
S01S  5    0.776322    0.409586    0.872471    11.00000    0.06292    0.05750 =
         0.08149    0.00694   -0.00192    0.01990
S01T  5    0.757316    0.328387    0.566311    11.00000    0.07374    0.08963 =
         0.07830    0.02632    0.01019    0.04562
S01U  5    0.935459    0.601061    0.650673    11.00000    0.06311    0.05607 =
         0.09398    0.02741    0.00805    0.00843
S01V  5    1.018722    0.777669    0.710530    11.00000    0.06532    0.04893 =
         0.12951    0.02109    0.00444    0.00537
S01W  5    0.711145    0.525469    0.888657    11.00000    0.08185    0.06377 =
         0.10146    0.00795    0.01863    0.03042
S01X  5    0.762648    0.702787    0.786478    11.00000    0.06507    0.04588 =
         0.14089    0.01338    0.02116    0.02121
S01Y  5    1.073716    0.758491    0.803978    11.00000    0.06580    0.04898 =
         0.10713    0.00776   -0.00480    0.00621
S01Z  5    0.661127    0.538954    0.614337    11.00000    0.06475    0.06470 =
         0.12991    0.04789   -0.00376    0.02577
S020  5    0.943591    0.823641    0.797302    11.00000    0.06196    0.04581 =
         0.16220    0.01642    0.01048    0.01618
S021  5    0.505797    0.490407    0.773888    11.00000    0.06188    0.07933 =
         0.14945    0.01669    0.01931    0.04234
P022  4    1.128581    0.942404    0.787531    11.00000    0.05776    0.04964 =
         0.14401    0.01762    0.00082    0.01266
P023  4    0.919952    0.072643    0.547025    11.00000    0.06240    0.08086 =
         0.09767    0.00172    0.00998    0.03972
S024  5    0.367463    0.304821    0.618163    11.00000    0.04782    0.10233 =
         0.14122    0.04083   -0.00807    0.03186
S025  5    0.841134    0.204167    0.551717    11.00000    0.10060    0.10735 =
         0.08649    0.00344    0.00063    0.07239
S1    5    0.392902    0.470788    0.692517    11.00000    0.05871    0.09677 =
         0.15997    0.03757    0.01147    0.04565
S027  5    0.759015    0.279072    0.918612    11.00000    0.10696    0.08340 =
         0.08812    0.02365    0.01244    0.03819
S028  5    0.478208    0.484849    0.597100    11.00000    0.07735    0.09660 =
         0.15531    0.04123   -0.01181    0.05044
S029  5    0.574681    0.213341    0.890739    11.00000    0.08341    0.09360 =
         0.11017    0.03901    0.01898    0.02312
S02A  5    0.659289    0.389771    0.943169    11.00000    0.11469    0.08934 =
         0.10364    0.02408    0.03363    0.03086
P02B  4    0.638529    0.248760    0.996614    11.00000    0.17571    0.13031 =
         0.15186    0.05345    0.04465    0.04635
C0AA  1    0.413989    0.309457    0.719471    11.00000    0.05925    0.08345 =
         0.14245    0.03324    0.01118    0.03219
AFIX  66
C1BA  1    0.757724    0.006715    0.617295    11.00000    0.07411    0.05220 =
         0.10799    0.00320    0.01253    0.03652
C3AB  1    0.733176   -0.009325    0.647165    11.00000    0.08163    0.05335 =
         0.11435    0.00445    0.02092    0.03594
AFIX  43
H3AB  2    0.721317    0.018621    0.662812    11.00000   -1.20000
AFIX  65
C2GA  1    0.725978   -0.066255    0.654140    11.00000    0.08873    0.06251 =
         0.11380    0.00921    0.01906    0.02986
C0VA  1    0.743328   -0.107146    0.631245    11.00000    0.08814    0.06200 =
         0.11652    0.00722    0.01431    0.03387
AFIX  43
H0VA  2    0.738409   -0.146055    0.636012    11.00000   -1.20000
AFIX  65
C3BA  1    0.767877   -0.091106    0.601375    11.00000    0.08377    0.05801 =
         0.11071    0.00483    0.01359    0.03820
C6EA  1    0.775075   -0.034176    0.594399    11.00000    0.07769    0.05571 =
         0.11172    0.00695    0.01343    0.03583
AFIX  43
H6EA  2    0.791853   -0.023214    0.573984    11.00000   -1.20000
AFIX   0
C2CA  1    0.684061    0.174180    0.815608    11.00000    0.06851    0.05478 =
         0.09691    0.02313    0.00221    0.02646
AFIX  66
C3DA  1    0.541487    0.362762    0.862300    11.00000    0.07623    0.11827 =
         0.13871    0.03455    0.02757    0.03720
C9XA  1    0.507383    0.385313    0.844152    11.00000    0.08118    0.13887 =
         0.15023    0.03941    0.03422    0.04244
AFIX  43
H9XA  2    0.520044    0.397171    0.823206    11.00000   -1.20000
AFIX  65
C5AB  1    0.454755    0.390513    0.856652    11.00000    0.08934    0.14597 =
         0.15776    0.04109    0.02878    0.04317
C5ZA  1    0.436229    0.373162    0.887299    11.00000    0.08688    0.14267 =
         0.15473    0.03384    0.03320    0.04040
AFIX  43
H5ZA  2    0.400260    0.376716    0.895842    11.00000   -1.20000
AFIX  65
C2XA  1    0.470333    0.350611    0.905448    11.00000    0.08583    0.13843 =
         0.15056    0.03270    0.02952    0.03776
C4WA  1    0.522961    0.345410    0.892949    11.00000    0.08334    0.13568 =
         0.14799    0.03440    0.03216    0.03657
AFIX  43
H4WA  2    0.546269    0.329998    0.905353    11.00000   -1.20000
AFIX   0
C4EA  1    0.537991    0.094304    0.761427    11.00000    0.06463    0.04738 =
         0.11277    0.02591    0.01143    0.01226
AFIX  43
H4EA  2    0.555824    0.114050    0.743463    11.00000   -1.20000
AFIX   0
C5FA  1    0.839545    0.458692    0.903514    11.00000    0.08112    0.07694 =
         0.09077    0.00452   -0.01629    0.01766
AFIX  66
C6GA  1    0.867254    0.001899    0.517680    11.00000    0.06279    0.09195 =
         0.09536    0.00064    0.00814    0.03654
C6AA  1    0.813259    0.002455    0.503549    11.00000    0.06986    0.09527 =
         0.09818   -0.00084    0.00385    0.03437
AFIX  43
H6AA  2    0.805117    0.038855    0.509428    11.00000   -1.20000
AFIX  65
C5GA  1    0.771176   -0.050248    0.480816    11.00000    0.07251    0.09931 =
         0.10124   -0.00174    0.00339    0.02997
AFIX  43
H5GA  2    0.734272   -0.049867    0.471159    11.00000   -1.20000
AFIX  65
C4FA  1    0.783087   -0.103507    0.472215    11.00000    0.07212    0.10052 =
         0.10223   -0.00570    0.00599    0.02802
AFIX  43
H4FA  2    0.754325   -0.139527    0.456678    11.00000   -1.20000
AFIX  65
C0LA  1    0.837083   -0.104064    0.486345    11.00000    0.07197    0.09610 =
         0.09991   -0.00363    0.00914    0.03112
AFIX  43
H0LA  2    0.845223   -0.140464    0.480466    11.00000   -1.20000
AFIX  65
C0IA  1    0.879166   -0.051361    0.509077    11.00000    0.07040    0.09655 =
         0.09668   -0.00494    0.00474    0.03528
AFIX  43
H0IA  2    0.916069   -0.051742    0.518735    11.00000   -1.20000
AFIX   0
C7HA  1    0.659128    0.137256    0.838824    11.00000    0.07515    0.06093 =
         0.10424    0.02534    0.00211    0.03018
AFIX  43
H7HA  2    0.643856    0.153919    0.858489    11.00000   -1.20000
AFIX  66
C8IA  1    0.546908    0.341187    0.575747    11.00000    0.06334    0.09303 =
         0.10885    0.03115   -0.00893    0.03451
C2DA  1    0.573673    0.298923    0.565732    11.00000    0.07310    0.10164 =
         0.11103    0.03164   -0.00901    0.03622
AFIX  43
H2DA  2    0.593447    0.287619    0.582648    11.00000   -1.20000
AFIX  65
C3NA  1    0.571507    0.273199    0.530968    11.00000    0.07349    0.10480 =
         0.11335    0.02932   -0.00596    0.04068
C7MA  1    0.542574    0.289738    0.506218    11.00000    0.07791    0.10761 =
         0.11273    0.02995   -0.00848    0.03358
AFIX  43
H7MA  2    0.541093    0.272157    0.482459    11.00000   -1.20000
AFIX  65
C5HA  1    0.515808    0.332002    0.516233    11.00000    0.07321    0.10439 =
         0.11123    0.03245   -0.01106    0.03564
C1HA  1    0.517974    0.357726    0.550997    11.00000    0.07248    0.10157 =
         0.11145    0.03361   -0.01349    0.03732
AFIX  43
H1HA  2    0.499681    0.386611    0.557841    11.00000   -1.20000
AFIX  66
C1AA  1    1.121967    0.989981    0.758043    11.00000    0.07569    0.06180 =
         0.15249    0.02886    0.00253    0.02361
C6FA  1    1.171859    1.033931    0.746887    11.00000    0.07794    0.06810 =
         0.15469    0.03302    0.00336    0.02300
AFIX  43
H6FA  2    1.212863    1.041092    0.754704    11.00000   -1.20000
AFIX  65
C3KA  1    1.161757    1.067405    0.724292    11.00000    0.08375    0.07326 =
         0.15531    0.03052    0.00366    0.02379
AFIX  43
H3KA  2    1.195857    1.097443    0.716667    11.00000   -1.20000
AFIX  65
C2KA  1    1.101763    1.056928    0.712853    11.00000    0.08679    0.07347 =
         0.15596    0.03082   -0.00185    0.02115
AFIX  43
H2KA  2    1.094859    1.079805    0.697411    11.00000   -1.20000
AFIX  65
C5PA  1    1.051870    1.012978    0.724009    11.00000    0.08392    0.07155 =
         0.15715    0.02924   -0.00058    0.02052
AFIX  43
H5PA  2    1.010867    1.005818    0.716192    11.00000   -1.20000
AFIX  65
C6LA  1    1.061971    0.979504    0.746604    11.00000    0.08204    0.07010 =
         0.15742    0.03055   -0.00434    0.02080
AFIX   0
C2AA  1    0.637605    0.637356    0.698792    11.00000    0.08630    0.07337 =
         0.16828    0.02852    0.01092    0.04172
AFIX  43
H2AA  2    0.671974    0.626138    0.698924    11.00000   -1.20000
AFIX   0
C3AA  1    0.878808    0.519770    0.900743    11.00000    0.09238    0.08809 =
         0.09261   -0.00125   -0.01797    0.00958
AFIX  43
H3AA  2    0.871959    0.533669    0.880878    11.00000   -1.20000
AFIX  66
C5AA  1    0.972168    0.114487    0.518890    11.00000    0.07645    0.08157 =
         0.10445    0.00897    0.01942    0.03369
C8CA  1    0.976912    0.086985    0.485478    11.00000    0.08151    0.08470 =
         0.10627    0.01030    0.02287    0.03326
AFIX  43
H8CA  2    0.950397    0.044837    0.475748    11.00000   -1.20000
AFIX  65
C7FA  1    1.020451    0.121152    0.466303    11.00000    0.08423    0.08502 =
         0.10441    0.01480    0.02123    0.03426
AFIX  43
H7FA  2    1.023693    0.102355    0.443467    11.00000   -1.20000
AFIX  65
C9EA  1    1.059247    0.182821    0.480540    11.00000    0.08688    0.08921 =
         0.10585    0.01566    0.01935    0.03076
AFIX  43
H9EA  2    1.089004    0.206172    0.467434    11.00000   -1.20000
AFIX  65
C1PA  1    1.054503    0.210323    0.513952    11.00000    0.08606    0.08631 =
         0.10743    0.01313    0.01909    0.02971
AFIX  43
H1PA  2    1.081018    0.252471    0.523681    11.00000   -1.20000
AFIX  65
C5MA  1    1.010965    0.176157    0.533127    11.00000    0.08290    0.08246 =
         0.10528    0.01319    0.01860    0.03071
AFIX  43
H5MA  2    1.007723    0.194954    0.555963    11.00000   -1.20000
AFIX   0
C7AA  1    0.814587    0.684765    0.661951    11.00000    0.10037    0.05847 =
         0.14693    0.03502   -0.01498    0.03114
AFIX  43
H7AA  2    0.795682    0.640557    0.656096    11.00000   -1.20000
AFIX   0
C8AA  1    1.027193    0.274563    0.722932    11.00000    0.06272    0.10016 =
         0.10660    0.01536   -0.00378    0.05002
AFIX  43
H8AA  2    1.020079    0.257644    0.698783    11.00000   -1.20000
AFIX   0
C0BA  1    0.860304    0.127695    0.693688    11.00000    0.07876    0.06054 =
         0.10472    0.01888    0.00055    0.04022
AFIX  43
H0BA  2    0.845771    0.111286    0.669910    11.00000   -1.20000
AFIX   0
C2BA  1    0.872764    0.778410    0.701260    11.00000    0.10294    0.05531 =
         0.15133    0.03532   -0.01724    0.03045
AFIX  43
H2BA  2    0.897542    0.798681    0.722728    11.00000   -1.20000
AFIX  66
C4BA  1    1.076259    0.587933    0.820030    11.00000    0.06836    0.08707 =
         0.16696    0.00797   -0.00694    0.01785
C2VA  1    1.085368    0.536882    0.801656    11.00000    0.07728    0.10722 =
         0.19159   -0.00109   -0.00261    0.01653
AFIX  43
H2VA  2    1.050923    0.498752    0.792696    11.00000   -1.20000
AFIX  65
C17   1    1.144875    0.541622    0.796394    11.00000    0.07838    0.10882 =
         0.19253   -0.00151   -0.00499    0.01797
C29   1    1.195274    0.597412    0.809505    11.00000    0.07944    0.11055 =
         0.19130    0.00306   -0.00866    0.01707
AFIX  43
H29   2    1.235944    0.600651    0.805908    11.00000   -1.20000
AFIX  65
C5SA  1    1.186166    0.648464    0.827878    11.00000    0.07485    0.10332 =
         0.18407    0.00301   -0.01089    0.01786
C9NA  1    1.126659    0.643725    0.833140    11.00000    0.06957    0.10113 =
         0.18130    0.00690   -0.00868    0.01738
AFIX  43
H9NA  2    1.120434    0.678616    0.845698    11.00000   -1.20000
AFIX   0
C6BA  1    0.503942    0.003702    0.787369    11.00000    0.06769    0.05345 =
         0.11753    0.02684    0.00507    0.01308
AFIX  43
H6BA  2    0.498882   -0.037941    0.786568    11.00000   -1.20000
AFIX   0
C7BA  1    0.356275    0.148420    0.635174    11.00000    0.04080    0.06669 =
         0.11997    0.02653   -0.00377    0.01551
AFIX  43
H7BA  2    0.352913    0.160119    0.614002    11.00000   -1.20000
AFIX   0
C8BA  1    0.658181    0.158096    0.586028    11.00000    0.08112    0.09741 =
         0.10730    0.00151    0.00016    0.04920
AFIX  66
C9BA  1    1.023733    0.236281    0.624053    11.00000    0.05818    0.07943 =
         0.12673    0.01521    0.00945    0.02909
C4AA  1    1.062265    0.204708    0.623531    11.00000    0.05817    0.08526 =
         0.13218    0.01651    0.01097    0.02936
AFIX  43
H4AA  2    1.048906    0.166615    0.630930    11.00000   -1.20000
AFIX  65
C0NA  1    1.120343    0.228869    0.612183    11.00000    0.06033    0.08628 =
         0.13559    0.01599    0.01081    0.02963
C6CA  1    1.139891    0.284605    0.601356    11.00000    0.06492    0.09221 =
         0.13693    0.01649    0.01690    0.02407
AFIX  43
H6CA  2    1.179585    0.301118    0.593600    11.00000   -1.20000
AFIX  65
C4HA  1    1.101359    0.316180    0.601878    11.00000    0.06646    0.08663 =
         0.13918    0.01903    0.01175    0.02207
C6JA  1    1.043281    0.292019    0.613226    11.00000    0.06363    0.08388 =
         0.13636    0.01745    0.01203    0.02349
AFIX  43
H6JA  2    1.016947    0.313598    0.613583    11.00000   -1.20000
AFIX   0
C3CA  1    0.576239    0.589817    0.694204    11.00000    0.07519    0.06922 =
         0.16218    0.03165    0.01029    0.04439
C4CA  1    0.534111    0.034270    0.762129    11.00000    0.06916    0.05591 =
         0.11616    0.02410    0.01094    0.00888
AFIX  66
C5CA  1    0.917677    0.886064    0.797052    11.00000    0.09795    0.05666 =
         0.21017    0.00634   -0.00694    0.02912
C6SA  1    0.959116    0.945843    0.813037    11.00000    0.09795    0.05666 =
         0.21017    0.00634   -0.00694    0.02912
AFIX  43
H6SA  2    0.998504    0.952377    0.823259    11.00000   -1.20000
AFIX  65
C6WA  1    0.942925    0.996063    0.814064    11.00000    0.09795    0.05666 =
         0.21017    0.00634   -0.00694    0.02912
C9FA  1    0.885295    0.986503    0.799107    11.00000    0.09795    0.05666 =
         0.21017    0.00634   -0.00694    0.02912
AFIX  43
H9FA  2    0.874230    1.020826    0.799810    11.00000   -1.20000
AFIX  65
C1UA  1    0.843855    0.926724    0.783123    11.00000    0.09795    0.05666 =
         0.21017    0.00634   -0.00694    0.02912
C7PA  1    0.860045    0.876504    0.782095    11.00000    0.09795    0.05666 =
         0.21017    0.00634   -0.00694    0.02912
AFIX  43
H7PA  2    0.831722    0.835647    0.771170    11.00000   -1.20000
AFIX  66
C7CA  1    0.899977    0.696652    0.853027    11.00000    0.10454    0.09128 =
         0.11196    0.01366    0.01557    0.02981
C4OA  1    0.943768    0.757242    0.864661    11.00000    0.11795    0.10475 =
         0.11591    0.01630    0.01827    0.02575
AFIX  43
H4OA  2    0.971018    0.777304    0.849429    11.00000   -1.20000
AFIX  65
C8VA  1    0.947689    0.788480    0.898580    11.00000    0.11855    0.10669 =
         0.11717    0.01382    0.02173    0.02827
C8UA  1    0.907818    0.759127    0.920866    11.00000    0.12208    0.11203 =
         0.12019    0.01371    0.02254    0.02738
AFIX  43
H8UA  2    0.910498    0.780476    0.944048    11.00000   -1.20000
AFIX  65
C4YA  1    0.864026    0.698536    0.909232    11.00000    0.12116    0.11354 =
         0.11930    0.01451    0.02199    0.02452
C1BB  1    0.860105    0.667298    0.875313    11.00000    0.11547    0.10621 =
         0.11330    0.01313    0.01999    0.02742
AFIX  43
H1BB  2    0.830175    0.625887    0.867362    11.00000   -1.20000
AFIX   0
C9CA  1    0.848349    0.714317    0.693173    11.00000    0.09155    0.05058 =
         0.13933    0.03151   -0.00946    0.03483
C0DA  1    0.309951    0.094866    0.676637    11.00000    0.04688    0.06972 =
         0.12482    0.02616   -0.00219    0.00851
AFIX  43
H0DA  2    0.273766    0.069004    0.684925    11.00000   -1.20000
AFIX   0
C1DA  1    0.873074    0.204557    0.746244    11.00000    0.07742    0.06073 =
         0.10151    0.01974    0.00307    0.04456
AFIX  43
H1DA  2    0.866891    0.240057    0.757917    11.00000   -1.20000
AFIX  66
C4DA  1    0.937676    0.379698    0.609233    11.00000    0.08005    0.08252 =
         0.15000    0.03400    0.04211    0.03429
C2HA  1    0.949171    0.353672    0.577066    11.00000    0.08338    0.09073 =
         0.16081    0.04056    0.05248    0.03494
AFIX  43
H2HA  2    0.927036    0.310522    0.567303    11.00000   -1.20000
AFIX  65
C0TA  1    0.993054    0.390781    0.559184    11.00000    0.09288    0.09620 =
         0.16531    0.03827    0.04916    0.03557
C0WA  1    1.025442    0.453917    0.573469    11.00000    0.09674    0.09372 =
         0.16963    0.03975    0.05439    0.03198
AFIX  43
H0WA  2    1.055433    0.479279    0.561247    11.00000   -1.20000
AFIX  65
C6TA  1    1.013947    0.479943    0.605636    11.00000    0.09609    0.09276 =
         0.17231    0.03417    0.05115    0.03233
C4GA  1    0.970065    0.442835    0.623518    11.00000    0.08685    0.08545 =
         0.16711    0.03568    0.05462    0.03327
AFIX  43
H4GA  2    0.962210    0.460623    0.645503    11.00000   -1.20000
AFIX   0
C5DA  1    0.647932    0.701812    0.703199    11.00000    0.08696    0.07072 =
         0.17121    0.02889    0.01087    0.04047
C8DA  1    0.491155    0.567123    0.603086    11.00000    0.09751    0.10372 =
         0.17980    0.04583   -0.00980    0.06047
C9DA  1    0.412689    0.171617    0.653903    11.00000    0.04099    0.06278 =
         0.11440    0.02829   -0.00589    0.01724
C2EA  1    1.013044    0.324727    0.737136    11.00000    0.05457    0.09532 =
         0.10178    0.01132   -0.00622    0.04734
C3EA  1    0.707957    0.092814    0.783620    11.00000    0.07689    0.05961 =
         0.10472    0.01746    0.00584    0.02915
C5EA  1    0.356587    0.292328    0.704759    11.00000    0.06075    0.08568 =
         0.14489    0.03715    0.01304    0.03173
AFIX  43
H5EA  2    0.349905    0.305438    0.684564    11.00000   -1.20000
AFIX   0
C7EA  1    0.455260    0.001348    0.841677    11.00000    0.09750    0.07549 =
         0.12367    0.03251   -0.00694    0.02397
AFIX 137
H7EA  2    0.488897    0.005879    0.858219    11.00000   -1.50000
H7EB  2    0.430250   -0.042969    0.832169    11.00000   -1.50000
H7EC  2    0.429254    0.020802    0.853366    11.00000   -1.50000
AFIX   0
C8EA  1    0.303605    0.108108    0.646286    11.00000    0.04412    0.07004 =
         0.12212    0.02448   -0.00351    0.01075
C0FA  1    0.902312    0.117311    0.745560    11.00000    0.08658    0.06811 =
         0.10868    0.02024    0.00296    0.04025
AFIX  43
H0FA  2    0.916263    0.093805    0.757667    11.00000   -1.20000
AFIX   0
C1FA  1    0.655497    0.076126    0.834474    11.00000    0.07873    0.06222 =
         0.10784    0.02284    0.00465    0.02612
C3FA  1    0.788812   -0.134073    0.576871    11.00000    0.11047    0.06985 =
         0.11166    0.00321    0.00369    0.04736
AFIX 137
H3FA  2    0.834079   -0.117075    0.579088    11.00000   -1.50000
H3FB  2    0.773187   -0.137846    0.553171    11.00000   -1.50000
H3FC  2    0.772779   -0.175224    0.582429    11.00000   -1.50000
AFIX   0
C0GA  1    0.856308    0.182876    0.711223    11.00000    0.06964    0.05679 =
         0.09793    0.01625    0.00006    0.03856
AFIX  66
C1GA  1    0.594628    0.060442    0.651529    11.00000    0.09608    0.10025 =
         0.12829    0.00496    0.01656    0.04066
C8OA  1    0.600095    0.016295    0.624807    11.00000    0.10612    0.11438 =
         0.13435    0.00081    0.01466    0.04306
AFIX  43
H8OA  2    0.639774    0.017492    0.620184    11.00000   -1.20000
AFIX  65
C1VA  1    0.547505   -0.029604    0.604850    11.00000    0.11006    0.11814 =
         0.14074   -0.00283    0.01677    0.04403
C7VA  1    0.489448   -0.031356    0.611614    11.00000    0.11289    0.12182 =
         0.14238   -0.00151    0.01532    0.04375
AFIX  43
H7VA  2    0.453505   -0.062726    0.597974    11.00000   -1.20000
AFIX  65
C8XA  1    0.483980    0.012791    0.638336    11.00000    0.11206    0.12038 =
         0.14272   -0.00129    0.01586    0.04194
C7JA  1    0.536569    0.058690    0.658293    11.00000    0.10554    0.11696 =
         0.13665    0.00198    0.01266    0.04207
AFIX  43
H7JA  2    0.532832    0.088862    0.676556    11.00000   -1.20000
AFIX   0
C3GA  1    1.001842    0.441578    0.896600    11.00000    0.08509    0.09592 =
         0.11155    0.01537   -0.02013    0.02387
C7GA  1    0.515408    0.123002    0.787264    11.00000    0.05600    0.04805 =
         0.10721    0.02673    0.00922    0.01120
C8GA  1    0.899552    0.174337    0.765113    11.00000    0.08455    0.06967 =
         0.10335    0.01677   -0.00102    0.04384
C9GA  1    0.365737    0.116120    0.697168    11.00000    0.04889    0.07311 =
         0.12498    0.03043   -0.00581    0.00356
C0HA  1    0.736969    0.070236    0.754187    11.00000    0.09232    0.06648 =
         0.11865    0.00911    0.02867    0.04390
AFIX 137
H0HA  2    0.763631    0.051822    0.762311    11.00000   -1.50000
H0HB  2    0.761756    0.105232    0.744206    11.00000   -1.50000
H0HC  2    0.704661    0.038760    0.736626    11.00000   -1.50000
AFIX   0
C8HA  1    0.892689    0.040152    0.693276    11.00000    0.09987    0.06793 =
         0.13067    0.02359    0.00312    0.04626
AFIX 137
H8HA  2    0.867341    0.025144    0.670972    11.00000   -1.50000
H8HB  2    0.878649    0.007832    0.706638    11.00000   -1.50000
H8HC  2    0.936048    0.049912    0.689528    11.00000   -1.50000
AFIX   0
C1IA  1    0.680583    0.056482    0.806899    11.00000    0.08136    0.05791 =
         0.10992    0.02419    0.00205    0.03101
AFIX  43
H1IA  2    0.679516    0.015605    0.803154    11.00000   -1.20000
AFIX  66
C2IA  1    0.356691    0.278053    0.572868    11.00000    0.06972    0.10150 =
         0.14935    0.03777   -0.02024    0.02246
C1CA  1    0.379983    0.236549    0.555653    11.00000    0.07378    0.10166 =
         0.15174    0.03497   -0.01892    0.02063
AFIX  43
H1CA  2    0.404865    0.222921    0.568178    11.00000   -1.20000
AFIX  65
C8PA  1    0.366870    0.214986    0.520114    11.00000    0.07881    0.10156 =
         0.15526    0.03017   -0.01775    0.01671
C2RA  1    0.330464    0.234926    0.501788    11.00000    0.08356    0.10288 =
         0.15240    0.03276   -0.02192    0.01275
AFIX  43
H2RA  2    0.321502    0.220188    0.477499    11.00000   -1.20000
AFIX  65
C9TA  1    0.307171    0.276430    0.519003    11.00000    0.08347    0.10301 =
         0.15413    0.03584   -0.02143    0.02079
C9HA  1    0.320284    0.297994    0.554542    11.00000    0.07472    0.10013 =
         0.15142    0.04021   -0.02488    0.02512
AFIX  43
H9HA  2    0.304365    0.326360    0.566307    11.00000   -1.20000
AFIX   0
C3IA  1    1.114449    0.791951    0.844960    11.00000    0.10397    0.08162 =
         0.12259    0.01961   -0.02446   -0.01219
C4IA  1    0.708758    0.150627    0.787456    11.00000    0.07462    0.05431 =
         0.10136    0.02380    0.00319    0.02976
AFIX  43
H4IA  2    0.725984    0.174953    0.771124    11.00000   -1.20000
AFIX   0
C7IA  1    0.558712    0.000331    0.733239    11.00000    0.09473    0.05469 =
         0.14585    0.00088    0.02786    0.02637
AFIX 137
H7IA  2    0.599101    0.029106    0.728739    11.00000   -1.50000
H7IB  2    0.529764   -0.014849    0.712256    11.00000   -1.50000
H7IC  2    0.563007   -0.034976    0.740240    11.00000   -1.50000
AFIX  66
C0JA  1    1.048321    0.607174    0.728216    11.00000    0.06572    0.07334 =
         0.15219    0.01678    0.02057    0.02425
C0BB  1    1.050592    0.550829    0.712658    11.00000    0.07257    0.08371 =
         0.17318    0.01630    0.02997    0.02465
AFIX  43
H0BB  2    1.013497    0.514295    0.706298    11.00000   -1.20000
AFIX  65
C9PA  1    1.107138    0.547937    0.706405    11.00000    0.07659    0.08878 =
         0.17645    0.01335    0.03234    0.02151
C3SA  1    1.161413    0.601391    0.715710    11.00000    0.07271    0.09067 =
         0.17589    0.01650    0.02804    0.02436
AFIX  43
H3SA  2    1.200060    0.599414    0.711436    11.00000   -1.20000
AFIX  65
C4SA  1    1.159143    0.657736    0.731268    11.00000    0.06975    0.08664 =
         0.16827    0.01404    0.02393    0.02013
C6DA  1    1.102597    0.660628    0.737521    11.00000    0.07043    0.08391 =
         0.16386    0.01331    0.02492    0.02364
AFIX  43
H6DA  2    1.101046    0.699138    0.748155    11.00000   -1.20000
AFIX   0
C1JA  1    0.304112    0.253033    0.720235    11.00000    0.06172    0.08943 =
         0.14546    0.03207    0.01270    0.03206
C2JA  1    0.391455    0.657559    0.596394    11.00000    0.11388    0.11934 =
         0.21860    0.03890   -0.01814    0.07239
AFIX 137
H2JA  2    0.396996    0.695155    0.613698    11.00000   -1.50000
H2JB  2    0.353249    0.623240    0.599041    11.00000   -1.50000
H2JC  2    0.388925    0.665401    0.573272    11.00000   -1.50000
AFIX   0
C3JA  1    0.440047    0.581394    0.599404    11.00000    0.10643    0.10587 =
         0.18717    0.04250   -0.00809    0.06008
AFIX  43
H3JA  2    0.400139    0.548356    0.595475    11.00000   -1.20000
AFIX   0
C4JA  1    0.425234    0.294184    0.749738    11.00000    0.06313    0.09125 =
         0.14720    0.03534    0.01023    0.03419
AFIX  43
H4JA  2    0.466078    0.309057    0.760704    11.00000   -1.20000
AFIX  66
C5JA  1    1.207788    0.947576    0.784556    11.00000    0.05994    0.07122 =
         0.14859    0.03147   -0.00219    0.01348
C7DA  1    1.216336    0.899613    0.762248    11.00000    0.06465    0.08153 =
         0.15354    0.03284   -0.00032    0.01942
AFIX  43
H7DA  2    1.181572    0.864034    0.750382    11.00000   -1.20000
AFIX  65
C4PA  1    1.275749    0.903708    0.757301    11.00000    0.06427    0.08414 =
         0.15321    0.03297    0.00012    0.01887
AFIX  43
H4PA  2    1.281591    0.870928    0.742054    11.00000   -1.20000
AFIX  65
C7OA  1    1.326615    0.955766    0.774662    11.00000    0.06122    0.08676 =
         0.15532    0.03242    0.00043    0.01666
AFIX  43
H7OA  2    1.367221    0.958564    0.771281    11.00000   -1.20000
AFIX  65
C8FA  1    1.318067    1.003729    0.796971    11.00000    0.05993    0.08378 =
         0.15610    0.03062   -0.00079    0.01301
AFIX  43
H8FA  2    1.352832    1.039308    0.808837    11.00000   -1.20000
AFIX  65
C2FA  1    1.258655    0.999634    0.801918    11.00000    0.06196    0.08365 =
         0.15356    0.02995    0.00059    0.01312
AFIX  43
H2FA  2    1.252813    1.032415    0.817165    11.00000   -1.20000
AFIX  66
C8JA  1    1.084867    0.790846    0.689192    11.00000    0.07282    0.05387 =
         0.13214    0.03034    0.00306   -0.00130
C0CA  1    1.103497    0.743661    0.675066    11.00000    0.07950    0.06260 =
         0.13766    0.02310    0.00897   -0.00300
AFIX  43
H0CA  2    1.079704    0.702043    0.676709    11.00000   -1.20000
AFIX  65
C4MA  1    1.156941    0.757370    0.658539    11.00000    0.08289    0.06659 =
         0.14059    0.02138    0.01026   -0.00372
C4LA  1    1.191755    0.818264    0.656135    11.00000    0.08272    0.06682 =
         0.13758    0.02448    0.01262   -0.00690
AFIX  43
H4LA  2    1.228281    0.827633    0.644839    11.00000   -1.20000
AFIX  65
C7QA  1    1.173125    0.865450    0.670261    11.00000    0.08224    0.06386 =
         0.13688    0.02635    0.00488   -0.00468
C5RA  1    1.119681    0.851742    0.686789    11.00000    0.07873    0.06273 =
         0.13643    0.02308    0.00703   -0.00355
AFIX  43
H5RA  2    1.106948    0.883991    0.696443    11.00000   -1.20000
AFIX  66
C2NA  1    0.967693    0.047622    0.572688    11.00000    0.07031    0.09707 =
         0.10669    0.00290    0.00508    0.05143
C9JA  1    0.942514    0.019998    0.599547    11.00000    0.07694    0.10531 =
         0.11035    0.00274    0.00238    0.05346
AFIX  43
H9JA  2    0.901680    0.014468    0.604293    11.00000   -1.20000
AFIX  65
C9AA  1    0.977084    0.000464    0.619462    11.00000    0.07946    0.10273 =
         0.10941    0.00427    0.00248    0.05372
AFIX  43
H9AA  2    0.959876   -0.018416    0.637819    11.00000   -1.20000
AFIX  65
C7NA  1    1.036832    0.008554    0.612518    11.00000    0.08242    0.10553 =
         0.11110    0.00370   -0.00011    0.05412
AFIX  43
H7NA  2    1.060458   -0.004797    0.626129    11.00000   -1.20000
AFIX  65
C6IA  1    1.062010    0.036178    0.585659    11.00000    0.07678    0.10069 =
         0.10977    0.00089    0.00464    0.05619
AFIX  43
H6IA  2    1.102845    0.041708    0.580913    11.00000   -1.20000
AFIX  65
C2LA  1    1.027442    0.055712    0.565744    11.00000    0.07449    0.10216 =
         0.11147   -0.00045    0.00353    0.05515
AFIX  43
H2LA  2    1.044650    0.074592    0.547387    11.00000   -1.20000
AFIX   0
C3OA  1    0.768605    0.210427    0.919494    11.00000    0.13947    0.10207 =
         0.10577    0.03967    0.00904    0.05899
C5QA  1    0.787718    0.177197    0.891836    11.00000    0.14277    0.10306 =
         0.10897    0.04129    0.00968    0.06704
AFIX  43
H5QA  2    0.793512    0.192030    0.871180    11.00000   -1.20000
AFIX   0
C7SA  1    0.708273    0.748092    0.706626    11.00000    0.10039    0.07255 =
         0.18300    0.01946   -0.00370    0.02948
AFIX 137
H7SA  2    0.725093    0.761922    0.730957    11.00000   -1.50000
H7SB  2    0.707318    0.783530    0.698162    11.00000   -1.50000
H7SC  2    0.734441    0.731063    0.693144    11.00000   -1.50000
AFIX   0
C1KA  1    0.670521    0.118978    0.559579    11.00000    0.09219    0.11027 =
         0.11530   -0.00135   -0.00101    0.04952
AFIX  43
H1KA  2    0.712113    0.125560    0.556189    11.00000   -1.20000
AFIX   0
C4KA  1    1.067764    0.276698    0.778778    11.00000    0.07278    0.11167 =
         0.11049    0.01450   -0.00419    0.05408
AFIX  43
H4KA  2    1.085898    0.260293    0.793682    11.00000   -1.20000
AFIX  66
C5KA  1    0.656896    0.510624    0.568502    11.00000    0.07948    0.09237 =
         0.13291    0.05691   -0.00401    0.03614
C8KA  1    0.677568    0.465009    0.554345    11.00000    0.08255    0.09632 =
         0.13515    0.05760   -0.00235    0.03970
AFIX  43
H8KA  2    0.695109    0.447698    0.568988    11.00000   -1.20000
AFIX  65
C5IA  1    0.672577    0.444720    0.518763    11.00000    0.08542    0.09993 =
         0.13431    0.05608   -0.00286    0.04025
C1NA  1    0.646913    0.470048    0.497338    11.00000    0.08563    0.10240 =
         0.13754    0.05582   -0.00321    0.04131
AFIX  43
H1NA  2    0.643502    0.456181    0.473019    11.00000   -1.20000
AFIX  65
C1LA  1    0.626240    0.515663    0.511494    11.00000    0.08384    0.09997 =
         0.13529    0.05742   -0.00518    0.04318
C8MA  1    0.631231    0.535952    0.547076    11.00000    0.08419    0.09898 =
         0.13711    0.05711   -0.00363    0.04147
AFIX  43
H8MA  2    0.617102    0.567129    0.556752    11.00000   -1.20000
AFIX   0
C6KA  1    1.163484    0.196361    0.613478    11.00000    0.08146    0.11068 =
         0.14882    0.00788    0.00525    0.04129
AFIX 137
H6KA  2    1.149229    0.167219    0.628728    11.00000   -1.50000
H6KB  2    1.205293    0.227305    0.622305    11.00000   -1.50000
H6KC  2    1.163928    0.173461    0.590241    11.00000   -1.50000
AFIX   0
C7KA  1    0.807236    0.718075    0.638446    11.00000    0.10875    0.06218 =
         0.14990    0.03166   -0.01479    0.02665
C9KA  1    1.052403    0.249493    0.745372    11.00000    0.06475    0.10468 =
         0.10767    0.01680   -0.00694    0.05126
C3LA  1    0.486872    0.093272    0.812213    11.00000    0.06263    0.04820 =
         0.11113    0.02889    0.00407    0.01362
AFIX  43
H3LA  2    0.469948    0.113623    0.829522    11.00000   -1.20000
AFIX   0
C5LA  1    0.890131    0.883935    0.693578    11.00000    0.14806    0.06882 =
         0.17187    0.02867   -0.03858    0.01765
AFIX 137
H5LA  2    0.911339    0.897049    0.716986    11.00000   -1.50000
H5LB  2    0.855987    0.897445    0.693329    11.00000   -1.50000
H5LC  2    0.919360    0.902774    0.677818    11.00000   -1.50000
AFIX   0
C7LA  1    0.374284    0.255787    0.763974    11.00000    0.06774    0.09633 =
         0.14597    0.04060    0.01043    0.03651
AFIX  66
C9LA  1    0.812211    0.366070    0.540792    11.00000    0.10743    0.14963 =
         0.11577    0.04551    0.02792    0.05414
C9YA  1    0.808083    0.330541    0.507950    11.00000    0.11797    0.16473 =
         0.12183    0.04799    0.03111    0.05347
AFIX  43
H9YA  2    0.778620    0.288622    0.501625    11.00000   -1.20000
AFIX  65
C11   1    0.847065    0.356344    0.484362    11.00000    0.12180    0.17134 =
         0.12755    0.04346    0.03330    0.05147
C5BB  1    0.890174    0.417677    0.493616    11.00000    0.12249    0.16822 =
         0.12757    0.04904    0.03527    0.04978
AFIX  43
H5BB  2    0.916816    0.435312    0.477494    11.00000   -1.20000
AFIX  65
C28   1    0.894303    0.453207    0.526459    11.00000    0.12122    0.16479 =
         0.13130    0.04881    0.03526    0.04926
C7XA  1    0.855322    0.427405    0.550047    11.00000    0.11893    0.16258 =
         0.12531    0.05024    0.03659    0.05086
AFIX  43
H7XA  2    0.858144    0.451688    0.572493    11.00000   -1.20000
AFIX  66
C0MA  1    0.762013    0.734841    0.832222    11.00000    0.11930    0.12027 =
         0.14843    0.01354    0.03164    0.04832
C0DB  1    0.804984    0.794135    0.847827    11.00000    0.13839    0.14036 =
         0.15180    0.01442    0.03159    0.05130
AFIX  43
H0DB  2    0.838915    0.814965    0.836151    11.00000   -1.20000
AFIX  65
C2AB  1    0.798308    0.822953    0.880516    11.00000    0.14125    0.14206 =
         0.15357    0.01614    0.03118    0.04826
C4DB  1    0.748662    0.792476    0.897601    11.00000    0.14368    0.14634 =
         0.15371    0.01728    0.03009    0.04982
AFIX  43
H4DB  2    0.744100    0.812172    0.919943    11.00000   -1.20000
AFIX  65
C43   1    0.705691    0.733182    0.881997    11.00000    0.14517    0.14408 =
         0.15605    0.01651    0.03296    0.05197
C9    1    0.712366    0.704364    0.849308    11.00000    0.14342    0.14193 =
         0.15282    0.01631    0.03171    0.05083
AFIX  43
H9    2    0.682996    0.663839    0.838643    11.00000   -1.20000
AFIX   0
C2MA  1    0.865013    0.813849    0.682172    11.00000    0.10878    0.05835 =
         0.15276    0.03323   -0.01601    0.02903
C3MA  1    0.628728    0.037490    0.859539    11.00000    0.10371    0.07133 =
         0.13672    0.04305    0.00738    0.02184
AFIX 137
H3MA  2    0.583526    0.020085    0.855453    11.00000   -1.50000
H3MB  2    0.642111    0.063241    0.883003    11.00000   -1.50000
H3MC  2    0.642797    0.003521    0.856783    11.00000   -1.50000
AFIX   0
C6MA  1    0.900275    0.480537    0.957072    11.00000    0.09642    0.09363 =
         0.09741    0.00532   -0.01981    0.01291
C9MA  1    0.924064    0.557794    0.924383    11.00000    0.09482    0.08939 =
         0.09515    0.00187   -0.01665    0.00891
C4NA  1    0.923650    0.633798    0.616438    11.00000    0.09778    0.09557 =
         0.12372    0.05180   -0.01277   -0.00919
C5NA  1    0.698489    0.395126    0.502970    11.00000    0.10783    0.10073 =
         0.14162    0.04043    0.00814    0.04698
AFIX 137
H5NA  2    0.743356    0.415742    0.502913    11.00000   -1.50000
H5NB  2    0.679186    0.375023    0.479282    11.00000   -1.50000
H5NC  2    0.689093    0.363669    0.516858    11.00000   -1.50000
AFIX   0
C6NA  1    0.482361    0.033051    0.812487    11.00000    0.06700    0.05593 =
         0.11402    0.02522    0.00425    0.00957
C8NA  1    0.387640    0.165560    0.502501    11.00000    0.07499    0.12082 =
         0.15680    0.01653   -0.00401    0.01243
AFIX 137
H8NA  2    0.429528    0.185365    0.496145    11.00000   -1.50000
H8NB  2    0.359385    0.140450    0.481697    11.00000   -1.50000
H8NC  2    0.387514    0.138719    0.518208    11.00000   -1.50000
AFIX   0
C1OA  1    0.926946    0.319686    0.894751    11.00000    0.08849    0.09673 =
         0.10949    0.01648   -0.01973    0.02536
AFIX  43
H1OA  2    0.903341    0.276313    0.892150    11.00000   -1.20000
AFIX   0
C2OA  1    0.868746    0.623823    0.562179    11.00000    0.10207    0.10717 =
         0.12938    0.05431   -0.02073   -0.00795
C6OA  1    0.954743    0.409760    0.871971    11.00000    0.08189    0.08900 =
         0.10546    0.01467   -0.01938    0.02980
AFIX  43
H6OA  2    0.948073    0.429894    0.854903    11.00000   -1.20000
AFIX   0
C0PA  1    0.416835    0.156047    0.684368    11.00000    0.04399    0.06815 =
         0.12211    0.02742   -0.00341    0.00838
AFIX  43
H0PA  2    0.456013    0.172898    0.697606    11.00000   -1.20000
AFIX   0
C2PA  1    0.240928    0.083686    0.626079    11.00000    0.05815    0.09421 =
         0.15082    0.02027   -0.00562    0.01038
AFIX 137
H2PA  2    0.244061    0.103780    0.606587    11.00000   -1.50000
H2PB  2    0.211800    0.092847    0.641057    11.00000   -1.50000
H2PC  2    0.226182    0.038556    0.617458    11.00000   -1.50000
AFIX   0
C3PA  1    0.934112    0.537150    0.953886    11.00000    0.09486    0.09971 =
         0.09713    0.00097   -0.01945    0.00979
AFIX  43
H3PA  2    0.965765    0.564588    0.971652    11.00000   -1.20000
AFIX   0
C6PA  1    0.596806    0.151735    0.589970    11.00000    0.08674    0.10666 =
         0.11619   -0.00026   -0.00324    0.04908
AFIX  43
H6PA  2    0.587830    0.175140    0.609726    11.00000   -1.20000
AFIX   0
C0QA  1    0.239368    0.233310    0.703900    11.00000    0.05545    0.10512 =
         0.15730    0.03644   -0.00042    0.00524
AFIX 137
H0QA  2    0.232946    0.270091    0.700748    11.00000   -1.50000
H0QB  2    0.209766    0.212135    0.718859    11.00000   -1.50000
H0QC  2    0.233204    0.204850    0.681447    11.00000   -1.50000
AFIX   0
C2QA  1    0.971862    0.352212    0.922876    11.00000    0.08910    0.10058 =
         0.11501    0.02062   -0.02124    0.02456
C3QA  1    0.557229    0.676702    0.608067    11.00000    0.10227    0.10550 =
         0.19007    0.04536   -0.00978    0.06333
C4QA  1    0.847830    0.440170    0.932306    11.00000    0.08818    0.08901 =
         0.09411    0.00251   -0.01888    0.01635
AFIX  43
H4QA  2    0.819862    0.401485    0.936244    11.00000   -1.20000
AFIX   0
C6QA  1    0.550174    0.111126    0.564768    11.00000    0.09228    0.11596 =
         0.12392   -0.00530   -0.00060    0.04885
C8QA  1    1.091137    0.772579    0.874484    11.00000    0.11796    0.09375 =
         0.12610    0.01738   -0.02798   -0.01751
AFIX  43
H8QA  2    1.051689    0.739406    0.872748    11.00000   -1.20000
AFIX  66
C9QA  1    1.132201    0.990496    0.829985    11.00000    0.09990    0.06962 =
         0.15641    0.01157    0.00372    0.01854
C5OA  1    1.149091    1.054510    0.837435    11.00000    0.10790    0.06936 =
         0.15919    0.00687    0.00489    0.01896
AFIX  43
H5OA  2    1.156582    1.076280    0.819344    11.00000   -1.20000
AFIX  65
C4TA  1    1.155022    1.086671    0.871354    11.00000    0.11223    0.07218 =
         0.16102    0.00848    0.00489    0.02181
AFIX  43
H4TA  2    1.166566    1.130421    0.876445    11.00000   -1.20000
AFIX  65
C8SA  1    1.144062    1.054818    0.897823    11.00000    0.11743    0.07890 =
         0.16029    0.00588    0.00588    0.01288
AFIX  43
H8SA  2    1.148115    1.076799    0.921005    11.00000   -1.20000
AFIX  65
C4RA  1    1.127171    0.990805    0.890373    11.00000    0.11874    0.08158 =
         0.16067    0.01074    0.00618    0.01444
AFIX  43
H4RA  2    1.119681    0.969035    0.908464    11.00000   -1.20000
AFIX  65
C1QA  1    1.121241    0.958643    0.856455    11.00000    0.11407    0.07676 =
         0.15973    0.00777    0.00454    0.01474
AFIX  43
H1QA  2    1.109697    0.914892    0.851364    11.00000   -1.20000
AFIX   0
C0RA  1    0.916352    0.350284    0.870382    11.00000    0.07751    0.08824 =
         0.10227    0.01723   -0.01405    0.02764
C7RA  1    0.819200    0.090219    0.864240    11.00000    0.14129    0.11391 =
         0.13325    0.01695    0.01902    0.07439
AFIX 137
H7RA  2    0.863782    0.112151    0.863685    11.00000   -1.50000
H7RB  2    0.797314    0.086807    0.842252    11.00000   -1.50000
H7RC  2    0.810227    0.048461    0.867988    11.00000   -1.50000
AFIX  66
C9RA  1    0.497076    0.180641    0.899236    11.00000    0.09742    0.11158 =
         0.12493    0.05650    0.02794    0.01239
C3HA  1    0.449317    0.189736    0.883467    11.00000    0.09552    0.11698 =
         0.13022    0.05439    0.03064    0.01087
AFIX  43
H3HA  2    0.458125    0.217746    0.868479    11.00000   -1.20000
AFIX  65
C82   1    0.388671    0.157847    0.889627    11.00000    0.10233    0.11889 =
         0.13395    0.05438    0.02658    0.00937
C8RA  1    0.375783    0.116864    0.911557    11.00000    0.10231    0.12431 =
         0.13712    0.05209    0.03088    0.00434
AFIX  43
H8RA  2    0.334334    0.095069    0.915767    11.00000   -1.20000
AFIX  65
C2TA  1    0.423541    0.107769    0.927326    11.00000    0.10840    0.11947 =
         0.13352    0.05967    0.02939    0.00640
C0OA  1    0.484188    0.139657    0.921166    11.00000    0.10324    0.11802 =
         0.13287    0.05665    0.02645    0.01010
AFIX  43
H0OA  2    0.516829    0.133441    0.931943    11.00000   -1.20000
AFIX  66
C0SA  1    0.808525    0.173241    0.508684    11.00000    0.10873    0.14309 =
         0.09381   -0.00879   -0.00215    0.08092
C6HA  1    0.840117    0.146466    0.486376    11.00000    0.11353    0.14524 =
         0.09247   -0.01220   -0.00030    0.08159
AFIX  43
H6HA  2    0.877538    0.145363    0.494702    11.00000   -1.20000
AFIX  65
C5VA  1    0.816956    0.121306    0.451887    11.00000    0.11622    0.14984 =
         0.09619   -0.01242    0.00315    0.07626
C9OA  1    0.762204    0.122920    0.439705    11.00000    0.12080    0.15605 =
         0.09415   -0.01600    0.00087    0.07515
AFIX  43
H9OA  2    0.746375    0.105725    0.416133    11.00000   -1.20000
AFIX  65
C4CB  1    0.730611    0.149694    0.462012    11.00000    0.11745    0.16172 =
         0.10174   -0.01617   -0.00443    0.07778
C0KA  1    0.753771    0.174855    0.496501    11.00000    0.11604    0.15508 =
         0.09589   -0.01435   -0.00295    0.07891
AFIX  43
H0KA  2    0.732179    0.193153    0.511747    11.00000   -1.20000
AFIX   0
C1SA  1    0.832978    0.783533    0.649265    11.00000    0.10829    0.06126 =
         0.15356    0.03588   -0.01683    0.03001
AFIX  43
H1SA  2    0.828537    0.807694    0.633918    11.00000   -1.20000
AFIX   0
C2SA  1    0.153233    0.368709    0.687795    11.00000    0.05701    0.10948 =
         0.19080    0.01284    0.02226    0.01935
AFIX 137
H2SA  2    0.156132    0.394176    0.670883    11.00000   -1.50000
H2SB  2    0.125250    0.374964    0.704549    11.00000   -1.50000
H2SC  2    0.137232    0.324692    0.675950    11.00000   -1.50000
AFIX   0
C9SA  1    0.771296    0.687515    0.603451    11.00000    0.13622    0.07373 =
         0.16762    0.04563   -0.01307    0.02517
AFIX 137
H9SA  2    0.776989    0.649138    0.594293    11.00000   -1.50000
H9SB  2    0.786152    0.715935    0.587854    11.00000   -1.50000
H9SC  2    0.727323    0.677554    0.605396    11.00000   -1.50000
AFIX   0
C1TA  1    0.967266    0.623009    0.921092    11.00000    0.13158    0.09833 =
         0.11164   -0.00106   -0.01427   -0.01868
AFIX 137
H1TA  2    1.003646    0.621132    0.910392    11.00000   -1.50000
H1TB  2    0.980348    0.650843    0.944033    11.00000   -1.50000
H1TC  2    0.945493    0.638852    0.906743    11.00000   -1.50000
AFIX   0
C3TA  1    0.616523    0.737419    0.795792    11.00000    0.14059    0.12354 =
         0.17763    0.01431    0.00523    0.08367
AFIX 137
H3TA  2    0.606602    0.770559    0.789728    11.00000   -1.50000
H3TB  2    0.645284    0.728668    0.780365    11.00000   -1.50000
H3TC  2    0.635671    0.750760    0.819679    11.00000   -1.50000
AFIX   0
C7TA  1    0.548036    0.612654    0.607834    11.00000    0.10247    0.10464 =
         0.18770    0.04436   -0.00773    0.06317
AFIX  43
H7TA  2    0.582901    0.603102    0.611096    11.00000   -1.20000
AFIX   0
C8TA  1    0.923060    0.198133    0.802494    11.00000    0.13197    0.12233 =
         0.12807    0.02150   -0.01077    0.06162
AFIX 137
H8TA  2    0.947622    0.243141    0.807075    11.00000   -1.50000
H8TB  2    0.948926    0.177318    0.808609    11.00000   -1.50000
H8TC  2    0.888057    0.189552    0.816323    11.00000   -1.50000
AFIX   0
C9UA  1    1.174500    0.838415    0.847562    11.00000    0.11470    0.09282 =
         0.12888    0.01927   -0.03180   -0.01778
AFIX  43
H9UA  2    1.193068    0.849072    0.827503    11.00000   -1.20000
AFIX   0
C1XA  1    1.213091    0.934005    0.669391    11.00000    0.09395    0.06258 =
         0.14673    0.04667    0.01427   -0.02711
AFIX 137
H1XA  2    1.231004    0.957840    0.692835    11.00000   -1.50000
H1XB  2    1.187214    0.952020    0.659976    11.00000   -1.50000
H1XC  2    1.246340    0.935529    0.654812    11.00000   -1.50000
AFIX   0
C2YA  1    1.175774    0.703518    0.639028    11.00000    0.10673    0.09402 =
         0.19474    0.02009    0.03190    0.00939
AFIX 137
H2YA  2    1.201387    0.717825    0.620863    11.00000   -1.50000
H2YB  2    1.138386    0.666694    0.628725    11.00000   -1.50000
H2YC  2    1.199157    0.692841    0.655472    11.00000   -1.50000
AFIX   0
C3ZA  1    1.218611    0.719121    0.737608    11.00000    0.05935    0.11944 =
         0.21250   -0.02370    0.01550   -0.00501
AFIX 137
H3ZA  2    1.241409    0.724953    0.759759    11.00000   -1.50000
H3ZB  2    1.207107    0.754391    0.738003    11.00000   -1.50000
H3ZC  2    1.244741    0.716649    0.719051    11.00000   -1.50000
AFIX   0
C6CB  1    1.003735    0.357499    0.521105    11.00000    0.12997    0.12749 =
         0.19516    0.05606    0.05040    0.03989
AFIX 137
H6CB  2    0.998012    0.314635    0.521006    11.00000   -1.50000
H6CC  2    1.045765    0.380813    0.515987    11.00000   -1.50000
H6CD  2    0.973811    0.357167    0.503573    11.00000   -1.50000
AFIX   0
C0UA  1    0.850913    0.094338    0.425819    11.00000    0.12969    0.15169 =
         0.10233    0.00104    0.00312    0.05886
AFIX 137
H0UA  2    0.888707    0.127908    0.421996    11.00000   -1.50000
H0UB  2    0.824235    0.073800    0.404001    11.00000   -1.50000
H0UC  2    0.861689    0.063918    0.434655    11.00000   -1.50000
AFIX   0
C2UA  1    1.068652    0.194982    0.729366    11.00000    0.08369    0.11296 =
         0.12293    0.02357    0.01362    0.05323
AFIX 137
H2UA  2    1.068337    0.191207    0.704386    11.00000   -1.50000
H2UB  2    1.038191    0.156471    0.734129    11.00000   -1.50000
H2UC  2    1.109865    0.202250    0.739301    11.00000   -1.50000
AFIX   0
C3UA  1    0.972790    0.680899    0.610043    11.00000    0.10688    0.11232 =
         0.13169    0.05510   -0.02296   -0.01680
AFIX  43
H3UA  2    1.007595    0.700651    0.626978    11.00000   -1.20000
AFIX  66
C4UA  1    0.696443    0.446275    0.980190    11.00000    0.16621    0.14186 =
         0.12955    0.00047    0.04825    0.01807
C5BA  1    0.754174    0.494582    0.982259    11.00000    0.16621    0.14186 =
         0.12955    0.00047    0.04825    0.01807
AFIX  43
H5BA  2    0.777014    0.496888    0.962841    11.00000   -1.20000
AFIX  65
C9VA  1    0.778485    0.539517    1.012739    11.00000    0.16621    0.14186 =
         0.12955    0.00047    0.04825    0.01807
C80   1    0.745066    0.536144    1.041150    11.00000    0.16621    0.14186 =
         0.12955    0.00047    0.04825    0.01807
AFIX  43
H80   2    0.761682    0.566855    1.061982    11.00000   -1.20000
AFIX  65
C14   1    0.687335    0.487836    1.039082    11.00000    0.16621    0.14186 =
         0.12955    0.00047    0.04825    0.01807
C27   1    0.663023    0.442901    1.008602    11.00000    0.16621    0.14186 =
         0.12955    0.00047    0.04825    0.01807
AFIX  43
H27   2    0.623566    0.409886    1.007189    11.00000   -1.20000
AFIX   0
C5UA  1    0.535868    0.668592    0.697428    11.00000    0.08599    0.07462 =
         0.17344    0.03136    0.01080    0.04561
C6UA  1    0.872816    0.602142    0.590646    11.00000    0.10269    0.10296 =
         0.12757    0.06137   -0.01604   -0.01532
AFIX  43
H6UA  2    0.840721    0.564690    0.593405    11.00000   -1.20000
AFIX   0
C7UA  1    1.207142    0.869436    0.881386    11.00000    0.11789    0.09559 =
         0.13110    0.02019   -0.03264   -0.01896
C3VA  1    0.817985    0.590179    0.533314    11.00000    0.11292    0.12091 =
         0.13530    0.04308   -0.02673   -0.02416
AFIX 137
H3VA  2    0.815176    0.547701    0.525015    11.00000   -1.50000
H3VB  2    0.826764    0.612146    0.514447    11.00000   -1.50000
H3VC  2    0.778720    0.588619    0.541547    11.00000   -1.50000
AFIX   0
C4VA  1    1.048512    0.505242    0.896301    11.00000    0.09667    0.10548 =
         0.12242    0.00636   -0.02291    0.00606
AFIX 137
H4VA  2    1.048805    0.511740    0.872743    11.00000   -1.50000
H4VB  2    1.089548    0.509246    0.904578    11.00000   -1.50000
H4VC  2    1.037783    0.536480    0.911387    11.00000   -1.50000
AFIX   0
C6VA  1    0.316049    0.236371    0.750110    11.00000    0.06723    0.09343 =
         0.15094    0.03671    0.01571    0.03228
AFIX  43
H6VA  2    0.282893    0.211170    0.760742    11.00000   -1.20000
AFIX   0
C1WA  1    0.695227   -0.086229    0.684551    11.00000    0.12158    0.09162 =
         0.14101    0.01079    0.03608    0.02517
AFIX 137
H1WA  2    0.715945   -0.054026    0.705436    11.00000   -1.50000
H1WB  2    0.697735   -0.125306    0.686731    11.00000   -1.50000
H1WC  2    0.651754   -0.092504    0.681511    11.00000   -1.50000
AFIX   0
C3WA  1    1.056173    0.332084    0.791952    11.00000    0.07773    0.11502 =
         0.10997    0.01071   -0.00573    0.04897
AFIX  66
C5WA  1    0.583360    0.272446    1.017446    11.00000    0.19072    0.18584 =
         0.17873    0.02650    0.05314    0.05635
C36   1    0.528909    0.261389    0.998109    11.00000    0.19352    0.19863 =
         0.18555    0.02259    0.05669    0.06035
AFIX  43
H36   2    0.522865    0.243464    0.974096    11.00000   -1.20000
AFIX  65
C54   1    0.483302    0.276558    1.013906    11.00000    0.19535    0.19962 =
         0.18672    0.02227    0.05336    0.05991
AFIX  43
H54   2    0.446087    0.269001    1.000690    11.00000   -1.20000
AFIX  65
C1CB  1    0.492146    0.302785    1.049041    11.00000    0.19384    0.20269 =
         0.18779    0.02117    0.05574    0.06106
AFIX  43
H1CB  2    0.460975    0.313153    1.059838    11.00000   -1.20000
AFIX  65
C8AB  1    0.546597    0.313843    1.068379    11.00000    0.19635    0.20287 =
         0.18809    0.02112    0.05450    0.05754
AFIX  43
H8AB  2    0.552641    0.331768    1.092392    11.00000   -1.20000
AFIX  65
C78   1    0.592204    0.298674    1.052582    11.00000    0.19444    0.20140 =
         0.18707    0.02074    0.05697    0.05963
AFIX  43
H78   2    0.629419    0.306231    1.065799    11.00000   -1.20000
AFIX   0
C7WA  1    0.623106    0.070713    0.538193    11.00000    0.09551    0.11554 =
         0.12157   -0.00763    0.00347    0.04891
C8WA  1    0.794726    0.107762    0.924234    11.00000    0.15104    0.10939 =
         0.11652    0.03689    0.01334    0.06554
AFIX  43
H8WA  2    0.804625    0.074063    0.927199    11.00000   -1.20000
AFIX   0
C9WA  1    0.916235    0.676314    0.556125    11.00000    0.10824    0.11295 =
         0.13441    0.05490   -0.02062   -0.01674
AFIX  43
H9WA  2    0.911580    0.694944    0.537857    11.00000   -1.20000
AFIX   0
C0XA  1    0.504326    0.685166    0.604553    11.00000    0.10846    0.11039 =
         0.19345    0.04106   -0.00907    0.05989
AFIX  43
H0XA  2    0.508845    0.726341    0.604394    11.00000   -1.20000
AFIX   0
C3XA  1    0.564144    0.065532    0.541302    11.00000    0.09612    0.11738 =
         0.12351   -0.00657    0.00122    0.04478
AFIX  43
H3XA  2    0.531110    0.030588    0.527489    11.00000   -1.20000
AFIX   0
C4XA  1    0.886722    0.096628    0.712355    11.00000    0.08324    0.06402 =
         0.10576    0.01777    0.00107    0.03889
C5XA  1    0.621577    0.728814    0.611688    11.00000    0.12962    0.09345 =
         0.21897    0.05711   -0.00093    0.03776
AFIX 137
H5XA  2    0.652179    0.715304    0.620273    11.00000   -1.50000
H5XB  2    0.622801    0.765919    0.627953    11.00000   -1.50000
H5XC  2    0.631069    0.738679    0.589161    11.00000   -1.50000
AFIX   0
C0YA  1    1.243306    0.707952    0.838068    11.00000    0.08305    0.12252 =
         0.20842   -0.00219   -0.02137    0.00347
AFIX 137
H0YA  2    1.253014    0.718918    0.863179    11.00000   -1.50000
H0YB  2    1.236105    0.741453    0.830544    11.00000   -1.50000
H0YC  2    1.278012    0.702227    0.827117    11.00000   -1.50000
AFIX   0
C1YA  1    0.268078    0.297657    0.497926    11.00000    0.13485    0.13647 =
         0.17960    0.02722   -0.04722    0.03793
AFIX 137
H1YA  2    0.288218    0.308797    0.477509    11.00000   -1.50000
H1YB  2    0.263736    0.334008    0.512000    11.00000   -1.50000
H1YC  2    0.227118    0.263831    0.490704    11.00000   -1.50000
AFIX   0
C3YA  1    0.595550    0.539688    0.489228    11.00000    0.11464    0.11373 =
         0.14951    0.05063   -0.00566    0.04590
AFIX 137
H3YA  2    0.616880    0.585132    0.493702    11.00000   -1.50000
H3YB  2    0.552460    0.528286    0.494046    11.00000   -1.50000
H3YC  2    0.596761    0.521731    0.465029    11.00000   -1.50000
AFIX   0
C5YA  1    0.979684    0.323231    0.949630    11.00000    0.11354    0.13029 =
         0.12348    0.02925   -0.02979    0.01980
AFIX 137
H5YA  2    1.022169    0.326098    0.951670    11.00000   -1.50000
H5YB  2    0.950808    0.279344    0.944111    11.00000   -1.50000
H5YC  2    0.971452    0.344330    0.971499    11.00000   -1.50000
AFIX   0
C7YA  1    0.480404    0.685247    0.698022    11.00000    0.11128    0.09609 =
         0.21160    0.03174    0.01665    0.05793
AFIX 137
H7YA  2    0.493697    0.729829    0.707997    11.00000   -1.50000
H7YB  2    0.450711    0.661230    0.712009    11.00000   -1.50000
H7YC  2    0.460831    0.675484    0.674446    11.00000   -1.50000
AFIX   0
C8YA  1    0.335020    0.165715    0.872991    11.00000    0.10390    0.13927 =
         0.16353    0.04187    0.02855    0.01515
AFIX 137
H8YA  2    0.335043    0.206179    0.883945    11.00000   -1.50000
H8YB  2    0.296182    0.132418    0.875872    11.00000   -1.50000
H8YC  2    0.339039    0.163651    0.848366    11.00000   -1.50000
AFIX  66
C0ZA  1    0.615831    0.166359    0.994701    11.00000    0.22199    0.13978 =
         0.17646    0.05911    0.05403    0.04489
C6YA  1    0.586949    0.140229    1.021262    11.00000    0.23289    0.14261 =
         0.18304    0.06157    0.05864    0.04231
AFIX  43
H6YA  2    0.581314    0.165962    1.041210    11.00000   -1.20000
AFIX  65
C93   1    0.566313    0.076447    1.018635    11.00000    0.23451    0.14625 =
         0.18455    0.05663    0.05699    0.04325
AFIX  43
H93   2    0.546574    0.058588    1.036788    11.00000   -1.20000
AFIX  65
C9ZA  1    0.574559    0.038795    0.989447    11.00000    0.23439    0.14220 =
         0.18537    0.05688    0.05673    0.04812
AFIX  43
H9ZA  2    0.560455   -0.004797    0.987652    11.00000   -1.20000
AFIX  65
C1RA  1    0.603440    0.064924    0.962887    11.00000    0.23117    0.14280 =
         0.18479    0.05703    0.05487    0.04635
AFIX  43
H1RA  2    0.609075    0.039190    0.942938    11.00000   -1.20000
AFIX  65
C6XA  1    0.624076    0.128705    0.965513    11.00000    0.23134    0.14234 =
         0.18355    0.06016    0.05462    0.04539
AFIX  43
H6XA  2    0.643816    0.146564    0.947359    11.00000   -1.20000
AFIX   0
C1ZA  1    0.768261    0.193939    0.950144    11.00000    0.14961    0.10537 =
         0.11150    0.04215    0.01255    0.06120
AFIX  43
H1ZA  2    0.762954    0.219615    0.970228    11.00000   -1.20000
AFIX   0
C6ZA  1    0.594486    0.713137    0.701366    11.00000    0.09358    0.07451 =
         0.17496    0.02830    0.01092    0.04000
AFIX  43
H6ZA  2    0.599341    0.754939    0.702981    11.00000   -1.20000
AFIX   0
C8ZA  1    0.836981    0.586587    1.013231    11.00000    0.16621    0.14186 =
         0.12955    0.00047    0.04825    0.01807
AFIX 137
H8ZA  2    0.846516    0.588471    0.989528    11.00000   -1.50000
H8ZB  2    0.868031    0.577631    1.025206    11.00000   -1.50000
H8ZC  2    0.837389    0.626645    1.025304    11.00000   -1.50000
AFIX   0
C0AB  1    0.445792    0.330700    0.937111    11.00000    0.10862    0.15916 =
         0.16647    0.01575    0.03163    0.02523
AFIX 137
H0AA  2    0.417117    0.349804    0.944987    11.00000   -1.50000
H0AB  2    0.480071    0.343889    0.955184    11.00000   -1.50000
H0AC  2    0.423983    0.285262    0.932069    11.00000   -1.50000
AFIX   0
C1AB  1    0.484101    0.354080    0.491127    11.00000    0.10107    0.14464 =
         0.11433    0.03259   -0.02912    0.03297
AFIX 137
H1AA  2    0.513291    0.393876    0.487110    11.00000   -1.50000
H1AB  2    0.448367    0.359489    0.500902    11.00000   -1.50000
H1AC  2    0.470271    0.323062    0.469237    11.00000   -1.50000
AFIX   0
C6AB  1    0.483396    0.102273    0.568655    11.00000    0.11037    0.14568 =
         0.17615   -0.02702   -0.00047    0.06342
AFIX 137
H6AB  2    0.468440    0.079971    0.587004    11.00000   -1.50000
H6AC  2    0.457658    0.078107    0.546899    11.00000   -1.50000
H6AD  2    0.481145    0.143048    0.574561    11.00000   -1.50000
AFIX   0
C7AB  1    0.557007   -0.068211    0.567550    11.00000    0.13629    0.14413 =
         0.17006   -0.02251    0.00944    0.04845
AFIX 137
H7AB  2    0.576241   -0.039000    0.552877    11.00000   -1.50000
H7AC  2    0.516727   -0.099031    0.556068    11.00000   -1.50000
H7AD  2    0.583679   -0.089450    0.571628    11.00000   -1.50000
AFIX   0
C9AB  1    1.052948    0.547269    0.619641    11.00000    0.12721    0.10814 =
         0.20107    0.02855    0.06313    0.02677
AFIX 137
H9AB  2    1.089460    0.560218    0.607092    11.00000   -1.50000
H9AC  2    1.066030    0.554029    0.644161    11.00000   -1.50000
H9AD  2    1.028999    0.571830    0.616880    11.00000   -1.50000
AFIX   0
C2BB  1    0.989139    1.063944    0.823698    11.00000    0.09795    0.05666 =
         0.21017    0.00634   -0.00694    0.02912
AFIX 137
H2BB  2    1.008285    1.073505    0.847356    11.00000   -1.50000
H2BC  2    0.967624    1.091150    0.822051    11.00000   -1.50000
H2BD  2    1.021170    1.070751    0.807871    11.00000   -1.50000
AFIX   0
C3BB  1    0.527887    0.610191    0.694116    11.00000    0.08423    0.07333 =
         0.17345    0.03326    0.01080    0.04726
AFIX  43
H3BB  2    0.486709    0.579681    0.691485    11.00000   -1.20000
AFIX   0
C4BB  1    0.905519    0.455596    0.990253    11.00000    0.13434    0.12356 =
         0.12442    0.01394   -0.04154    0.00192
AFIX 137
H4BA  2    0.944115    0.483698    1.004646    11.00000   -1.50000
H4BB  2    0.905330    0.413859    0.983445    11.00000   -1.50000
H4BC  2    0.870375    0.453705    1.003324    11.00000   -1.50000
AFIX   0
C6BB  1    0.382562    0.240625    0.798815    11.00000    0.08001    0.15670 =
         0.17587    0.05039    0.00486    0.04581
AFIX 137
H6BB  2    0.415927    0.225994    0.798922    11.00000   -1.50000
H6BC  2    0.344034    0.208038    0.802694    11.00000   -1.50000
H6BD  2    0.393031    0.278121    0.817171    11.00000   -1.50000
AFIX   0
C8BB  1    1.270513    0.923511    0.885042    11.00000    0.14920    0.14496 =
         0.17213    0.01632   -0.04350   -0.03183
AFIX 137
H8BA  2    1.265905    0.963080    0.891592    11.00000   -1.50000
H8BB  2    1.288201    0.921223    0.863014    11.00000   -1.50000
H8BC  2    1.298000    0.920846    0.902860    11.00000   -1.50000
AFIX   0
C9BB  1    0.775208    0.142606    0.952519    11.00000    0.15635    0.11167 =
         0.11482    0.04132    0.00900    0.05839
C0CB  1    1.104437    0.487388    0.678229    11.00000    0.11848    0.12125 =
         0.23015   -0.00116    0.04929    0.02488
AFIX 137
H0CB  2    1.142223    0.480772    0.682070    11.00000   -1.50000
H0CC  2    1.100983    0.494296    0.654949    11.00000   -1.50000
H0CD  2    1.068478    0.450603    0.680686    11.00000   -1.50000
AFIX   0
C2CB  1    0.807049    0.680216    0.932860    11.00000    0.16418    0.14986 =
         0.13754    0.00758    0.03450    0.00795
AFIX 137
H2CA  2    0.823292    0.686691    0.956812    11.00000   -1.50000
H2CB  2    0.779178    0.636392    0.924294    11.00000   -1.50000
H2CC  2    0.784339    0.706523    0.931713    11.00000   -1.50000
AFIX   0
C3CB  1    1.123101    0.376758    0.591518    11.00000    0.09785    0.11550 =
         0.15886    0.01731    0.02511    0.00493
AFIX   3
H3CA  2    1.168371    0.396378    0.594778    11.00000   -1.50000
H3CB  2    1.106541    0.404018    0.605708    11.00000   -1.50000
H3CC  2    1.108701    0.369888    0.567188    11.00000   -1.50000
AFIX   0
C5CB  1    0.637945    0.029049    0.507163    11.00000    0.12948    0.14821 =
         0.15355   -0.03964   -0.00489    0.06331
AFIX 137
H5CA  2    0.606783   -0.013781    0.503259    11.00000   -1.50000
H5CB  2    0.678904    0.029644    0.512378    11.00000   -1.50000
H5CC  2    0.637445    0.045179    0.486410    11.00000   -1.50000
AFIX   0
C1DB  1    0.444302    0.640861    0.601157    11.00000    0.10248    0.10695 =
         0.19040    0.04178   -0.01165    0.06661
C2DB  1    1.024420    0.350278    0.770900    11.00000    0.06499    0.10819 =
         0.10516    0.00947   -0.00532    0.04906
AFIX  43
H2DB  2    1.010084    0.381480    0.780195    11.00000   -1.20000
AFIX   0
C5DB  1    1.125318    0.801553    0.906293    11.00000    0.12129    0.09473 =
         0.12961    0.01709   -0.02793   -0.01864
C6DB  1    0.420940    0.009147    0.646675    11.00000    0.14255    0.15616 =
         0.18721    0.00360    0.01394    0.04678
AFIX 137
H6DB  2    0.403498    0.023761    0.629407    11.00000   -1.50000
H6DC  2    0.424492    0.035388    0.669554    11.00000   -1.50000
H6DD  2    0.393810   -0.034080    0.646491    11.00000   -1.50000
AFIX   0
C1    1    0.849823    0.887878    0.895980    11.00000    0.14452    0.15397 =
         0.15984   -0.00125    0.03189    0.03745
AFIX 137
H1A   2    0.882040    0.883274    0.909655    11.00000   -1.50000
H1B   2    0.832274    0.913486    0.910784    11.00000   -1.50000
H1C   2    0.867806    0.908027    0.877301    11.00000   -1.50000
AFIX   0
C2    1    0.942969    0.522883    0.541925    11.00000    0.14135    0.18010 =
         0.16936    0.05137    0.03863    0.03950
AFIX 137
H2A   2    0.930636    0.551896    0.532586    11.00000   -1.50000
H2B   2    0.984085    0.527247    0.535582    11.00000   -1.50000
H2C   2    0.944047    0.532259    0.567097    11.00000   -1.50000
AFIX   0
C8    1    0.996995    0.852091    0.911875    11.00000    0.16029    0.12847 =
         0.14686    0.00550    0.02549    0.02112
AFIX 137
H8A   2    1.018123    0.853399    0.933644    11.00000   -1.50000
H8B   2    0.978353    0.882606    0.915748    11.00000   -1.50000
H8C   2    1.026884    0.862036    0.894963    11.00000   -1.50000
AFIX   0
C13   1    1.071767    0.360937    0.830678    11.00000    0.14508    0.16607 =
         0.14613   -0.01061   -0.00075    0.08080
AFIX 137
H13A  2    1.084652    0.406118    0.834596    11.00000   -1.50000
H13B  2    1.105424    0.351892    0.839649    11.00000   -1.50000
H13C  2    1.035202    0.343261    0.842568    11.00000   -1.50000
AFIX   0
C15   1    0.774149    0.116690    0.987335    11.00000    0.19318    0.13603 =
         0.14138    0.06181    0.01039    0.04230
AFIX 137
H15A  2    0.731323    0.092088    0.990675    11.00000   -1.50000
H15B  2    0.792894    0.151876    1.007169    11.00000   -1.50000
H15C  2    0.797591    0.090458    0.985185    11.00000   -1.50000
AFIX  66
C19   1    0.704110    0.282623    1.028656    11.00000    0.20122    0.15546 =
         0.17652    0.06431    0.00265    0.02622
C49   1    0.718521    0.249154    1.049791    11.00000    0.20839    0.16008 =
         0.18549    0.06462   -0.00597    0.02061
AFIX  43
H49   2    0.691023    0.207452    1.049184    11.00000   -1.20000
AFIX  65
C10   1    0.773163    0.276700    1.071814    11.00000    0.20917    0.16112 =
         0.18750    0.06706   -0.00595    0.02048
AFIX  43
H10   2    0.783012    0.253825    1.086259    11.00000   -1.20000
AFIX  65
C58   1    0.813396    0.337716    1.072702    11.00000    0.21139    0.16396 =
         0.18848    0.06795   -0.00942    0.01819
AFIX  43
H58   2    0.850742    0.356542    1.087754    11.00000   -1.20000
AFIX  65
C38   1    0.798986    0.371185    1.051567    11.00000    0.21046    0.16460 =
         0.18731    0.06744   -0.00784    0.01772
AFIX  43
H38   2    0.826483    0.412886    1.052173    11.00000   -1.20000
AFIX  65
C22   1    0.744343    0.343640    1.029544    11.00000    0.20828    0.16237 =
         0.18331    0.06550   -0.00825    0.01999
AFIX  43
H22   2    0.734495    0.366515    1.015099    11.00000   -1.20000
AFIX   0
C21   1    1.101508    0.778225    0.936687    11.00000    0.15238    0.13291 =
         0.14612    0.00387   -0.02514   -0.02375
AFIX 137
H21A  2    1.130843    0.765151    0.947137    11.00000   -1.50000
H21B  2    1.061613    0.742613    0.929840    11.00000   -1.50000
H21C  2    1.096122    0.811287    0.953440    11.00000   -1.50000
AFIX  66
C24   1    0.499922    0.682476    0.794746    11.00000    0.13627    0.13569 =
         0.17628    0.01805    0.01582    0.06980
AFIX  43
H24   2    0.498035    0.722156    0.798726    11.00000   -1.20000
AFIX  65
C60   1    0.446062    0.629042    0.791658    11.00000    0.13365    0.13903 =
         0.18199    0.01434    0.02053    0.06921
C12   1    0.448824    0.570984    0.785835    11.00000    0.13144    0.13408 =
         0.17711    0.01505    0.01615    0.07229
AFIX  43
H12   2    0.412012    0.534465    0.783725    11.00000   -1.20000
AFIX  65
C56   1    0.505446    0.566359    0.783098    11.00000    0.11522    0.12322 =
         0.16658    0.01547    0.01832    0.06792
C9IA  1    0.559307    0.619791    0.786185    11.00000    0.12724    0.12597 =
         0.16602    0.02002    0.01686    0.07032
AFIX  43
H9IA  2    0.598006    0.616630    0.784315    11.00000   -1.20000
AFIX  65
C4AB  1    0.556546    0.677850    0.792009    11.00000    0.12962    0.13217 =
         0.17134    0.01633    0.01952    0.06951
AFIX   0
C25   1    0.975549    0.702484    0.579813    11.00000    0.10924    0.11549 =
         0.13940    0.05437   -0.01825   -0.01731
C26   1    0.407753    0.062617    0.951256    11.00000    0.14843    0.14723 =
         0.17356    0.06545    0.03544   -0.00168
AFIX 137
H26A  2    0.418632    0.086111    0.975267    11.00000   -1.50000
H26B  2    0.431091    0.036416    0.946497    11.00000   -1.50000
H26C  2    0.363377    0.036273    0.947400    11.00000   -1.50000
AFIX  66
C35   1    0.646261    0.537260    0.904549    11.00000    0.12949    0.13703 =
         0.14684    0.00534    0.03321    0.07177
C7ZA  1    0.601123    0.539190    0.882420    11.00000    0.13902    0.16182 =
         0.16081    0.00031    0.04021    0.07709
AFIX  43
H7ZA  2    0.605336    0.535208    0.858478    11.00000   -1.20000
AFIX  65
C76   1    0.549820    0.546947    0.895323    11.00000    0.14189    0.16495 =
         0.16370    0.00462    0.03506    0.07460
C48   1    0.543655    0.552773    0.930354    11.00000    0.14394    0.16906 =
         0.16481    0.00112    0.04156    0.07195
AFIX  43
H48   2    0.508592    0.558074    0.939173    11.00000   -1.20000
AFIX  65
C2ZA  1    0.588793    0.550842    0.952484    11.00000    0.14816    0.16373 =
         0.16315    0.00463    0.03972    0.07578
C1EA  1    0.640096    0.543086    0.939581    11.00000    0.14161    0.15835 =
         0.16017    0.00629    0.04103    0.07571
AFIX  43
H1EA  2    0.670945    0.541767    0.954705    11.00000   -1.20000
AFIX   0
C37   1    0.798436    0.125380    0.892680    11.00000    0.14941    0.10897 =
         0.11384    0.03907    0.00831    0.06119
C41   1    0.645643    0.695168    0.900376    11.00000    0.18657    0.18269 =
         0.19921    0.02594    0.05656    0.05549
AFIX 137
H41A  2    0.658620    0.677860    0.917964    11.00000   -1.50000
H41B  2    0.615078    0.661264    0.882966    11.00000   -1.50000
H41C  2    0.627252    0.723602    0.911211    11.00000   -1.50000
AFIX   0
C51   1    1.181229    0.850435    0.909871    11.00000    0.12274    0.09903 =
         0.13054    0.01703   -0.03111   -0.01813
AFIX  43
H51   2    1.202388    0.871478    0.932208    11.00000   -1.20000
AFIX   0
C52   1    1.029517    0.763930    0.572565    11.00000    0.14753    0.15390 =
         0.21653    0.05962   -0.01782   -0.04395
AFIX 137
H52A  2    1.060690    0.752517    0.560712    11.00000   -1.50000
H52B  2    1.048834    0.793591    0.594498    11.00000   -1.50000
H52C  2    1.011881    0.783089    0.558070    11.00000   -1.50000
AFIX  66
C67   1    0.325908    0.429412    0.711017    11.00000    0.06428    0.11093 =
         0.17438    0.02830    0.01832    0.03946
C5TA  1    0.269892    0.413984    0.691948    11.00000    0.06107    0.11188 =
         0.17704    0.02384    0.02345    0.04175
AFIX  43
H5TA  2    0.269334    0.421811    0.669480    11.00000   -1.20000
AFIX  65
C8LA  1    0.214694    0.387103    0.705753    11.00000    0.07007    0.11402 =
         0.17767    0.02427    0.02005    0.03619
C6RA  1    0.215511    0.375650    0.738627    11.00000    0.07206    0.11545 =
         0.17844    0.02413    0.02339    0.03547
AFIX  43
H6RA  2    0.177785    0.357278    0.748062    11.00000   -1.20000
AFIX  65
C2WA  1    0.271526    0.391078    0.757696    11.00000    0.08027    0.12019 =
         0.17935    0.02711    0.02081    0.03084
C3RA  1    0.326725    0.417959    0.743891    11.00000    0.06859    0.11495 =
         0.17704    0.02769    0.02009    0.03701
AFIX  43
H3RA  2    0.365009    0.428503    0.756924    11.00000   -1.20000
AFIX   0
C75   1    0.670229    0.150914    0.448301    11.00000    0.14355    0.22350 =
         0.14667   -0.01312   -0.02591    0.09155
AFIX 137
H75A  2    0.670146    0.149892    0.423563    11.00000   -1.50000
H75B  2    0.666692    0.189053    0.460447    11.00000   -1.50000
H75C  2    0.635186    0.114580    0.452115    11.00000   -1.50000
AFIX   0
C83   1    1.011169    0.413044    0.920788    11.00000    0.09130    0.10067 =
         0.11598    0.01204   -0.02299    0.02109
AFIX  43
H83   2    1.046262    0.435179    0.937408    11.00000   -1.20000
AFIX   0
C84   1    0.651260    0.484253    1.072325    11.00000    0.16621    0.14186 =
         0.12955    0.00047    0.04825    0.01807
AFIX  33
H84A  2    0.611583    0.448046    1.067000    11.00000   -1.50000
H84B  2    0.675986    0.480241    1.091051    11.00000   -1.50000
H84C  2    0.643935    0.522258    1.079451    11.00000   -1.50000
AFIX   0
C89   1    1.150753    0.482999    0.776096    11.00000    0.10440    0.13467 =
         0.23862   -0.02859    0.00824    0.01960
AFIX 137
H89A  2    1.119575    0.446116    0.782049    11.00000   -1.50000
H89B  2    1.192085    0.484997    0.781925    11.00000   -1.50000
H89C  2    1.144360    0.480396    0.751333    11.00000   -1.50000
AFIX   0
C92   1    0.850940    0.314560    0.449651    11.00000    0.17264    0.23753 =
         0.14738    0.02125    0.03991    0.04226
AFIX 137
H92A  2    0.863048    0.281944    0.454526    11.00000   -1.50000
H92B  2    0.881709    0.340217    0.436760    11.00000   -1.50000
H92C  2    0.810490    0.295344    0.435923    11.00000   -1.50000
AFIX   0
C94   1    0.594956    0.221986    0.519890    11.00000    0.10022    0.15344 =
         0.13765   -0.01727    0.00131    0.06478
AFIX 137
H94A  2    0.604975    0.208950    0.540262    11.00000   -1.50000
H94B  2    0.632084    0.237834    0.508128    11.00000   -1.50000
H94C  2    0.562864    0.186291    0.504168    11.00000   -1.50000
AFIX   0
C6    1    0.773745    0.913425    0.776212    11.00000    0.09795    0.05666 =
         0.21017    0.00634   -0.00694    0.02912
AFIX 137
H6A   2    0.764271    0.944484    0.792303    11.00000   -1.50000
H6B   2    0.748340    0.871744    0.779519    11.00000   -1.50000
H6C   2    0.764805    0.915734    0.752493    11.00000   -1.50000
AFIX   0
C0EA  1    0.269069    0.378017    0.794853    11.00000    0.14726    0.16558 =
         0.21077    0.04162    0.02616    0.01530
AFIX 137
H0EA  2    0.288118    0.417545    0.811925    11.00000   -1.50000
H0EB  2    0.291627    0.351918    0.796989    11.00000   -1.50000
H0EC  2    0.225926    0.356426    0.798860    11.00000   -1.50000
AFIX   0
C1MA  1    0.498488    0.553375    0.873331    11.00000    0.16130    0.20906 =
         0.19674   -0.00333    0.03766    0.05872
AFIX 137
H1MA  2    0.510732    0.597107    0.872359    11.00000   -1.50000
H1MB  2    0.459697    0.539022    0.883841    11.00000   -1.50000
H1MC  2    0.492678    0.528048    0.849932    11.00000   -1.50000
AFIX   0
C4ZA  1    0.370849    0.095767    0.729112    11.00000    0.07018    0.11505 =
         0.14529    0.04626   -0.00307   -0.01815
AFIX 137
H4ZA  2    0.332744    0.060084    0.730314    11.00000   -1.50000
H4ZB  2    0.377294    0.129988    0.748968    11.00000   -1.50000
H4ZC  2    0.405923    0.083634    0.729393    11.00000   -1.50000
AFIX   0
C91   1    0.416087    0.415250    0.837044    11.00000    0.13791    0.21047 =
         0.21951    0.06275    0.03021    0.06453
AFIX 137
H91A  2    0.440836    0.437743    0.820747    11.00000   -1.50000
H91B  2    0.403624    0.443497    0.853486    11.00000   -1.50000
H91C  2    0.379186    0.380256    0.824419    11.00000   -1.50000
AFIX   0
C7BB  1    0.378383    0.629798    0.787640    11.00000    0.17985    0.16547 =
         0.24270    0.01623    0.01992    0.08375
AFIX 137
H7BB  2    0.355447    0.614626    0.806507    11.00000   -1.50000
H7BC  2    0.356041    0.602802    0.765537    11.00000   -1.50000
H7BD  2    0.382513    0.672427    0.788432    11.00000   -1.50000
AFIX   0
C184  1    0.585727    0.559099    0.993435    11.00000    0.21138    0.21840 =
         0.20158    0.00836    0.04879    0.10227
AFIX 137
H18A  2    0.547931    0.564666    0.999352    11.00000   -1.50000
H18B  2    0.621829    0.595707    1.005520    11.00000   -1.50000
H18C  2    0.585553    0.521951    1.000371    11.00000   -1.50000
AFIX   0
HKLF 4


REM  1_a.res in P-1
REM wR2 = 0.2857, GooF = S = 1.061, Restrained GooF = 1.054 for all data
REM R1 = 0.0934 for 39414 Fo > 4sig(Fo) and 0.1641 for all 74352 data
REM 3453 parameters refined using 4843 restraints

END

WGHT      0.1309     94.7074

REM Highest difference peak  1.462,  deepest hole -1.726,  1-sigma level  0.192
Q1    1   0.7206  0.6383  0.7405  11.00000  0.05    1.46
Q2    1   0.3792  0.3799  0.6447  11.00000  0.05    1.37
Q3    1   0.9845  0.7771  0.7392  11.00000  0.05    1.26
Q4    1   0.9242  0.8203  0.8781  11.00000  0.05    1.25
Q5    1   0.7345  0.3205  0.6599  11.00000  0.05    1.25
Q6    1   0.6810  0.4393  0.7808  11.00000  0.05    1.25
Q7    1   0.8607  0.6810  0.8365  11.00000  0.05    1.21
Q8    1   0.7976  0.5854  0.7575  11.00000  0.05    1.21
Q9    1   0.7647  0.3825  0.7805  11.00000  0.05    1.19
Q10   1   1.0602  0.5572  0.7438  11.00000  0.05    1.19
Q11   1   0.7802  0.5030  0.8203  11.00000  0.05    1.18
Q12   1   0.8252  0.7138  0.7810  11.00000  0.05    1.17
Q13   1   0.6843  0.2840  0.6651  11.00000  0.05    1.15
Q14   1   0.7088  0.4055  0.7230  11.00000  0.05    1.13
Q15   1   0.7650  0.4291  0.6791  11.00000  0.05    1.12
Q16   1   0.6206  0.4586  0.7417  11.00000  0.05    1.11
Q17   1   0.8790  0.4587  0.8245  11.00000  0.05    1.11
Q18   1   0.8566  0.8428  0.8176  11.00000  0.05    1.11
Q19   1   0.6836  0.3030  0.9168  11.00000  0.05    1.09
Q20   1   0.9813  0.8877  0.7198  11.00000  0.05    1.09
Q21   1   0.8603  0.9617  0.8401  11.00000  0.05    1.08
Q22   1   0.7413  0.6374  0.8028  11.00000  0.05    1.07
Q23   1   0.7556  0.5188  0.7447  11.00000  0.05    1.07
Q24   1   1.1218  0.5615  0.7420  11.00000  0.05    1.05
Q25   1   0.7561  0.4463  0.7464  11.00000  0.05    1.05
Q26   1   0.6367  0.3212  0.9591  11.00000  0.05    1.04
Q27   1   0.7549  0.4047  0.8428  11.00000  0.05    1.03
Q28   1   0.5737  0.3638  0.7413  11.00000  0.05    1.02
Q29   1   0.7238  0.2788  0.7573  11.00000  0.05    1.01
Q30   1   0.9360  0.9422  0.7809  11.00000  0.05    1.00
Q31   1   0.6835  0.2927  0.6971  11.00000  0.05    1.00
Q32   1   0.5582  0.2226  0.7828  11.00000  0.05    0.99
Q33   1   0.7769  0.5024  0.6803  11.00000  0.05    0.99
Q34   1   0.8108  0.3263  0.8244  11.00000  0.05    0.99
Q35   1   0.9387  0.6985  0.9224  11.00000  0.05    0.98
Q36   1   0.9600  0.7976  0.8042  11.00000  0.05    0.98
Q37   1   0.7259  0.4190  0.6826  11.00000  0.05    0.97
Q38   1   0.4755  0.0015  0.6630  11.00000  0.05    0.97
Q39   1   0.6552  0.4023  0.7235  11.00000  0.05    0.96
Q40   1   1.0027  0.7544  0.8558  11.00000  0.05    0.96
Q41   1   0.9201  0.6592  0.7193  11.00000  0.05    0.95
Q42   1   1.0351  0.8989  0.7789  11.00000  0.05    0.95
Q43   1   0.7628  0.2965  0.7401  11.00000  0.05    0.94
Q44   1   1.0530  0.7810  0.7977  11.00000  0.05    0.94
Q45   1   0.5388  0.3208  0.7577  11.00000  0.05    0.94
Q46   1   0.8851  0.3752  0.7585  11.00000  0.05    0.93
Q47   1   0.5602  0.4788  0.7380  11.00000  0.05    0.93
Q48   1   0.9685  0.9203  0.8473  11.00000  0.05    0.93
Q49   1   0.8197  0.1395  0.5943  11.00000  0.05    0.92
Q50   1   0.8206  0.6750  0.9813  11.00000  0.05    0.92
Q51   1   0.7050  0.4360  0.7170  11.00000  0.05    0.91
Q52   1   0.7232  0.7389  0.7823  11.00000  0.05    0.91
Q53   1   0.5440  0.0845  0.5780  11.00000  0.05    0.90
Q54   1   0.8179  0.4613  0.6819  11.00000  0.05    0.89
Q55   1   0.7200  0.5181  0.7003  11.00000  0.05    0.89
Q56   1   0.7031  0.4653  0.6855  11.00000  0.05    0.89
Q57   1   0.7234  0.2685  0.6399  11.00000  0.05    0.89
Q58   1   0.6420  0.2782  0.6855  11.00000  0.05    0.89
Q59   1   0.6079  0.3401  0.8208  11.00000  0.05    0.88
Q60   1   0.5018 -0.0038  0.5948  11.00000  0.05    0.88
Q61   1   0.6465  0.2989  0.7570  11.00000  0.05    0.87
Q62   1   0.9008  0.8177  0.7463  11.00000  0.05    0.87
Q63   1   0.5996  0.3359  0.6826  11.00000  0.05    0.87
Q64   1   0.8261  0.4855  0.7447  11.00000  0.05    0.86
Q65   1   0.7384  0.4188  0.6406  11.00000  0.05    0.86
Q66   1   0.8043  0.3802  0.6369  11.00000  0.05    0.86
Q67   1   0.6407  0.4843  0.7169  11.00000  0.05    0.85
Q68   1   0.6783  0.4809  0.8564  11.00000  0.05    0.84
Q69   1   0.8494  0.6525  0.9405  11.00000  0.05    0.84
Q70   1   0.6815  0.5408  0.8018  11.00000  0.05    0.83
Q71   1   0.6980  0.3166  0.7983  11.00000  0.05    0.83
Q72   1   0.7585  0.7094  0.8600  11.00000  0.05    0.82
Q73   1   0.7785  0.4814  0.7582  11.00000  0.05    0.82
Q74   1   0.6388  0.3367  0.7615  11.00000  0.05    0.82
Q75   1   0.5803  0.2429  0.7978  11.00000  0.05    0.81
Q76   1   0.6411  0.3632  0.7378  11.00000  0.05    0.81
Q77   1   0.6056  0.2387  0.7376  11.00000  0.05    0.80
Q78   1   0.6459  0.1796  0.6620  11.00000  0.05    0.80
Q79   1   0.8594  0.4364  0.7308  11.00000  0.05    0.79
Q80   1   0.7802  0.7546  0.7193  11.00000  0.05    0.79
Q81   1   0.7046  0.3634  0.6594  11.00000  0.05    0.79
Q82   1   0.4600  0.6393  0.8232  11.00000  0.05    0.79
Q83   1   0.9382  0.6810  0.7802  11.00000  0.05    0.78
Q84   1   1.0489  0.8735  0.8605  11.00000  0.05    0.77
Q85   1   0.8809  0.0982  0.5566  11.00000  0.05    0.77
Q86   1   0.5766  0.3960  0.7380  11.00000  0.05    0.77
Q87   1   0.3820  0.6257  0.8220  11.00000  0.05    0.77
Q88   1   1.1373  0.4973  0.7321  11.00000  0.05    0.77
Q89   1   0.8589  0.4806  0.7588  11.00000  0.05    0.77
Q90   1   0.6797  0.5004  0.8233  11.00000  0.05    0.76
Q91   1   0.9020  0.7769  0.6798  11.00000  0.05    0.76
Q92   1   0.7795  0.2380  0.6998  11.00000  0.05    0.76
Q93   1   0.9070  0.6225  0.7216  11.00000  0.05    0.76
Q94   1   0.9258  0.3747  0.7204  11.00000  0.05    0.76
Q95   1   0.6937  0.3597  0.7614  11.00000  0.05    0.75
Q96   1   0.4617  0.4420  0.7426  11.00000  0.05    0.75
Q97   1   0.6790  0.2644  0.8038  11.00000  0.05    0.74
Q98   1   0.5442  0.0744  0.6434  11.00000  0.05    0.74
Q99   1   0.5743  0.4520  0.8046  11.00000  0.05    0.74
;
_shelx_res_checksum                8590
_shelx_hkl_file
;
  -1   0   0  118.29   11.60
   1   0   0  110.29   11.60
  -2   0   0 2070.29  197.68
   2   0   0 2039.20  197.68
  -3   0   0   60.09    8.10
   3   0   0   44.40    7.20
  -4   0   0  318.37   32.40
  -4   0   0  311.97   30.40
   4   0   0  297.47   32.60
  -5   0   0    2.90    3.60
  -5   0   0   -0.90    1.60
  -5   0   0    5.50    5.50
   5   0   0    5.50    5.90
  -6   0   0  136.19   13.80
  -6   0   0  106.09   17.50
  -6   0   0  122.99   12.60
   6   0   0  129.49   19.10
  -7   0   0  187.58   19.00
  -7   0   0  181.68   17.80
  -7   0   0  158.88   23.30
   7   0   0  180.18   24.60
  -8   0   0    5.10    8.70
  -8   0   0    7.00    2.40
   8   0   0    5.50    7.40
   8   0   0    8.70    9.50
  -9   0   0    8.80    9.60
   9   0   0   -0.20    7.30
   9   0   0   -0.10   11.00
 -10   0   0   79.59   16.90
  10   0   0  104.19   18.30
  10   0   0   59.19    6.70
  10   0   0   94.79   20.60
 -11   0   0  110.49   11.50
 -11   0   0   94.89   20.20
  11   0   0   70.79   23.00
  11   0   0  128.29   12.00
  11   0   0  102.49   10.70
  11   0   0   90.09   20.20
 -12   0   0   22.70    3.90
 -12   0   0   16.20   18.90
  12   0   0   10.10   11.80
  12   0   0   -2.80   18.70
  12   0   0   25.80    5.00
 -13   0   0   24.00    4.20
  13   0   0   12.30    4.70
  13   0   0    9.60   12.20
 -14   0   0 1163.08  115.99
 -14   0   0 1104.29  110.19
  14   0   0 1167.68  110.59
  15   0   0  231.98   24.50
 -16   0   0  628.84   63.09
 -16   0   0  662.43   72.09
  16   0   0  570.04   75.19
  16   0   0  685.13   63.69
 -17   0   0  226.28   36.60
 -17   0   0  233.68   22.90
  17   0   0  152.28   37.00
  17   0   0  216.78   23.70
 -18   0   0   -6.30   17.60
 -18   0   0    9.10    4.60
  18   0   0   -3.50    5.10
  18   0   0   -1.10   18.60
 -19   0   0    5.00    4.40
 -19   0   0   10.80   19.60
  19   0   0    4.00    6.70
  19   0   0   22.60   31.90
 -20   0   0    9.80   19.10
 -20   0   0   -0.30    4.40
  20   0   0   -7.60   26.30
  20   0   0    7.00    6.30
 -21   0   0   17.20    5.90
 -21   0   0    8.50   21.70
  21   0   0   -1.40   37.30
  21   0   0   33.50    9.20
 -22   0   0    5.70    5.30
 -22   0   0  -29.30   21.60
  22   0   0   32.60    8.70
  22   0   0   22.90   42.70
 -23   0   0  -42.30   24.00
 -23   0   0  -13.00    5.60
  23   0   0    9.30    7.70
  23   0   0   10.60   45.60
 -24   0   0   97.79   31.70
 -24   0   0   72.09   10.50
  24   0   0   59.49   12.20
  24   0   0   31.20   54.09
 -25   0   0   49.99    8.70
  25   0   0   13.50   60.79
  25   0   0   28.80    9.90
 -26   0   0   10.30    6.00
  26   0   0   13.80    7.80
  26  -1   0   10.70    7.40
  26  -1   0   28.10   79.29
 -26   1   0    8.70    6.20
  25  -1   0  134.59   16.50
  25  -1   0   85.79   63.69
 -25   1   0   98.49   63.09
 -25   1   0   82.09   12.70
  24  -1   0   13.40   53.49
  24  -1   0   35.20   10.20
 -24   1   0   16.50    6.60
 -24   1   0  -43.40   26.70
  23  -1   0   23.40   43.60
  23  -1   0   65.49   12.20
 -23   1   0   97.09   11.30
 -23   1   0   21.60   25.70
  22  -1   0   17.30   42.40
  22  -1   0   17.10    8.50
 -22   1   0   12.90    6.00
 -22   1   0   39.80   22.90
  21  -1   0   18.80    7.50
  21  -1   0   10.00   35.50
 -21   1   0   10.90    5.40
 -21   1   0   30.20   20.50
  20  -1   0    8.90    7.00
  20  -1   0   -5.20   30.60
 -20   1   0   11.50    5.30
 -20   1   0   21.50   20.80
  19  -1   0   58.49   27.00
  19  -1   0   38.10    8.50
 -19   1   0   49.70   22.40
 -19   1   0   38.40    7.10
  18  -1   0   25.10   25.60
  18  -1   0   35.40    8.50
 -18   1   0   45.50    7.30
 -18   1   0   44.30   22.20
  17  -1   0   30.80   22.80
  17  -1   0   45.20    8.60
 -17   1   0   40.60   19.60
 -17   1   0   69.09    8.30
  16  -1   0 1088.39  123.79
  16  -1   0 1197.38  113.19
 -16   1   0 1190.88  112.69
 -16   1   0 1138.79  119.39
  15  -1   0  137.29   16.00
 -15   1   0  141.39   15.20
  14  -1   0  302.47   48.10
  14  -1   0  167.88   18.70
 -14   1   0  177.88   18.20
  13  -1   0  159.18   35.90
  13  -1   0  130.69   14.40
  13  -1   0   74.39   29.60
 -13   1   0  138.69   13.90
  12  -1   0   87.39   17.80
  12  -1   0  136.89   13.40
 -12   1   0  115.69   26.20
  11  -1   0   21.90    4.30
  11  -1   0   25.50    3.10
  11  -1   0   12.00    9.70
  11  -1   0    4.90   16.40
 -11   1   0   37.90   13.90
  10  -1   0 1676.93  163.08
  10  -1   0 1548.05  170.08
  10  -1   0 1818.42  168.28
  10  -1   0 1693.43  163.48
 -10   1   0 1635.74  169.58
 -10   1   0 1665.03  163.28
 -10   1   0 1852.61  164.38
   9  -1   0 1054.79  100.09
   9  -1   0 1077.29  104.49
   9  -1   0  921.01  106.09
  -9   1   0 1060.79  106.19
  -9   1   0 1049.20  100.29
  -9   1   0 1074.29  101.29
   8  -1   0  190.88   24.70
   8  -1   0  180.28   19.80
   8  -1   0  208.78   28.80
  -8   1   0  225.48   20.20
  -8   1   0  223.28   21.50
   7  -1   0  100.29   14.80
   7  -1   0   73.19    7.80
   7  -1   0   98.59   18.40
  -7   1   0   73.59    8.30
  -7   1   0   77.79   10.20
  -7   1   0   96.29   15.20
   6  -1   0   13.20    5.90
   6  -1   0   14.80    8.40
  -6   1   0   14.40    7.80
  -6   1   0   26.00    3.40
   5  -1   0   60.69    9.10
   5  -1   0   66.29   10.60
  -5   1   0   82.69   11.20
  -5   1   0   56.99    7.00
   4  -1   0   63.29    9.50
   4  -1   0   84.09   12.50
  -4   1   0   61.39   10.20
   3  -1   0  157.48   17.40
   3  -1   0  114.59   14.60
  -3   1   0  161.68   17.00
   2  -1   0 4334.17  423.16
  -2   1   0 4495.55  423.66
   1  -1   0 6102.09  583.64
  -1   1   0 6087.99  583.84
  -2  -1   0  507.95   49.80
   2   1   0  511.65   49.90
  -3  -1   0  103.99   12.40
   3   1   0  103.69   12.90
  -4  -1   0   74.39   10.50
  -4  -1   0   60.59    6.80
   4   1   0   77.59   11.60
  -5  -1   0   10.20    6.90
  -5  -1   0    8.20    2.10
  -5  -1   0    5.40    5.10
   5   1   0    9.70    6.50
  -6  -1   0   64.39   11.00
  -6  -1   0   40.90    5.40
   6   1   0   44.70   10.10
  -7  -1   0  117.19   12.00
  -7  -1   0  122.79   18.20
   7   1   0  114.39   18.90
  -8  -1   0   22.10   10.20
  -8  -1   0   18.60    3.20
   8   1   0    4.20   10.10
   8   1   0   18.70    9.70
  -9  -1   0  251.37   24.30
  -9  -1   0  213.28   31.60
   9   1   0  221.18   34.30
   9   1   0  287.17   30.60
 -10  -1   0   -9.90   12.00
 -10  -1   0   -0.20    2.40
  10   1   0   21.50   15.40
  10   1   0   -5.50    8.00
 -11  -1   0 1718.73  187.88
 -11  -1   0 1916.61  181.38
 -11  -1   0 2005.10  185.68
  11   1   0 2000.90  187.78
  11   1   0 1793.72  189.78
 -12  -1   0   83.99    9.20
  12   1   0   48.80   25.80
  12   1   0   70.19    9.50
 -13  -1   0  203.78   21.50
 -13  -1   0  212.48   30.60
  13   1   0  222.38   22.00
 -14  -1   0  387.66   33.90
 -14  -1   0  258.57   42.00
  14   1   0  331.57   34.30
  14   1   0  303.07   45.70
 -15  -1   0 1019.30  100.89
 -15  -1   0 1095.69  108.09
  15   1   0 1063.69  101.39
  15   1   0  984.50  112.09
 -16  -1   0  127.09   26.10
  16   1   0   77.29   22.50
 -17  -1   0    7.30   18.30
 -17  -1   0    9.70    4.80
  17   1   0   -6.80   22.70
  17   1   0    7.20    5.70
 -18  -1   0   40.30    7.50
 -18  -1   0   86.99   25.20
  18   1   0   62.69    9.70
  18   1   0   31.00   18.80
 -19  -1   0   26.10   20.20
 -19  -1   0   28.90    6.40
  19   1   0    8.70   32.60
  19   1   0   23.80    8.00
 -20  -1   0   28.50   20.50
 -20  -1   0   16.50    6.10
  20   1   0   14.20    6.70
  20   1   0    7.80   28.50
 -21  -1   0   19.40    6.30
 -21  -1   0   28.40   22.70
  21   1   0   11.90   39.40
  21   1   0   12.60    7.70
 -22  -1   0    0.90   25.20
 -22  -1   0   48.70    9.10
  22   1   0   80.39   12.50
  22   1   0   65.09   49.40
 -23  -1   0    4.80    6.00
 -23  -1   0   24.80   27.70
  23   1   0  -11.30    7.60
  23   1   0  -45.20   53.29
 -24  -1   0   -6.20   32.80
 -24  -1   0    8.70    5.90
  24   1   0  -25.90   59.29
  24   1   0   16.10    9.00
 -25  -1   0   10.80    6.20
  25   1   0  -13.50   68.69
  25   1   0   13.80    8.70
  26  -2   0  -67.19   70.89
  26  -2   0    9.00    8.20
 -26   2   0   12.90    6.70
  25  -2   0   41.30   62.39
  25  -2   0   80.99   13.10
 -25   2   0   27.80   32.40
 -25   2   0   56.99    9.70
  24  -2   0   84.69   14.00
  24  -2   0   31.30   49.20
 -24   2   0   76.69   11.40
 -24   2   0  123.39   30.50
  23  -2   0   -2.70    7.80
  23  -2   0    3.30   45.20
 -23   2   0   -5.30    4.90
 -23   2   0   22.00   22.60
  22  -2   0    1.20    7.30
  22  -2   0   27.70   41.50
 -22   2   0   24.90   20.80
  21  -2   0  -32.10   32.50
  21  -2   0   19.90    7.50
 -21   2   0   -0.40   19.50
 -21   2   0   18.10    5.50
  20  -2   0   62.19   10.90
  20  -2   0   54.89   33.00
 -20   2   0   65.89    9.10
 -20   2   0   57.39   23.70
  19  -2   0  563.34   55.69
  19  -2   0  460.05   73.49
 -19   2   0  560.14   54.79
 -19   2   0  578.34   65.09
  18  -2   0  140.89   15.40
  18  -2   0   47.50   29.40
 -18   2   0   94.79   26.20
 -18   2   0  108.29   13.50
  17  -2   0    5.90   18.10
  17  -2   0   36.20    7.50
 -17   2   0   43.20    6.70
  16  -2   0  306.97   35.10
 -16   2   0  385.96   34.70
  15  -2   0   56.19    7.80
  15  -2   0   18.80   17.00
 -15   2   0   52.79    7.00
  14  -2   0  458.55   71.29
  14  -2   0  515.25   57.79
  14  -2   0  495.35   48.50
 -14   2   0  490.25   48.10
  13  -2   0  100.49   33.10
  13  -2   0   90.09   12.10
  13  -2   0  115.59   23.70
 -13   2   0  124.89   11.80
  12  -2   0  223.28   21.40
  12  -2   0  234.68   30.10
  12  -2   0  163.88   34.40
 -12   2   0  198.38   32.60
 -12   2   0  202.18   21.00
  11  -2   0   11.70   10.30
  11  -2   0   23.30    4.50
  11  -2   0   23.40   16.30
  11  -2   0   22.10    3.30
 -11   2   0   39.30    7.80
 -11   2   0   29.40    4.20
 -11   2   0   22.20   15.20
  10  -2   0  226.58   22.30
  10  -2   0  222.18   21.70
  10  -2   0  231.38   34.50
  10  -2   0  209.68   28.30
 -10   2   0  218.48   32.60
   9  -2   0  895.21   85.09
   9  -2   0  876.31   91.59
   9  -2   0  860.71   84.79
   9  -2   0  947.51   89.19
  -9   2   0  898.21   85.99
  -9   2   0  856.41   84.99
  -9   2   0  864.21   90.89
   8  -2   0   13.70    9.80
   8  -2   0   -1.00    2.20
   8  -2   0    2.70    1.40
   8  -2   0   11.40    7.10
  -8   2   0    0.50    4.60
  -8   2   0    9.60    2.50
  -8   2   0   -2.20    7.60
   7  -2   0   11.20    2.60
   7  -2   0   -3.80    6.50
   7  -2   0    3.00    7.30
   7  -2   0   12.80    2.00
  -7   2   0    2.40    6.30
  -7   2   0   19.40    6.00
  -7   2   0   22.90    3.00
   6  -2   0  182.88   23.10
   6  -2   0  167.58   17.10
   6  -2   0  163.68   16.80
   6  -2   0  203.48   20.80
  -6   2   0  173.08   18.60
  -6   2   0  179.88   22.30
   5  -2   0 1535.55  143.89
   5  -2   0 1420.46  142.09
  -5   2   0 1593.24  145.19
  -5   2   0 1399.46  142.69
   4  -2   0   37.60    7.70
   4  -2   0   61.19    8.50
  -4   2   0   46.70    8.10
   3  -2   0 1229.08  125.69
   3  -2   0 1367.46  125.09
  -3   2   0 1284.17  125.79
   2  -2   0 1362.46  132.09
   2  -2   0 1298.17  132.59
  -2   2   0 1456.95  132.79
   1  -2   0 1658.03  169.78
   1  -2   0 1866.81  169.68
  -1   2   0 1773.42  169.78
   0  -2   0  175.68   19.40
   0   2   0  219.98   19.40
   1   2   0 1082.59   98.49
   1   2   0  966.30   98.39
  -2  -2   0  207.58   21.70
   2   2   0  222.38   21.90
  -3  -2   0   79.29   10.80
  -3  -2   0  103.29   12.90
  -3  -2   0   89.69    8.80
   3   2   0   82.59   11.60
  -4  -2   0   82.79   12.00
  -4  -2   0   62.39    9.80
  -4  -2   0   49.80    6.30
  -4  -2   0   70.79    9.20
   4   2   0   65.59   10.00
  -5  -2   0  135.19   17.40
  -5  -2   0  125.99   15.30
  -5  -2   0  106.39   15.30
  -5  -2   0  124.39   12.00
   5   2   0  104.69   16.50
  -6  -2   0   98.79   11.60
  -6  -2   0   69.49    8.10
  -6  -2   0   76.29   12.80
   6   2   0   77.39   13.20
  -7  -2   0  136.99   19.20
  -7  -2   0  113.49   12.40
  -7  -2   0  141.99   17.30
  -7  -2   0  123.29   18.20
   7   2   0  115.69   18.40
  -8  -2   0  928.81   89.19
  -8  -2   0  918.61   93.69
  -8  -2   0  991.80   92.89
   8   2   0  866.71   94.69
  -9  -2   0    6.20   11.80
  -9  -2   0    2.50    2.50
  -9  -2   0    6.80   10.20
   9   2   0   -6.90   11.70
   9   2   0    8.60    9.10
 -10  -2   0  305.57   26.50
 -10  -2   0  225.38   35.60
 -10  -2   0  288.97   33.50
  10   2   0  222.38   33.30
  10   2   0  206.28   36.90
 -11  -2   0 1088.19  110.89
 -11  -2   0 1241.28  116.19
  11   2   0 1247.58  117.99
  11   2   0 1061.19  120.99
 -12  -2   0   34.70    5.40
 -12  -2   0   38.40   16.40
  12   2   0   11.20   13.20
  12   2   0   51.89    6.60
 -13  -2   0   66.99   19.90
 -13  -2   0   68.59    8.90
  13   2   0   51.19   19.80
  13   2   0   88.89   10.00
 -14  -2   0 1536.15  156.08
 -14  -2   0 1522.25  149.69
  14   2   0 1600.24  150.08
 -15  -2   0  137.69   28.50
 -15  -2   0  153.28   17.30
  15   2   0  174.48   18.10
  15   2   0  138.39   35.30
 -16  -2   0  -27.20   16.50
 -16  -2   0    1.40    3.80
  16   2   0    1.30   13.00
  16   2   0    3.50    5.60
 -17  -2   0  274.17   27.10
 -17  -2   0  198.08   38.30
  17   2   0  276.37   28.10
  17   2   0  240.18   49.60
 -18  -2   0  461.05   46.10
 -18  -2   0  439.76   57.39
  18   2   0  473.75   47.00
 -19  -2   0   12.40    5.90
 -19  -2   0   12.30   21.20
  19   2   0   17.60   32.80
  19   2   0   10.60    7.40
 -20  -2   0  -18.70   20.00
 -20  -2   0    0.20    4.70
  20   2   0    2.20    6.10
  20   2   0  -41.80   33.50
 -21  -2   0   -2.20    5.10
 -21  -2   0   -4.90   23.40
  21   2   0    6.50    6.40
  21   2   0  -29.90   34.70
 -22  -2   0  121.29   32.20
 -22  -2   0  131.59   15.10
  22   2   0   52.79   48.30
  22   2   0   92.99   15.00
 -23  -2   0    2.40    6.30
 -23  -2   0   47.10   29.70
  23   2   0  -23.00   56.19
  23   2   0   -2.50    7.10
  24   2   0  -23.80   59.99
 -25  -2   0    5.80    5.50
  25   2   0    6.70    7.90
  27  -3   0    6.30    7.20
  26  -3   0   31.70    9.20
  26  -3   0  -58.59   67.19
  25  -3   0   12.80    8.40
  25  -3   0  -12.20   53.59
 -25   3   0    9.90   27.70
  24  -3   0   23.30    9.40
  24  -3   0  -24.10   52.39
 -24   3   0   20.80    6.40
  23  -3   0  116.79   55.19
  23  -3   0  236.88   25.50
 -23   3   0  232.78   23.40
 -23   3   0  140.99   35.70
  22  -3   0  168.28   19.00
  22  -3   0  127.99   46.40
 -22   3   0   98.69   28.80
 -22   3   0  145.39   17.00
  21  -3   0   62.99   10.80
  21  -3   0   -6.30   31.70
 -21   3   0   71.39   24.70
 -21   3   0   65.39    9.20
  20  -3   0   40.80   32.00
 -20   3   0    1.40   21.20
  19  -3   0  992.60   92.29
  19  -3   0  821.52  107.19
 -19   3   0  937.91   91.39
 -19   3   0  931.81   99.39
  18  -3   0  581.24   82.79
  18  -3   0  731.03   68.49
  17  -3   0  308.17   30.80
  17  -3   0  301.07   50.09
 -17   3   0  286.67   29.80
  16  -3   0    8.80   18.00
  16  -3   0   11.70    5.30
 -16   3   0   11.60    4.00
  15  -3   0  342.67   33.40
  15  -3   0  284.07   43.80
 -15   3   0  334.97   32.90
  14  -3   0  465.55   82.59
  14  -3   0  265.07   27.00
 -14   3   0  264.27   26.50
 -14   3   0  238.88   43.90
  13  -3   0  448.76   42.20
  13  -3   0  386.86   49.40
 -13   3   0  479.65   43.80
 -13   3   0  410.06   41.80
 -13   3   0  328.37   56.49
  12  -3   0    3.20    8.20
  12  -3   0    2.70   15.00
  12  -3   0   17.50    4.00
 -12   3   0   16.50    6.40
 -12   3   0   24.30    3.70
 -12   3   0   25.70   22.20
  11  -3   0    2.20    1.80
  11  -3   0    0.40    2.70
  11  -3   0   12.30    9.30
  11  -3   0   -3.60   14.50
 -11   3   0    6.80   13.70
 -11   3   0   10.40    6.10
 -11   3   0   -0.10    2.70
  10  -3   0   16.60   14.60
  10  -3   0   22.70    4.00
  10  -3   0   16.30    9.90
  10  -3   0   22.30    3.20
 -10   3   0   28.70    4.00
 -10   3   0   30.00    7.70
 -10   3   0   22.50   11.20
   9  -3   0  104.19   19.80
   9  -3   0  147.79   19.90
   9  -3   0  136.79   13.80
   9  -3   0  127.49   13.30
  -9   3   0  156.88   16.10
   8  -3   0  976.50   91.89
   8  -3   0  926.31   88.29
   8  -3   0  918.01   88.49
  -8   3   0 1001.70   94.19
  -8   3   0  829.62   88.39
  -8   3   0  906.91   89.49
   7  -3   0  298.67   30.90
   7  -3   0  279.97   27.20
   7  -3   0  268.77   26.90
   7  -3   0  253.17   33.60
  -7   3   0  301.47   33.00
  -7   3   0  277.97   28.60
   6  -3   0    8.40    7.10
   6  -3   0    0.40    6.10
   6  -3   0    4.00    1.50
   6  -3   0    8.40    2.20
  -6   3   0    5.90    5.10
  -6   3   0   -0.40    6.70
   5  -3   0 1434.16  142.79
   5  -3   0 1443.16  139.79
   5  -3   0 1629.54  141.69
   5  -3   0 1399.96  139.69
  -5   3   0 1398.56  140.49
   4  -3   0   22.00   10.50
   4  -3   0   13.10    5.50
  -4   3   0   20.00    6.60
   3  -3   0    9.30    6.30
   3  -3   0    6.00    4.10
  -3   3   0    3.60    4.40
   2  -3   0  243.98   24.90
  -2   3   0  245.68   25.40
   1  -3   0  309.87   31.40
   1  -3   0  327.47   31.50
  -1   3   0  307.47   31.30
   0  -3   0  241.28   22.30
   0   3   0  208.08   22.00
  -2  -3   0 2346.27  225.28
   2   3   0 2326.37  224.38
  -3  -3   0  313.17   31.60
  -3  -3   0  324.27   30.30
  -3  -3   0  304.97   33.30
   3   3   0  301.37   31.80
  -4  -3   0 1187.88  107.69
  -4  -3   0  980.90  105.19
   4   3   0 1149.39  107.29
  -5  -3   0   33.30   11.10
  -5  -3   0   19.90    7.40
  -5  -3   0   33.10    3.80
   5   3   0   16.90    7.30
  -6  -3   0  152.98   21.60
  -6  -3   0  155.58   15.70
  -6  -3   0  147.19   18.70
   6   3   0  175.98   22.30
  -7  -3   0   57.09   14.50
  -7  -3   0   57.99   10.30
   7   3   0   73.19   14.50
  -8  -3   0  187.48   27.80
  -8  -3   0  201.58   29.40
  -8  -3   0  221.98   21.30
   8   3   0  219.58   30.50
  -9  -3   0 3075.09  283.17
  -9  -3   0 2786.52  279.37
   9   3   0 2814.82  285.07
   9   3   0 3002.70  284.27
 -10  -3   0   92.49   18.60
  10   3   0   85.29   21.50
  10   3   0   63.19   15.40
 -11  -3   0  123.09   13.50
 -11  -3   0  140.29   23.40
  11   3   0  120.49   30.20
  11   3   0  142.29   26.20
 -12  -3   0   53.79   18.10
 -12  -3   0   44.80    6.20
  12   3   0   44.00   23.20
  12   3   0   34.10   12.60
 -13  -3   0  221.38   35.30
 -13  -3   0  269.17   26.70
  13   3   0  290.07   44.10
  13   3   0  280.67   27.10
  13   3   0  213.38   44.10
 -14  -3   0  407.76   43.20
 -14  -3   0  413.26   52.39
  14   3   0  488.35   56.49
  14   3   0  467.15   43.80
 -15  -3   0  539.15   53.39
 -15  -3   0  526.65   62.59
  15   3   0  559.94   53.89
  15   3   0  523.95   67.29
 -16  -3   0  120.59   27.80
 -16  -3   0  100.99   12.10
  16   3   0   70.19   23.50
  16   3   0  102.89   13.30
 -17  -3   0   16.90    5.50
 -17  -3   0   25.00   21.80
  17   3   0   11.70   24.10
 -18  -3   0  250.27   42.00
 -18  -3   0  278.87   27.60
  18   3   0  251.87   28.60
  18   3   0  267.17   55.39
 -19  -3   0   33.10   24.00
 -19  -3   0   22.20    5.90
  19   3   0   15.50    7.10
  19   3   0   61.99   30.30
 -20  -3   0   30.60    6.90
 -20  -3   0   14.40   21.20
  20   3   0   43.60   41.50
  20   3   0   42.80    9.30
 -21  -3   0   11.70    6.70
 -21  -3   0    6.50   23.20
  21   3   0   72.89   49.10
  21   3   0    6.50    7.40
 -22  -3   0  144.89   36.10
 -22  -3   0  142.19   18.30
  22   3   0  239.28   66.49
  22   3   0  159.48   19.80
 -23  -3   0   20.60    7.40
 -23  -3   0    4.60   32.00
  23   3   0  -47.70   57.49
  23   3   0   32.10    9.30
 -24  -3   0   49.60    9.20
  24   3   0   38.80   10.10
  24   3   0   80.49   67.39
  27  -4   0   -3.90   84.49
  27  -4   0   17.20    7.40
  26  -4   0   32.50    8.70
  26  -4   0  -60.99   67.59
 -26   4   0   28.60    7.20
 -26   4   0   16.00   46.80
  25  -4   0   56.79   55.39
 -25   4   0   83.79   29.30
  24  -4   0   -3.70   48.50
 -24   4   0   25.80    6.60
 -24   4   0  -11.50   21.80
  23  -4   0  117.79   14.60
  23  -4   0   72.89   49.10
 -23   4   0   73.59   11.00
 -23   4   0   49.60   25.00
  22  -4   0  133.79   18.20
  22  -4   0   77.19   39.70
 -22   4   0  156.88   16.10
 -22   4   0  113.59   29.10
  21  -4   0  167.98   45.60
  21  -4   0  218.98   22.50
 -21   4   0  175.18   34.20
 -21   4   0  178.18   20.60
  20  -4   0  463.15   47.90
  20  -4   0  353.06   67.59
 -20   4   0  498.55   46.80
  19  -4   0 1157.68  105.09
  19  -4   0  975.90  119.69
 -19   4   0 1035.80  103.99
  18  -4   0  186.18   40.60
  18  -4   0  228.08   23.70
 -18   4   0  207.78   22.50
  17  -4   0  193.28   37.90
  17  -4   0  296.67   28.10
 -17   4   0  263.87   27.00
  16  -4   0  392.86   37.60
  16  -4   0  393.56   49.99
 -16   4   0  350.46   36.80
  15  -4   0  415.26   40.00
  15  -4   0  291.77   61.69
  15  -4   0  384.46   49.70
 -15   4   0  415.16   39.40
  14  -4   0  295.57   53.89
  14  -4   0  401.06   47.70
  14  -4   0  391.46   38.40
 -14   4   0  383.96   38.00
 -14   4   0  415.46   40.30
 -14   4   0  372.66   57.29
  13  -4   0   58.79    8.00
  13  -4   0   38.20   21.70
  13  -4   0   38.00   12.90
 -13   4   0   75.99   10.70
 -13   4   0   76.19    8.00
 -13   4   0   56.79   21.70
  12  -4   0   27.30   18.10
  12  -4   0   37.60    5.60
  12  -4   0   33.20   12.00
 -12   4   0   20.80   15.80
 -12   4   0   44.20    5.50
 -12   4   0   42.90    9.00
  11  -4   0  567.24   55.09
  11  -4   0  478.25   65.09
  11  -4   0  606.44   60.59
  11  -4   0  548.45   54.69
 -11   4   0  594.54   54.99
 -11   4   0  578.54   56.49
  10  -4   0  932.51   93.99
  10  -4   0  920.11   89.59
  10  -4   0  909.41   89.29
 -10   4   0  957.50   90.89
 -10   4   0  930.51   89.59
   9  -4   0  564.44   62.89
   9  -4   0  543.45   55.19
   9  -4   0  550.94   55.39
   9  -4   0  545.75   59.29
  -9   4   0  626.54   62.89
  -9   4   0  628.94   56.99
   8  -4   0 1115.19  113.19
   8  -4   0 1202.88  113.39
   8  -4   0 1218.38  116.59
  -8   4   0 1216.38  118.79
  -8   4   0 1163.48  114.49
   7  -4   0  110.19   15.30
   7  -4   0   98.69   10.40
   7  -4   0  118.19   17.80
   7  -4   0   96.19   10.00
  -7   4   0   83.29   12.90
  -7   4   0  133.49   19.00
   6  -4   0  462.35   42.90
   6  -4   0  418.56   39.90
   6  -4   0  423.26   45.00
   6  -4   0  389.96   39.70
  -6   4   0  376.76   41.10
  -6   4   0  434.36   44.70
   5  -4   0  841.92   74.79
   5  -4   0  699.73   72.59
   5  -4   0  758.72   76.29
   5  -4   0  742.13   72.69
  -5   4   0  817.92   76.39
  -5   4   0  711.93   73.69
   4  -4   0   -2.90    5.20
   4  -4   0   10.80    7.70
   4  -4   0    9.20    6.60
   4  -4   0    4.00    1.40
  -4   4   0    2.40    5.60
   3  -4   0  490.75   48.60
   3  -4   0  473.85   49.30
  -3   4   0  504.25   49.60
   2  -4   0  271.47   28.70
   2  -4   0  293.97   28.90
  -2   4   0  263.57   28.60
   1  -4   0  376.96   36.30
   1  -4   0  331.57   34.10
  -1   4   0  327.87   33.90
   0  -4   0  618.24   61.69
  -1  -4   0  724.23   65.39
  -1  -4   0  668.13   62.99
  -1  -4   0  590.84   62.69
  -2  -4   0  867.71   82.39
  -2  -4   0  786.12   79.89
  -2  -4   0  810.12   80.29
   2   4   0  874.81   80.99
  -3  -4   0   49.80    6.20
  -3  -4   0   65.89    8.60
  -3  -4   0   44.50   12.20
   3   4   0   60.49    9.20
   3   4   0   60.29    9.20
  -4  -4   0  362.66   40.80
  -4  -4   0  431.96   43.00
  -4  -4   0  399.46   39.20
   4   4   0  437.86   41.70
  -5  -4   0  964.10   91.29
  -5  -4   0  860.51   87.99
   5   4   0  975.50   90.89
   5   4   0  884.71   90.69
  -6  -4   0  897.01   88.09
  -6  -4   0  832.22   84.49
   6   4   0  839.52   87.99
   6   4   0  964.40   88.39
  -7  -4   0  117.49   16.30
  -7  -4   0  117.89   20.30
  -7  -4   0  124.39   13.10
   7   4   0  168.98   21.90
   7   4   0  123.39   19.80
  -8  -4   0  324.07   34.20
   8   4   0  291.07   38.50
   8   4   0  320.17   39.60
  -9  -4   0  641.84   68.79
  -9  -4   0  624.74   62.19
  -9  -4   0  626.84   67.59
   9   4   0  676.53   70.09
   9   4   0  594.34   70.89
   9   4   0  713.43   68.69
 -10  -4   0  389.96   45.40
 -10  -4   0  415.36   39.10
  10   4   0  385.36   52.79
  10   4   0  388.86   46.50
  10   4   0  380.76   50.89
 -11  -4   0  113.89   12.90
 -11  -4   0  130.69   22.70
  11   4   0  146.29   26.60
 -12  -4   0  109.69   23.10
 -12  -4   0  125.09   12.30
  12   4   0  106.59   12.80
  12   4   0   92.39   31.60
  12   4   0   74.29   20.30
 -13  -4   0  188.68   21.90
 -13  -4   0  220.28   33.30
  13   4   0  249.38   22.50
  13   4   0  174.48   34.00
 -14  -4   0   51.29   22.30
 -14  -4   0   82.09    9.70
  14   4   0   58.59   24.20
  14   4   0   69.79   10.30
 -15  -4   0   53.79   22.60
 -15  -4   0   58.29    7.80
  15   4   0   68.09    9.00
  15   4   0   17.40   16.10
 -16  -4   0   43.90   23.00
 -16  -4   0   69.49    8.30
  16   4   0   41.60   28.30
  16   4   0   49.70    8.70
 -17  -4   0   11.00    5.60
 -17  -4   0    0.40   22.80
  17   4   0   -4.60   23.10
  17   4   0   15.80    6.40
 -18  -4   0  121.39   30.60
 -18  -4   0  130.99   15.40
  18   4   0   75.39   27.70
  18   4   0  144.89   16.50
 -19  -4   0    0.60   21.40
 -19  -4   0   -2.40    4.30
  19   4   0   11.10    6.90
  19   4   0   50.99   37.10
 -20  -4   0    2.20    5.80
 -20  -4   0    9.80   24.50
  20   4   0   -2.80    6.70
  20   4   0   10.80   40.30
 -21  -4   0   28.60   25.80
 -21  -4   0   -9.50    6.20
  21   4   0   24.00   50.09
  21   4   0   10.60    8.10
 -22  -4   0  126.69   36.50
 -22  -4   0  161.58   18.00
  22   4   0  136.59   18.80
  22   4   0   20.80   58.29
 -23  -4   0   -6.40    5.40
  23   4   0    3.30    7.60
  23   4   0   42.20   64.39
 -24  -4   0    7.50    6.20
  24   4   0   15.70    7.50
  27  -5   0   18.40    8.10
  27  -5   0  -32.00   68.29
  26  -5   0    1.20    7.40
  26  -5   0  -18.60   64.29
 -26   5   0  -60.59   29.10
 -26   5   0    8.90    7.10
  25  -5   0   96.89   57.69
  25  -5   0   18.30    8.70
 -25   5   0   29.20    6.90
 -25   5   0   22.40   26.30
  24  -5   0  123.89   16.70
  24  -5   0  210.18   60.39
 -24   5   0   93.09   12.80
 -24   5   0   85.89   28.00
  23  -5   0  -47.70   43.90
  23  -5   0   16.00    8.20
 -23   5   0   25.40    5.90
 -23   5   0   16.80   21.40
  22  -5   0   29.30   35.50
  22  -5   0   24.30    7.70
 -22   5   0   14.40    5.40
 -22   5   0   27.40   20.40
  21  -5   0   99.29   13.90
  21  -5   0   84.99   34.20
 -21   5   0  103.79   12.80
  20  -5   0  336.47   35.30
 -20   5   0  327.17   33.60
  19  -5   0  588.64   59.69
  19  -5   0  594.04   77.19
 -19   5   0  606.94   58.69
  18  -5   0  321.27   29.50
  18  -5   0  361.36   52.39
 -18   5   0  238.18   28.10
  17  -5   0   75.99   27.20
 -17   5   0  132.69   13.80
  16  -5   0  172.08   17.80
  16  -5   0  117.39   29.40
 -16   5   0  160.68   16.90
  15  -5   0   18.20   38.40
  15  -5   0    8.30   10.90
 -15   5   0   36.80    9.20
 -15   5   0  -43.00   31.10
  14  -5   0  281.17   37.50
  14  -5   0  263.27   28.00
 -14   5   0  291.37   30.00
 -14   5   0  280.47   27.60
  13  -5   0   38.20   23.50
  13  -5   0   65.19   17.40
  13  -5   0   93.19   10.10
 -13   5   0  100.29   13.40
 -13   5   0   44.60   22.10
 -13   5   0   88.89    9.70
  12  -5   0  224.38   22.30
  12  -5   0  192.98   29.60
  12  -5   0  259.57   42.60
 -12   5   0  297.77   45.70
 -12   5   0  223.08   24.60
 -12   5   0  208.48   22.20
  11  -5   0   71.79   20.20
  11  -5   0   86.59   10.60
  11  -5   0   99.79   19.00
 -11   5   0  152.28   29.10
 -11   5   0  114.89   14.20
  10  -5   0 1468.75  140.19
  10  -5   0 1446.86  135.89
  10  -5   0 1328.47  135.59
 -10   5   0 1405.86  137.29
 -10   5   0 1441.26  143.19
   9  -5   0  228.98   35.00
   9  -5   0  236.28   25.40
   9  -5   0  280.77   31.10
   9  -5   0  269.67   25.70
  -9   5   0  294.27   28.10
   8  -5   0  195.78   19.20
   8  -5   0  178.38   27.90
   8  -5   0  181.08   18.90
   8  -5   0  209.38   24.40
  -8   5   0  194.48   21.50
  -8   5   0  218.78   27.90
   7  -5   0  171.68   27.00
   7  -5   0  212.98   20.30
   7  -5   0  232.18   24.90
   7  -5   0  204.38   20.10
  -7   5   0  201.98   22.30
  -7   5   0  190.88   27.10
   6  -5   0   20.20    3.20
   6  -5   0   22.60    3.00
   6  -5   0   22.50    8.40
   6  -5   0   13.70    8.20
  -6   5   0   17.70    6.80
  -6   5   0   14.30    8.40
   5  -5   0   -4.90    5.70
   5  -5   0    4.30    1.50
   5  -5   0    2.10    1.80
   5  -5   0   -9.00    8.30
   5  -5   0    0.50    6.50
  -5   5   0    3.50    6.20
  -5   5   0    4.20    5.90
   4  -5   0  108.19   15.60
   4  -5   0  141.79   17.40
  -4   5   0  101.39   14.60
  -4   5   0  134.09   16.90
   3  -5   0   64.99    7.70
   3  -5   0   83.89   11.80
  -3   5   0   78.79   12.10
   2  -5   0 2626.34  244.78
   2  -5   0 2297.77  243.48
   2  -5   0 2546.85  245.18
   2  -5   0 2578.44  245.28
  -2   5   0 2670.53  245.08
   1  -5   0 1439.56  151.78
   1  -5   0 1465.25  151.88
   1  -5   0 1620.84  153.08
   1  -5   0 1697.03  153.98
  -1   5   0 1721.53  152.88
   0  -5   0 1402.16  139.29
   0  -5   0 1548.35  141.89
   0  -5   0 1426.16  139.49
  -1  -5   0   38.10    4.70
  -1  -5   0   25.10    3.50
  -1  -5   0   23.20   11.10
  -2  -5   0  355.96   34.10
  -2  -5   0  343.57   38.50
  -3  -5   0   20.40   11.60
  -3  -5   0   20.00    2.70
  -3  -5   0   14.90    6.00
   3   5   0   10.80    4.40
   3   5   0    8.00    6.30
  -4  -5   0   59.69   15.30
   4   5   0   84.19   12.40
  -5  -5   0 4676.73  478.35
  -5  -5   0 5233.98  480.15
  -5  -5   0 4969.20  477.25
   5   5   0 5079.39  479.95
   5   5   0 4965.40  479.15
  -6  -5   0   59.69   10.50
  -6  -5   0   71.09   15.80
   6   5   0   42.90   11.60
   6   5   0   52.59   13.30
  -7  -5   0 1045.80  113.49
  -7  -5   0 1181.08  115.89
  -7  -5   0 1176.28  111.69
   7   5   0 1092.79  115.79
   7   5   0 1330.57  117.09
  -8  -5   0  142.99   20.50
  -8  -5   0  153.78   16.40
  -8  -5   0  214.68   27.40
   8   5   0  167.48   25.30
   8   5   0  173.38   26.40
  -9  -5   0 1064.39  104.29
  -9  -5   0 1142.99  108.09
  -9  -5   0 1061.99  109.39
   9   5   0 1042.80  111.69
   9   5   0 1097.09  112.49
   9   5   0 1089.79  110.09
 -10  -5   0   15.40   14.70
  10   5   0   43.60   14.10
  10   5   0    9.00   21.10
 -11  -5   0   -4.10    2.80
 -11  -5   0  -13.50   13.50
  11   5   0   35.80   26.40
  11   5   0   -4.70    9.90
 -12  -5   0  774.42   80.69
 -12  -5   0  786.32   73.19
  12   5   0  596.34   93.29
  12   5   0  781.22   73.49
  12   5   0  711.33   82.49
 -13  -5   0   67.09   20.30
 -13  -5   0   43.40    6.80
  13   5   0   56.29    7.70
  13   5   0   34.40   19.70
 -14  -5   0   32.70   20.60
 -14  -5   0   42.60    6.50
  14   5   0   16.40   15.30
  14   5   0   35.10    6.40
 -15  -5   0  162.88   32.70
 -15  -5   0  143.59   17.20
  15   5   0  172.68   18.00
  15   5   0  177.58   38.70
 -16  -5   0  109.49   12.70
 -16  -5   0   92.79   28.20
  16   5   0   60.89   28.80
  16   5   0  104.49   13.60
 -17  -5   0   30.00    6.60
 -17  -5   0   29.30   23.80
  17   5   0   44.10    8.70
  17   5   0   12.20   19.40
 -18  -5   0   37.30   24.90
 -18  -5   0   53.89    9.50
  18   5   0   81.99   11.50
  18   5   0   87.09   36.60
 -19  -5   0   48.30   25.00
 -19  -5   0   58.19   10.00
  19   5   0   45.20   38.50
  19   5   0   97.39   12.80
 -20  -5   0    8.60    6.40
 -20  -5   0  -12.90   23.20
  20   5   0   76.99   46.90
  20   5   0    4.20    6.70
 -21  -5   0   17.30    7.40
 -21  -5   0   23.30   28.90
  21   5   0   54.09   56.69
  21   5   0   16.50    8.70
 -22  -5   0   10.00   30.20
  22   5   0  -25.50   60.39
 -23  -5   0   45.00    8.70
  23   5   0   33.20   76.09
  23   5   0   59.59   10.90
  27  -6   0    9.50    7.00
  27  -6   0  -28.40   68.99
  26  -6   0   19.20    8.80
  26  -6   0  107.59   64.69
 -26   6   0  -60.19   26.00
  25  -6   0   -7.60   54.69
  25  -6   0   -4.60    7.40
 -25   6   0    4.10    5.50
 -25   6   0  -19.80   22.90
  24  -6   0    8.70    8.30
  24  -6   0   60.69   47.50
 -24   6   0   11.00    5.40
 -24   6   0    9.00   21.10
  23  -6   0   60.49   46.00
  23  -6   0    9.00    7.70
 -23   6   0    1.70   19.70
 -23   6   0   13.50    5.10
  22  -6   0   70.49   40.80
  22  -6   0   29.10    8.90
 -22   6   0   31.00    6.30
  21  -6   0  118.29   41.30
  21  -6   0  108.59   16.20
 -21   6   0  132.29   14.40
  20  -6   0   44.10   32.70
  20  -6   0   83.39   12.70
 -20   6   0   80.59   10.30
  19  -6   0   64.89   25.70
  18  -6   0  764.42   72.09
  18  -6   0  737.33   85.99
 -18   6   0  704.03   71.19
  17  -6   0   10.80   17.70
  17  -6   0   15.20    5.40
 -17   6   0   24.30    4.70
  16  -6   0  122.09   13.80
  16  -6   0  162.48   64.49
  16  -6   0  130.79   28.70
 -16   6   0  129.39   17.00
 -16   6   0  105.39   12.70
  15  -6   0    3.70    3.90
  15  -6   0   -8.90   14.20
  15  -6   0  -19.60   29.50
 -15   6   0    6.50    7.80
 -15   6   0   -5.10   30.30
 -15   6   0    4.00    3.10
  14  -6   0  145.89   40.10
  14  -6   0  227.38   23.10
  14  -6   0  194.48   32.40
 -14   6   0  224.38   56.59
 -14   6   0  233.68   22.80
 -14   6   0  244.08   25.70
  13  -6   0  206.28   31.70
  13  -6   0  221.08   22.50
  13  -6   0  211.98   39.00
 -13   6   0  227.88   25.10
 -13   6   0  181.68   35.20
 -13   6   0  229.28   22.30
  12  -6   0 1179.38  115.09
  12  -6   0 1138.79  120.49
  12  -6   0 1280.97  132.59
 -12   6   0 1214.98  114.99
 -12   6   0 1185.28  116.59
  11  -6   0  739.23   69.29
  11  -6   0  755.02   74.79
  11  -6   0  616.94   79.29
 -11   6   0  714.03   70.99
  10  -6   0   69.39    8.10
  10  -6   0   54.29   14.30
  10  -6   0   46.60   16.50
 -10   6   0   84.29   20.10
 -10   6   0   65.59   10.90
   9  -6   0 1476.25  168.38
   9  -6   0 1805.42  166.48
   9  -6   0 1720.13  162.58
  -9   6   0 1725.33  164.08
  -9   6   0 1722.13  169.08
   8  -6   0  119.59   22.20
   8  -6   0  155.08   22.60
   8  -6   0  169.78   16.60
  -8   6   0  190.28   26.00
  -8   6   0  179.38   19.60
   7  -6   0    4.00    8.50
   7  -6   0   -3.40    7.30
   7  -6   0    3.50    2.40
  -7   6   0    1.30    6.00
  -7   6   0    2.40   11.50
   6  -6   0  120.39   16.70
   6  -6   0   77.59   14.30
   6  -6   0   97.09   13.80
   6  -6   0   75.99    8.90
  -6   6   0   84.19   14.40
  -6   6   0   86.99   12.10
   5  -6   0   36.40   10.40
   5  -6   0   43.80    4.90
   5  -6   0   41.90   12.30
   5  -6   0   45.90    9.90
  -5   6   0   33.90    8.80
  -5   6   0   36.60    8.40
   4  -6   0  247.68   26.50
   4  -6   0  268.97   30.50
   4  -6   0  268.87   30.70
   4  -6   0  311.47   30.20
   4  -6   0  284.77   26.20
  -4   6   0  247.58   28.60
  -4   6   0  281.37   30.50
   3  -6   0 2353.36  222.08
   3  -6   0 2238.18  219.68
   3  -6   0 2262.37  221.78
   3  -6   0 2379.46  221.38
   3  -6   0 2300.57  219.48
  -3   6   0 2081.59  220.68
  -3   6   0 2431.06  221.98
   2  -6   0 3365.76  316.07
   2  -6   0 3213.28  318.07
   2  -6   0 3521.15  317.97
   2  -6   0 2938.41  315.87
  -2   6   0 3465.55  317.67
   1  -6   0   16.30    5.80
   1  -6   0   14.30    3.20
   1  -6   0   18.20   11.40
   1  -6   0   12.00    2.20
  -1   6   0    9.90    4.30
   0  -6   0  259.47   24.90
   0  -6   0  224.98   30.10
   0  -6   0  260.87   25.20
  -1  -6   0  420.96   43.40
  -1  -6   0  390.96   39.00
  -1  -6   0  397.06   38.60
  -2  -6   0  346.87   37.50
  -2  -6   0  349.47   33.40
  -2  -6   0  318.97   32.50
  -3  -6   0 3045.90  287.47
  -3  -6   0 3064.69  289.77
  -3  -6   0 2873.31  286.67
  -4  -6   0 1349.07  136.49
  -4  -6   0 1502.75  137.79
  -5  -6   0 5890.71  567.74
  -5  -6   0 6168.88  571.14
   5   6   0 6083.49  569.44
   5   6   0 5578.54  570.24
  -6  -6   0 1476.55  146.69
  -6  -6   0 1430.36  148.79
  -6  -6   0 1569.54  144.79
   6   6   0 1496.25  147.59
   6   6   0 1549.14  149.39
  -7  -6   0  600.24   53.79
  -7  -6   0  502.05   56.29
  -7  -6   0  607.14   60.09
   7   6   0  483.25   61.19
   7   6   0  553.64   58.89
  -8  -6   0  136.19   23.20
  -8  -6   0  130.19   17.40
  -8  -6   0  108.59   12.40
   8   6   0  104.69   25.40
   8   6   0  134.79   22.20
  -9  -6   0   26.60    4.20
  -9  -6   0   19.80   15.30
  -9  -6   0   28.70   11.40
   9   6   0  -16.60   21.10
   9   6   0   12.80   10.50
   9   6   0   32.00   20.40
 -10  -6   0  282.97   40.60
 -10  -6   0  277.97   26.50
 -10  -6   0  249.48   35.30
  10   6   0  296.67   36.20
  10   6   0  178.48   40.60
 -11  -6   0  151.98   27.70
 -11  -6   0  153.78   15.70
  11   6   0   95.59   36.60
  11   6   0  144.49   29.10
 -12  -6   0  210.98   23.50
 -12  -6   0  230.78   36.50
  12   6   0  261.77   40.20
  12   6   0  247.98   24.00
 -13  -6   0  214.78   33.40
 -13  -6   0  186.18   19.80
  13   6   0  127.79   28.80
  13   6   0  206.78   20.40
 -14  -6   0   -2.30   19.90
 -14  -6   0   20.70    5.10
  14   6   0   20.70    5.80
  14   6   0   22.00   19.10
 -15  -6   0   22.10   20.80
 -15  -6   0    5.40    4.60
  15   6   0    6.00    5.20
  15   6   0   -1.60   22.80
 -16  -6   0   33.40   24.70
 -16  -6   0   70.99    9.90
  16   6   0   54.19   31.30
  16   6   0   92.29   11.70
 -17  -6   0    7.00    5.50
 -17  -6   0   13.40   23.90
  17   6   0   19.40    7.10
  17   6   0    6.90   23.00
 -18  -6   0  219.48   23.20
 -18  -6   0  172.88   37.20
  18   6   0  155.18   43.70
  18   6   0  225.18   24.00
 -19  -6   0   73.79   29.00
 -19  -6   0  131.29   14.90
  19   6   0  114.59   15.80
  19   6   0  127.39   44.50
 -20  -6   0  148.19   16.20
 -20  -6   0   98.39   33.10
  20   6   0  100.89   47.70
  20   6   0  112.69   16.00
 -21  -6   0   10.40   28.50
 -21  -6   0    6.10    6.20
  21   6   0   20.20    8.00
  21   6   0   16.80   52.89
 -22  -6   0   -0.90    5.10
  22   6   0    3.60    7.00
  22   6   0  -53.79   70.49
 -23  -6   0   13.30    6.10
  23   6   0   12.40    6.90
  28  -7   0    1.70    7.50
  27  -7   0   76.29   72.69
  26  -7   0   23.90   63.19
  26  -7   0   21.00    9.40
 -26   7   0   29.00   27.60
  25  -7   0    4.40    7.00
  25  -7   0    1.80   52.19
  25  -7   0   21.20    8.40
 -25   7   0    6.90    5.60
 -25   7   0   -3.50   22.90
  24  -7   0   60.99   10.90
  24  -7   0   71.39   49.60
 -24   7   0   63.79   24.00
 -24   7   0   38.20    7.70
  23  -7   0   -5.20    6.90
  23  -7   0  -35.80   39.20
 -23   7   0    0.10    4.30
  22  -7   0   89.29   41.50
  22  -7   0  118.09   15.80
 -22   7   0  105.49   13.70
  21  -7   0   82.99   37.60
  21  -7   0   46.20    9.80
 -21   7   0   69.19    8.60
  20  -7   0  176.88   20.50
  20  -7   0  132.69   40.00
 -20   7   0  179.78   18.70
  19  -7   0   90.69   33.40
  19  -7   0  167.48   18.20
 -19   7   0  147.39   16.20
  18  -7   0  166.48   36.90
  18  -7   0  200.98   21.80
 -18   7   0  198.38   20.40
  17  -7   0  155.58   18.20
  17  -7   0  161.68   33.50
 -17   7   0  163.88   17.10
 -17   7   0  175.18   21.90
  16  -7   0   89.09  104.59
  16  -7   0   48.70   20.60
  16  -7   0   52.79    8.00
 -16   7   0   46.40    6.30
 -16   7   0   -0.40   44.80
 -16   7   0   34.60   10.30
  15  -7   0  496.35   61.99
  15  -7   0  539.95   52.49
  15  -7   0  528.95   86.89
 -15   7   0  569.94   54.79
 -15   7   0  526.75   52.09
 -15   7   0  471.65   77.99
  14  -7   0    5.80    4.10
  14  -7   0   16.60   15.00
  14  -7   0    5.60   22.60
 -14   7   0    9.80    7.50
 -14   7   0    8.10    3.50
 -14   7   0   27.10   26.00
  13  -7   0  155.58   37.60
  13  -7   0  128.89   13.60
  13  -7   0  113.29   22.50
 -13   7   0  137.79   13.60
 -13   7   0  117.49   17.00
 -13   7   0   64.99   25.80
  12  -7   0   30.80   15.40
  12  -7   0   16.50   22.50
 -12   7   0   61.89   10.70
 -12   7   0   37.10   18.80
  11  -7   0 3005.50  286.87
  11  -7   0 2834.42  275.27
  11  -7   0 2857.71  279.77
 -11   7   0 2837.12  276.87
 -11   7   0 2840.02  283.47
  10  -7   0  166.98   23.60
  10  -7   0  153.08   15.20
  10  -7   0  121.79   24.10
 -10   7   0  152.78   26.10
 -10   7   0  132.29   18.20
   9  -7   0   92.39   17.30
   9  -7   0  103.49   11.00
   9  -7   0   96.29   21.50
  -9   7   0   96.09   14.70
  -9   7   0  147.49   26.90
   8  -7   0  324.87   43.90
   8  -7   0  396.46   41.40
   8  -7   0  373.96   36.30
  -8   7   0  380.26   38.50
   7  -7   0   27.00   12.00
   7  -7   0   10.20    9.30
   7  -7   0    3.70    8.50
   7  -7   0   18.80    3.20
  -7   7   0    8.60    8.10
  -7   7   0   26.60    7.90
   6  -7   0  156.88   19.20
   6  -7   0  136.29   13.30
   6  -7   0  154.68   20.40
   6  -7   0  102.09   19.10
  -6   7   0   98.49   16.50
  -6   7   0  151.98   21.30
   5  -7   0  149.49   20.10
   5  -7   0  162.28   20.80
   5  -7   0  147.59   14.60
   5  -7   0  121.49   14.10
   5  -7   0  175.58   21.20
  -5   7   0  137.49   20.40
  -5   7   0  145.09   17.50
   4  -7   0   47.70   10.90
   4  -7   0   37.90   13.10
   4  -7   0   44.40    4.80
   4  -7   0   39.50    5.10
   4  -7   0   30.00    4.20
   4  -7   0   21.30    9.40
  -4   7   0   31.90    8.80
  -4   7   0   36.80    9.60
   3  -7   0  531.45   54.89
   3  -7   0  538.15   57.89
   3  -7   0  602.74   54.69
   3  -7   0  582.24   58.49
  -3   7   0  585.04   57.59
   2  -7   0 1609.04  173.08
   2  -7   0 1756.12  172.88
   2  -7   0 1989.30  176.18
   2  -7   0 1856.81  175.18
  -2   7   0 1849.31  174.78
   1  -7   0  619.44   62.99
   1  -7   0  617.14   59.39
   1  -7   0  608.34   59.09
   1  -7   0  603.34   60.99
  -1   7   0  621.64   60.39
   0  -7   0   42.40   14.10
  -1  -7   0  183.48   25.30
  -1  -7   0  175.98   18.20
  -1  -7   0  194.28   19.00
  -2  -7   0 2419.36  221.48
  -2  -7   0 2185.18  224.68
  -3  -7   0 3276.27  311.97
  -3  -7   0 3183.68  308.47
  -3  -7   0 3203.78  309.37
  -4  -7   0 6564.64  621.54
  -4  -7   0 6404.56  619.24
  -4  -7   0 6399.76  618.14
  -5  -7   0 1053.49  110.89
  -5  -7   0 1136.79  106.29
  -6  -7   0 1351.76  130.69
  -6  -7   0 1379.06  125.89
  -6  -7   0 1191.98  127.79
  -7  -7   0  248.08   31.90
  -7  -7   0  312.07   36.20
  -7  -7   0  311.47   28.10
   7   7   0  235.28   35.30
  -8  -7   0   13.50   10.20
  -8  -7   0   33.40    4.50
  -8  -7   0   49.00   17.80
   8   7   0   29.30   15.70
   8   7   0   11.50   10.80
   8   7   0   38.80   20.00
  -9  -7   0   28.10   11.60
  -9  -7   0   53.99    6.70
  -9  -7   0   38.40   18.10
   9   7   0   65.09   15.30
   9   7   0   48.30   24.40
 -10  -7   0   33.30   30.00
 -10  -7   0   59.89   19.90
 -10  -7   0   44.20    6.10
  10   7   0   33.10   13.80
  10   7   0   78.49   30.90
 -11  -7   0   30.90   18.40
 -11  -7   0   26.60    4.80
  11   7   0   25.20   17.80
  11   7   0  -12.90   35.20
 -12  -7   0  415.86   52.99
 -12  -7   0  435.76   43.20
  12   7   0  448.46   43.60
  12   7   0  441.16   56.19
 -13  -7   0  165.08   18.50
 -13  -7   0  135.49   31.20
  13   7   0  191.88   19.10
  13   7   0  146.19   31.70
 -14  -7   0   -6.20   19.20
 -14  -7   0   -1.60    3.80
  14   7   0   -1.10   17.00
  14   7   0   -3.00    4.20
 -15  -7   0   10.50    5.20
 -15  -7   0   -6.20   19.90
  15   7   0    5.60    5.30
  15   7   0  -12.90   23.60
 -16  -7   0  313.27   31.20
 -16  -7   0  308.67   47.50
  16   7   0  285.17   31.60
  16   7   0  331.77   57.99
 -17  -7   0    9.10   24.60
 -17  -7   0   80.59    9.70
  17   7   0   21.90   39.00
  17   7   0   53.79   10.00
 -18  -7   0   25.40   25.60
 -18  -7   0   19.00    6.70
  18   7   0   16.80    6.80
  18   7   0   -0.20   40.20
 -19  -7   0   65.19   10.80
 -19  -7   0   78.39   28.30
  19   7   0   87.39   49.30
 -20  -7   0   -5.50   27.20
  20   7   0  -17.00   54.29
 -21  -7   0   41.90   33.60
  21   7   0   31.90   64.39
 -22  -7   0   -1.20    5.50
  22   7   0   -2.90    6.70
  28  -8   0   70.19   13.60
  27  -8   0   89.79   71.79
 -27   8   0   50.39   33.60
  26  -8   0   13.00    9.00
  26  -8   0   27.60   63.69
 -26   8   0   15.80   25.20
  25  -8   0   28.20   55.59
  25  -8   0   -3.90    7.40
  25  -8   0    6.70    7.20
 -25   8   0  -25.30   21.50
  24  -8   0   -1.10    6.70
  24  -8   0   11.60    8.10
  24  -8   0   59.39   49.50
 -24   8   0   -4.60   18.70
 -24   8   0   17.60    5.10
  23  -8   0   26.90   40.60
  23  -8   0   30.00    9.30
 -23   8   0   38.20    6.60
  22  -8   0   13.10    8.10
  22  -8   0   46.70   38.70
 -22   8   0   16.10    4.90
  21  -8   0  -25.80   32.30
  21  -8   0   25.10    7.60
  20  -8   0  -22.40   26.60
  20  -8   0   51.19    9.60
 -20   8   0   44.80    6.80
  19  -8   0  137.69   38.10
  19  -8   0  121.19   15.70
 -19   8   0  120.59   13.70
  18  -8   0   50.79    8.30
  18  -8   0   34.80   24.90
 -18   8   0   37.90   12.10
 -18   8   0   32.30    6.00
  17  -8   0  166.78   36.60
  17  -8   0  155.28   19.60
 -17   8   0  189.88   18.70
 -17   8   0  200.78   23.00
  16  -8   0  482.15   85.29
  16  -8   0  347.37   35.30
  16  -8   0  328.97   48.40
 -16   8   0  371.06   38.00
 -16   8   0  350.26   34.70
 -16   8   0  273.97   58.79
  15  -8   0   32.10   18.40
  15  -8   0   24.10    5.50
  15  -8   0   -1.70   33.90
 -15   8   0   22.50    4.60
 -15   8   0   40.00   10.60
 -15   8   0   28.20   31.10
  14  -8   0   74.09    9.50
  14  -8   0   13.80   27.10
  14  -8   0   55.79   20.30
 -14   8   0   46.00   28.90
 -14   8   0   80.89    9.30
 -14   8   0   89.39   13.50
  13  -8   0  389.36   38.10
  13  -8   0  389.36   47.00
  13  -8   0  312.27   52.39
 -13   8   0  416.86   40.60
 -13   8   0  342.67   58.19
  12  -8   0  620.74   68.79
  12  -8   0  555.04   76.49
  12  -8   0  656.63   61.89
 -12   8   0  681.13   76.59
 -12   8   0  633.34   63.99
  11  -8   0  119.39   25.80
  11  -8   0  156.48   14.50
  11  -8   0  134.49   22.40
 -11   8   0  128.29   17.90
 -11   8   0   86.89   23.00
  10  -8   0   36.60   15.70
  10  -8   0   43.50   14.40
  10  -8   0   38.40    5.60
 -10   8   0   38.40   16.60
 -10   8   0   29.30    9.10
   9  -8   0   21.80    4.00
   9  -8   0    4.30   13.30
   9  -8   0   10.70   11.10
  -9   8   0   19.00   12.40
  -9   8   0   14.10    7.40
   8  -8   0  993.50  109.69
   8  -8   0 1075.29  103.19
   8  -8   0 1116.49  107.19
   8  -8   0 1032.60  106.59
  -8   8   0 1063.39  104.99
  -8   8   0 1157.78  110.19
   7  -8   0  342.07   37.10
   7  -8   0  273.77   28.10
   7  -8   0  328.87   34.00
   7  -8   0  259.57   33.20
  -7   8   0  273.37   30.70
  -7   8   0  284.17   35.60
   6  -8   0  158.48   23.00
   6  -8   0  162.28   23.00
   6  -8   0  162.68   16.00
   6  -8   0  153.78   15.60
  -6   8   0  125.19   18.80
  -6   8   0  167.48   23.60
   5  -8   0  151.38   21.80
   5  -8   0  181.18   21.40
   5  -8   0  122.19   14.70
   5  -8   0  137.99   14.30
   5  -8   0  184.28   22.80
  -5   8   0  136.49   20.90
  -5   8   0  153.68   18.40
   4  -8   0 2678.13  275.17
   4  -8   0 2879.41  278.67
   4  -8   0 3037.60  275.07
   4  -8   0 2663.73  275.27
   4  -8   0 3014.20  278.27
   4  -8   0 2875.41  277.37
  -4   8   0 3046.20  278.47
  -4   8   0 2804.92  276.77
   3  -8   0  547.45   60.49
   3  -8   0  546.35   61.19
  -3   8   0  666.43   60.29
   2  -8   0   49.99   14.50
   1  -8   0 2576.04  232.78
   1  -8   0 2463.15  230.68
   1  -8   0 2240.28  229.38
   1  -8   0 2487.05  229.18
  -1   8   0 2216.68  229.98
   0  -8   0 1002.10   96.19
   0  -8   0  941.31   99.79
   0  -8   0 1028.90   95.89
  -1  -8   0   -0.30   13.00
  -1  -8   0    8.30    4.50
  -1  -8   0    5.30    2.50
  -2  -8   0 3629.04  319.77
  -2  -8   0 3135.49  319.07
  -2  -8   0 3216.08  322.67
  -4  -8   0 4855.11  468.55
  -4  -8   0 5241.88  472.75
  -4  -8   0 4601.64  469.65
  -5  -8   0   30.30   16.00
  -6  -8   0   21.20    9.20
  -6  -8   0   16.50   15.20
  -7  -8   0  700.63   72.69
  -7  -8   0  631.24   68.49
  -7  -8   0  704.03   65.89
  -8  -8   0   25.70   10.60
  -8  -8   0   37.10    5.00
  -8  -8   0    0.00   15.40
   8   8   0   32.90   15.30
  -9  -8   0  109.29   24.40
  -9  -8   0   90.79   17.30
  -9  -8   0  101.59   11.40
   9   8   0  124.89   24.20
 -10  -8   0   92.49   10.90
 -10  -8   0   92.09   29.60
  10   8   0   89.69   23.00
 -11  -8   0  167.28   31.10
 -11  -8   0  208.38   19.10
  11   8   0  123.69   27.30
  11   8   0  171.58   19.10
 -12  -8   0  232.28   37.00
 -12  -8   0  206.68   22.40
  12   8   0  181.58   34.80
  12   8   0  227.88   22.70
 -13  -8   0  101.19   12.80
 -13  -8   0  130.89   30.20
  13   8   0  129.49   32.30
  13   8   0  105.29   13.00
 -14  -8   0  143.59   32.20
 -14  -8   0  104.69   14.50
  14   8   0  133.09   15.00
  14   8   0  194.68   38.90
 -15  -8   0   99.69   12.50
  15   8   0  103.49   34.90
  15   8   0   90.29   13.10
 -16  -8   0  115.09   14.40
 -16  -8   0   76.69   30.20
  16   8   0  122.99   14.60
  16   8   0   78.09   33.20
 -17  -8   0   -2.50    4.90
 -17  -8   0    3.40   22.80
  17   8   0   20.30   33.40
  17   8   0    2.40    5.50
 -18  -8   0   86.19   31.00
 -18  -8   0  154.08   16.50
  18   8   0  138.79   47.20
  18   8   0  125.29   16.90
 -19  -8   0    4.60    6.10
 -19  -8   0  -20.50   24.80
  19   8   0   64.39   51.19
  19   8   0    5.90    6.50
 -20  -8   0   -0.10    5.00
 -20  -8   0   19.70   27.80
  20   8   0   -7.70    5.50
  20   8   0  -60.29   63.59
  21   8   0   75.19  122.19
  28  -9   0   68.09   12.40
  27  -9   0  -81.59   70.69
  27  -9   0   23.70   10.10
 -27   9   0   40.40   31.70
  26  -9   0   28.20    8.60
  26  -9   0  -19.70   61.09
 -26   9   0   57.99   26.50
  25  -9   0   38.60    9.00
  25  -9   0   28.30    8.60
  25  -9   0  -30.60   52.89
 -25   9   0   39.70   22.70
  24  -9   0   -2.70    6.00
  24  -9   0   -2.60    6.10
  24  -9   0   72.79   48.70
 -24   9   0   -3.40    6.10
  23  -9   0   12.10    7.20
  23  -9   0   17.80   40.00
  22  -9   0    5.30    6.80
  22  -9   0  -50.59   36.30
 -22   9   0   -7.90    3.90
  21  -9   0   96.69   37.10
  21  -9   0  129.79   15.10
 -21   9   0   89.39   12.20
  20  -9   0  299.57   58.19
  20  -9   0  328.47   33.40
 -20   9   0  305.97   31.40
  19  -9   0   45.20   30.70
 -19   9   0   82.79   10.30
  18  -9   0  142.19   16.70
  18  -9   0  173.78   38.80
 -18   9   0  124.99   14.70
 -18   9   0  147.09   19.90
  17  -9   0   43.70    8.00
  17  -9   0   22.20   21.70
  17  -9   0   54.49   58.39
 -17   9   0   -9.10   62.49
 -17   9   0   45.90   11.50
 -17   9   0   37.10    5.90
  16  -9   0   10.30    4.80
  16  -9   0   -4.70   64.39
  16  -9   0    0.80   19.30
 -16   9   0   11.10    3.90
 -16   9   0   33.30   57.49
 -16   9   0   12.00    9.50
  15  -9   0  144.09   30.50
  15  -9   0  186.38   17.80
  15  -9   0   56.19   41.40
 -15   9   0  147.09   20.60
 -15   9   0  157.48   17.00
 -15   9   0  208.08   49.70
  14  -9   0   62.59    7.70
  14  -9   0   38.10   17.90
  14  -9   0    7.30   29.60
 -14   9   0   45.10   10.50
 -14   9   0   24.20   45.30
 -14   9   0   41.20    6.80
  13  -9   0   22.20    5.00
  13  -9   0   12.20   15.40
  13  -9   0   29.00   26.60
 -13   9   0   22.20    8.30
 -13   9   0   12.90   24.80
  12  -9   0  201.08   31.30
  12  -9   0  275.37   45.50
  12  -9   0  200.18   21.50
 -12   9   0  223.88   24.70
 -12   9   0  182.18   49.50
  11  -9   0   28.50   19.20
  11  -9   0   32.40    5.60
  11  -9   0   35.50   15.80
 -11   9   0   37.10   24.00
 -11   9   0   40.90   10.40
  10  -9   0   15.00   14.40
  10  -9   0   19.10    4.00
  10  -9   0   11.20   13.20
 -10   9   0   20.00    8.40
 -10   9   0    6.80   14.40
   9  -9   0  339.27   47.80
   9  -9   0  366.26   36.80
   9  -9   0  394.56   43.70
  -9   9   0  403.86   47.30
  -9   9   0  382.66   39.50
   8  -9   0  712.03   72.69
   8  -9   0  685.13   76.39
   8  -9   0  691.03   68.19
   8  -9   0  719.73   73.09
  -8   9   0  742.13   75.89
  -8   9   0  699.23   70.39
   7  -9   0  161.38   25.80
   7  -9   0  176.78   18.50
   7  -9   0  190.58   27.20
   7  -9   0  193.68   19.00
  -7   9   0  162.18   22.00
  -7   9   0  236.78   28.90
   6  -9   0  732.33   73.49
   6  -9   0  748.43   73.69
   6  -9   0  704.13   69.09
   6  -9   0  673.03   74.99
   6  -9   0  711.23   69.29
  -6   9   0  756.72   74.79
  -6   9   0  700.33   71.29
   5  -9   0   60.29    7.50
   5  -9   0   54.49    6.80
   5  -9   0   64.79    8.00
   5  -9   0   80.99   15.40
   5  -9   0   51.99   13.40
   5  -9   0   75.89   16.60
  -5   9   0   66.19   12.10
  -5   9   0   55.59   12.80
   4  -9   0 1770.22  171.68
   4  -9   0 1618.44  167.88
   4  -9   0 1684.23  167.68
   4  -9   0 1804.52  171.58
  -4   9   0 1796.82  169.88
  -4   9   0 1849.02  171.18
   3  -9   0 4105.79  381.16
   3  -9   0 3900.11  384.56
   3  -9   0 3903.41  384.06
   3  -9   0 3676.33  381.46
  -3   9   0 4317.17  383.86
   2  -9   0 1120.79  105.09
   2  -9   0 1126.99  107.59
   2  -9   0 1073.39  104.79
   2  -9   0 1070.19  108.89
  -2   9   0 1055.29  106.59
   1  -9   0  125.29   12.30
   1  -9   0   85.29   20.20
   0  -9   0 1445.66  138.49
   0  -9   0 1402.66  133.99
   0  -9   0 1348.77  134.39
  -1  -9   0   56.89    8.20
  -1  -9   0  101.69   20.00
  -1  -9   0   52.39    7.00
  -2  -9   0  873.71   83.49
  -2  -9   0  906.51   89.19
  -2  -9   0  833.02   84.39
  -3  -9   0 1440.36  127.19
  -3  -9   0 1172.38  130.49
  -3  -9   0 1286.67  125.89
  -4  -9   0  396.36   37.40
  -4  -9   0  393.36   44.90
  -4  -9   0  353.46   39.60
  -5  -9   0   25.80   16.20
  -5  -9   0   12.30    8.90
  -5  -9   0   19.70    3.80
  -6  -9   0  438.76   42.20
  -6  -9   0  410.86   49.30
  -7  -9   0  213.88   32.30
  -7  -9   0  193.38   26.60
  -7  -9   0  219.88   21.60
   7   9   0  215.18   30.10
  -8  -9   0  370.36   45.10
  -8  -9   0  465.35   51.09
  -8  -9   0  435.56   41.60
   8   9   0  432.86   49.99
  -9  -9   0  221.38   31.70
  -9  -9   0  160.08   21.90
  -9  -9   0  132.29   15.40
   9   9   0  126.99   25.00
 -10  -9   0  141.49   30.20
 -10  -9   0  193.58   32.80
 -10  -9   0  150.58   16.40
  10   9   0  141.19   26.60
 -11  -9   0  399.86   40.80
 -11  -9   0  443.86   52.49
  11   9   0  422.16   41.00
  11   9   0  379.96   54.19
 -12  -9   0   32.70   23.70
 -12  -9   0   59.89    8.30
  12   9   0   53.09    8.30
  12   9   0   41.80   25.40
 -13  -9   0   -5.80   20.80
 -13  -9   0   12.10    4.90
  13   9   0    3.40    4.50
  13   9   0   24.30   25.40
 -14  -9   0  353.86   35.50
 -14  -9   0  352.26   51.49
  14   9   0  225.48   51.39
  14   9   0  374.26   35.90
 -15  -9   0   71.99   28.90
  15   9   0   55.59   28.40
  15   9   0   76.89   11.30
 -16  -9   0  112.19   31.00
 -16  -9   0   93.79   13.30
  16   9   0   92.29   37.90
  16   9   0  119.99   14.70
 -17  -9   0   20.90   23.40
 -17  -9   0   20.20    6.70
  17   9   0   28.70    7.30
  17   9   0   88.99   39.80
 -18  -9   0  -17.60   23.40
 -18  -9   0    9.60    6.00
  18   9   0   -0.80    5.60
  18   9   0   -1.80   45.20
 -19  -9   0    3.80    5.70
 -19  -9   0  -21.30   26.30
  19   9   0  -56.39   60.89
  19   9   0   -6.30    5.90
 -20  -9   0    3.90    5.40
 -20  -9   0   76.69   33.10
  20   9   0  -59.79   74.19
  20   9   0   -2.80    6.90
 -21  -9   0   37.40    8.10
  21   9   0   74.39   10.80
  28 -10   0   32.80    9.40
  27 -10   0   -7.10    6.60
  27 -10   0   42.60   75.49
 -27  10   0    3.90   30.40
  26 -10   0   27.40    8.30
  26 -10   0   16.20    8.50
 -26  10   0   27.20   24.30
  25 -10   0   64.29   11.70
  25 -10   0   58.69   11.10
  25 -10   0   92.49   59.69
  24 -10   0    7.70   49.80
  24 -10   0    1.60    6.40
  24 -10   0    7.50    6.50
  23 -10   0    6.60    6.60
  23 -10   0   26.00   42.90
  23 -10   0    3.20    7.40
 -23  10   0    5.10    5.00
  22 -10   0   14.90    6.90
  22 -10   0   18.50   37.20
 -22  10   0   25.80    5.20
  21 -10   0   12.50    7.20
  21 -10   0    4.60   36.00
 -21  10   0   16.30    4.70
  20 -10   0  305.07   54.69
  20 -10   0  286.87   30.70
 -20  10   0  282.27   28.80
  19 -10   0  853.11   85.09
  19 -10   0  710.23   99.99
 -19  10   0  951.20   87.59
 -19  10   0  865.91   83.99
  18 -10   0   38.70    8.00
  18 -10   0   25.00   26.00
 -18  10   0   29.50    5.40
 -18  10   0   42.60   12.10
  17 -10   0   29.80   23.90
  17 -10   0   20.40    5.90
 -17  10   0   11.50    9.10
 -17  10   0   13.80    4.40
  16 -10   0  580.34   76.89
  16 -10   0  659.43   65.59
  16 -10   0  643.04  102.99
 -16  10   0  736.33   67.99
 -16  10   0  516.35   91.69
 -16  10   0  691.63   65.09
  15 -10   0  131.79   54.59
  15 -10   0  186.48   20.00
 -15  10   0  192.78   23.50
 -15  10   0  182.88   19.50
  14 -10   0  500.85   49.90
  14 -10   0  571.74   82.49
  14 -10   0  491.25   60.09
 -14  10   0  466.65   78.39
 -14  10   0  515.55   52.39
  13 -10   0   17.00    4.60
  13 -10   0    1.10   17.40
  13 -10   0   31.90   55.09
 -13  10   0   20.80   50.09
 -13  10   0   16.60    9.10
  12 -10   0   72.39   32.70
  12 -10   0   27.90   18.20
  12 -10   0   37.00    5.80
 -12  10   0   33.80   10.70
 -12  10   0   26.90   24.20
  11 -10   0  416.86   48.50
  11 -10   0  327.97   56.39
  11 -10   0  405.16   39.80
 -11  10   0  404.56   42.40
 -11  10   0  515.25   70.79
  10 -10   0  273.87   25.10
  10 -10   0  225.78   35.00
  10 -10   0  233.28   39.20
 -10  10   0  231.38   28.30
 -10  10   0  228.58   36.50
   9 -10   0  400.56   38.20
   9 -10   0  398.16   44.30
   9 -10   0  380.96   45.90
   9 -10   0  346.17   51.29
   9 -10   0  393.36   38.60
  -9  10   0  409.86   49.99
  -9  10   0  372.96   41.00
   8 -10   0   98.09   11.20
   8 -10   0   96.29   20.60
   8 -10   0  109.49   20.90
   8 -10   0   99.89   11.80
  -8  10   0  111.79   16.10
  -8  10   0   90.79   19.80
   7 -10   0  300.27   35.80
   7 -10   0  255.27   26.90
   7 -10   0  283.97   36.70
   7 -10   0  283.47   34.30
   7 -10   0  265.67   27.30
  -7  10   0  273.07   30.10
  -7  10   0  296.67   36.60
   6 -10   0  268.17   34.40
   6 -10   0  288.77   33.80
   6 -10   0  257.27   27.60
   6 -10   0  286.37   36.00
   6 -10   0  280.87   27.40
  -6  10   0  274.17   30.80
  -6  10   0  311.47   35.80
   5 -10   0  255.07   27.40
   5 -10   0  289.57   34.30
   5 -10   0  273.57   35.00
   5 -10   0  271.27   27.10
   5 -10   0  283.47   26.90
  -5  10   0  312.37   34.50
  -5  10   0  264.37   31.10
   4 -10   0   19.50   14.20
   4 -10   0   11.30   10.50
  -4  10   0   22.50    9.50
  -4  10   0   45.50   11.50
   3 -10   0 1549.05  136.89
   3 -10   0 1542.65  141.59
   3 -10   0 1288.57  137.09
   3 -10   0 1379.56  140.39
  -3  10   0 1385.96  139.49
   2 -10   0 2794.42  260.97
   2 -10   0 2932.91  263.07
   2 -10   0 2750.62  258.97
   2 -10   0 2513.35  258.67
  -2  10   0 2539.55  260.17
   1 -10   0  175.28   17.70
   0 -10   0 1427.86  131.39
   0 -10   0 1276.17  135.99
   0 -10   0 1371.86  131.89
  -1 -10   0   15.90   14.30
  -1 -10   0   16.90    5.40
  -2 -10   0   24.40    4.00
  -2 -10   0   15.00   15.40
  -3 -10   0  282.87   29.20
  -3 -10   0  282.77   37.50
  -3 -10   0  324.57   31.70
  -4 -10   0   21.00    3.80
  -4 -10   0   23.50   15.50
  -4 -10   0   18.90    8.50
  -5 -10   0 1367.66  124.29
  -5 -10   0 1193.98  126.29
  -5 -10   0 1294.57  130.49
  -6 -10   0  252.67   33.90
  -6 -10   0  206.28   20.70
  -6 -10   0  170.48   25.70
  -7 -10   0   13.70    3.70
  -7 -10   0    4.00    9.90
  -7 -10   0    2.90   16.30
   7  10   0  -27.00   11.50
  -8 -10   0   -7.70   17.20
  -8 -10   0    3.80    3.40
  -8 -10   0   -5.40   10.50
   8  10   0   15.50   14.30
  -9 -10   0    0.90   11.60
  -9 -10   0  -25.30   17.60
  -9 -10   0    4.50    3.60
   9  10   0   19.90   16.10
 -10 -10   0   62.89   23.70
 -10 -10   0   55.69    7.80
 -10 -10   0   67.29   26.30
  10  10   0   60.29   20.00
 -11 -10   0  519.55   54.19
 -11 -10   0  614.34   66.79
  11  10   0  507.25   68.19
  11  10   0  575.94   54.39
 -12 -10   0  127.29   14.80
 -12 -10   0  110.89   30.10
  12  10   0  217.68   41.10
  12  10   0  122.69   14.80
 -13 -10   0   80.89   27.50
 -13 -10   0   82.29   11.10
  13  10   0  107.19   12.60
  13  10   0   65.89   32.00
 -14 -10   0   36.40    7.50
 -14 -10   0   42.90   25.20
  14  10   0   41.10   31.80
  14  10   0   41.30    8.00
 -15 -10   0  111.89   33.20
 -15 -10   0  203.38   20.60
  15  10   0  184.88   46.20
  15  10   0  186.18   20.40
 -16 -10   0   80.79   10.90
 -16 -10   0   16.30   25.60
  16  10   0   72.99   10.70
  16  10   0   48.10   42.50
 -17 -10   0   32.60   25.60
 -17 -10   0   17.80    6.90
  17  10   0   19.30    7.30
  17  10   0   21.00   49.10
 -18 -10   0    5.10   26.80
  18  10   0   19.30   61.59
 -19 -10   0   11.10    5.90
 -19 -10   0   39.90   29.70
  19  10   0  -38.50   73.89
  19  10   0   28.70    8.10
 -20 -10   0  -10.70    5.30
  20  10   0    5.00    7.50
  28 -11   0   18.30    8.80
  27 -11   0   67.39   77.19
  27 -11   0   27.70    9.80
 -27  11   0  -30.60   28.60
  26 -11   0   33.90   10.60
  26 -11   0   34.40    9.30
  26 -11   0   66.19   67.69
  25 -11   0  182.28   21.60
  25 -11   0  168.98   64.19
  25 -11   0  167.58   22.70
  24 -11   0   66.49   54.79
  24 -11   0   38.30   10.30
  24 -11   0   31.70    8.60
  23 -11   0    4.90   45.60
  23 -11   0   43.50    9.10
  23 -11   0   17.00    8.20
  22 -11   0  111.39   45.30
  22 -11   0   50.69   10.80
  22 -11   0   63.09   10.70
  21 -11   0   51.99   10.10
  21 -11   0   26.60   39.20
  21 -11   0   53.99    9.60
 -21  11   0   40.10    6.70
  20 -11   0   99.59   38.70
 -20  11   0   68.89   15.40
  19 -11   0  225.08   27.60
  19 -11   0  311.47   49.50
 -19  11   0  296.37   31.10
 -19  11   0  255.87   26.10
  18 -11   0  396.26   61.59
  18 -11   0  451.95   46.20
 -18  11   0  510.55   49.00
 -18  11   0  448.16   45.20
  17 -11   0  585.24   59.99
  17 -11   0  599.44   74.89
 -17  11   0  592.54   59.29
 -17  11   0  660.63   62.69
  16 -11   0   68.99   27.80
 -16  11   0  100.69   16.30
 -16  11   0   89.39   11.30
  15 -11   0 1493.05  144.99
  15 -11   0 1364.66  153.78
 -15  11   0 1622.54  147.39
 -15  11   0 1450.95  171.08
  14 -11   0   11.60   49.99
  14 -11   0    6.00   19.70
 -14  11   0   24.10   34.90
 -14  11   0    3.00    8.60
  13 -11   0  492.85   92.09
  13 -11   0  459.45   59.99
  13 -11   0  494.25   48.90
 -13  11   0  507.55   51.59
 -13  11   0  539.75   74.39
  12 -11   0   97.09   23.30
  12 -11   0   46.70   27.00
 -12  11   0   81.39   13.70
 -12  11   0   57.19   27.40
  11 -11   0  156.18   32.50
  11 -11   0  223.78   22.30
  11 -11   0  226.58   22.80
 -11  11   0  196.38   33.40
 -11  11   0  237.08   26.00
  10 -11   0   34.80    6.60
  10 -11   0   30.60   15.80
  10 -11   0   53.79   21.40
  10 -11   0   45.30    6.20
  10 -11   0   38.60   18.20
 -10  11   0   34.80   10.90
 -10  11   0   41.20   18.10
   9 -11   0    6.30    3.60
   9 -11   0  -18.00   12.20
   9 -11   0   -4.30   15.70
   9 -11   0    6.30    4.40
  -9  11   0    1.00    8.50
  -9  11   0   -5.30   14.60
   8 -11   0   37.50   17.00
   8 -11   0   41.60    6.10
   8 -11   0   40.50    6.70
   8 -11   0   15.10   16.60
   8 -11   0   54.09   16.70
  -8  11   0   45.60   11.30
  -8  11   0   40.90   16.50
   7 -11   0   52.79   16.50
   7 -11   0   75.39    9.00
   7 -11   0   82.69    8.70
   7 -11   0   54.49   17.20
   7 -11   0   57.09   18.10
  -7  11   0   32.40   15.60
  -7  11   0   58.59   12.80
   6 -11   0   15.80   13.00
   6 -11   0    7.10   14.70
   6 -11   0    9.40    3.90
   6 -11   0   10.20    3.40
  -6  11   0    5.30    9.30
  -6  11   0   -1.90   11.10
   5 -11   0 1610.34  163.38
   5 -11   0 1740.93  162.88
   5 -11   0 1582.14  158.38
  -5  11   0 1712.93  162.88
  -5  11   0 1606.94  160.58
   4 -11   0  232.18   32.70
   4 -11   0  260.17   24.70
  -4  11   0  219.88   29.30
  -4  11   0  268.57   32.10
   3 -11   0   24.60   11.70
   3 -11   0    8.60   14.20
   3 -11   0    6.30    4.00
   3 -11   0    2.70    2.60
  -3  11   0    8.70    8.90
   2 -11   0  321.57   32.70
   2 -11   0  352.06   33.40
   2 -11   0  323.17   39.60
   1 -11   0  660.33   67.89
   1 -11   0  765.62   68.59
   1 -11   0  668.83   73.99
   0 -11   0  506.05   53.29
   0 -11   0  580.64   54.09
   0 -11   0  582.14   59.89
  -1 -11   0   15.20   15.60
  -1 -11   0   10.40    5.70
  -1 -11   0   14.90    3.60
  -2 -11   0    7.40   14.50
  -2 -11   0   10.40    6.80
  -2 -11   0   15.10    3.30
  -3 -11   0  105.49   14.90
  -3 -11   0  133.89   24.70
  -3 -11   0   89.69   10.70
  -4 -11   0   55.59   10.80
  -4 -11   0   40.20   19.90
  -5 -11   0   87.69   21.40
  -5 -11   0   72.09   13.30
  -5 -11   0   56.19    7.50
  -6 -11   0  116.89   13.10
  -6 -11   0  121.09   26.10
  -6 -11   0  118.79   19.10
   6  11   0  131.49   23.30
  -7 -11   0  104.29   25.90
  -7 -11   0   89.19   18.00
  -7 -11   0  142.99   13.50
   7  11   0   99.89   23.70
  -8 -11   0  222.28   34.50
  -8 -11   0  166.48   18.10
  -8 -11   0  155.28   24.20
   8  11   0  190.18   34.50
  -9 -11   0   -1.90    3.40
  -9 -11   0  -16.10   11.90
  -9 -11   0   -3.20   20.00
   9  11   0   31.80   20.50
 -10 -11   0  435.46   56.69
 -10 -11   0  452.25   45.60
 -10 -11   0  511.15   58.79
  10  11   0  415.36   60.09
  10  11   0  468.05   45.40
 -11 -11   0   74.89   27.20
 -11 -11   0   48.50    7.80
  11  11   0   -6.10   23.50
  11  11   0   61.29    8.10
 -12 -11   0   56.09    8.30
 -12 -11   0   77.39   26.90
  12  11   0   55.69   27.70
 -13 -11   0   24.10   23.40
 -13 -11   0   23.10    5.80
  13  11   0   75.19   33.30
  13  11   0   30.10    6.90
 -14 -11   0   56.79   27.70
 -14 -11   0   65.99    9.30
  14  11   0   49.70    9.00
  14  11   0   33.20   37.90
 -15 -11   0   58.29    8.90
 -15 -11   0   62.49   26.20
  15  11   0   52.89   44.10
 -16 -11   0  -13.60   22.50
 -16 -11   0    1.80    5.70
  16  11   0   28.50   50.49
  16  11   0    0.10    5.60
 -17 -11   0   40.00    8.30
 -17 -11   0   44.90   26.50
  17  11   0   36.30    9.00
  17  11   0   80.49   62.89
 -18 -11   0   -2.70    5.20
 -18 -11   0  -13.00   26.60
  18  11   0   45.80   82.39
  18  11   0    2.30    7.00
 -19 -11   0   48.60   35.00
 -19 -11   0   13.40    5.60
  19  11   0    2.10    8.30
  28 -12   0   17.10    8.20
 -28  12   0  -59.59   51.29
  27 -12   0   29.80   10.60
  27 -12   0   39.70   10.00
  27 -12   0  100.19   85.69
 -27  12   0    4.70   26.90
  26 -12   0  183.18   77.79
  26 -12   0  274.07   29.00
  26 -12   0  226.78   28.90
  25 -12   0  260.87   71.29
  25 -12   0  205.08   25.70
  25 -12   0  225.98   25.40
  24 -12   0  -59.69   52.69
  24 -12   0    9.20    7.00
  24 -12   0    3.80    6.90
  23 -12   0   30.30    8.60
  23 -12   0   41.50   46.40
  23 -12   0   11.00    7.80
  22 -12   0   36.60    9.00
  22 -12   0   29.50    8.80
  22 -12   0   10.80   41.30
  21 -12   0    2.30   37.20
  21 -12   0   29.10    8.50
  21 -12   0   34.70    8.70
 -21  12   0   37.30    6.10
  20 -12   0   32.70   35.20
  20 -12   0   30.80    7.80
  20 -12   0   19.40    7.30
 -20  12   0   34.40    5.50
 -20  12   0   32.10   12.10
  19 -12   0   32.70    7.90
  19 -12   0   44.60    8.70
  19 -12   0   11.20   31.40
 -19  12   0   43.80    6.10
 -19  12   0   47.50   12.80
  18 -12   0  181.58   20.30
  18 -12   0  182.18   40.10
  18 -12   0  178.78   20.50
 -18  12   0  173.98   18.80
 -18  12   0  180.28   24.00
  17 -12   0  394.16   59.99
  17 -12   0  390.96   42.80
  17 -12   0  437.96   43.10
 -17  12   0  450.55   45.80
 -17  12   0  433.36   42.00
  16 -12   0  232.08   23.00
  16 -12   0  157.28   39.10
  16 -12   0  215.78   22.60
 -16  12   0  211.28   26.10
 -16  12   0  189.18   21.90
  15 -12   0  464.45   45.00
  15 -12   0  441.16   60.39
  15 -12   0  420.36   44.60
 -15  12   0  469.85   47.50
  14 -12   0  192.98   21.10
  14 -12   0  193.88   20.60
  14 -12   0  252.07   65.79
  14 -12   0  185.28   35.10
 -14  12   0  195.28   24.40
  13 -12   0  100.89   12.50
  13 -12   0   72.39   25.70
  13 -12   0  102.89   12.00
  13 -12   0   35.50   35.90
 -13  12   0   80.49   38.10
 -13  12   0  105.49   16.20
  12 -12   0  272.17   29.70
  12 -12   0  364.76   52.89
  12 -12   0  287.37   30.00
  12 -12   0  371.56   45.50
 -12  12   0  295.17   32.90
 -12  12   0  344.47   51.69
  11 -12   0  217.28   22.10
  11 -12   0  211.98   21.60
  11 -12   0  144.29   33.50
  11 -12   0  239.98   35.10
 -11  12   0  212.48   38.90
 -11  12   0  208.68   25.10
  10 -12   0   96.89   25.30
  10 -12   0  110.19   22.30
  10 -12   0  121.69   12.70
  10 -12   0  105.89   12.90
 -10  12   0   99.29   26.60
 -10  12   0  110.59   17.30
   9 -12   0   74.59   18.90
   9 -12   0   37.70   21.60
   9 -12   0   74.09   25.10
   9 -12   0   62.99    8.60
   9 -12   0   68.29    9.30
  -9  12   0   60.89   20.00
  -9  12   0   88.69   14.50
   8 -12   0  237.28   24.10
   8 -12   0  287.77   34.70
   8 -12   0  228.48   23.70
   8 -12   0  242.38   32.50
   8 -12   0  202.38   35.70
  -8  12   0  224.38   27.20
  -8  12   0  250.97   37.90
   7 -12   0   19.60    4.80
   7 -12   0   30.10   15.50
   7 -12   0   25.50    4.30
   7 -12   0    5.80   15.60
  -7  12   0    9.90    9.20
  -7  12   0   13.10   14.50
   6 -12   0  285.37   41.20
   6 -12   0  311.47   30.10
   6 -12   0  277.27   37.60
   6 -12   0  299.37   29.50
  -6  12   0  310.67   39.90
  -6  12   0  293.37   33.50
   5 -12   0   37.70    5.80
   5 -12   0   27.60    4.40
   5 -12   0   48.00   16.60
   5 -12   0   15.50   15.00
  -5  12   0   42.50   14.40
  -5  12   0   28.50   12.30
   4 -12   0  221.28   28.50
   4 -12   0  190.98   19.10
   4 -12   0  191.08   19.70
   4 -12   0  184.38   30.50
  -4  12   0  172.68   28.10
  -4  12   0  184.18   24.90
   3 -12   0    4.30    3.90
   3 -12   0  -10.20   11.30
   3 -12   0    5.60    2.90
   3 -12   0  -20.60   14.00
   2 -12   0  469.85   44.60
   2 -12   0  477.95   52.19
   2 -12   0  436.56   45.10
   1 -12   0  247.78   28.80
   1 -12   0  308.57   28.10
   1 -12   0  322.47   37.90
   0 -12   0   21.20    4.10
   0 -12   0   23.10   16.50
   0 -12   0   16.90    5.60
  -1 -12   0    4.50    5.80
  -1 -12   0    3.90    2.80
  -1 -12   0   12.30   15.90
  -2 -12   0   30.20   17.30
  -2 -12   0   32.00    8.10
  -2 -12   0   26.70    4.90
  -3 -12   0  207.58   21.20
  -3 -12   0  223.98   32.30
  -3 -12   0  203.98   24.70
  -4 -12   0  -18.10    7.10
  -4 -12   0   -3.60   14.70
  -4 -12   0   -2.50    2.70
  -5 -12   0   10.00   10.00
  -5 -12   0   -8.50   17.00
  -5 -12   0    5.50    3.30
   5  12   0   16.20   14.90
  -6 -12   0  564.64   53.09
  -6 -12   0  473.25   56.69
  -6 -12   0  624.04   64.29
   6  12   0  522.15   61.99
  -7 -12   0  216.48   31.10
  -7 -12   0  255.97   25.80
  -7 -12   0  274.37   39.70
   7  12   0  299.67   41.90
  -8 -12   0   40.10    6.20
  -8 -12   0   77.89   26.70
  -8 -12   0   21.30   13.20
   8  12   0   48.60   24.20
  -9 -12   0   43.00    7.10
  -9 -12   0   36.20   25.30
  -9 -12   0   32.50   15.50
   9  12   0   31.20   23.30
   9  12   0   50.39    7.20
 -10 -12   0  478.55   47.10
 -10 -12   0  422.56   60.19
 -10 -12   0  445.46   61.89
  10  12   0  488.75   47.00
  10  12   0  478.75   65.19
 -11 -12   0   83.09   28.40
 -11 -12   0   89.79   11.60
  11  12   0   90.59   11.50
  11  12   0   45.80   29.20
 -12 -12   0   18.20    5.80
 -12 -12   0  -29.00   20.80
  12  12   0   25.80    6.00
  12  12   0   60.39   36.80
 -13 -12   0   -2.70   21.60
 -13 -12   0   10.40    5.50
  13  12   0   25.40   40.60
  13  12   0    7.40    5.10
 -14 -12   0  106.09   13.40
 -14 -12   0   67.69   28.00
  14  12   0  109.99   13.70
  14  12   0  158.08   57.19
 -15 -12   0   -0.10    5.20
 -15 -12   0   -2.40   22.30
  15  12   0  -69.89   53.49
  15  12   0   -1.80    5.80
 -16 -12   0   21.50    6.20
 -16 -12   0   34.10   25.10
  16  12   0  -65.49   61.49
  16  12   0   18.40    7.20
 -17 -12   0   -5.10   25.50
 -17 -12   0    2.50    5.20
  17  12   0    4.70    7.70
  17  12   0   37.80   85.19
 -18 -12   0  -41.20   31.50
 -18 -12   0   -2.80    4.80
  28 -13   0   27.70   10.70
 -28  13   0   59.29   36.70
  27 -13   0   28.90   10.40
  27 -13   0   -0.50    9.00
  27 -13   0   87.19   87.29
  26 -13   0  156.68   82.19
  26 -13   0  181.68   23.10
  26 -13   0  202.88   23.50
  25 -13   0    8.80    7.50
  25 -13   0  -69.79   62.39
  25 -13   0    5.60    7.80
  24 -13   0  110.69   58.89
  24 -13   0   24.90    7.80
  24 -13   0   15.60    7.80
  23 -13   0  -15.80   49.10
  23 -13   0    4.80    7.00
  23 -13   0   -9.10    5.80
  22 -13   0   -4.30    6.20
  22 -13   0    3.60    6.20
  22 -13   0  -45.10   43.80
  21 -13   0    3.80    6.40
  21 -13   0    6.40    6.50
  21 -13   0  -34.70   39.40
  20 -13   0   10.00    6.60
  20 -13   0   25.40    7.60
  20 -13   0   51.99   36.40
 -20  13   0   16.70    5.30
 -20  13   0   20.20   11.30
  19 -13   0  -45.40   33.10
  19 -13   0    2.40    6.20
  19 -13   0    8.70    6.00
 -19  13   0    3.40    3.80
 -19  13   0    9.00   10.10
  18 -13   0   32.20    7.60
  18 -13   0   11.20   31.50
  18 -13   0   19.90    6.60
 -18  13   0   48.80   12.80
 -18  13   0   39.90    5.80
  17 -13   0  173.68   19.20
  17 -13   0  171.48   19.50
  17 -13   0  145.49   38.30
 -17  13   0  160.28   22.70
  16 -13   0  112.89   15.40
  16 -13   0  139.19   16.00
  16 -13   0  131.29   37.80
 -16  13   0  132.59   19.70
  15 -13   0  240.18   40.10
  15 -13   0  169.18   20.30
  15 -13   0  195.18   20.80
 -15  13   0  192.38   23.90
  14 -13   0   11.30    5.80
  14 -13   0   13.00    5.20
  14 -13   0   -9.70   24.80
 -14  13   0   18.40   10.30
  13 -13   0  177.88   34.60
  13 -13   0   78.69   41.30
  13 -13   0  142.59   16.50
  13 -13   0  169.28   17.20
 -13  13   0  145.19   20.50
 -13  13   0   52.49   39.20
  12 -13   0  121.39   15.10
  12 -13   0  141.29   15.50
  12 -13   0  106.39   36.60
  12 -13   0  162.68   32.00
 -12  13   0  113.49   35.40
 -12  13   0  139.09   19.20
  11 -13   0  340.37   44.40
  11 -13   0  276.67   28.80
  11 -13   0  289.87   29.10
 -11  13   0  283.07   31.90
 -11  13   0  256.27   43.00
  10 -13   0  315.57   38.30
  10 -13   0  295.27   30.00
  10 -13   0  302.77   30.30
  10 -13   0  276.87   46.60
  10 -13   0  379.06   44.90
 -10  13   0  314.87   47.30
 -10  13   0  265.47   32.80
   9 -13   0  151.28   15.90
   9 -13   0  104.69   29.30
   9 -13   0  130.79   27.00
   9 -13   0  156.48   25.50
   9 -13   0  137.19   15.40
  -9  13   0  152.58   19.70
  -9  13   0  122.89   29.20
   8 -13   0  174.38   33.60
   8 -13   0  237.08   30.30
   8 -13   0  209.28   21.80
   8 -13   0  211.48   21.40
  -8  13   0  209.38   25.30
  -8  13   0  196.88   34.00
   7 -13   0   30.50   17.20
   7 -13   0   16.50   19.30
   7 -13   0   59.49    8.00
  -7  13   0   58.89   12.90
  -7  13   0   48.60   19.60
   6 -13   0  147.39   17.30
   6 -13   0  192.88   29.20
   6 -13   0  163.38   16.70
   6 -13   0  165.58   29.10
  -6  13   0  187.48   27.70
  -6  13   0  178.58   22.50
   5 -13   0   12.40   14.60
   5 -13   0   -0.70   16.30
   5 -13   0   14.10    4.40
   5 -13   0   17.20    3.40
  -5  13   0   21.50   15.90
  -5  13   0   16.50   11.40
   4 -13   0  711.83   67.49
   4 -13   0  688.13   66.99
   4 -13   0  671.33   73.89
  -4  13   0  661.43   70.59
  -4  13   0  713.53   72.79
   3 -13   0   99.99   11.10
   3 -13   0  102.39   23.60
   2 -13   0   11.00    5.40
   2 -13   0   18.60   16.30
   2 -13   0   26.60    4.20
   1 -13   0  220.58   23.60
   1 -13   0  244.08   33.90
   1 -13   0  224.08   22.70
   0 -13   0   11.80    3.70
   0 -13   0   21.30   18.00
   0 -13   0   20.60    6.50
  -1 -13   0  468.75   46.10
  -1 -13   0  443.86   53.29
  -1 -13   0  444.56   44.40
  -2 -13   0   33.50    5.20
  -2 -13   0    7.10   18.30
  -2 -13   0   22.00    8.70
  -3 -13   0  104.59   16.20
  -3 -13   0  113.79   25.50
  -3 -13   0   86.69   10.80
  -4 -13   0    5.70    3.70
  -4 -13   0   -9.60    8.80
  -4 -13   0   -5.20   16.80
   4  13   0   20.10   16.10
  -5 -13   0   91.79   10.90
  -5 -13   0   89.99   24.30
  -5 -13   0   73.59   16.50
   5  13   0  102.99   24.40
  -6 -13   0  105.99   12.00
  -6 -13   0   68.59   24.40
   6  13   0   99.69   26.00
  -7 -13   0   -0.40    3.80
  -7 -13   0  -24.30   18.50
  -7 -13   0    6.20   11.90
   7  13   0   14.00   21.90
  -8 -13   0   45.80    7.30
  -8 -13   0   26.50   15.00
  -8 -13   0   15.30   22.40
   8  13   0   44.30    6.50
   8  13   0   48.60   27.80
  -9 -13   0  830.72   84.29
  -9 -13   0  985.10   96.29
  -9 -13   0  813.52   89.09
   9  13   0  864.51   84.09
   9  13   0  904.31  101.49
 -10 -13   0  144.89   34.80
 -10 -13   0  210.28   20.70
 -10 -13   0   71.29   52.19
  10  13   0  183.28   19.80
  10  13   0  167.38   40.80
 -11 -13   0   22.60   22.90
 -11 -13   0    4.10    5.00
  11  13   0  -16.60   35.70
  11  13   0   -1.00    4.50
 -12 -13   0   38.30    8.10
 -12 -13   0   30.90   24.10
  12  13   0   52.19    8.40
  12  13   0   89.59   43.10
 -13 -13   0   93.69   31.80
 -13 -13   0  153.98   17.30
  13  13   0   76.79   52.29
  13  13   0  163.08   17.60
 -14 -13   0   19.30    5.80
 -14 -13   0   -0.90   23.70
  14  13   0  -80.49   54.89
  14  13   0    8.10    6.50
 -15 -13   0  130.39   16.20
 -15 -13   0   75.79   29.70
  15  13   0  245.18   76.79
  15  13   0  142.29   17.40
 -16 -13   0   28.20   25.20
 -16 -13   0    8.30    5.80
  16  13   0    9.20   95.09
 -17 -13   0   34.30   31.00
 -17 -13   0   54.69    8.90
 -18 -13   0   21.60    7.00
  28 -14   0   31.60    9.70
 -28  14   0  -35.20   32.80
  27 -14   0  -49.40  104.29
  26 -14   0  113.69   16.30
  26 -14   0  128.79   18.20
  26 -14   0   99.19   87.49
  25 -14   0   11.10    7.40
  25 -14   0   -2.30    7.00
  25 -14   0  -12.70   68.99
  24 -14   0   83.09   65.09
  23 -14   0   27.50    8.40
  23 -14   0   89.19   58.99
  23 -14   0   23.50    8.50
  22 -14   0   90.59   13.80
  22 -14   0  132.49   56.09
  22 -14   0   95.79   14.60
  21 -14   0  -52.19   46.30
  21 -14   0   38.90    9.40
  21 -14   0   56.29   10.50
 -21  14   0   52.09   13.30
  20 -14   0   61.09   10.90
  20 -14   0   70.29   43.50
  20 -14   0   57.89   10.40
 -20  14   0   82.19   15.30
  19 -14   0   50.99    9.90
  19 -14   0   47.10   39.90
  19 -14   0   74.29   10.80
 -19  14   0   59.89   13.50
  18 -14   0   -3.10    5.40
  18 -14   0   -0.70    5.40
  18 -14   0    1.20   34.90
 -18  14   0   -1.10    3.90
 -18  14   0   12.30    9.80
  17 -14   0   23.00    6.70
  17 -14   0   31.90   33.70
  17 -14   0   17.40    6.60
 -17  14   0    8.20    5.20
 -17  14   0   33.00   11.70
  16 -14   0  132.69   40.30
  16 -14   0  134.79   18.20
  16 -14   0  179.18   19.00
 -16  14   0  182.48   22.00
  15 -14   0    8.00    5.70
  15 -14   0   -1.00   30.40
  15 -14   0    3.80    5.40
 -15  14   0    5.20    9.10
  14 -14   0    4.30   30.50
  14 -14   0   13.20    5.60
  14 -14   0   15.30    6.30
 -14  14   0    2.90    9.60
  13 -14   0  510.95   50.69
  13 -14   0  518.45   70.59
  13 -14   0  512.65   50.99
 -13  14   0  506.35   53.39
  12 -14   0  -30.40   38.20
  12 -14   0   25.60    6.10
  12 -14   0   35.80    6.70
  12 -14   0   27.30   29.00
 -12  14   0   12.60   34.30
 -12  14   0   34.40   10.50
  11 -14   0   81.99   10.80
  11 -14   0   75.59   22.00
  11 -14   0   77.69   35.80
  11 -14   0   47.50   29.20
  11 -14   0   74.49    9.80
 -11  14   0   18.40   28.10
 -11  14   0   65.99   13.70
  10 -14   0   66.89   26.40
  10 -14   0   93.19   21.90
  10 -14   0   51.69   30.00
  10 -14   0   70.39   10.20
  10 -14   0   87.39   10.30
 -10  14   0   83.39   15.10
 -10  14   0   68.39   26.60
   9 -14   0   86.29   11.50
   9 -14   0   92.59   11.00
   9 -14   0   82.09   28.60
   9 -14   0   89.39   21.40
  -9  14   0   78.09   25.70
  -9  14   0   99.79   16.10
   8 -14   0  211.08   21.80
   8 -14   0  221.78   32.20
  -8  14   0  167.98   33.40
  -8  14   0  211.48   25.50
   7 -14   0   21.60   23.50
   7 -14   0   44.20   18.20
  -7  14   0   59.19   22.40
  -7  14   0   48.30   12.30
   6 -14   0  195.48   34.00
   6 -14   0  235.88   32.90
   6 -14   0  212.48   21.50
   6 -14   0  205.48   22.30
  -6  14   0  268.37   39.70
  -6  14   0  223.48   27.30
   5 -14   0   54.29    7.30
   5 -14   0   66.99   20.70
   5 -14   0   60.29   21.70
  -5  14   0   90.39   16.40
  -5  14   0   91.89   22.10
   4 -14   0  266.37   34.10
   4 -14   0  171.68   19.60
   4 -14   0  175.48   27.90
   4 -14   0  187.58   19.00
  -4  14   0  197.78   25.50
   3 -14   0   82.39   22.00
   3 -14   0   63.99    9.20
   3 -14   0   64.39    8.20
   2 -14   0  368.46   39.60
   2 -14   0  392.66   49.20
   2 -14   0  447.76   40.60
   1 -14   0  151.98   28.50
   1 -14   0  124.09   15.10
   1 -14   0  114.19   13.20
   0 -14   0  369.56   47.40
   0 -14   0  385.26   38.50
   0 -14   0  365.96   37.00
  -1 -14   0  142.99   29.60
  -1 -14   0  139.69   18.10
  -1 -14   0  125.99   14.50
  -2 -14   0  298.77   29.90
  -2 -14   0  308.17   33.00
  -2 -14   0  272.37   41.00
  -3 -14   0   85.99   10.30
  -3 -14   0   61.79   14.60
  -3 -14   0   89.09   25.10
   3  14   0  108.19   24.00
  -4 -14   0  106.59   27.30
  -4 -14   0  112.39   12.40
  -4 -14   0   88.19   17.20
   4  14   0  115.09   26.70
  -5 -14   0    0.90    3.90
  -5 -14   0    1.10    9.90
  -5 -14   0  -17.40   17.90
   5  14   0   -4.70   21.90
  -6 -14   0   -5.10   20.30
  -6 -14   0   -9.30    9.90
  -6 -14   0   -1.10    3.70
   6  14   0   27.90   25.90
  -7 -14   0  217.08   22.50
  -7 -14   0  176.28   36.50
  -7 -14   0  163.78   28.20
   7  14   0  282.27   46.20
   7  14   0  218.78   21.80
  -8 -14   0  699.43   86.19
  -8 -14   0  852.51   74.89
  -8 -14   0  699.13   79.29
   8  14   0  622.34   92.39
   8  14   0  786.32   74.39
  -9 -14   0  296.87   43.10
  -9 -14   0  359.56   50.39
  -9 -14   0  368.06   36.00
   9  14   0  313.97   57.49
   9  14   0  366.96   35.60
 -10 -14   0  -10.10   20.50
 -10 -14   0 -113.99   59.19
 -10 -14   0    1.50    4.60
  10  14   0   25.10   41.20
  10  14   0    2.70    4.70
 -11 -14   0   -2.10    4.20
 -11 -14   0  -21.90   19.70
  11  14   0    6.50    5.00
  11  14   0   24.20   49.50
 -12 -14   0    5.70   21.90
 -12 -14   0    6.80    5.50
  12  14   0   -2.60    5.50
  12  14   0  -47.50   55.79
 -13 -14   0  146.69   16.30
 -13 -14   0  123.69   31.90
  13  14   0  127.39   17.50
  13  14   0   46.50   69.69
 -14 -14   0   36.50    7.40
 -14 -14   0   37.70   23.80
  14  14   0   90.89   89.09
 -15 -14   0   95.89   13.10
 -15 -14   0  143.29   32.20
 -16 -14   0   59.09   33.50
 -16 -14   0   98.69   12.80
 -17 -14   0   33.50    8.20
  28 -15   0   10.00    7.80
  28 -15   0   15.40   11.40
  27 -15   0   96.89   15.30
  27 -15   0   94.99   15.10
  26 -15   0    9.30    8.30
  26 -15   0    4.80    8.30
  26 -15   0 -151.48   96.09
  25 -15   0   20.00   84.49
  25 -15   0  103.49   14.90
  25 -15   0   82.39   14.00
  24 -15   0  100.09   15.10
  24 -15   0   42.00   73.69
  24 -15   0  109.29   15.60
  23 -15   0   11.60    7.80
  23 -15   0   12.90    7.90
  23 -15   0  -25.60   64.29
  22 -15   0   87.59   60.09
  22 -15   0   72.29   12.00
  22 -15   0   53.19   11.50
  21 -15   0   18.70    8.00
  21 -15   0   -1.70   53.29
  21 -15   0    9.10    7.30
 -21  15   0   15.30   11.00
  20 -15   0   50.29   10.10
  20 -15   0  -26.50   48.00
  20 -15   0   49.90    9.80
 -20  15   0   37.70   12.10
  19 -15   0   45.90    9.40
  19 -15   0  -25.80   44.70
  19 -15   0   58.79   10.10
 -19  15   0   50.19   13.70
  18 -15   0  108.09   45.30
  18 -15   0  111.29   15.40
  18 -15   0  107.29   15.30
 -18  15   0  139.19   20.20
  17 -15   0    1.00    5.80
  17 -15   0    3.10    6.40
  17 -15   0  -17.00   39.40
 -17  15   0    4.70    9.50
 -17  15   0   -4.70    4.70
  16 -15   0   96.99   13.00
  16 -15   0   38.10   40.80
  16 -15   0   96.09   13.20
 -16  15   0  105.79   17.40
  15 -15   0  483.85   48.50
  15 -15   0  525.05   72.29
  15 -15   0  452.75   48.10
 -15  15   0  499.55   50.79
  14 -15   0  293.17   55.69
  14 -15   0  378.96   36.30
  14 -15   0  332.67   35.90
 -14  15   0  346.07   38.80
  13 -15   0  144.39   18.60
  13 -15   0  159.88   43.60
  13 -15   0  186.08   19.10
 -13  15   0  151.98   21.90
  12 -15   0  267.57   47.20
  12 -15   0  337.67   30.30
  12 -15   0  292.27   30.40
 -12  15   0  242.18   32.80
  11 -15   0   10.00    5.50
  11 -15   0   19.40    6.30
  11 -15   0   29.70   26.10
  11 -15   0   39.20   18.40
 -11  15   0    7.20    9.40
  10 -15   0   11.20    4.90
  10 -15   0   -0.40    4.60
  10 -15   0  -12.70   32.80
  10 -15   0   10.50   17.90
 -10  15   0    4.20   29.20
 -10  15   0  -20.00    7.50
   9 -15   0   32.10    6.50
   9 -15   0   18.20   17.10
   9 -15   0   28.00   29.40
  -9  15   0   13.60    9.70
  -9  15   0   44.00   29.20
   8 -15   0  309.77   33.00
   8 -15   0  305.77   49.50
   8 -15   0  336.77   42.70
  -8  15   0  353.06   36.70
  -8  15   0  351.86   54.99
   7 -15   0   55.59   20.70
   7 -15   0   27.90   26.20
  -7  15   0   55.09   13.40
  -7  15   0   74.79   26.90
   6 -15   0  207.58   22.00
   6 -15   0  253.17   37.20
   6 -15   0  204.98   21.10
   6 -15   0  249.08   35.20
  -6  15   0  187.98   26.20
   5 -15   0  135.89   28.10
   5 -15   0  151.28   27.90
   5 -15   0  126.29   15.80
   5 -15   0  151.68   14.90
  -5  15   0  158.18   23.70
   4 -15   0  197.58   20.60
   4 -15   0  209.28   34.00
   4 -15   0  183.78   19.60
  -4  15   0  189.38   26.90
   3 -15   0   -3.30   16.80
   3 -15   0   15.40    5.00
   3 -15   0   10.70    3.90
   2 -15   0   -2.20    3.10
   2 -15   0    1.60    5.40
   2 -15   0  -21.30   15.40
   1 -15   0  171.08   18.10
   1 -15   0  184.68   32.80
   1 -15   0  172.88   20.30
   0 -15   0   87.89   24.00
   0 -15   0  120.99   15.00
   0 -15   0   88.39   11.60
  -1 -15   0   60.49    8.00
  -1 -15   0   60.09   12.50
  -1 -15   0   18.10   20.50
   1  15   0   74.09   22.20
  -2 -15   0  349.07   33.50
  -2 -15   0  286.07   36.70
  -2 -15   0  335.57   45.20
   2  15   0  397.06   48.70
  -3 -15   0   59.79    8.10
  -3 -15   0   35.60   22.70
  -3 -15   0   46.60   13.10
   3  15   0   62.99   27.00
  -4 -15   0    0.20    4.20
  -4 -15   0    2.80   10.20
  -4 -15   0   11.90   20.80
   4  15   0  -33.50   27.00
  -5 -15   0   35.40   14.70
  -5 -15   0   61.09   25.40
  -5 -15   0   56.29    8.80
   5  15   0   21.30   32.00
   5  15   0   67.79    7.90
  -6 -15   0  203.18   34.10
  -6 -15   0  235.78   42.10
  -6 -15   0  302.37   28.70
   6  15   0  287.67   27.90
   6  15   0  303.47   51.99
  -7 -15   0  593.14   67.09
  -7 -15   0  575.34   52.59
  -7 -15   0  424.66   57.49
   7  15   0  514.55   51.69
   7  15   0  565.34   79.79
  -8 -15   0   73.69   19.60
  -8 -15   0   95.69   11.90
  -8 -15   0   41.90   26.90
   8  15   0   84.99   11.20
   8  15   0  129.09   46.20
  -9 -15   0    5.60   17.90
  -9 -15   0   20.60   22.90
  -9 -15   0    5.90    4.90
   9  15   0   19.50    5.60
   9  15   0   94.59   50.79
 -10 -15   0  -50.69   77.69
 -10 -15   0   10.20    5.80
 -10 -15   0   12.80   22.80
  10  15   0  -22.00   56.09
 -11 -15   0   36.60   23.90
 -11 -15   0   25.80    6.70
  11  15   0   82.19   65.39
 -12 -15   0    7.70   22.80
 -13 -15   0    5.40   23.50
 -13 -15   0    3.20    5.60
 -14 -15   0   14.70    6.00
 -14 -15   0  -48.90   24.40
 -15 -15   0   -2.60   26.40
 -15 -15   0   24.40    6.80
 -16 -15   0  193.78   21.70
  28 -16   0  -13.30    8.80
  28 -16   0    5.90    8.80
  27 -16   0   -6.40    7.80
  27 -16   0  -11.50    7.30
  26 -16   0   56.79   12.10
  26 -16   0   58.89   11.30
  25 -16   0   67.09   13.30
  25 -16   0   96.99  109.39
  25 -16   0   82.59   13.50
  24 -16   0  231.78   25.10
  24 -16   0  183.78   24.80
  24 -16   0  127.89   97.49
  23 -16   0  117.09   83.79
  22 -16   0   20.70    8.70
  22 -16   0    9.70    7.90
  22 -16   0    6.40   72.69
  21 -16   0   56.29   10.80
  21 -16   0  203.88   71.29
  21 -16   0   57.99   11.10
 -21  16   0   54.19   14.00
  20 -16   0  135.19   16.90
  20 -16   0  106.29   15.70
  20 -16   0   50.99   64.99
 -20  16   0  131.49   19.70
  19 -16   0    5.00   57.89
  19 -16   0   34.60    8.50
 -19  16   0   30.00   12.50
  18 -16   0   57.69   10.30
  18 -16   0   85.69   55.79
  18 -16   0   79.89   11.90
 -18  16   0   45.40   13.80
  17 -16   0   67.39   52.39
  17 -16   0    6.80    6.80
  17 -16   0   25.30    8.00
 -17  16   0   34.10   11.80
  16 -16   0  154.68   19.60
  16 -16   0  176.28   20.10
  16 -16   0  210.38   56.69
 -16  16   0  174.48   23.00
  15 -16   0  123.09   15.40
  15 -16   0  106.69   15.30
  15 -16   0  120.09   52.69
 -15  16   0  138.19   19.70
  14 -16   0  452.95   45.70
  14 -16   0  401.56   67.59
  14 -16   0  450.95   45.80
 -14  16   0  466.95   48.40
  13 -16   0  197.98   24.60
  13 -16   0  206.58   47.20
  13 -16   0  267.07   25.30
 -13  16   0  218.48   27.80
  12 -16   0   81.79   12.10
  12 -16   0   78.49   33.20
  12 -16   0  100.49   13.10
 -12  16   0   97.59   17.10
  11 -16   0   48.70   20.60
  11 -16   0   48.20    8.00
 -11  16   0   25.50   10.90
  10 -16   0   53.79   20.60
  10 -16   0   42.70    8.00
 -10  16   0   37.30   11.60
   9 -16   0   15.00   18.10
   9 -16   0  -56.19   37.20
   9 -16   0   -1.30    4.30
  -9  16   0    3.80    8.40
   8 -16   0   61.79    8.70
   8 -16   0   92.59   35.70
   8 -16   0   28.10   21.10
  -8  16   0   47.70   13.40
  -8  16   0   75.79   34.60
   7 -16   0  363.86   46.50
   7 -16   0  262.77   51.59
[truncated: 8,035,561 more chars]
