# Supplementary material for: Molecular metal nanoparticles with pseudo-plasma absorption band
Source: Natl Sci Rev. 2026 Jan 10;13(4):nwag001. doi: 10.1093/nsr/nwag001 (PMC12906343; doi:10.1093/nsr/nwag001)
Supplement: nwag001_Supplemental_Files [file nwag001_supplemental_files.zip › Ag252.cif]

 
data_Ag252_sq
 
_audit_creation_method            'SHELXL-2019/1'
_shelx_SHELXL_version_number      '2019/1'
_chemical_name_systematic         ?
_chemical_name_common             ?
_chemical_melting_point           ?
_chemical_formula_moiety          
 'C838 H1081 Ag252 Cl2 S85 [+ solvent]'
_chemical_formula_sum
 'C838 H1081 Ag252 Cl2 S85 [+ solvent]' 
_chemical_formula_weight          41133.20

loop_
 _atom_type_symbol
 _atom_type_description
 _atom_type_scat_dispersion_real
 _atom_type_scat_dispersion_imag
 _atom_type_scat_source
 'C'  'C'   0.0137   0.0067
 'International Tables Vol C Tables 4.2.6.8 and 6.1.1.4'
 'H'  'H'   0.0000   0.0000
 'International Tables Vol C Tables 4.2.6.8 and 6.1.1.4'
 'Cl'  'Cl'   0.3281   0.5435
 'International Tables Vol C Tables 4.2.6.8 and 6.1.1.4'
 'S'  'S'   0.2925   0.4295
 'International Tables Vol C Tables 4.2.6.8 and 6.1.1.4'
 'Ag'  'Ag'   0.0782   3.3823
 'International Tables Vol C Tables 4.2.6.8 and 6.1.1.4'
 
_space_group_crystal_system       orthorhombic
_space_group_IT_number            18
_space_group_name_H-M_alt         'P 21 21 2'
_space_group_name_Hall            'P 2 2ab'
 
_shelx_space_group_comment
;
The symmetry employed for this shelxl refinement is uniquely defined
by the following loop, which should always be used as a source of
symmetry information in preference to the above space-group names.
They are only intended as comments.
;
 
loop_
 _space_group_symop_operation_xyz
 'x, y, z'
 '-x, -y, z'
 '-x+1/2, y+1/2, -z'
 'x+1/2, -y+1/2, -z'
 
_cell_length_a                    38.789(4)
_cell_length_b                    47.323(5)
_cell_length_c                    34.661(3)
_cell_angle_alpha                 90
_cell_angle_beta                  90
_cell_angle_gamma                 90
_cell_volume                      63625(11)
_cell_formula_units_Z             2
_cell_measurement_temperature     153(2)
_cell_measurement_reflns_used     9772
_cell_measurement_theta_min       2.79
_cell_measurement_theta_max       59.71
 
_exptl_crystal_description        block
_exptl_crystal_colour             ?
_exptl_crystal_density_meas       ?
_exptl_crystal_density_method     ?
_exptl_crystal_density_diffrn     2.147          
_exptl_crystal_F_000              38694
_exptl_transmission_factor_min    ?
_exptl_transmission_factor_max    ?
_exptl_crystal_size_max           0.220
_exptl_crystal_size_mid           0.200
_exptl_crystal_size_min           0.180
_exptl_absorpt_coefficient_mu     21.726
_shelx_estimated_absorpt_T_min    0.087
_shelx_estimated_absorpt_T_max    0.111
_exptl_absorpt_correction_type    'multi-scan'
_exptl_absorpt_correction_T_min   0.09
_exptl_absorpt_correction_T_max   0.11
_exptl_absorpt_process_details    ?
_exptl_absorpt_special_details    ?
_diffrn_ambient_temperature       153(2)
_diffrn_radiation_wavelength      1.34139
_diffrn_radiation_type            GaK\a
_diffrn_source                    ?
_diffrn_measurement_device_type   'Bruker APEX-II CCD'
_diffrn_measurement_method         '\f and \w scans'
_diffrn_detector_area_resol_mean  ?
_diffrn_reflns_number             781034
_diffrn_reflns_av_unetI/netI      0.0706
_diffrn_reflns_av_R_equivalents   0.1218
_diffrn_reflns_limit_h_min        -43
_diffrn_reflns_limit_h_max        49
_diffrn_reflns_limit_k_min        -58
_diffrn_reflns_limit_k_max        61
_diffrn_reflns_limit_l_min        -39
_diffrn_reflns_limit_l_max        45
_diffrn_reflns_theta_min          1.487
_diffrn_reflns_theta_max          63.652
_diffrn_reflns_theta_full         53.594
_diffrn_measured_fraction_theta_max   0.927
_diffrn_measured_fraction_theta_full  0.999
_diffrn_reflns_Laue_measured_fraction_max    0.927
_diffrn_reflns_Laue_measured_fraction_full   0.999
_diffrn_reflns_point_group_measured_fraction_max   0.921
_diffrn_reflns_point_group_measured_fraction_full  0.999
_reflns_number_total              146332
_reflns_number_gt                 109622
_reflns_threshold_expression      'I > 2\s(I)'
_reflns_Friedel_coverage          0.906
_reflns_Friedel_fraction_max      0.914
_reflns_Friedel_fraction_full     0.999
 
_reflns_special_details
;
 Reflections were merged by SHELXL according to the crystal
 class for the calculation of statistics and refinement.
 
 Structure factors included contributions from the .fab file.
 
 _reflns_Friedel_fraction is defined as the number of unique
 Friedel pairs measured divided by the number that would be
 possible theoretically, ignoring centric projections and
 systematic absences.
;
 
_computing_data_collection        ?
_computing_cell_refinement        ?
_computing_data_reduction         ?
_computing_structure_solution     ?
_computing_structure_refinement 'SHELXL-2019/1 (Sheldrick, 2019)'
_computing_molecular_graphics     ?
_computing_publication_material   ?
_refine_special_details           ?
_refine_ls_structure_factor_coef  Fsqd
_refine_ls_matrix_type            fullcycle
_refine_ls_weighting_scheme       calc
_refine_ls_weighting_details
'w=1/[\s^2^(Fo^2^)+(0.029P)^2^] where P=(Fo^2^+2Fc^2^)/3'
_atom_sites_solution_primary      ?
_atom_sites_solution_secondary    ?
_atom_sites_solution_hydrogens    mixed
_refine_ls_hydrogen_treatment     constr
_refine_ls_extinction_method      none
_refine_ls_extinction_coef        .
_refine_ls_abs_structure_details
;
 Flack x determined using 40890 quotients [(I+)-(I-)]/[(I+)+(I-)]
 (Parsons, Flack and Wagner, Acta Cryst. B69 (2013) 249-259).
;
_refine_ls_abs_structure_Flack    -0.118(3)
_chemical_absolute_configuration  ?
_refine_ls_number_reflns          146332
_refine_ls_number_parameters      5438
_refine_ls_number_restraints      0
_refine_ls_R_factor_all           0.0668
_refine_ls_R_factor_gt            0.0361
_refine_ls_wR_factor_ref          0.0671
_refine_ls_wR_factor_gt           0.0527
_refine_ls_goodness_of_fit_ref    1.004
_refine_ls_restrained_S_all       1.004
_refine_ls_shift/su_max           0.003
_refine_ls_shift/su_mean          0.001
 
loop_
 _atom_site_label
 _atom_site_type_symbol
 _atom_site_fract_x
 _atom_site_fract_y
 _atom_site_fract_z
 _atom_site_U_iso_or_equiv
 _atom_site_adp_type
 _atom_site_occupancy
 _atom_site_site_symmetry_order  
 _atom_site_calc_flag
 _atom_site_refinement_flags_posn
 _atom_site_refinement_flags_adp
 _atom_site_refinement_flags_occupancy
 _atom_site_disorder_assembly
 _atom_site_disorder_group
Ag1 Ag 0.500000 0.500000 0.64229(2) 0.04344(17) Uani 1 2 d S T P . .
Ag2 Ag 0.500000 0.500000 0.90179(2) 0.0509(2) Uani 1 2 d S T P . .
Ag3 Ag 0.500000 0.500000 0.52418(2) 0.04431(17) Uani 1 2 d S T P . .
Ag4 Ag 0.500000 0.500000 0.75815(2) 0.04301(17) Uani 1 2 d S T P . .
Ag5 Ag 0.26991(2) 0.58389(2) 0.68082(2) 0.05260(14) Uani 1 1 d . . . . .
Ag6 Ag 0.46573(2) 0.51173(2) 0.82972(2) 0.05362(15) Uani 1 1 d . . . . .
Ag7 Ag 0.37136(2) 0.48952(2) 0.91905(2) 0.04747(13) Uani 1 1 d . . . . .
Ag8 Ag 0.30311(2) 0.51543(2) 0.77665(2) 0.04741(13) Uani 1 1 d . . . . .
Ag9 Ag 0.45468(2) 0.56874(2) 0.85216(2) 0.03782(11) Uani 1 1 d . . . . .
Ag10 Ag 0.52430(2) 0.54541(2) 0.85127(2) 0.04288(12) Uani 1 1 d . . . . .
Ag11 Ag 0.46663(2) 0.67079(2) 0.82967(2) 0.04562(13) Uani 1 1 d . . . . .
Ag12 Ag 0.49002(2) 0.55764(2) 0.78089(2) 0.04719(13) Uani 1 1 d . . . . .
Ag13 Ag 0.32081(2) 0.51644(2) 0.96995(2) 0.04897(13) Uani 1 1 d . . . . .
Ag14 Ag 0.40649(2) 0.47809(2) 0.85004(2) 0.04780(13) Uani 1 1 d . . . . .
Ag15 Ag 0.37207(2) 0.49150(2) 0.77769(2) 0.04767(13) Uani 1 1 d . . . . .
Ag16 Ag 0.44220(2) 0.62362(2) 0.59043(2) 0.04993(14) Uani 1 1 d . . . . .
Ag17 Ag 0.55841(2) 0.53323(2) 0.77935(2) 0.04628(13) Uani 1 1 d . . . . .
Ag18 Ag 0.43155(2) 0.52412(2) 0.75820(2) 0.04343(12) Uani 1 1 d . . . . .
Ag19 Ag 0.57586(2) 0.63811(2) 0.89771(2) 0.04944(13) Uani 1 1 d . . . . .
Ag20 Ag 0.36281(2) 0.54872(2) 0.75823(2) 0.04174(12) Uani 1 1 d . . . . .
Ag21 Ag 0.32258(2) 0.40116(2) 0.81986(2) 0.04209(12) Uani 1 1 d . . . . .
Ag22 Ag 0.39212(2) 0.45159(2) 0.72085(2) 0.05350(14) Uani 1 1 d . . . . .
Ag23 Ag 0.52055(2) 0.61588(2) 0.66594(2) 0.04718(13) Uani 1 1 d . . . . .
Ag24 Ag 0.33400(2) 0.41972(2) 0.74113(2) 0.04751(13) Uani 1 1 d . . . . .
Ag25 Ag 0.46995(2) 0.44345(2) 0.64200(2) 0.05427(15) Uani 1 1 d . . . . .
Ag26 Ag 0.52300(2) 0.54633(2) 0.99771(2) 0.05040(14) Uani 1 1 d . . . . .
Ag27 Ag 0.32662(2) 0.55943(2) 0.82864(2) 0.04675(13) Uani 1 1 d . . . . .
Ag28 Ag 0.37715(2) 0.43303(2) 0.94375(2) 0.04826(13) Uani 1 1 d . . . . .
Ag29 Ag 0.27755(2) 0.43420(2) 0.86608(2) 0.04587(13) Uani 1 1 d . . . . .
Ag30 Ag 0.50808(2) 0.59678(2) 0.58670(2) 0.04890(13) Uani 1 1 d . . . . .
Ag31 Ag 0.50313(2) 0.66305(2) 0.89797(2) 0.04627(13) Uani 1 1 d . . . . .
Ag32 Ag 0.33351(2) 0.49536(2) 0.64203(2) 0.04688(13) Uani 1 1 d . . . . .
Ag33 Ag 0.51935(2) 0.45992(2) 0.58412(2) 0.04964(14) Uani 1 1 d . . . . .
Ag34 Ag 0.58682(2) 0.66789(2) 0.76744(2) 0.04829(13) Uani 1 1 d . . . . .
Ag35 Ag 0.45093(2) 0.63916(2) 0.67060(2) 0.04623(13) Uani 1 1 d . . . . .
Ag36 Ag 0.47027(2) 0.44224(2) 0.52396(2) 0.04402(12) Uani 1 1 d . . . . .
Ag37 Ag 0.40075(2) 0.63528(2) 0.94527(2) 0.04582(13) Uani 1 1 d . . . . .
Ag38 Ag 0.35455(2) 0.66498(2) 0.76633(2) 0.04527(13) Uani 1 1 d . . . . .
Ag39 Ag 0.26406(2) 0.49606(2) 0.66845(2) 0.04923(14) Uani 1 1 d . . . . .
Ag40 Ag 0.34586(2) 0.64831(2) 0.67505(2) 0.04897(13) Uani 1 1 d . . . . .
Ag41 Ag 0.40722(2) 0.67721(2) 0.87824(2) 0.05399(15) Uani 1 1 d . . . . .
Ag42 Ag 0.32549(2) 0.40255(2) 0.57367(2) 0.05313(14) Uani 1 1 d . . . . .
Ag43 Ag 0.27847(2) 0.41813(2) 0.68532(2) 0.04790(13) Uani 1 1 d . . . . .
Ag44 Ag 0.41470(2) 0.56694(2) 0.58639(2) 0.04636(13) Uani 1 1 d . . . . .
Ag45 Ag 0.51900(2) 0.45961(2) 0.70053(2) 0.04318(12) Uani 1 1 d . . . . .
Ag46 Ag 0.43049(2) 0.52230(2) 0.89976(2) 0.04444(12) Uani 1 1 d . . . . .
Ag47 Ag 0.38244(2) 0.51010(2) 0.69969(2) 0.04638(13) Uani 1 1 d . . . . .
Ag48 Ag 0.34356(2) 0.59113(2) 0.70183(2) 0.04802(13) Uani 1 1 d . . . . .
Ag49 Ag 0.31736(2) 0.59562(2) 0.89394(2) 0.04874(13) Uani 1 1 d . . . . .
Ag50 Ag 0.24348(2) 0.53352(2) 0.73250(2) 0.04814(13) Uani 1 1 d . . . . .
Ag51 Ag 0.25254(2) 0.55101(2) 0.81767(2) 0.04769(13) Uani 1 1 d . . . . .
Ag52 Ag 0.29488(2) 0.63132(2) 0.73710(2) 0.04672(13) Uani 1 1 d . . . . .
Ag53 Ag 0.28433(2) 0.61135(2) 0.82049(2) 0.04714(13) Uani 1 1 d . . . . .
Ag54 Ag 0.41761(2) 0.42116(2) 0.87432(2) 0.04708(13) Uani 1 1 d . . . . .
Ag55 Ag 0.53698(2) 0.64832(2) 0.82433(2) 0.04857(13) Uani 1 1 d . . . . .
Ag56 Ag 0.39314(2) 0.60674(2) 0.64604(2) 0.04934(13) Uani 1 1 d . . . . .
Ag57 Ag 0.32156(2) 0.60261(2) 0.62573(2) 0.04707(13) Uani 1 1 d . . . . .
Ag58 Ag 0.31361(2) 0.45833(2) 0.79927(2) 0.05087(14) Uani 1 1 d . . . . .
Ag59 Ag 0.38307(2) 0.51246(2) 0.58617(2) 0.05074(14) Uani 1 1 d . . . . .
Ag60 Ag 0.35788(2) 0.55833(2) 0.53706(2) 0.04907(13) Uani 1 1 d . . . . .
Ag61 Ag 0.39599(2) 0.53560(2) 0.82892(2) 0.04976(14) Uani 1 1 d . . . . .
Ag62 Ag 0.46129(2) 0.65575(2) 0.74942(2) 0.05785(16) Uani 1 1 d . . . . .
Ag63 Ag 0.26265(2) 0.40574(2) 0.76781(2) 0.05001(14) Uani 1 1 d . . . . .
Ag64 Ag 0.42396(2) 0.56909(2) 1.02186(2) 0.04832(13) Uani 1 1 d . . . . .
Ag65 Ag 0.38293(2) 0.43352(2) 0.80040(2) 0.04976(14) Uani 1 1 d . . . . .
Ag66 Ag 0.36116(2) 0.54715(2) 0.89966(2) 0.04747(13) Uani 1 1 d . . . . .
Ag67 Ag 0.40316(2) 0.47924(2) 0.99572(2) 0.04507(13) Uani 1 1 d . . . . .
Ag68 Ag 0.49547(2) 0.71465(2) 0.78598(2) 0.05073(14) Uani 1 1 d . . . . .
Ag69 Ag 0.31974(2) 0.47616(2) 0.71822(2) 0.05071(14) Uani 1 1 d . . . . .
Ag70 Ag 0.41893(2) 0.42922(2) 0.58602(2) 0.04865(13) Uani 1 1 d . . . . .
Ag71 Ag 0.44509(2) 0.61157(2) 0.51119(2) 0.04925(13) Uani 1 1 d . . . . .
Ag72 Ag 0.49088(2) 0.55843(2) 0.92276(2) 0.04803(13) Uani 1 1 d . . . . .
Ag73 Ag 0.33437(2) 0.50228(2) 0.85010(2) 0.05317(14) Uani 1 1 d . . . . .
Ag74 Ag 0.31259(2) 0.37386(2) 0.89218(2) 0.05311(14) Uani 1 1 d . . . . .
Ag75 Ag 0.53947(2) 0.57378(2) 0.72260(2) 0.04897(14) Uani 1 1 d . . . . .
Ag76 Ag 0.38406(2) 0.59405(2) 0.85425(2) 0.04900(13) Uani 1 1 d . . . . .
Ag77 Ag 0.29415(2) 0.57300(2) 0.75810(2) 0.05233(14) Uani 1 1 d . . . . .
Ag78 Ag 0.37341(2) 0.61554(2) 0.56487(2) 0.05270(14) Uani 1 1 d . . . . .
Ag79 Ag 0.44059(2) 0.46584(2) 0.92346(2) 0.04831(13) Uani 1 1 d . . . . .
Ag80 Ag 0.46217(2) 0.58170(2) 0.64452(2) 0.04343(12) Uani 1 1 d . . . . .
Ag81 Ag 0.35682(2) 0.58678(2) 0.96484(2) 0.06083(16) Uani 1 1 d . . . . .
Ag82 Ag 0.31625(2) 0.50449(2) 0.54616(2) 0.06619(17) Uani 1 1 d . . . . .
Ag83 Ag 0.34884(2) 0.44457(2) 0.86977(2) 0.05660(15) Uani 1 1 d . . . . .
Ag84 Ag 0.44458(2) 0.62411(2) 0.87587(2) 0.04975(14) Uani 1 1 d . . . . .
Ag85 Ag 0.35209(2) 0.45725(2) 0.58351(2) 0.05755(15) Uani 1 1 d . . . . .
Ag86 Ag 0.40590(2) 0.67204(2) 0.62303(2) 0.05291(14) Uani 1 1 d . . . . .
Ag87 Ag 0.51430(2) 0.60355(2) 0.87606(2) 0.05194(14) Uani 1 1 d . . . . .
Ag88 Ag 0.41229(2) 0.56587(2) 0.70225(2) 0.05585(15) Uani 1 1 d . . . . .
Ag89 Ag 0.42889(2) 0.69376(2) 0.69972(2) 0.04596(13) Uani 1 1 d . . . . .
Ag90 Ag 0.45107(2) 0.40858(2) 0.80269(2) 0.05095(14) Uani 1 1 d . . . . .
Ag91 Ag 0.39291(2) 0.53416(2) 0.96913(2) 0.04448(12) Uani 1 1 d . . . . .
Ag92 Ag 0.40269(2) 0.46972(2) 0.64176(2) 0.04375(12) Uani 1 1 d . . . . .
Ag93 Ag 0.28883(2) 0.53740(2) 0.89395(2) 0.05250(14) Uani 1 1 d . . . . .
Ag94 Ag 0.59870(2) 0.60781(2) 0.74330(2) 0.05439(15) Uani 1 1 d . . . . .
Ag95 Ag 0.35141(2) 0.60587(2) 0.78399(2) 0.04756(13) Uani 1 1 d . . . . .
Ag96 Ag 0.28627(2) 0.45051(2) 0.61704(2) 0.04839(13) Uani 1 1 d . . . . .
Ag97 Ag 0.60930(2) 0.62196(2) 0.82396(2) 0.03827(11) Uani 1 1 d . . . . .
Ag98 Ag 0.41165(2) 0.40957(2) 0.66561(2) 0.04364(12) Uani 1 1 d . . . . .
Ag99 Ag 0.50547(2) 0.67601(2) 0.68947(2) 0.04276(12) Uani 1 1 d . . . . .
Ag1A Ag 0.34067(2) 0.35980(2) 0.76648(2) 0.04884(13) Uani 1 1 d . . . . .
Ag2A Ag 0.29087(2) 0.54222(2) 0.61807(2) 0.04911(13) Uani 1 1 d . . . . .
Ag1B Ag 0.31355(2) 0.53491(2) 0.69838(2) 0.04849(13) Uani 1 1 d . . . . .
Ag2B Ag 0.54906(2) 0.59201(2) 0.94826(2) 0.04869(13) Uani 1 1 d . . . . .
Ag1C Ag 0.42782(2) 0.52882(2) 0.52548(2) 0.05008(14) Uani 1 1 d . . . . .
Ag2C Ag 0.36161(2) 0.55212(2) 0.64143(2) 0.04757(13) Uani 1 1 d . . . . .
Ag1D Ag 0.43185(2) 0.52610(2) 0.64301(2) 0.04425(12) Uani 1 1 d . . . . .
Ag2D Ag 0.30682(2) 0.46038(2) 0.93420(2) 0.04794(13) Uani 1 1 d . . . . .
Ag1E Ag 0.26135(2) 0.49066(2) 0.83617(2) 0.04365(12) Uani 1 1 d . . . . .
Ag1F Ag 0.57937(2) 0.64995(2) 0.68625(2) 0.04224(12) Uani 1 1 d . . . . .
Ag1G Ag 0.47032(2) 0.59840(2) 0.72495(2) 0.05367(14) Uani 1 1 d . . . . .
Ag1H Ag 0.45042(2) 0.48497(2) 0.58328(2) 0.04705(13) Uani 1 1 d . . . . .
Ag1J Ag 0.25356(2) 0.47238(2) 0.75542(2) 0.04858(13) Uani 1 1 d . . . . .
Ag1K Ag 0.42073(2) 0.58118(2) 0.78207(2) 0.05435(15) Uani 1 1 d . . . . .
Ag1L Ag 0.40037(2) 0.62541(2) 0.72536(2) 0.04959(14) Uani 1 1 d . . . . .
Ag1M Ag 0.49887(2) 0.65741(2) 0.60743(2) 0.04756(13) Uani 1 1 d . . . . .
Ag1N Ag 0.42088(2) 0.57923(2) 0.92419(2) 0.04797(13) Uani 1 1 d . . . . .
Ag1O Ag 0.34430(2) 0.43715(2) 0.66195(2) 0.04503(12) Uani 1 1 d . . . . .
Ag1P Ag 0.39847(2) 0.46832(2) 0.52496(2) 0.04978(14) Uani 1 1 d . . . . .
Ag1Q Ag 0.52972(2) 0.63216(2) 0.74470(2) 0.04524(12) Uani 1 1 d . . . . .
Ag1R Ag 0.41014(2) 0.63836(2) 0.80555(2) 0.04657(13) Uani 1 1 d . . . . .
Ag1S Ag 0.57171(2) 0.63132(2) 0.60569(2) 0.05082(14) Uani 1 1 d . . . . .
Ag1T Ag 0.48026(2) 0.61440(2) 0.80438(2) 0.04689(13) Uani 1 1 d . . . . .
Ag1U Ag 0.34720(2) 0.37902(2) 0.68388(2) 0.04658(13) Uani 1 1 d . . . . .
Ag1V Ag 0.41736(2) 0.69855(2) 0.78312(2) 0.04470(12) Uani 1 1 d . . . . .
Ag1W Ag 0.46276(2) 0.51380(2) 0.97021(2) 0.04453(12) Uani 1 1 d . . . . .
Ag1X Ag 0.47584(2) 0.61621(2) 0.94837(2) 0.04452(12) Uani 1 1 d . . . . .
Ag1Y Ag 0.34582(2) 0.64609(2) 0.84405(2) 0.04918(14) Uani 1 1 d . . . . .
Ag1Z Ag 0.54879(2) 0.51564(2) 0.69966(2) 0.04648(13) Uani 1 1 d . . . . .
C1 C 0.500000 0.500000 1.0782(3) 0.051(3) Uani 1 2 d S T P . .
C2 C 0.48448(19) 0.52207(15) 1.0985(2) 0.0496(19) Uani 1 1 d . . . . .
H2A H 0.473742 0.537246 1.084538 0.059 Uiso 1 1 d R U . . .
C3 C 0.48448(19) 0.52256(15) 1.1390(2) 0.0482(18) Uani 1 1 d . . . . .
H3A H 0.473988 0.537864 1.152919 0.058 Uiso 1 1 d R U . . .
C4 C 0.500000 0.500000 1.1591(3) 0.045(2) Uani 1 2 d S T P . .
C7 C 0.500000 0.500000 1.2025(3) 0.047(2) Uani 1 2 d S T P . .
C8 C 0.4696(4) 0.4842(3) 1.2161(5) 0.060(5) Uani 0.5 1 d . . P . .
H8A H 0.470311 0.464838 1.207941 0.090 Uiso 0.5 1 d R U P . .
H8B H 0.468862 0.485078 1.243711 0.090 Uiso 0.5 1 d R U P . .
H8C H 0.449461 0.493167 1.205592 0.090 Uiso 0.5 1 d R U P . .
C9 C 0.5332(4) 0.4872(3) 1.2161(5) 0.055(4) Uani 0.5 1 d . . P . .
H9A H 0.534977 0.468118 1.207095 0.082 Uiso 0.5 1 d R U P . .
H9B H 0.552377 0.498008 1.206506 0.082 Uiso 0.5 1 d R U P . .
H9C H 0.533507 0.487438 1.243795 0.082 Uiso 0.5 1 d R U P . .
C10 C 0.4979(4) 0.5304(3) 1.2168(5) 0.058(4) Uani 0.5 1 d . . P . .
H10J H 0.476653 0.538404 1.207537 0.087 Uiso 0.5 1 d R U P . .
H10K H 0.498033 0.530754 1.244466 0.087 Uiso 0.5 1 d R U P . .
H10L H 0.516903 0.541324 1.207177 0.087 Uiso 0.5 1 d R U P . .
C11 C 0.18693(18) 0.54919(15) 0.6422(2) 0.0477(18) Uani 1 1 d . . . . .
C12 C 0.17293(18) 0.52339(15) 0.6289(2) 0.0468(18) Uani 1 1 d . . . . .
H12 H 0.185098 0.506293 0.633430 0.056 Uiso 1 1 calc R U . . .
C13 C 0.14189(18) 0.52260(16) 0.6094(2) 0.0471(18) Uani 1 1 d . . . . .
H13 H 0.132829 0.505195 0.600265 0.056 Uiso 1 1 calc R U . . .
C14 C 0.12433(19) 0.54751(15) 0.6035(2) 0.0489(18) Uani 1 1 d . . . . .
C15 C 0.1368(2) 0.57320(16) 0.6165(2) 0.054(2) Uani 1 1 d . . . . .
H15 H 0.124034 0.590077 0.612442 0.065 Uiso 1 1 calc R U . . .
C16 C 0.16834(19) 0.57393(16) 0.6358(2) 0.0516(19) Uani 1 1 d . . . . .
H16 H 0.177246 0.591475 0.644597 0.062 Uiso 1 1 calc R U . . .
C17 C 0.0902(2) 0.54779(16) 0.5808(2) 0.053(2) Uani 1 1 d . . . . .
C18 C 0.06307(19) 0.56285(15) 0.6046(2) 0.0498(19) Uani 1 1 d . . . . .
H18A H 0.059053 0.552360 0.628571 0.075 Uiso 1 1 calc R U . . .
H18B H 0.041558 0.563945 0.589864 0.075 Uiso 1 1 calc R U . . .
H18C H 0.071050 0.581970 0.610764 0.075 Uiso 1 1 calc R U . . .
C19 C 0.0807(2) 0.51664(16) 0.5739(2) 0.055(2) Uani 1 1 d . . . . .
H19A H 0.060467 0.515642 0.556911 0.083 Uiso 0.5 1 calc R U P . .
H19B H 0.075314 0.507567 0.598554 0.083 Uiso 0.5 1 calc R U P . .
H19C H 0.100094 0.506892 0.561650 0.083 Uiso 0.5 1 calc R U P . .
H19D H 0.096783 0.504426 0.587833 0.083 Uiso 0.5 1 calc R U P . .
H19E H 0.081936 0.512500 0.546189 0.083 Uiso 0.5 1 calc R U P . .
H19F H 0.057156 0.513175 0.583093 0.083 Uiso 0.5 1 calc R U P . .
C20 C 0.09647(19) 0.56119(16) 0.5411(2) 0.0526(19) Uani 1 1 d . . . . .
H20A H 0.108183 0.579382 0.544351 0.079 Uiso 1 1 calc R U . . .
H20B H 0.074328 0.564151 0.528107 0.079 Uiso 1 1 calc R U . . .
H20C H 0.110882 0.548587 0.525516 0.079 Uiso 1 1 calc R U . . .
C21 C 0.23785(18) 0.49694(15) 0.5540(2) 0.0456(17) Uani 1 1 d . . . . .
C22 C 0.22587(19) 0.47341(16) 0.5339(2) 0.0484(18) Uani 1 1 d . . . . .
H22 H 0.233086 0.455027 0.541388 0.058 Uiso 1 1 calc R U . . .
C23 C 0.2033(2) 0.47671(16) 0.5028(2) 0.057(2) Uani 1 1 d . . . . .
H23 H 0.195509 0.460665 0.488828 0.068 Uiso 1 1 calc R U . . .
C24 C 0.19237(19) 0.50365(16) 0.4924(2) 0.0488(18) Uani 1 1 d . . . . .
C25 C 0.2036(2) 0.52665(17) 0.5123(2) 0.056(2) Uani 1 1 d . . . . .
H25 H 0.195746 0.544947 0.505230 0.067 Uiso 1 1 calc R U . . .
C26 C 0.22704(19) 0.52354(15) 0.5434(2) 0.0509(19) Uani 1 1 d . . . . .
H26 H 0.235222 0.539699 0.556844 0.061 Uiso 1 1 calc R U . . .
C27 C 0.16773(18) 0.50686(16) 0.4595(2) 0.0489(18) Uani 1 1 d . . . . .
C28 C 0.13080(18) 0.50238(16) 0.4744(2) 0.0520(19) Uani 1 1 d . . . . .
H28A H 0.129697 0.484745 0.489155 0.078 Uiso 1 1 calc R U . . .
H28B H 0.114914 0.501296 0.452448 0.078 Uiso 1 1 calc R U . . .
H28C H 0.124242 0.518237 0.491020 0.078 Uiso 1 1 calc R U . . .
C29 C 0.1776(2) 0.48619(15) 0.4273(2) 0.0533(19) Uani 1 1 d . . . . .
H29A H 0.196789 0.494009 0.412341 0.080 Uiso 1 1 calc R U . . .
H29B H 0.157717 0.483257 0.410254 0.080 Uiso 1 1 calc R U . . .
H29C H 0.184502 0.468090 0.438617 0.080 Uiso 1 1 calc R U . . .
C30 C 0.1679(2) 0.53640(15) 0.4405(2) 0.053(2) Uani 1 1 d . . . . .
H30A H 0.183051 0.549031 0.455155 0.079 Uiso 1 1 calc R U . . .
H30B H 0.144445 0.544071 0.440343 0.079 Uiso 1 1 calc R U . . .
H30C H 0.176350 0.534814 0.413939 0.079 Uiso 1 1 calc R U . . .
C31 C 0.35624(19) 0.72195(16) 0.6954(2) 0.0504(19) Uani 1 1 d . . . . .
C32 C 0.35568(19) 0.72928(16) 0.6565(2) 0.0498(19) Uani 1 1 d . . . . .
H32 H 0.361386 0.715698 0.637397 0.060 Uiso 1 1 calc R U . . .
C33 C 0.3468(2) 0.75634(17) 0.6461(3) 0.058(2) Uani 1 1 d . . . . .
H33 H 0.345883 0.761168 0.619479 0.069 Uiso 1 1 calc R U . . .
C34 C 0.33908(19) 0.77698(16) 0.6738(3) 0.056(2) Uani 1 1 d . . . . .
C35 C 0.33999(19) 0.76968(15) 0.7130(2) 0.0503(19) Uani 1 1 d . . . . .
H35 H 0.334654 0.783338 0.732195 0.060 Uiso 1 1 calc R U . . .
C36 C 0.34875(18) 0.74229(16) 0.7235(2) 0.0515(19) Uani 1 1 d . . . . .
H36 H 0.349686 0.737290 0.750045 0.062 Uiso 1 1 calc R U . . .
C37 C 0.3286(2) 0.80558(17) 0.6590(2) 0.058(2) Uani 1 1 d . . . . .
C38 C 0.3479(2) 0.81165(17) 0.6219(2) 0.055(2) Uani 1 1 d . . . . .
H38A H 0.365542 0.797155 0.617822 0.082 Uiso 1 1 calc R U . . .
H38B H 0.358842 0.830258 0.623550 0.082 Uiso 1 1 calc R U . . .
H38C H 0.331648 0.811458 0.600167 0.082 Uiso 1 1 calc R U . . .
C39 C 0.29035(18) 0.80680(16) 0.6493(2) 0.0510(19) Uani 1 1 d . . . . .
H39A H 0.280014 0.788125 0.653260 0.077 Uiso 1 1 calc R U . . .
H39B H 0.287455 0.812454 0.622292 0.077 Uiso 1 1 calc R U . . .
H39C H 0.278951 0.820600 0.666081 0.077 Uiso 1 1 calc R U . . .
C40 C 0.33601(17) 0.83119(14) 0.6855(2) 0.0443(17) Uani 1 1 d . . . . .
H40A H 0.314645 0.837089 0.698291 0.066 Uiso 1 1 calc R U . . .
H40B H 0.345013 0.846864 0.670032 0.066 Uiso 1 1 calc R U . . .
H40C H 0.353082 0.825846 0.705057 0.066 Uiso 1 1 calc R U . . .
C41 C 0.29397(18) 0.46543(15) 1.0435(2) 0.0451(17) Uani 1 1 d . . . . .
C42 C 0.27059(18) 0.48690(16) 1.0483(2) 0.0491(19) Uani 1 1 d . . . . .
H42 H 0.271058 0.502916 1.031775 0.059 Uiso 1 1 calc R U . . .
C43 C 0.2461(2) 0.48502(16) 1.0777(2) 0.0523(19) Uani 1 1 d . . . . .
H43 H 0.230188 0.499992 1.081547 0.063 Uiso 1 1 calc R U . . .
C44 C 0.24498(19) 0.46126(16) 1.1014(2) 0.053(2) Uani 1 1 d . . . . .
C45 C 0.26870(19) 0.43933(16) 1.0965(2) 0.0511(19) Uani 1 1 d . . . . .
H45 H 0.268066 0.423141 1.112662 0.061 Uiso 1 1 calc R U . . .
C46 C 0.29373(19) 0.44173(16) 1.0668(2) 0.0517(19) Uani 1 1 d . . . . .
H46 H 0.310234 0.427162 1.063063 0.062 Uiso 1 1 calc R U . . .
C47 C 0.21790(19) 0.45894(15) 1.1323(2) 0.0498(19) Uani 1 1 d . . . . .
C48 C 0.1820(2) 0.46353(17) 1.1146(2) 0.061(2) Uani 1 1 d . . . . .
H48A H 0.173025 0.481953 1.122697 0.091 Uiso 1 1 calc R U . . .
H48B H 0.166394 0.448580 1.123385 0.091 Uiso 1 1 calc R U . . .
H48C H 0.183717 0.462992 1.086388 0.091 Uiso 1 1 calc R U . . .
C49 C 0.22700(19) 0.48041(14) 1.1644(2) 0.0488(19) Uani 1 1 d . . . . .
H49A H 0.249126 0.489394 1.158401 0.073 Uiso 1 1 calc R U . . .
H49B H 0.228665 0.470568 1.189170 0.073 Uiso 1 1 calc R U . . .
H49C H 0.208959 0.494869 1.165834 0.073 Uiso 1 1 calc R U . . .
C50 C 0.22028(19) 0.42982(14) 1.1509(2) 0.052(2) Uani 1 1 d . . . . .
H50A H 0.206274 0.429458 1.174380 0.077 Uiso 0.5 1 calc R U P . .
H50B H 0.244354 0.425729 1.157360 0.077 Uiso 0.5 1 calc R U P . .
H50C H 0.211737 0.415530 1.132754 0.077 Uiso 0.5 1 calc R U P . .
H50D H 0.235303 0.417686 1.135282 0.077 Uiso 0.5 1 calc R U P . .
H50E H 0.197222 0.421416 1.152303 0.077 Uiso 0.5 1 calc R U P . .
H50F H 0.229840 0.431615 1.176909 0.077 Uiso 0.5 1 calc R U P . .
C51 C 0.55014(19) 0.74185(15) 0.7485(2) 0.0479(18) Uani 1 1 d . . . . .
C52 C 0.54125(18) 0.76198(14) 0.7210(2) 0.0450(18) Uani 1 1 d . . . . .
H52 H 0.530123 0.756409 0.697789 0.054 Uiso 1 1 calc R U . . .
C53 C 0.5487(2) 0.79031(16) 0.7276(2) 0.052(2) Uani 1 1 d . . . . .
H53 H 0.542944 0.804061 0.708726 0.063 Uiso 1 1 calc R U . . .
C54 C 0.56455(19) 0.79865(15) 0.7618(2) 0.0485(19) Uani 1 1 d . . . . .
C55 C 0.5735(2) 0.77889(15) 0.7892(2) 0.0512(19) Uani 1 1 d . . . . .
H55 H 0.584450 0.784774 0.812409 0.061 Uiso 1 1 calc R U . . .
C56 C 0.56654(18) 0.74976(15) 0.7831(2) 0.0504(19) Uani 1 1 d . . . . .
H56 H 0.572772 0.735999 0.801761 0.060 Uiso 1 1 calc R U . . .
C57 C 0.56903(18) 0.82974(14) 0.7694(2) 0.0443(17) Uani 1 1 d . . . . .
C58 C 0.54926(19) 0.84758(15) 0.7395(2) 0.0478(18) Uani 1 1 d . . . . .
H58A H 0.558679 0.844066 0.713749 0.072 Uiso 1 1 calc R U . . .
H58B H 0.551690 0.867664 0.745882 0.072 Uiso 1 1 calc R U . . .
H58C H 0.524806 0.842375 0.740007 0.072 Uiso 1 1 calc R U . . .
C59 C 0.60772(17) 0.83539(15) 0.7632(2) 0.0496(19) Uani 1 1 d . . . . .
H59A H 0.619734 0.817432 0.759075 0.074 Uiso 1 1 calc R U . . .
H59B H 0.617200 0.844762 0.786119 0.074 Uiso 1 1 calc R U . . .
H59C H 0.610859 0.847577 0.740658 0.074 Uiso 1 1 calc R U . . .
C60 C 0.5594(2) 0.83669(16) 0.8115(2) 0.053(2) Uani 1 1 d . . . . .
H60A H 0.538871 0.825953 0.818892 0.080 Uiso 1 1 calc R U . . .
H60B H 0.554732 0.856955 0.813889 0.080 Uiso 1 1 calc R U . . .
H60C H 0.578641 0.831559 0.828502 0.080 Uiso 1 1 calc R U . . .
C61 C 0.6567(2) 0.70955(16) 0.7079(2) 0.0521(19) Uani 1 1 d . . . . .
C62 C 0.6924(2) 0.71067(16) 0.7006(2) 0.053(2) Uani 1 1 d . . . . .
H62 H 0.705452 0.693706 0.699368 0.064 Uiso 1 1 calc R U . . .
C63 C 0.7085(2) 0.73659(15) 0.6953(2) 0.0508(19) Uani 1 1 d . . . . .
H63 H 0.732632 0.737406 0.690668 0.061 Uiso 1 1 calc R U . . .
C64 C 0.68918(19) 0.76144(15) 0.6968(2) 0.0476(18) Uani 1 1 d . . . . .
C65 C 0.6544(2) 0.76044(16) 0.7043(2) 0.0512(19) Uani 1 1 d . . . . .
H65 H 0.641450 0.777465 0.705756 0.061 Uiso 1 1 calc R U . . .
C66 C 0.6380(2) 0.73452(16) 0.7096(2) 0.0483(18) Uani 1 1 d . . . . .
H66 H 0.613867 0.733941 0.714476 0.058 Uiso 1 1 calc R U . . .
C67 C 0.7072(2) 0.78974(16) 0.6919(2) 0.055(2) Uani 1 1 d . . . . .
C68 C 0.68196(18) 0.81013(14) 0.6719(2) 0.0463(18) Uani 1 1 d . . . . .
H68A H 0.671163 0.800580 0.649890 0.070 Uiso 0.5 1 calc R U P . .
H68B H 0.694532 0.826807 0.662759 0.070 Uiso 0.5 1 calc R U P . .
H68C H 0.664120 0.815978 0.690234 0.070 Uiso 0.5 1 calc R U P . .
H68D H 0.682047 0.828330 0.685366 0.070 Uiso 0.5 1 calc R U P . .
H68E H 0.658678 0.802104 0.672496 0.070 Uiso 0.5 1 calc R U P . .
H68F H 0.689090 0.812932 0.645021 0.070 Uiso 0.5 1 calc R U P . .
C69 C 0.73978(19) 0.78508(15) 0.6664(2) 0.0483(18) Uani 1 1 d . . . . .
H69A H 0.750848 0.803317 0.661307 0.072 Uiso 0.5 1 calc R U P . .
H69B H 0.732992 0.776335 0.641934 0.072 Uiso 0.5 1 calc R U P . .
H69C H 0.755981 0.772664 0.679944 0.072 Uiso 0.5 1 calc R U P . .
H69D H 0.742366 0.764894 0.660816 0.072 Uiso 0.5 1 calc R U P . .
H69E H 0.760222 0.791876 0.680189 0.072 Uiso 0.5 1 calc R U P . .
H69F H 0.737233 0.795546 0.642179 0.072 Uiso 0.5 1 calc R U P . .
C70 C 0.7154(2) 0.80202(16) 0.7303(2) 0.055(2) Uani 1 1 d . . . . .
H70A H 0.694474 0.802334 0.746173 0.083 Uiso 1 1 calc R U . . .
H70B H 0.723985 0.821335 0.726989 0.083 Uiso 1 1 calc R U . . .
H70C H 0.733014 0.790490 0.742994 0.083 Uiso 1 1 calc R U . . .
C71 C 0.3862(2) 0.52375(15) 1.0878(2) 0.0514(19) Uani 1 1 d . . . . .
C72 C 0.3926(2) 0.54329(17) 1.1166(2) 0.053(2) Uani 1 1 d . . . . .
H72 H 0.409737 0.557360 1.112720 0.064 Uiso 1 1 calc R U . . .
C73 C 0.3742(2) 0.54268(16) 1.1516(2) 0.059(2) Uani 1 1 d . . . . .
H73 H 0.379051 0.556190 1.171177 0.071 Uiso 1 1 calc R U . . .
C74 C 0.3492(2) 0.52249(14) 1.1575(2) 0.0497(19) Uani 1 1 d . . . . .
C75 C 0.3430(2) 0.50248(16) 1.1283(2) 0.0510(19) Uani 1 1 d . . . . .
H75 H 0.325929 0.488335 1.132143 0.061 Uiso 1 1 calc R U . . .
C76 C 0.36134(18) 0.50315(16) 1.0941(2) 0.0486(18) Uani 1 1 d . . . . .
H76 H 0.356895 0.489415 1.074715 0.058 Uiso 1 1 calc R U . . .
C77 C 0.3295(2) 0.52203(15) 1.1943(2) 0.0497(18) Uani 1 1 d . . . . .
C78 C 0.29413(19) 0.50862(16) 1.1864(2) 0.054(2) Uani 1 1 d . . . . .
H78A H 0.285897 0.514564 1.160902 0.080 Uiso 1 1 calc R U . . .
H78B H 0.277701 0.514744 1.206152 0.080 Uiso 1 1 calc R U . . .
H78C H 0.296229 0.487983 1.186999 0.080 Uiso 1 1 calc R U . . .
C79 C 0.34551(18) 0.50372(16) 1.2266(2) 0.0495(19) Uani 1 1 d . . . . .
H79A H 0.359133 0.488472 1.215033 0.074 Uiso 1 1 calc R U . . .
H79B H 0.327087 0.495593 1.242439 0.074 Uiso 1 1 calc R U . . .
H79C H 0.360450 0.515485 1.242770 0.074 Uiso 1 1 calc R U . . .
C80 C 0.32199(19) 0.54956(14) 1.2158(2) 0.0480(18) Uani 1 1 d . . . . .
H80A H 0.343726 0.559241 1.221531 0.072 Uiso 1 1 calc R U . . .
H80B H 0.309908 0.545327 1.239931 0.072 Uiso 1 1 calc R U . . .
H80C H 0.307520 0.561751 1.199660 0.072 Uiso 1 1 calc R U . . .
C81 C 0.5519(2) 0.66853(15) 0.9950(2) 0.055(2) Uani 1 1 d . . . . .
C82 C 0.5302(2) 0.68868(15) 1.0106(2) 0.052(2) Uani 1 1 d . . . . .
H82 H 0.507219 0.690193 1.001247 0.063 Uiso 1 1 calc R U . . .
C83 C 0.54113(19) 0.70662(15) 1.0395(2) 0.0477(18) Uani 1 1 d . . . . .
H83 H 0.525955 0.720604 1.049451 0.057 Uiso 1 1 calc R U . . .
C84 C 0.57454(19) 0.70422(15) 1.0542(2) 0.0470(18) Uani 1 1 d . . . . .
C85 C 0.59659(19) 0.68364(15) 1.0391(2) 0.0470(18) Uani 1 1 d . . . . .
H85 H 0.619193 0.681694 1.049340 0.056 Uiso 1 1 calc R U . . .
C86 C 0.5859(2) 0.66597(15) 1.0094(2) 0.0484(18) Uani 1 1 d . . . . .
H86 H 0.601247 0.652344 0.998913 0.058 Uiso 1 1 calc R U . . .
C87 C 0.58623(19) 0.72390(16) 1.0852(2) 0.0511(19) Uani 1 1 d . . . . .
C88 C 0.5752(2) 0.75457(14) 1.0845(2) 0.053(2) Uani 1 1 d . . . . .
H88A H 0.573545 0.761025 1.057699 0.080 Uiso 1 1 calc R U . . .
H88B H 0.592306 0.766044 1.098246 0.080 Uiso 1 1 calc R U . . .
H88C H 0.552739 0.756502 1.097088 0.080 Uiso 1 1 calc R U . . .
C89 C 0.6260(2) 0.72737(16) 1.0816(3) 0.061(2) Uani 1 1 d . . . . .
H89A H 0.635932 0.730963 1.107126 0.092 Uiso 0.5 1 calc R U P . .
H89B H 0.631224 0.743304 1.064463 0.092 Uiso 0.5 1 calc R U P . .
H89C H 0.636010 0.710042 1.070851 0.092 Uiso 0.5 1 calc R U P . .
H89D H 0.632846 0.725243 1.054501 0.092 Uiso 0.5 1 calc R U P . .
H89E H 0.637554 0.712903 1.097164 0.092 Uiso 0.5 1 calc R U P . .
H89F H 0.632768 0.746164 1.090776 0.092 Uiso 0.5 1 calc R U P . .
C90 C 0.5766(2) 0.71213(16) 1.1251(2) 0.056(2) Uani 1 1 d . . . . .
H90A H 0.553591 0.718925 1.132293 0.084 Uiso 1 1 calc R U . . .
H90B H 0.593455 0.718521 1.144181 0.084 Uiso 1 1 calc R U . . .
H90C H 0.576475 0.691433 1.124109 0.084 Uiso 1 1 calc R U . . .
C91 C 0.2450(2) 0.34551(15) 0.7089(2) 0.0498(19) Uani 1 1 d . . . . .
C92 C 0.23639(19) 0.33908(15) 0.6714(2) 0.0482(18) Uani 1 1 d . . . . .
H92 H 0.249922 0.346070 0.650622 0.058 Uiso 1 1 calc R U . . .
C93 C 0.20791(18) 0.32238(14) 0.6642(2) 0.0451(18) Uani 1 1 d . . . . .
H93 H 0.201815 0.318287 0.638233 0.054 Uiso 1 1 calc R U . . .
C94 C 0.18821(19) 0.31157(15) 0.6935(2) 0.0491(18) Uani 1 1 d . . . . .
C95 C 0.19722(19) 0.31786(16) 0.7322(2) 0.055(2) Uani 1 1 d . . . . .
H95 H 0.183817 0.310482 0.752852 0.066 Uiso 1 1 calc R U . . .
C96 C 0.22556(19) 0.33475(16) 0.7400(3) 0.057(2) Uani 1 1 d . . . . .
H96 H 0.231797 0.339012 0.765862 0.068 Uiso 1 1 calc R U . . .
C97 C 0.16053(19) 0.29160(16) 0.6798(2) 0.0481(18) Uani 1 1 d . . . . .
C98 C 0.1434(2) 0.29648(17) 0.6410(2) 0.054(2) Uani 1 1 d . . . . .
H98A H 0.125946 0.311314 0.643516 0.080 Uiso 1 1 calc R U . . .
H98B H 0.132452 0.278939 0.632338 0.080 Uiso 1 1 calc R U . . .
H98C H 0.160831 0.302322 0.622140 0.080 Uiso 1 1 calc R U . . .
C99 C 0.17623(18) 0.26185(15) 0.6816(2) 0.0492(18) Uani 1 1 d . . . . .
H99A H 0.197012 0.261160 0.665592 0.074 Uiso 1 1 calc R U . . .
H99B H 0.159429 0.248052 0.672112 0.074 Uiso 1 1 calc R U . . .
H99C H 0.182272 0.257356 0.708401 0.074 Uiso 1 1 calc R U . . .
C100 C 0.13104(18) 0.29415(15) 0.7091(2) 0.0496(19) Uani 1 1 d . . . . .
H10A H 0.140456 0.299433 0.734360 0.074 Uiso 1 1 calc R U . . .
H10B H 0.119079 0.275981 0.711248 0.074 Uiso 1 1 calc R U . . .
H10C H 0.114766 0.308681 0.700511 0.074 Uiso 1 1 calc R U . . .
C101 C 0.26556(18) 0.56907(16) 1.0044(2) 0.0482(18) Uani 1 1 d . . . . .
C102 C 0.2711(2) 0.58897(15) 1.0341(2) 0.0507(19) Uani 1 1 d . . . . .
H102 H 0.292124 0.599200 1.035410 0.061 Uiso 1 1 calc R U . . .
C103 C 0.24541(19) 0.59346(16) 1.0615(2) 0.0526(19) Uani 1 1 d . . . . .
H103 H 0.248679 0.606758 1.081689 0.063 Uiso 1 1 calc R U . . .
C104 C 0.21451(19) 0.57799(16) 1.0588(2) 0.0513(19) Uani 1 1 d . . . . .
C105 C 0.20958(19) 0.55872(15) 1.0296(2) 0.0461(17) Uani 1 1 d . . . . .
H105 H 0.188748 0.548206 1.028234 0.055 Uiso 1 1 calc R U . . .
C106 C 0.2349(2) 0.55471(16) 1.0024(2) 0.056(2) Uani 1 1 d . . . . .
H106 H 0.231080 0.541797 0.981812 0.068 Uiso 1 1 calc R U . . .
C107 C 0.1873(2) 0.58302(16) 1.0893(2) 0.054(2) Uani 1 1 d . . . . .
C108 C 0.19986(19) 0.60546(16) 1.1183(2) 0.0517(19) Uani 1 1 d . . . . .
H10D H 0.184419 0.605785 1.140660 0.077 Uiso 0.5 1 calc R U P . .
H10E H 0.199872 0.624072 1.105885 0.077 Uiso 0.5 1 calc R U P . .
H10F H 0.223284 0.600794 1.126745 0.077 Uiso 0.5 1 calc R U P . .
H10G H 0.220631 0.614649 1.108200 0.077 Uiso 0.5 1 calc R U P . .
H10H H 0.205178 0.596362 1.142975 0.077 Uiso 0.5 1 calc R U P . .
H10I H 0.181766 0.619640 1.122115 0.077 Uiso 0.5 1 calc R U P . .
C109 C 0.17860(18) 0.55523(15) 1.1095(2) 0.0519(19) Uani 1 1 d . . . . .
H10X H 0.195002 0.540628 1.101458 0.078 Uiso 1 1 calc R U . . .
H10Y H 0.155170 0.549404 1.102522 0.078 Uiso 1 1 calc R U . . .
H10Z H 0.180050 0.557843 1.137505 0.078 Uiso 1 1 calc R U . . .
C110 C 0.1563(2) 0.59570(17) 1.0684(3) 0.063(2) Uani 1 1 d . . . . .
H11A H 0.162356 0.614401 1.058311 0.095 Uiso 1 1 calc R U . . .
H11B H 0.136932 0.597487 1.086398 0.095 Uiso 1 1 calc R U . . .
H11C H 0.149590 0.583345 1.046923 0.095 Uiso 1 1 calc R U . . .
C111 C 0.47622(19) 0.60259(14) 1.0503(2) 0.0495(19) Uani 1 1 d . . . . .
C112 C 0.49488(19) 0.62781(15) 1.0505(2) 0.0483(18) Uani 1 1 d . . . . .
H112 H 0.507534 0.633402 1.028264 0.058 Uiso 1 1 calc R U . . .
C113 C 0.4949(2) 0.64459(16) 1.0831(2) 0.055(2) Uani 1 1 d . . . . .
H113 H 0.507463 0.661817 1.082992 0.066 Uiso 1 1 calc R U . . .
C114 C 0.47672(19) 0.63668(15) 1.1161(2) 0.0499(19) Uani 1 1 d . . . . .
C115 C 0.45786(18) 0.61143(15) 1.1159(2) 0.0466(18) Uani 1 1 d . . . . .
H115 H 0.445270 0.605947 1.138143 0.056 Uiso 1 1 calc R U . . .
C116 C 0.4575(2) 0.59434(17) 1.0832(2) 0.054(2) Uani 1 1 d . . . . .
H116 H 0.444668 0.577228 1.083068 0.065 Uiso 1 1 calc R U . . .
C117 C 0.4772(2) 0.65530(16) 1.1516(2) 0.056(2) Uani 1 1 d . . . . .
C118 C 0.4456(2) 0.67451(15) 1.1503(2) 0.0503(19) Uani 1 1 d . . . . .
H11D H 0.452176 0.693061 1.140120 0.075 Uiso 1 1 calc R U . . .
H11E H 0.436206 0.676710 1.176369 0.075 Uiso 1 1 calc R U . . .
H11F H 0.427995 0.666093 1.133507 0.075 Uiso 1 1 calc R U . . .
C119 C 0.51085(18) 0.67131(15) 1.1531(2) 0.0472(18) Uani 1 1 d . . . . .
H11G H 0.529772 0.658690 1.145722 0.071 Uiso 1 1 calc R U . . .
H11H H 0.514696 0.678310 1.179331 0.071 Uiso 1 1 calc R U . . .
H11I H 0.509919 0.687305 1.135145 0.071 Uiso 1 1 calc R U . . .
C120 C 0.47589(19) 0.63616(16) 1.1874(2) 0.053(2) Uani 1 1 d . . . . .
H12A H 0.451819 0.632869 1.194729 0.080 Uiso 1 1 calc R U . . .
H12B H 0.488053 0.645352 1.208766 0.080 Uiso 1 1 calc R U . . .
H12C H 0.486985 0.618056 1.181536 0.080 Uiso 1 1 calc R U . . .
C121 C 0.23318(19) 0.39777(14) 0.9574(2) 0.0461(18) Uani 1 1 d . . . . .
C122 C 0.22121(18) 0.41169(16) 0.9893(2) 0.052(2) Uani 1 1 d . . . . .
H122 H 0.234843 0.426071 1.000854 0.063 Uiso 1 1 calc R U . . .
C123 C 0.1890(2) 0.40490(16) 1.0052(2) 0.053(2) Uani 1 1 d . . . . .
H123 H 0.180728 0.414839 1.027134 0.064 Uiso 1 1 calc R U . . .
C124 C 0.16917(19) 0.38332(16) 0.9886(2) 0.0506(19) Uani 1 1 d . . . . .
C125 C 0.1810(2) 0.36930(17) 0.9566(2) 0.057(2) Uani 1 1 d . . . . .
H125 H 0.167359 0.354840 0.945280 0.068 Uiso 1 1 calc R U . . .
C126 C 0.21300(19) 0.37609(16) 0.9405(2) 0.054(2) Uani 1 1 d . . . . .
H126 H 0.221156 0.366223 0.918490 0.065 Uiso 1 1 calc R U . . .
C127 C 0.1345(2) 0.37414(16) 1.0034(2) 0.053(2) Uani 1 1 d . . . . .
C128 C 0.10490(18) 0.38127(15) 0.9759(2) 0.0492(18) Uani 1 1 d . . . . .
H12D H 0.095819 0.400053 0.982087 0.074 Uiso 1 1 calc R U . . .
H12E H 0.086545 0.367194 0.978710 0.074 Uiso 1 1 calc R U . . .
H12F H 0.113381 0.381131 0.949253 0.074 Uiso 1 1 calc R U . . .
C129 C 0.1238(2) 0.38428(17) 1.0430(2) 0.059(2) Uani 1 1 d . . . . .
H12G H 0.144341 0.388838 1.058207 0.089 Uiso 1 1 calc R U . . .
H12H H 0.110659 0.369372 1.056055 0.089 Uiso 1 1 calc R U . . .
H12I H 0.109360 0.401181 1.040450 0.089 Uiso 1 1 calc R U . . .
C130 C 0.1317(2) 0.34254(17) 1.0128(3) 0.070(3) Uani 1 1 d . . . . .
H13A H 0.112113 0.339406 1.030152 0.105 Uiso 0.5 1 calc R U P . .
H13B H 0.152952 0.336169 1.025307 0.105 Uiso 0.5 1 calc R U P . .
H13C H 0.128153 0.331854 0.988882 0.105 Uiso 0.5 1 calc R U P . .
H13D H 0.150032 0.332214 0.999409 0.105 Uiso 0.5 1 calc R U P . .
H13E H 0.109193 0.335450 1.004253 0.105 Uiso 0.5 1 calc R U P . .
H13F H 0.133992 0.339765 1.040679 0.105 Uiso 0.5 1 calc R U P . .
C131 C 0.1648(2) 0.52863(17) 0.7912(2) 0.057(2) Uani 1 1 d . . . . .
C132 C 0.1513(2) 0.55346(16) 0.7763(2) 0.055(2) Uani 1 1 d . . . . .
H132 H 0.166211 0.566565 0.763900 0.066 Uiso 1 1 calc R U . . .
C133 C 0.11652(18) 0.55947(15) 0.7791(2) 0.0464(18) Uani 1 1 d . . . . .
H133 H 0.107691 0.576632 0.768881 0.056 Uiso 1 1 calc R U . . .
C134 C 0.09467(19) 0.54054(17) 0.7968(2) 0.054(2) Uani 1 1 d . . . . .
C135 C 0.10747(18) 0.51530(17) 0.8116(2) 0.055(2) Uani 1 1 d . . . . .
H135 H 0.092364 0.502251 0.823720 0.066 Uiso 1 1 calc R U . . .
C136 C 0.1423(2) 0.50919(18) 0.8084(2) 0.064(2) Uani 1 1 d . . . . .
H136 H 0.150985 0.491778 0.818040 0.077 Uiso 1 1 calc R U . . .
C137 C 0.05672(19) 0.54670(15) 0.8000(2) 0.0502(19) Uani 1 1 d . . . . .
C138 C 0.04332(19) 0.57735(14) 0.7932(2) 0.053(2) Uani 1 1 d . . . . .
H13X H 0.062202 0.590789 0.797163 0.080 Uiso 1 1 calc R U . . .
H13Y H 0.024642 0.581439 0.811374 0.080 Uiso 1 1 calc R U . . .
H13Z H 0.034680 0.579082 0.766706 0.080 Uiso 1 1 calc R U . . .
C139 C 0.04506(19) 0.54054(15) 0.8414(2) 0.0465(18) Uani 1 1 d . . . . .
H13G H 0.035619 0.521360 0.842877 0.070 Uiso 1 1 calc R U . . .
H13H H 0.027284 0.554172 0.849021 0.070 Uiso 1 1 calc R U . . .
H13I H 0.064823 0.542159 0.858917 0.070 Uiso 1 1 calc R U . . .
C140 C 0.03704(18) 0.52789(15) 0.7708(2) 0.0473(18) Uani 1 1 d . . . . .
H14A H 0.052660 0.522233 0.749964 0.071 Uiso 1 1 calc R U . . .
H14B H 0.017631 0.538519 0.759992 0.071 Uiso 1 1 calc R U . . .
H14C H 0.028375 0.511007 0.783997 0.071 Uiso 1 1 calc R U . . .
C141 C 0.4747(2) 0.57395(16) 0.4544(2) 0.055(2) Uani 1 1 d . . . . .
C142 C 0.50682(18) 0.57239(14) 0.4361(2) 0.0425(16) Uani 1 1 d . . . . .
H142 H 0.526638 0.566848 0.450322 0.051 Uiso 1 1 calc R U . . .
C143 C 0.5097(2) 0.57887(16) 0.3975(2) 0.0525(19) Uani 1 1 d . . . . .
H143 H 0.531581 0.577886 0.385324 0.063 Uiso 1 1 calc R U . . .
C144 C 0.48085(18) 0.58686(15) 0.3762(2) 0.0498(19) Uani 1 1 d . . . . .
C145 C 0.44884(18) 0.58877(14) 0.3934(2) 0.0438(17) Uani 1 1 d . . . . .
H145 H 0.429255 0.594452 0.378892 0.053 Uiso 1 1 calc R U . . .
C146 C 0.4458(2) 0.58220(16) 0.4325(2) 0.0505(19) Uani 1 1 d . . . . .
H146 H 0.423824 0.583301 0.444560 0.061 Uiso 1 1 calc R U . . .
C147 C 0.48444(18) 0.59387(16) 0.3337(2) 0.0507(19) Uani 1 1 d . . . . .
C148 C 0.45629(19) 0.61555(15) 0.3229(2) 0.0509(19) Uani 1 1 d . . . . .
H14D H 0.433618 0.606451 0.323982 0.076 Uiso 1 1 calc R U . . .
H14E H 0.460462 0.622596 0.296716 0.076 Uiso 1 1 calc R U . . .
H14F H 0.456929 0.631365 0.341132 0.076 Uiso 1 1 calc R U . . .
C149 C 0.4810(2) 0.56695(15) 0.3105(2) 0.0493(18) Uani 1 1 d . . . . .
H14G H 0.491853 0.551340 0.324604 0.074 Uiso 1 1 calc R U . . .
H14H H 0.492407 0.569321 0.285505 0.074 Uiso 1 1 calc R U . . .
H14I H 0.456542 0.562725 0.306475 0.074 Uiso 1 1 calc R U . . .
C150 C 0.51935(19) 0.60874(15) 0.3270(2) 0.0490(19) Uani 1 1 d . . . . .
H15X H 0.522286 0.623816 0.346148 0.074 Uiso 1 1 calc R U . . .
H15Y H 0.519845 0.616872 0.301043 0.074 Uiso 1 1 calc R U . . .
H15Z H 0.538076 0.594983 0.329720 0.074 Uiso 1 1 calc R U . . .
C151 C 0.3304(2) 0.35480(16) 0.9781(2) 0.054(2) Uani 1 1 d . . . . .
C152 C 0.31553(18) 0.32898(15) 0.9681(2) 0.0489(18) Uani 1 1 d . . . . .
H152 H 0.320615 0.320188 0.944113 0.059 Uiso 1 1 calc R U . . .
C153 C 0.2932(2) 0.31660(17) 0.9941(2) 0.055(2) Uani 1 1 d . . . . .
H153 H 0.282781 0.298953 0.988161 0.066 Uiso 1 1 calc R U . . .
C154 C 0.2858(2) 0.33007(16) 1.0293(2) 0.0499(19) Uani 1 1 d . . . . .
C155 C 0.3012(2) 0.35547(15) 1.0381(2) 0.053(2) Uani 1 1 d . . . . .
H155 H 0.296420 0.364315 1.062058 0.064 Uiso 1 1 calc R U . . .
C156 C 0.32345(18) 0.36823(15) 1.0127(2) 0.0450(17) Uani 1 1 d . . . . .
H156 H 0.333802 0.385876 1.018697 0.054 Uiso 1 1 calc R U . . .
C157 C 0.26084(19) 0.31618(15) 1.0582(2) 0.0464(18) Uani 1 1 d . . . . .
C158 C 0.2241(2) 0.32590(18) 1.0483(2) 0.058(2) Uani 1 1 d . . . . .
H15D H 0.225138 0.343971 1.034514 0.088 Uiso 1 1 calc R U . . .
H15E H 0.210792 0.328224 1.072088 0.088 Uiso 1 1 calc R U . . .
H15F H 0.213002 0.311708 1.031874 0.088 Uiso 1 1 calc R U . . .
C159 C 0.2656(2) 0.28391(15) 1.0554(2) 0.0526(19) Uani 1 1 d . . . . .
H15A H 0.252150 0.274647 1.075724 0.079 Uiso 0.5 1 calc R U P . .
H15B H 0.290039 0.279209 1.058544 0.079 Uiso 0.5 1 calc R U P . .
H15C H 0.257614 0.277348 1.030108 0.079 Uiso 0.5 1 calc R U P . .
H15G H 0.281051 0.279489 1.033860 0.079 Uiso 0.5 1 calc R U P . .
H15H H 0.243163 0.274927 1.051040 0.079 Uiso 0.5 1 calc R U P . .
H15I H 0.275588 0.276788 1.079476 0.079 Uiso 0.5 1 calc R U P . .
C160 C 0.26919(19) 0.32717(15) 1.0984(2) 0.0482(18) Uani 1 1 d . . . . .
H16A H 0.293088 0.322422 1.104849 0.072 Uiso 1 1 calc R U . . .
H16B H 0.253626 0.318432 1.117170 0.072 Uiso 1 1 calc R U . . .
H16C H 0.266238 0.347728 1.098932 0.072 Uiso 1 1 calc R U . . .
C161 C 0.30514(19) 0.66434(14) 0.9396(2) 0.0462(18) Uani 1 1 d . . . . .
C162 C 0.31026(19) 0.69310(15) 0.9420(2) 0.0483(18) Uani 1 1 d . . . . .
H162 H 0.331005 0.701074 0.932285 0.058 Uiso 1 1 calc R U . . .
C163 C 0.2858(2) 0.71036(16) 0.9581(2) 0.053(2) Uani 1 1 d . . . . .
H163 H 0.290078 0.730069 0.960101 0.063 Uiso 1 1 calc R U . . .
C164 C 0.2546(2) 0.69941(15) 0.9717(2) 0.051(2) Uani 1 1 d . . . . .
C165 C 0.24871(19) 0.67032(14) 0.9697(2) 0.0465(18) Uani 1 1 d . . . . .
H165 H 0.227739 0.662484 0.978979 0.056 Uiso 1 1 calc R U . . .
C166 C 0.2743(2) 0.65287(16) 0.9538(2) 0.058(2) Uani 1 1 d . . . . .
H166 H 0.270716 0.633036 0.952544 0.070 Uiso 1 1 calc R U . . .
C167 C 0.22781(18) 0.71809(14) 0.9889(2) 0.0430(17) Uani 1 1 d . . . . .
C168 C 0.20097(19) 0.72531(15) 0.9578(2) 0.052(2) Uani 1 1 d . . . . .
H16D H 0.209482 0.740961 0.941965 0.078 Uiso 1 1 calc R U . . .
H16E H 0.179296 0.730859 0.970255 0.078 Uiso 1 1 calc R U . . .
H16F H 0.196998 0.708731 0.941505 0.078 Uiso 1 1 calc R U . . .
C169 C 0.24473(19) 0.74441(14) 1.0049(2) 0.0460(18) Uani 1 1 d . . . . .
H16G H 0.227069 0.756853 1.015867 0.069 Uiso 0.5 1 calc R U P . .
H16H H 0.256902 0.754313 0.984163 0.069 Uiso 0.5 1 calc R U P . .
H16I H 0.261192 0.739092 1.025112 0.069 Uiso 0.5 1 calc R U P . .
H16J H 0.269706 0.743319 1.000894 0.069 Uiso 0.5 1 calc R U P . .
H16K H 0.239873 0.745859 1.032598 0.069 Uiso 0.5 1 calc R U P . .
H16L H 0.235583 0.761080 0.991649 0.069 Uiso 0.5 1 calc R U P . .
C170 C 0.2110(2) 0.70262(15) 1.0230(2) 0.0501(19) Uani 1 1 d . . . . .
H17A H 0.191085 0.713509 1.032119 0.075 Uiso 0.5 1 calc R U P . .
H17B H 0.227738 0.700612 1.043918 0.075 Uiso 0.5 1 calc R U P . .
H17C H 0.203289 0.683869 1.014582 0.075 Uiso 0.5 1 calc R U P . .
H17D H 0.223656 0.685151 1.028294 0.075 Uiso 0.5 1 calc R U P . .
H17E H 0.187003 0.698048 1.016495 0.075 Uiso 0.5 1 calc R U P . .
H17F H 0.211452 0.714792 1.045830 0.075 Uiso 0.5 1 calc R U P . .
C171 C 0.42330(19) 0.70190(15) 0.9673(2) 0.0474(18) Uani 1 1 d . . . . .
C172 C 0.40756(18) 0.72487(15) 0.9499(2) 0.0446(17) Uani 1 1 d . . . . .
H172 H 0.407627 0.726673 0.922596 0.054 Uiso 1 1 calc R U . . .
C173 C 0.39165(19) 0.74526(16) 0.9726(2) 0.0479(18) Uani 1 1 d . . . . .
H173 H 0.380980 0.761132 0.960862 0.057 Uiso 1 1 calc R U . . .
C174 C 0.3913(2) 0.74251(15) 1.0126(2) 0.0492(19) Uani 1 1 d . . . . .
C175 C 0.40659(19) 0.71951(16) 1.0299(2) 0.052(2) Uani 1 1 d . . . . .
H175 H 0.405974 0.717509 1.057203 0.062 Uiso 1 1 calc R U . . .
C176 C 0.4229(2) 0.69925(15) 1.0073(2) 0.056(2) Uani 1 1 d . . . . .
H176 H 0.433873 0.683546 1.019241 0.067 Uiso 1 1 calc R U . . .
C177 C 0.3735(2) 0.76426(16) 1.0370(3) 0.057(2) Uani 1 1 d . . . . .
C178 C 0.33426(18) 0.76035(16) 1.0347(2) 0.052(2) Uani 1 1 d . . . . .
H17X H 0.327697 0.755906 1.008079 0.079 Uiso 1 1 calc R U . . .
H17Y H 0.322786 0.777817 1.042815 0.079 Uiso 1 1 calc R U . . .
H17Z H 0.327252 0.744836 1.051703 0.079 Uiso 1 1 calc R U . . .
C179 C 0.38317(19) 0.76501(15) 1.0798(2) 0.0485(18) Uani 1 1 d . . . . .
H17G H 0.378674 0.746488 1.091449 0.073 Uiso 1 1 calc R U . . .
H17H H 0.369341 0.779408 1.093017 0.073 Uiso 1 1 calc R U . . .
H17I H 0.407690 0.769613 1.082477 0.073 Uiso 1 1 calc R U . . .
C180 C 0.38539(19) 0.79393(14) 1.0235(2) 0.0492(19) Uani 1 1 d . . . . .
H18D H 0.410375 0.795669 1.026919 0.074 Uiso 1 1 calc R U . . .
H18E H 0.373691 0.808462 1.038809 0.074 Uiso 1 1 calc R U . . .
H18F H 0.379606 0.796418 0.996176 0.074 Uiso 1 1 calc R U . . .
C181 C 0.21321(18) 0.49041(16) 0.9227(2) 0.0478(18) Uani 1 1 d . . . . .
C182 C 0.19776(19) 0.46395(16) 0.9299(2) 0.0493(19) Uani 1 1 d . . . . .
H182 H 0.209702 0.447053 0.923520 0.059 Uiso 1 1 calc R U . . .
C183 C 0.16544(18) 0.46254(16) 0.9461(2) 0.0479(18) Uani 1 1 d . . . . .
H183 H 0.154856 0.444738 0.950621 0.057 Uiso 1 1 calc R U . . .
C184 C 0.1484(2) 0.48729(17) 0.9558(2) 0.054(2) Uani 1 1 d . . . . .
C185 C 0.1640(2) 0.51366(17) 0.9491(2) 0.053(2) Uani 1 1 d . . . . .
H185 H 0.152219 0.530556 0.955883 0.063 Uiso 1 1 calc R U . . .
C186 C 0.19640(19) 0.51494(16) 0.9327(2) 0.0494(18) Uani 1 1 d . . . . .
H186 H 0.207074 0.532722 0.928407 0.059 Uiso 1 1 calc R U . . .
C187 C 0.11235(19) 0.48577(15) 0.9732(2) 0.0491(19) Uani 1 1 d . . . . .
C188 C 0.09402(19) 0.46040(15) 0.9563(2) 0.0501(19) Uani 1 1 d . . . . .
H18G H 0.092553 0.462426 0.928234 0.075 Uiso 1 1 calc R U . . .
H18H H 0.070737 0.459137 0.967164 0.075 Uiso 1 1 calc R U . . .
H18I H 0.106897 0.443194 0.962652 0.075 Uiso 1 1 calc R U . . .
C189 C 0.08626(18) 0.50862(15) 0.9664(2) 0.0505(19) Uani 1 1 d . . . . .
H18J H 0.095072 0.526558 0.976539 0.076 Uiso 1 1 calc R U . . .
H18K H 0.064718 0.503766 0.979624 0.076 Uiso 1 1 calc R U . . .
H18L H 0.081937 0.510474 0.938678 0.076 Uiso 1 1 calc R U . . .
C190 C 0.11606(19) 0.48414(15) 1.0179(2) 0.0494(19) Uani 1 1 d . . . . .
H19X H 0.138169 0.475361 1.024536 0.074 Uiso 1 1 calc R U . . .
H19Y H 0.097193 0.472790 1.028612 0.074 Uiso 1 1 calc R U . . .
H19Z H 0.115136 0.503241 1.028816 0.074 Uiso 1 1 calc R U . . .
C191 C 0.2344(2) 0.39094(16) 0.5769(2) 0.0503(19) Uani 1 1 d . . . . .
C192 C 0.2356(2) 0.36818(16) 0.5515(2) 0.0504(19) Uani 1 1 d . . . . .
H192 H 0.254391 0.355349 0.552325 0.060 Uiso 1 1 calc R U . . .
C193 C 0.20854(19) 0.36420(16) 0.5244(2) 0.0501(19) Uani 1 1 d . . . . .
H193 H 0.209144 0.348763 0.506910 0.060 Uiso 1 1 calc R U . . .
C194 C 0.1813(2) 0.38306(16) 0.5239(2) 0.0527(19) Uani 1 1 d . . . . .
C195 C 0.1802(2) 0.40546(16) 0.5489(2) 0.054(2) Uani 1 1 d . . . . .
H195 H 0.161524 0.418370 0.547766 0.064 Uiso 1 1 calc R U . . .
C196 C 0.2064(2) 0.40951(16) 0.5762(2) 0.0522(19) Uani 1 1 d . . . . .
H196 H 0.205146 0.424746 0.593947 0.063 Uiso 1 1 calc R U . . .
C197 C 0.1534(2) 0.37889(16) 0.4955(3) 0.057(2) Uani 1 1 d . . . . .
C198 C 0.1686(2) 0.36949(16) 0.4574(2) 0.058(2) Uani 1 1 d . . . . .
H19G H 0.193813 0.370557 0.458741 0.087 Uiso 1 1 calc R U . . .
H19H H 0.160248 0.381842 0.436755 0.087 Uiso 1 1 calc R U . . .
H19I H 0.161621 0.349970 0.452111 0.087 Uiso 1 1 calc R U . . .
C199 C 0.12669(19) 0.35746(15) 0.5119(2) 0.053(2) Uani 1 1 d . . . . .
H19J H 0.136489 0.347950 0.534535 0.079 Uiso 1 1 calc R U . . .
H19K H 0.121111 0.343400 0.492144 0.079 Uiso 1 1 calc R U . . .
H19L H 0.105678 0.367546 0.519468 0.079 Uiso 1 1 calc R U . . .
C200 C 0.1352(2) 0.40719(15) 0.4878(2) 0.0509(19) Uani 1 1 d . . . . .
H20D H 0.119533 0.405119 0.465778 0.076 Uiso 0.5 1 calc R U P . .
H20E H 0.152465 0.421705 0.481926 0.076 Uiso 0.5 1 calc R U P . .
H20F H 0.122048 0.412800 0.510654 0.076 Uiso 0.5 1 calc R U P . .
H20G H 0.143164 0.421297 0.506461 0.076 Uiso 0.5 1 calc R U P . .
H20H H 0.110233 0.404711 0.490312 0.076 Uiso 0.5 1 calc R U P . .
H20I H 0.140649 0.413616 0.461585 0.076 Uiso 0.5 1 calc R U P . .
C201 C 0.3218(2) 0.42288(16) 0.4790(2) 0.054(2) Uani 1 1 d . . . . .
C202 C 0.30012(18) 0.39926(15) 0.4817(2) 0.051(2) Uani 1 1 d . . . . .
H202 H 0.301060 0.387122 0.503457 0.062 Uiso 1 1 calc R U . . .
C203 C 0.27687(18) 0.39391(16) 0.4512(2) 0.0484(18) Uani 1 1 d . . . . .
H203 H 0.261809 0.378115 0.452632 0.058 Uiso 1 1 calc R U . . .
C204 C 0.27574(19) 0.41131(15) 0.4192(2) 0.0495(19) Uani 1 1 d . . . . .
C205 C 0.2978(2) 0.43451(16) 0.4166(2) 0.054(2) Uani 1 1 d . . . . .
H205 H 0.297173 0.446360 0.394536 0.065 Uiso 1 1 calc R U . . .
C206 C 0.32094(19) 0.44030(16) 0.4466(2) 0.0488(18) Uani 1 1 d . . . . .
H206 H 0.336032 0.456060 0.444875 0.059 Uiso 1 1 calc R U . . .
C207 C 0.2510(2) 0.40539(16) 0.3872(2) 0.056(2) Uani 1 1 d . . . . .
C208 C 0.2192(2) 0.39063(16) 0.4035(2) 0.0522(19) Uani 1 1 d . . . . .
H20X H 0.225177 0.371207 0.410716 0.078 Uiso 1 1 calc R U . . .
H20Y H 0.200967 0.390340 0.383971 0.078 Uiso 1 1 calc R U . . .
H20Z H 0.211108 0.400861 0.426357 0.078 Uiso 1 1 calc R U . . .
C209 C 0.2677(2) 0.38436(18) 0.3592(2) 0.061(2) Uani 1 1 d . . . . .
H20J H 0.282136 0.394614 0.340725 0.092 Uiso 1 1 calc R U . . .
H20K H 0.249628 0.374059 0.345272 0.092 Uiso 1 1 calc R U . . .
H20L H 0.281906 0.370955 0.373714 0.092 Uiso 1 1 calc R U . . .
C210 C 0.24230(19) 0.43325(16) 0.3670(2) 0.054(2) Uani 1 1 d . . . . .
H21A H 0.232780 0.446581 0.385799 0.081 Uiso 1 1 calc R U . . .
H21B H 0.225279 0.429776 0.346622 0.081 Uiso 1 1 calc R U . . .
H21C H 0.263269 0.441226 0.355564 0.081 Uiso 1 1 calc R U . . .
C211 C 0.4108(2) 0.41897(16) 1.0590(2) 0.054(2) Uani 1 1 d . . . . .
C212 C 0.42249(19) 0.43657(16) 1.0885(2) 0.0526(19) Uani 1 1 d . . . . .
H212 H 0.434012 0.453740 1.082487 0.063 Uiso 1 1 calc R U . . .
C213 C 0.4171(2) 0.42870(17) 1.1270(2) 0.057(2) Uani 1 1 d . . . . .
H213 H 0.424946 0.440630 1.147228 0.068 Uiso 1 1 calc R U . . .
C214 C 0.4004(2) 0.40370(17) 1.1358(3) 0.056(2) Uani 1 1 d . . . . .
C215 C 0.38936(19) 0.38639(16) 1.1055(2) 0.0504(19) Uani 1 1 d . . . . .
H215 H 0.378090 0.369071 1.111269 0.060 Uiso 1 1 calc R U . . .
C216 C 0.39448(17) 0.39390(16) 1.0674(2) 0.0470(18) Uani 1 1 d . . . . .
H216 H 0.386795 0.381889 1.047188 0.056 Uiso 1 1 calc R U . . .
C217 C 0.3966(2) 0.39714(18) 1.1778(3) 0.063(2) Uani 1 1 d . . . . .
C218 C 0.3656(2) 0.41328(19) 1.1925(3) 0.068(2) Uani 1 1 d . . . . .
H21D H 0.366175 0.432616 1.182349 0.102 Uiso 1 1 calc R U . . .
H21E H 0.366030 0.413801 1.220714 0.102 Uiso 1 1 calc R U . . .
H21F H 0.344449 0.403887 1.183765 0.102 Uiso 1 1 calc R U . . .
C219 C 0.4303(2) 0.40542(17) 1.1983(3) 0.063(2) Uani 1 1 d . . . . .
H21G H 0.426393 0.405937 1.226283 0.095 Uiso 0.5 1 calc R U P . .
H21H H 0.437651 0.424118 1.189448 0.095 Uiso 0.5 1 calc R U P . .
H21I H 0.448168 0.391489 1.192389 0.095 Uiso 0.5 1 calc R U P . .
H21J H 0.448415 0.408426 1.179130 0.095 Uiso 0.5 1 calc R U P . .
H21K H 0.437157 0.390245 1.215965 0.095 Uiso 0.5 1 calc R U P . .
H21L H 0.426640 0.422874 1.213024 0.095 Uiso 0.5 1 calc R U P . .
C220 C 0.39232(18) 0.36628(15) 1.1869(2) 0.0514(19) Uani 1 1 d . . . . .
H22A H 0.378797 0.357210 1.166515 0.077 Uiso 1 1 calc R U . . .
H22B H 0.380318 0.364203 1.211656 0.077 Uiso 1 1 calc R U . . .
H22C H 0.415045 0.357322 1.188565 0.077 Uiso 1 1 calc R U . . .
C221 C 0.1935(2) 0.40985(18) 0.8102(2) 0.063(2) Uani 1 1 d . . . . .
C222 C 0.1603(2) 0.42218(17) 0.8108(2) 0.058(2) Uani 1 1 d . . . . .
H222 H 0.157949 0.442155 0.810052 0.070 Uiso 1 1 calc R U . . .
C223 C 0.1317(2) 0.40567(16) 0.8124(2) 0.054(2) Uani 1 1 d . . . . .
H223 H 0.109468 0.414143 0.812793 0.065 Uiso 1 1 calc R U . . .
C224 C 0.1348(2) 0.37644(16) 0.8134(2) 0.055(2) Uani 1 1 d . . . . .
C225 C 0.16726(18) 0.36396(15) 0.8126(2) 0.0469(18) Uani 1 1 d . . . . .
H225 H 0.169210 0.343955 0.812959 0.056 Uiso 1 1 calc R U . . .
C226 C 0.1969(2) 0.38047(15) 0.8112(2) 0.055(2) Uani 1 1 d . . . . .
H226 H 0.219093 0.371924 0.810937 0.066 Uiso 1 1 calc R U . . .
C227 C 0.1033(2) 0.35819(15) 0.8151(2) 0.0482(18) Uani 1 1 d . . . . .
C228 C 0.07690(18) 0.37203(15) 0.8414(2) 0.0466(18) Uani 1 1 d . . . . .
H22D H 0.088064 0.386999 0.856450 0.070 Uiso 1 1 calc R U . . .
H22E H 0.067311 0.357830 0.858985 0.070 Uiso 1 1 calc R U . . .
H22F H 0.058318 0.380187 0.825838 0.070 Uiso 1 1 calc R U . . .
C229 C 0.0892(2) 0.35363(17) 0.7737(2) 0.055(2) Uani 1 1 d . . . . .
H22G H 0.087159 0.371910 0.760601 0.083 Uiso 1 1 calc R U . . .
H22H H 0.066478 0.344623 0.775028 0.083 Uiso 1 1 calc R U . . .
H22I H 0.105056 0.341457 0.759241 0.083 Uiso 1 1 calc R U . . .
C230 C 0.1127(2) 0.32983(15) 0.8336(3) 0.062(2) Uani 1 1 d . . . . .
H23A H 0.092454 0.317427 0.833558 0.093 Uiso 0.5 1 calc R U P . .
H23B H 0.120274 0.332982 0.860232 0.093 Uiso 0.5 1 calc R U P . .
H23C H 0.131339 0.320948 0.818898 0.093 Uiso 0.5 1 calc R U P . .
H23D H 0.136924 0.330144 0.841567 0.093 Uiso 0.5 1 calc R U P . .
H23E H 0.109104 0.314590 0.814894 0.093 Uiso 0.5 1 calc R U P . .
H23F H 0.098038 0.326624 0.856227 0.093 Uiso 0.5 1 calc R U P . .
C231 C 0.3371(2) 0.33768(16) 0.6008(2) 0.0520(19) Uani 1 1 d . . . . .
C232 C 0.3242(2) 0.33353(15) 0.5636(2) 0.054(2) Uani 1 1 d . . . . .
H232 H 0.327545 0.347668 0.544491 0.065 Uiso 1 1 calc R U . . .
C233 C 0.30629(17) 0.30873(13) 0.5541(2) 0.0404(16) Uani 1 1 d . . . . .
H233 H 0.297670 0.305787 0.528731 0.049 Uiso 1 1 calc R U . . .
C234 C 0.3014(2) 0.28783(16) 0.5838(2) 0.0494(19) Uani 1 1 d . . . . .
C235 C 0.31430(17) 0.29229(15) 0.6199(2) 0.0487(19) Uani 1 1 d . . . . .
H235 H 0.310935 0.278331 0.639236 0.058 Uiso 1 1 calc R U . . .
C236 C 0.3321(2) 0.31650(15) 0.6289(2) 0.0514(19) Uani 1 1 d . . . . .
H236 H 0.341029 0.319006 0.654197 0.062 Uiso 1 1 calc R U . . .
C237 C 0.2822(2) 0.26198(15) 0.5712(2) 0.0501(19) Uani 1 1 d . . . . .
C238 C 0.2915(2) 0.25531(16) 0.5289(2) 0.052(2) Uani 1 1 d . . . . .
H23X H 0.279591 0.268614 0.511816 0.078 Uiso 1 1 calc R U . . .
H23Y H 0.284331 0.235982 0.522705 0.078 Uiso 1 1 calc R U . . .
H23Z H 0.316465 0.257106 0.525306 0.078 Uiso 1 1 calc R U . . .
C239 C 0.29140(19) 0.23521(15) 0.5924(2) 0.0481(18) Uani 1 1 d . . . . .
H23G H 0.278996 0.219252 0.580937 0.072 Uiso 0.5 1 calc R U P . .
H23H H 0.284864 0.237067 0.619628 0.072 Uiso 0.5 1 calc R U P . .
H23I H 0.316281 0.231904 0.590544 0.072 Uiso 0.5 1 calc R U P . .
H23J H 0.307765 0.239564 0.613135 0.072 Uiso 0.5 1 calc R U P . .
H23K H 0.301897 0.221748 0.574444 0.072 Uiso 0.5 1 calc R U P . .
H23L H 0.270479 0.226911 0.603529 0.072 Uiso 0.5 1 calc R U P . .
C240 C 0.2431(2) 0.26803(17) 0.5756(2) 0.055(2) Uani 1 1 d . . . . .
H24A H 0.239888 0.286210 0.588594 0.082 Uiso 1 1 calc R U . . .
H24B H 0.232440 0.252990 0.590863 0.082 Uiso 1 1 calc R U . . .
H24C H 0.232414 0.268708 0.549983 0.082 Uiso 1 1 calc R U . . .
C241 C 0.4544(2) 0.68204(17) 0.5145(2) 0.0512(19) Uani 1 1 d . . . . .
C242 C 0.42115(18) 0.67964(16) 0.5007(2) 0.0487(18) Uani 1 1 d . . . . .
H242 H 0.409143 0.662209 0.502859 0.058 Uiso 1 1 calc R U . . .
C243 C 0.4051(2) 0.70313(15) 0.4835(2) 0.055(2) Uani 1 1 d . . . . .
H243 H 0.382084 0.701552 0.474489 0.066 Uiso 1 1 calc R U . . .
C244 C 0.42235(18) 0.72833(14) 0.4795(2) 0.0423(17) Uani 1 1 d . . . . .
C245 C 0.45574(18) 0.73080(14) 0.4925(2) 0.0431(17) Uani 1 1 d . . . . .
H245 H 0.467821 0.748097 0.489147 0.052 Uiso 1 1 calc R U . . .
C246 C 0.4720(2) 0.70790(17) 0.5105(2) 0.056(2) Uani 1 1 d . . . . .
H246 H 0.494874 0.709797 0.520017 0.067 Uiso 1 1 calc R U . . .
C247 C 0.4052(2) 0.75273(15) 0.4609(2) 0.0488(18) Uani 1 1 d . . . . .
C248 C 0.3773(2) 0.76447(15) 0.4880(2) 0.0490(19) Uani 1 1 d . . . . .
H24D H 0.369315 0.749447 0.505306 0.074 Uiso 1 1 calc R U . . .
H24E H 0.357802 0.771441 0.472687 0.074 Uiso 1 1 calc R U . . .
H24F H 0.386881 0.780010 0.503280 0.074 Uiso 1 1 calc R U . . .
C249 C 0.3922(2) 0.74422(17) 0.4214(2) 0.065(2) Uani 1 1 d . . . . .
H24G H 0.396531 0.724045 0.417275 0.097 Uiso 1 1 calc R U . . .
H24H H 0.404242 0.755216 0.401589 0.097 Uiso 1 1 calc R U . . .
H24I H 0.367363 0.747894 0.419712 0.097 Uiso 1 1 calc R U . . .
C250 C 0.4328(2) 0.77520(15) 0.4503(2) 0.055(2) Uani 1 1 d . . . . .
H25A H 0.440792 0.784632 0.473780 0.083 Uiso 1 1 calc R U . . .
H25B H 0.422631 0.789205 0.432796 0.083 Uiso 1 1 calc R U . . .
H25C H 0.452280 0.765945 0.437511 0.083 Uiso 1 1 calc R U . . .
C251 C 0.61490(19) 0.70905(15) 0.8608(2) 0.0485(18) Uani 1 1 d . . . . .
C252 C 0.62662(19) 0.72700(16) 0.8317(2) 0.0518(19) Uani 1 1 d . . . . .
H252 H 0.623803 0.722009 0.805380 0.062 Uiso 1 1 calc R U . . .
C253 C 0.64234(18) 0.75207(14) 0.8418(2) 0.0436(17) Uani 1 1 d . . . . .
H253 H 0.650828 0.764152 0.822038 0.052 Uiso 1 1 calc R U . . .
C254 C 0.6460(2) 0.76000(16) 0.8802(2) 0.052(2) Uani 1 1 d . . . . .
C255 C 0.63401(18) 0.74238(15) 0.9089(2) 0.0450(17) Uani 1 1 d . . . . .
H255 H 0.636259 0.747829 0.935196 0.054 Uiso 1 1 calc R U . . .
C256 C 0.61859(18) 0.71660(15) 0.8996(2) 0.0482(18) Uani 1 1 d . . . . .
H256 H 0.610699 0.704326 0.919433 0.058 Uiso 1 1 calc R U . . .
C257 C 0.6629(2) 0.78759(15) 0.8904(2) 0.0505(19) Uani 1 1 d . . . . .
C258 C 0.6618(2) 0.80744(15) 0.8555(2) 0.052(2) Uani 1 1 d . . . . .
H25D H 0.679796 0.802021 0.837121 0.078 Uiso 1 1 calc R U . . .
H25E H 0.665701 0.826906 0.864114 0.078 Uiso 1 1 calc R U . . .
H25F H 0.639184 0.806093 0.843051 0.078 Uiso 1 1 calc R U . . .
C259 C 0.69966(18) 0.78215(16) 0.9031(2) 0.0495(19) Uani 1 1 d . . . . .
H25G H 0.714616 0.797244 0.893340 0.074 Uiso 0.5 1 calc R U P . .
H25H H 0.707439 0.763945 0.892766 0.074 Uiso 0.5 1 calc R U P . .
H25I H 0.700721 0.781734 0.931307 0.074 Uiso 0.5 1 calc R U P . .
H25J H 0.700568 0.764705 0.918269 0.074 Uiso 0.5 1 calc R U P . .
H25K H 0.707745 0.798004 0.918842 0.074 Uiso 0.5 1 calc R U P . .
H25L H 0.714463 0.780215 0.880302 0.074 Uiso 0.5 1 calc R U P . .
C260 C 0.64392(19) 0.80053(15) 0.9250(2) 0.0464(18) Uani 1 1 d . . . . .
H26A H 0.619929 0.794042 0.925120 0.070 Uiso 1 1 calc R U . . .
H26B H 0.644475 0.821181 0.923065 0.070 Uiso 1 1 calc R U . . .
H26C H 0.655260 0.794610 0.948949 0.070 Uiso 1 1 calc R U . . .
C261 C 0.21090(19) 0.59911(15) 0.8850(2) 0.0466(18) Uani 1 1 d . . . . .
C262 C 0.19791(19) 0.58687(15) 0.9194(2) 0.0456(18) Uani 1 1 d . . . . .
H262 H 0.212141 0.574810 0.934417 0.055 Uiso 1 1 calc R U . . .
C263 C 0.16430(18) 0.59255(15) 0.9310(2) 0.0487(19) Uani 1 1 d . . . . .
H263 H 0.155419 0.584072 0.953810 0.058 Uiso 1 1 calc R U . . .
C264 C 0.1436(2) 0.61070(15) 0.9093(2) 0.0518(19) Uani 1 1 d . . . . .
C265 C 0.1562(2) 0.62304(15) 0.8755(2) 0.056(2) Uani 1 1 d . . . . .
H265 H 0.142213 0.635521 0.860856 0.067 Uiso 1 1 calc R U . . .
C266 C 0.1893(2) 0.61684(16) 0.8637(3) 0.057(2) Uani 1 1 d . . . . .
H266 H 0.197621 0.624858 0.840328 0.068 Uiso 1 1 calc R U . . .
C267 C 0.10733(19) 0.61938(15) 0.9186(2) 0.0508(19) Uani 1 1 d . . . . .
C268 C 0.09343(18) 0.59676(15) 0.9462(2) 0.0496(19) Uani 1 1 d . . . . .
H26D H 0.070537 0.602348 0.955424 0.074 Uiso 0.5 1 calc R U P . .
H26E H 0.109096 0.594824 0.968240 0.074 Uiso 0.5 1 calc R U P . .
H26F H 0.091780 0.578653 0.932620 0.074 Uiso 0.5 1 calc R U P . .
H26G H 0.110405 0.581536 0.948765 0.074 Uiso 0.5 1 calc R U P . .
H26H H 0.071846 0.589059 0.935949 0.074 Uiso 0.5 1 calc R U P . .
H26I H 0.089162 0.605230 0.971570 0.074 Uiso 0.5 1 calc R U P . .
C269 C 0.10912(18) 0.64904(14) 0.9380(2) 0.0480(18) Uani 1 1 d . . . . .
H26X H 0.125915 0.648630 0.959074 0.072 Uiso 1 1 calc R U . . .
H26Y H 0.086371 0.654049 0.948181 0.072 Uiso 1 1 calc R U . . .
H26Z H 0.116207 0.663117 0.918794 0.072 Uiso 1 1 calc R U . . .
C270 C 0.08374(19) 0.62032(15) 0.8835(2) 0.0482(18) Uani 1 1 d . . . . .
H27A H 0.096919 0.615325 0.860390 0.072 Uiso 1 1 calc R U . . .
H27B H 0.074303 0.639411 0.880632 0.072 Uiso 1 1 calc R U . . .
H27C H 0.064826 0.606829 0.886985 0.072 Uiso 1 1 calc R U . . .
C271 C 0.44442(19) 0.77520(16) 0.7318(2) 0.052(2) Uani 1 1 d . . . . .
C272 C 0.46481(19) 0.79600(16) 0.7501(2) 0.053(2) Uani 1 1 d . . . . .
H272 H 0.481692 0.790809 0.768687 0.064 Uiso 1 1 calc R U . . .
C273 C 0.4596(2) 0.82444(16) 0.7404(2) 0.054(2) Uani 1 1 d . . . . .
H273 H 0.473147 0.838740 0.752318 0.065 Uiso 1 1 calc R U . . .
C274 C 0.43470(19) 0.83170(16) 0.7133(2) 0.0502(19) Uani 1 1 d . . . . .
C275 C 0.41473(18) 0.81099(15) 0.6957(2) 0.0474(18) Uani 1 1 d . . . . .
H275 H 0.397570 0.816130 0.677420 0.057 Uiso 1 1 calc R U . . .
C276 C 0.41991(18) 0.78288(15) 0.7049(2) 0.0475(19) Uani 1 1 d . . . . .
H276 H 0.406520 0.768711 0.692502 0.057 Uiso 1 1 calc R U . . .
C277 C 0.4292(2) 0.86243(16) 0.7040(2) 0.0534(19) Uani 1 1 d . . . . .
C278 C 0.40033(19) 0.87422(15) 0.7294(2) 0.0476(18) Uani 1 1 d . . . . .
H27D H 0.390215 0.858892 0.744656 0.071 Uiso 1 1 calc R U . . .
H27E H 0.382516 0.882707 0.713028 0.071 Uiso 1 1 calc R U . . .
H27F H 0.409773 0.888630 0.746732 0.071 Uiso 1 1 calc R U . . .
C279 C 0.46300(19) 0.87839(16) 0.7105(2) 0.054(2) Uani 1 1 d . . . . .
H27G H 0.461129 0.889981 0.733817 0.081 Uiso 1 1 calc R U . . .
H27H H 0.467625 0.890600 0.688229 0.081 Uiso 1 1 calc R U . . .
H27I H 0.481893 0.864829 0.713505 0.081 Uiso 1 1 calc R U . . .
C280 C 0.4209(2) 0.87055(15) 0.6619(2) 0.0515(19) Uani 1 1 d . . . . .
H28D H 0.424395 0.890900 0.658363 0.077 Uiso 0.5 1 calc R U P . .
H28E H 0.396935 0.865720 0.656037 0.077 Uiso 0.5 1 calc R U P . .
H28F H 0.436289 0.860169 0.644428 0.077 Uiso 0.5 1 calc R U P . .
H28G H 0.414017 0.853626 0.647522 0.077 Uiso 0.5 1 calc R U P . .
H28H H 0.441478 0.878807 0.649848 0.077 Uiso 0.5 1 calc R U P . .
H28I H 0.402124 0.884357 0.661457 0.077 Uiso 0.5 1 calc R U P . .
C281 C 0.33423(19) 0.51803(15) 0.4535(2) 0.0491(18) Uani 1 1 d . . . . .
C282 C 0.3002(2) 0.50849(17) 0.4564(2) 0.059(2) Uani 1 1 d . . . . .
H282 H 0.293064 0.498342 0.478610 0.071 Uiso 1 1 calc R U . . .
C283 C 0.2768(2) 0.51382(16) 0.4267(2) 0.0507(19) Uani 1 1 d . . . . .
H283 H 0.253647 0.507490 0.428889 0.061 Uiso 1 1 calc R U . . .
C284 C 0.28743(19) 0.52834(16) 0.3942(2) 0.0504(19) Uani 1 1 d . . . . .
C285 C 0.3213(2) 0.53841(16) 0.3914(2) 0.058(2) Uani 1 1 d . . . . .
H285 H 0.328189 0.548965 0.369422 0.069 Uiso 1 1 calc R U . . .
C286 C 0.3447(2) 0.53298(16) 0.4206(2) 0.055(2) Uani 1 1 d . . . . .
H286 H 0.367775 0.539386 0.418393 0.066 Uiso 1 1 calc R U . . .
C287 C 0.2628(2) 0.53430(16) 0.3620(2) 0.055(2) Uani 1 1 d . . . . .
C288 C 0.23961(19) 0.55991(15) 0.3731(2) 0.0497(18) Uani 1 1 d . . . . .
H28X H 0.241269 0.563298 0.400972 0.075 Uiso 1 1 calc R U . . .
H28Y H 0.215611 0.555800 0.366294 0.075 Uiso 1 1 calc R U . . .
H28Z H 0.247360 0.576756 0.359167 0.075 Uiso 1 1 calc R U . . .
C289 C 0.2411(2) 0.50775(15) 0.3551(2) 0.052(2) Uani 1 1 d . . . . .
H28J H 0.244780 0.500999 0.328735 0.079 Uiso 1 1 calc R U . . .
H28K H 0.216680 0.512228 0.358865 0.079 Uiso 1 1 calc R U . . .
H28L H 0.248038 0.493024 0.373456 0.079 Uiso 1 1 calc R U . . .
C290 C 0.28255(19) 0.54003(15) 0.3255(2) 0.0505(19) Uani 1 1 d . . . . .
H29D H 0.285829 0.560448 0.322483 0.076 Uiso 1 1 calc R U . . .
H29E H 0.269631 0.532678 0.303361 0.076 Uiso 1 1 calc R U . . .
H29F H 0.305078 0.530707 0.326832 0.076 Uiso 1 1 calc R U . . .
C291 C 0.25665(19) 0.69247(16) 0.8020(2) 0.0497(19) Uani 1 1 d . . . . .
C292 C 0.22639(19) 0.68981(17) 0.7813(2) 0.054(2) Uani 1 1 d . . . . .
H292 H 0.221729 0.672968 0.767292 0.064 Uiso 1 1 calc R U . . .
C293 C 0.2029(2) 0.71190(16) 0.7810(2) 0.056(2) Uani 1 1 d . . . . .
H293 H 0.181995 0.710327 0.766832 0.067 Uiso 1 1 calc R U . . .
C294 C 0.2101(2) 0.73619(16) 0.8016(2) 0.053(2) Uani 1 1 d . . . . .
C295 C 0.23992(18) 0.73879(16) 0.8223(2) 0.0504(19) Uani 1 1 d . . . . .
H295 H 0.244299 0.755635 0.836322 0.060 Uiso 1 1 calc R U . . .
C296 C 0.2640(2) 0.71692(16) 0.8228(2) 0.0531(19) Uani 1 1 d . . . . .
H296 H 0.284815 0.718633 0.837063 0.064 Uiso 1 1 calc R U . . .
C297 C 0.1842(2) 0.76031(17) 0.8015(3) 0.060(2) Uani 1 1 d . . . . .
C298 C 0.16937(18) 0.76353(15) 0.7604(2) 0.052(2) Uani 1 1 d . . . . .
H29G H 0.182816 0.777620 0.746177 0.078 Uiso 1 1 calc R U . . .
H29H H 0.145290 0.769682 0.762013 0.078 Uiso 1 1 calc R U . . .
H29I H 0.170579 0.745330 0.747001 0.078 Uiso 1 1 calc R U . . .
C299 C 0.15660(19) 0.75419(17) 0.8321(2) 0.054(2) Uani 1 1 d . . . . .
H29J H 0.154697 0.733733 0.835986 0.081 Uiso 1 1 calc R U . . .
H29K H 0.134368 0.761677 0.823395 0.081 Uiso 1 1 calc R U . . .
H29L H 0.163078 0.763245 0.856484 0.081 Uiso 1 1 calc R U . . .
C300 C 0.20328(18) 0.78783(16) 0.8108(2) 0.0501(19) Uani 1 1 d . . . . .
H30D H 0.199360 0.792878 0.837871 0.075 Uiso 1 1 calc R U . . .
H30E H 0.194635 0.802976 0.794125 0.075 Uiso 1 1 calc R U . . .
H30F H 0.228029 0.785249 0.806345 0.075 Uiso 1 1 calc R U . . .
C301 C 0.57270(19) 0.71857(17) 0.6134(2) 0.055(2) Uani 1 1 d . . . . .
C302 C 0.60785(19) 0.72321(17) 0.6130(2) 0.056(2) Uani 1 1 d . . . . .
H302 H 0.622998 0.709318 0.623169 0.067 Uiso 1 1 calc R U . . .
C303 C 0.6212(2) 0.74804(16) 0.5977(2) 0.054(2) Uani 1 1 d . . . . .
H303 H 0.645411 0.751155 0.597584 0.064 Uiso 1 1 calc R U . . .
C304 C 0.59899(19) 0.76842(18) 0.5824(2) 0.057(2) Uani 1 1 d . . . . .
C305 C 0.5635(2) 0.76357(17) 0.5831(2) 0.059(2) Uani 1 1 d . . . . .
H305 H 0.548178 0.777239 0.572560 0.070 Uiso 1 1 calc R U . . .
C306 C 0.5502(2) 0.73852(17) 0.5991(2) 0.057(2) Uani 1 1 d . . . . .
H306 H 0.526047 0.735413 0.600160 0.068 Uiso 1 1 calc R U . . .
C307 C 0.6128(2) 0.79536(18) 0.5652(2) 0.060(2) Uani 1 1 d . . . . .
C308 C 0.61929(19) 0.81671(15) 0.5984(2) 0.055(2) Uani 1 1 d . . . . .
H30G H 0.631226 0.833356 0.588180 0.082 Uiso 0.5 1 calc R U P . .
H30H H 0.633560 0.807792 0.618292 0.082 Uiso 0.5 1 calc R U P . .
H30I H 0.597200 0.822462 0.609641 0.082 Uiso 0.5 1 calc R U P . .
H30J H 0.610098 0.809051 0.622562 0.082 Uiso 0.5 1 calc R U P . .
H30K H 0.607764 0.834615 0.592450 0.082 Uiso 0.5 1 calc R U P . .
H30L H 0.644124 0.819944 0.601101 0.082 Uiso 0.5 1 calc R U P . .
C309 C 0.6463(2) 0.78836(18) 0.5440(2) 0.062(2) Uani 1 1 d . . . . .
H30M H 0.657835 0.805922 0.536482 0.093 Uiso 0.5 1 calc R U P . .
H30N H 0.641030 0.777223 0.520902 0.093 Uiso 0.5 1 calc R U P . .
H30O H 0.661403 0.777439 0.561050 0.093 Uiso 0.5 1 calc R U P . .
H30P H 0.649011 0.767801 0.542474 0.093 Uiso 0.5 1 calc R U P . .
H30Q H 0.665816 0.796500 0.558054 0.093 Uiso 0.5 1 calc R U P . .
H30R H 0.645442 0.796283 0.517906 0.093 Uiso 0.5 1 calc R U P . .
C310 C 0.58762(19) 0.80660(16) 0.5361(2) 0.054(2) Uani 1 1 d . . . . .
H31A H 0.598017 0.822554 0.522309 0.082 Uiso 0.5 1 calc R U P . .
H31B H 0.566652 0.812934 0.549275 0.082 Uiso 0.5 1 calc R U P . .
H31C H 0.581779 0.791655 0.517633 0.082 Uiso 0.5 1 calc R U P . .
H31D H 0.566281 0.795541 0.537169 0.082 Uiso 0.5 1 calc R U P . .
H31E H 0.597647 0.805161 0.510203 0.082 Uiso 0.5 1 calc R U P . .
H31F H 0.582520 0.826440 0.541845 0.082 Uiso 0.5 1 calc R U P . .
C311 C 0.18503(19) 0.44471(16) 0.6888(2) 0.057(2) Uani 1 1 d . . . . .
C312 C 0.1756(2) 0.42064(17) 0.6669(2) 0.057(2) Uani 1 1 d . . . . .
H312 H 0.192755 0.408897 0.655750 0.068 Uiso 1 1 calc R U . . .
C313 C 0.1413(2) 0.41451(17) 0.6621(2) 0.057(2) Uani 1 1 d . . . . .
H313 H 0.134553 0.398571 0.647221 0.068 Uiso 1 1 calc R U . . .
C314 C 0.1162(2) 0.43162(16) 0.6790(2) 0.057(2) Uani 1 1 d . . . . .
C315 C 0.12550(19) 0.45513(15) 0.6999(2) 0.0497(18) Uani 1 1 d . . . . .
H315 H 0.108215 0.466840 0.710928 0.060 Uiso 1 1 calc R U . . .
C316 C 0.16027(18) 0.46186(17) 0.7049(2) 0.055(2) Uani 1 1 d . . . . .
H316 H 0.166764 0.478095 0.719268 0.065 Uiso 1 1 calc R U . . .
C317 C 0.0785(2) 0.42446(17) 0.6735(2) 0.058(2) Uani 1 1 d . . . . .
C318 C 0.0752(2) 0.39336(14) 0.6625(2) 0.059(2) Uani 1 1 d . . . . .
H31X H 0.076187 0.391496 0.634322 0.089 Uiso 1 1 calc R U . . .
H31Y H 0.053185 0.385975 0.671904 0.089 Uiso 1 1 calc R U . . .
H31Z H 0.094197 0.382651 0.674067 0.089 Uiso 1 1 calc R U . . .
C319 C 0.0596(2) 0.42984(15) 0.7117(2) 0.0526(19) Uani 1 1 d . . . . .
H31G H 0.064831 0.414550 0.729889 0.079 Uiso 1 1 calc R U . . .
H31H H 0.034721 0.430526 0.707074 0.079 Uiso 1 1 calc R U . . .
H31I H 0.067272 0.447890 0.722655 0.079 Uiso 1 1 calc R U . . .
C320 C 0.0629(2) 0.44470(15) 0.6433(2) 0.0505(19) Uani 1 1 d . . . . .
H32A H 0.053321 0.461283 0.656379 0.076 Uiso 1 1 calc R U . . .
H32B H 0.044631 0.434952 0.629088 0.076 Uiso 1 1 calc R U . . .
H32C H 0.080975 0.450715 0.625301 0.076 Uiso 1 1 calc R U . . .
C321 C 0.36453(18) 0.61546(14) 0.4543(2) 0.0440(17) Uani 1 1 d . . . . .
C322 C 0.36191(18) 0.64472(15) 0.4496(2) 0.0454(17) Uani 1 1 d . . . . .
H322 H 0.369050 0.657077 0.469712 0.054 Uiso 1 1 calc R U . . .
C323 C 0.34862(18) 0.65570(15) 0.4150(2) 0.0462(18) Uani 1 1 d . . . . .
H323 H 0.346229 0.675552 0.411929 0.055 Uiso 1 1 calc R U . . .
C324 C 0.3390(2) 0.63778(15) 0.3855(2) 0.053(2) Uani 1 1 d . . . . .
C325 C 0.3418(2) 0.60868(16) 0.3899(2) 0.053(2) Uani 1 1 d . . . . .
H325 H 0.335380 0.596397 0.369488 0.063 Uiso 1 1 calc R U . . .
C326 C 0.3541(2) 0.59769(17) 0.4244(2) 0.053(2) Uani 1 1 d . . . . .
H326 H 0.355445 0.577787 0.427649 0.064 Uiso 1 1 calc R U . . .
C327 C 0.3254(2) 0.64987(16) 0.3476(2) 0.0520(19) Uani 1 1 d . . . . .
C328 C 0.28750(19) 0.65933(16) 0.3542(2) 0.0522(19) Uani 1 1 d . . . . .
H32D H 0.272522 0.642660 0.355063 0.078 Uiso 1 1 calc R U . . .
H32E H 0.280228 0.671716 0.333071 0.078 Uiso 1 1 calc R U . . .
H32F H 0.285843 0.669570 0.378719 0.078 Uiso 1 1 calc R U . . .
C329 C 0.34276(19) 0.67565(16) 0.3292(2) 0.0504(19) Uani 1 1 d . . . . .
H32G H 0.348399 0.689447 0.349313 0.076 Uiso 0.5 1 calc R U P . .
H32H H 0.327054 0.684267 0.310439 0.076 Uiso 0.5 1 calc R U P . .
H32I H 0.363952 0.669716 0.316100 0.076 Uiso 0.5 1 calc R U P . .
H32J H 0.344537 0.672840 0.301255 0.076 Uiso 0.5 1 calc R U P . .
H32K H 0.365882 0.678020 0.340129 0.076 Uiso 0.5 1 calc R U P . .
H32L H 0.328984 0.692570 0.334468 0.076 Uiso 0.5 1 calc R U P . .
C330 C 0.32640(18) 0.63136(15) 0.3120(2) 0.0452(17) Uani 1 1 d . . . . .
H33A H 0.345854 0.618223 0.313824 0.068 Uiso 1 1 calc R U . . .
H33B H 0.329141 0.643224 0.288991 0.068 Uiso 1 1 calc R U . . .
H33C H 0.304844 0.620645 0.310016 0.068 Uiso 1 1 calc R U . . .
C331 C 0.2305(2) 0.64346(16) 0.6436(2) 0.0519(19) Uani 1 1 d . . . . .
C332 C 0.21525(18) 0.66892(14) 0.6530(2) 0.0472(18) Uani 1 1 d . . . . .
H332 H 0.226857 0.681791 0.669582 0.057 Uiso 1 1 calc R U . . .
C333 C 0.18266(18) 0.67575(15) 0.6382(2) 0.0443(17) Uani 1 1 d . . . . .
H333 H 0.172113 0.693243 0.644668 0.053 Uiso 1 1 calc R U . . .
C334 C 0.1659(2) 0.65689(18) 0.6141(2) 0.058(2) Uani 1 1 d . . . . .
C335 C 0.1808(2) 0.63126(15) 0.6052(2) 0.053(2) Uani 1 1 d . . . . .
H335 H 0.169036 0.618180 0.589117 0.063 Uiso 1 1 calc R U . . .
C336 C 0.2132(2) 0.62469(17) 0.6200(2) 0.0516(19) Uani 1 1 d . . . . .
H336 H 0.223490 0.607065 0.613817 0.062 Uiso 1 1 calc R U . . .
C337 C 0.1324(2) 0.66847(16) 0.5982(2) 0.053(2) Uani 1 1 d . . . . .
C338 C 0.1342(2) 0.69909(14) 0.5855(2) 0.053(2) Uani 1 1 d . . . . .
H33D H 0.110940 0.707066 0.584647 0.079 Uiso 0.5 1 calc R U P . .
H33E H 0.144640 0.700160 0.559736 0.079 Uiso 0.5 1 calc R U P . .
H33F H 0.148335 0.709843 0.603780 0.079 Uiso 0.5 1 calc R U P . .
H33G H 0.158337 0.704314 0.580794 0.079 Uiso 0.5 1 calc R U P . .
H33H H 0.124637 0.711219 0.605706 0.079 Uiso 0.5 1 calc R U P . .
H33I H 0.120941 0.701536 0.561662 0.079 Uiso 0.5 1 calc R U P . .
C339 C 0.10182(19) 0.66712(14) 0.6264(2) 0.0481(18) Uani 1 1 d . . . . .
H33X H 0.100115 0.648037 0.637220 0.072 Uiso 1 1 calc R U . . .
H33Y H 0.080477 0.671713 0.612647 0.072 Uiso 1 1 calc R U . . .
H33Z H 0.105394 0.680751 0.647315 0.072 Uiso 1 1 calc R U . . .
C340 C 0.12474(19) 0.65390(15) 0.5595(2) 0.0489(18) Uani 1 1 d . . . . .
H34A H 0.127405 0.667547 0.538486 0.073 Uiso 1 1 calc R U . . .
H34B H 0.101065 0.646671 0.559710 0.073 Uiso 1 1 calc R U . . .
H34C H 0.140847 0.638187 0.555766 0.073 Uiso 1 1 calc R U . . .
C341 C 0.3713(2) 0.74116(16) 0.8374(2) 0.0489(18) Uani 1 1 d . . . . .
C342 C 0.3866(2) 0.75822(15) 0.8091(2) 0.052(2) Uani 1 1 d . . . . .
H342 H 0.397973 0.749787 0.787678 0.063 Uiso 1 1 calc R U . . .
C343 C 0.38518(18) 0.78748(15) 0.8124(2) 0.0451(17) Uani 1 1 d . . . . .
H343 H 0.395252 0.799016 0.793002 0.054 Uiso 1 1 calc R U . . .
C344 C 0.36910(19) 0.79997(15) 0.8439(2) 0.0479(18) Uani 1 1 d . . . . .
C345 C 0.3533(2) 0.78274(15) 0.8718(2) 0.053(2) Uani 1 1 d . . . . .
H345 H 0.341502 0.791060 0.892994 0.064 Uiso 1 1 calc R U . . .
C346 C 0.35490(19) 0.75347(15) 0.8683(2) 0.0493(19) Uani 1 1 d . . . . .
H346 H 0.344588 0.741887 0.887527 0.059 Uiso 1 1 calc R U . . .
C347 C 0.36752(19) 0.83129(15) 0.8477(2) 0.0471(18) Uani 1 1 d . . . . .
C348 C 0.36934(19) 0.84435(15) 0.8077(2) 0.0485(18) Uani 1 1 d . . . . .
H34D H 0.361472 0.864013 0.808839 0.073 Uiso 0.5 1 calc R U P . .
H34E H 0.354532 0.833670 0.789993 0.073 Uiso 0.5 1 calc R U P . .
H34F H 0.393183 0.843792 0.798345 0.073 Uiso 0.5 1 calc R U P . .
H34G H 0.377986 0.830304 0.789279 0.073 Uiso 0.5 1 calc R U P . .
H34H H 0.384926 0.860647 0.808125 0.073 Uiso 0.5 1 calc R U P . .
H34I H 0.346274 0.850525 0.799773 0.073 Uiso 0.5 1 calc R U P . .
C349 C 0.33423(18) 0.83958(15) 0.8693(2) 0.0466(18) Uani 1 1 d . . . . .
H34X H 0.314341 0.830764 0.856731 0.070 Uiso 1 1 calc R U . . .
H34Y H 0.331563 0.860171 0.868911 0.070 Uiso 1 1 calc R U . . .
H34Z H 0.335656 0.833066 0.896137 0.070 Uiso 1 1 calc R U . . .
C350 C 0.39628(18) 0.84733(14) 0.8681(2) 0.0464(18) Uani 1 1 d . . . . .
H35A H 0.401838 0.837885 0.892433 0.070 Uiso 1 1 calc R U . . .
H35B H 0.388715 0.866718 0.873293 0.070 Uiso 1 1 calc R U . . .
H35C H 0.416781 0.847726 0.851548 0.070 Uiso 1 1 calc R U . . .
C351 C 0.5182(2) 0.73879(15) 0.8848(2) 0.0510(19) Uani 1 1 d . . . . .
C352 C 0.52039(19) 0.76470(15) 0.8655(2) 0.053(2) Uani 1 1 d . . . . .
H352 H 0.519177 0.765356 0.838146 0.063 Uiso 1 1 calc R U . . .
C353 C 0.5244(2) 0.78960(16) 0.8867(3) 0.058(2) Uani 1 1 d . . . . .
H353 H 0.526066 0.807290 0.873873 0.069 Uiso 1 1 calc R U . . .
C354 C 0.52589(19) 0.78823(15) 0.9268(2) 0.0479(18) Uani 1 1 d . . . . .
C355 C 0.52358(19) 0.76227(14) 0.9453(2) 0.0493(19) Uani 1 1 d . . . . .
H355 H 0.524710 0.761397 0.972627 0.059 Uiso 1 1 calc R U . . .
C356 C 0.51970(18) 0.73784(15) 0.9243(2) 0.0470(18) Uani 1 1 d . . . . .
H356 H 0.518046 0.720201 0.937272 0.056 Uiso 1 1 calc R U . . .
C357 C 0.53043(18) 0.81486(15) 0.9496(2) 0.0489(19) Uani 1 1 d . . . . .
C358 C 0.49661(18) 0.83078(14) 0.9495(2) 0.0480(18) Uani 1 1 d . . . . .
H35D H 0.495630 0.843175 0.926897 0.072 Uiso 1 1 calc R U . . .
H35E H 0.494833 0.842175 0.973039 0.072 Uiso 1 1 calc R U . . .
H35F H 0.477454 0.817292 0.948558 0.072 Uiso 1 1 calc R U . . .
C359 C 0.55718(18) 0.83400(16) 0.9294(2) 0.052(2) Uani 1 1 d . . . . .
H35G H 0.573421 0.822266 0.914816 0.079 Uiso 1 1 calc R U . . .
H35H H 0.569775 0.844953 0.948811 0.079 Uiso 1 1 calc R U . . .
H35I H 0.545312 0.846916 0.911729 0.079 Uiso 1 1 calc R U . . .
C360 C 0.5425(2) 0.80721(16) 0.9905(2) 0.053(2) Uani 1 1 d . . . . .
H36A H 0.552103 0.824035 1.003032 0.079 Uiso 0.5 1 calc R U P . .
H36B H 0.560295 0.792524 0.989005 0.079 Uiso 0.5 1 calc R U P . .
H36C H 0.522927 0.800195 1.005536 0.079 Uiso 0.5 1 calc R U P . .
H36D H 0.538114 0.787134 0.995350 0.079 Uiso 0.5 1 calc R U P . .
H36E H 0.529922 0.818645 1.009377 0.079 Uiso 0.5 1 calc R U P . .
H36F H 0.567290 0.810974 0.992846 0.079 Uiso 0.5 1 calc R U P . .
C361 C 0.27426(19) 0.59938(16) 0.5313(2) 0.0515(19) Uani 1 1 d . . . . .
C362 C 0.25896(19) 0.58407(16) 0.5022(2) 0.0482(18) Uani 1 1 d . . . . .
H362 H 0.262366 0.564223 0.500741 0.058 Uiso 1 1 calc R U . . .
C363 C 0.23836(18) 0.59777(16) 0.4748(2) 0.0498(19) Uani 1 1 d . . . . .
H363 H 0.227452 0.587195 0.454962 0.060 Uiso 1 1 calc R U . . .
C364 C 0.23399(19) 0.62659(16) 0.4767(2) 0.0494(19) Uani 1 1 d . . . . .
C365 C 0.24931(18) 0.64218(16) 0.5063(2) 0.0505(19) Uani 1 1 d . . . . .
H365 H 0.245925 0.662032 0.507680 0.061 Uiso 1 1 calc R U . . .
C366 C 0.2696(2) 0.62850(15) 0.5338(2) 0.0499(19) Uani 1 1 d . . . . .
H366 H 0.280193 0.638948 0.554007 0.060 Uiso 1 1 calc R U . . .
C367 C 0.2121(2) 0.64153(16) 0.4471(2) 0.053(2) Uani 1 1 d . . . . .
C368 C 0.20739(19) 0.62228(15) 0.4124(2) 0.0506(19) Uani 1 1 d . . . . .
H36X H 0.215847 0.631835 0.389181 0.076 Uiso 0.5 1 calc R U P . .
H36Y H 0.182876 0.617815 0.409279 0.076 Uiso 0.5 1 calc R U P . .
H36Z H 0.220407 0.604776 0.416400 0.076 Uiso 0.5 1 calc R U P . .
H36L H 0.196907 0.604449 0.420726 0.076 Uiso 0.5 1 calc R U P . .
H36M H 0.229878 0.618469 0.400628 0.076 Uiso 0.5 1 calc R U P . .
H36N H 0.192346 0.631508 0.393506 0.076 Uiso 0.5 1 calc R U P . .
C369 C 0.17727(18) 0.64987(15) 0.4666(2) 0.0473(18) Uani 1 1 d . . . . .
H36G H 0.165965 0.632864 0.476657 0.071 Uiso 1 1 calc R U . . .
H36H H 0.162247 0.658967 0.447601 0.071 Uiso 1 1 calc R U . . .
H36I H 0.181746 0.663001 0.487915 0.071 Uiso 1 1 calc R U . . .
C370 C 0.2284(2) 0.66821(15) 0.4297(2) 0.0527(19) Uani 1 1 d . . . . .
H37A H 0.251273 0.671168 0.440959 0.079 Uiso 1 1 calc R U . . .
H37B H 0.213743 0.684583 0.435277 0.079 Uiso 1 1 calc R U . . .
H37C H 0.230551 0.665917 0.401684 0.079 Uiso 1 1 calc R U . . .
C371 C 0.4613(2) 0.74358(15) 0.6122(2) 0.051(2) Uani 1 1 d . . . . .
C372 C 0.45148(18) 0.74841(16) 0.5739(2) 0.0510(19) Uani 1 1 d . . . . .
H372 H 0.444047 0.733199 0.558043 0.061 Uiso 1 1 calc R U . . .
C373 C 0.45284(19) 0.77639(16) 0.5590(2) 0.052(2) Uani 1 1 d . . . . .
H373 H 0.446310 0.779993 0.533035 0.063 Uiso 1 1 calc R U . . .
C374 C 0.4637(2) 0.79830(15) 0.5823(2) 0.0499(19) Uani 1 1 d . . . . .
C375 C 0.47341(19) 0.79310(15) 0.6203(2) 0.052(2) Uani 1 1 d . . . . .
H375 H 0.481101 0.808230 0.636144 0.062 Uiso 1 1 calc R U . . .
C376 C 0.47191(19) 0.76563(15) 0.6353(2) 0.0501(19) Uani 1 1 d . . . . .
H376 H 0.478238 0.762206 0.661330 0.060 Uiso 1 1 calc R U . . .
C377 C 0.4651(2) 0.82791(16) 0.5665(2) 0.053(2) Uani 1 1 d . . . . .
C378 C 0.47503(19) 0.82639(15) 0.5243(2) 0.0512(19) Uani 1 1 d . . . . .
H37D H 0.497823 0.817642 0.521847 0.077 Uiso 1 1 calc R U . . .
H37E H 0.475674 0.845505 0.513471 0.077 Uiso 1 1 calc R U . . .
H37F H 0.457999 0.815036 0.510323 0.077 Uiso 1 1 calc R U . . .
C379 C 0.43021(18) 0.84214(14) 0.5730(2) 0.0449(17) Uani 1 1 d . . . . .
H37G H 0.411693 0.828829 0.566732 0.067 Uiso 1 1 calc R U . . .
H37H H 0.428354 0.858830 0.556421 0.067 Uiso 1 1 calc R U . . .
H37I H 0.428219 0.847874 0.600101 0.067 Uiso 1 1 calc R U . . .
C380 C 0.49347(19) 0.84432(16) 0.5875(2) 0.0532(19) Uani 1 1 d . . . . .
H38D H 0.483168 0.855782 0.608035 0.080 Uiso 1 1 calc R U . . .
H38E H 0.505390 0.856684 0.569153 0.080 Uiso 1 1 calc R U . . .
H38F H 0.510008 0.831014 0.598762 0.080 Uiso 1 1 calc R U . . .
C381 C 0.2882(2) 0.31401(17) 0.8330(2) 0.058(2) Uani 1 1 d . . . . .
C382 C 0.26984(19) 0.30618(15) 0.8669(2) 0.0515(19) Uani 1 1 d . . . . .
H382 H 0.270987 0.317752 0.889230 0.062 Uiso 1 1 calc R U . . .
C383 C 0.2501(2) 0.28137(15) 0.8673(2) 0.0526(19) Uani 1 1 d . . . . .
H383 H 0.237608 0.276048 0.889767 0.063 Uiso 1 1 calc R U . . .
C384 C 0.2490(2) 0.26474(16) 0.8343(2) 0.0508(19) Uani 1 1 d . . . . .
C385 C 0.26721(19) 0.27195(16) 0.8008(2) 0.055(2) Uani 1 1 d . . . . .
H385 H 0.266076 0.260210 0.778566 0.066 Uiso 1 1 calc R U . . .
C386 C 0.2868(2) 0.29631(16) 0.8004(2) 0.054(2) Uani 1 1 d . . . . .
H386 H 0.299545 0.301166 0.777919 0.065 Uiso 1 1 calc R U . . .
C387 C 0.2279(2) 0.23776(17) 0.8350(2) 0.055(2) Uani 1 1 d . . . . .
C388 C 0.20982(18) 0.23412(16) 0.7956(2) 0.0514(19) Uani 1 1 d . . . . .
H38G H 0.200038 0.252254 0.787453 0.077 Uiso 1 1 calc R U . . .
H38H H 0.191326 0.220116 0.798001 0.077 Uiso 1 1 calc R U . . .
H38I H 0.226603 0.227679 0.776401 0.077 Uiso 1 1 calc R U . . .
C389 C 0.2517(2) 0.21252(16) 0.8451(2) 0.056(2) Uani 1 1 d . . . . .
H38J H 0.275710 0.217531 0.839318 0.085 Uiso 1 1 calc R U . . .
H38K H 0.245051 0.196012 0.829757 0.085 Uiso 1 1 calc R U . . .
H38L H 0.249542 0.208074 0.872598 0.085 Uiso 1 1 calc R U . . .
C390 C 0.1998(2) 0.24111(16) 0.8658(2) 0.055(2) Uani 1 1 d . . . . .
H39D H 0.192413 0.222412 0.874655 0.082 Uiso 0.5 1 calc R U P . .
H39E H 0.180099 0.251210 0.854758 0.082 Uiso 0.5 1 calc R U P . .
H39F H 0.209042 0.251861 0.887649 0.082 Uiso 0.5 1 calc R U P . .
H39G H 0.195290 0.261243 0.870053 0.082 Uiso 0.5 1 calc R U P . .
H39H H 0.207604 0.232445 0.889950 0.082 Uiso 0.5 1 calc R U P . .
H39I H 0.178660 0.231795 0.857059 0.082 Uiso 0.5 1 calc R U P . .
C391 C 0.43372(19) 0.47310(16) 0.4307(2) 0.053(2) Uani 1 1 d . . . . .
C392 C 0.41684(19) 0.44768(16) 0.4241(2) 0.053(2) Uani 1 1 d . . . . .
H392 H 0.412407 0.435176 0.444915 0.063 Uiso 1 1 calc R U . . .
C393 C 0.4065(2) 0.44049(18) 0.3871(2) 0.059(2) Uani 1 1 d . . . . .
H393 H 0.394673 0.423187 0.382684 0.071 Uiso 1 1 calc R U . . .
C394 C 0.4132(2) 0.45843(16) 0.3567(2) 0.054(2) Uani 1 1 d . . . . .
C395 C 0.4301(2) 0.48354(18) 0.3627(3) 0.060(2) Uani 1 1 d . . . . .
H395 H 0.434670 0.495778 0.341626 0.072 Uiso 1 1 calc R U . . .
C396 C 0.44051(19) 0.49111(16) 0.3998(2) 0.055(2) Uani 1 1 d . . . . .
H396 H 0.452194 0.508488 0.403983 0.066 Uiso 1 1 calc R U . . .
C397 C 0.4021(2) 0.45053(18) 0.3170(3) 0.062(2) Uani 1 1 d . . . . .
C398 C 0.42572(19) 0.46092(16) 0.2849(2) 0.055(2) Uani 1 1 d . . . . .
H39X H 0.418487 0.479842 0.276779 0.082 Uiso 1 1 calc R U . . .
H39Y H 0.424344 0.447940 0.262933 0.082 Uiso 1 1 calc R U . . .
H39Z H 0.449521 0.461653 0.294356 0.082 Uiso 1 1 calc R U . . .
C399 C 0.36578(17) 0.46209(16) 0.3091(2) 0.053(2) Uani 1 1 d . . . . .
H39J H 0.356720 0.470977 0.332516 0.079 Uiso 1 1 calc R U . . .
H39K H 0.350595 0.446535 0.301353 0.079 Uiso 1 1 calc R U . . .
H39L H 0.366860 0.476109 0.288313 0.079 Uiso 1 1 calc R U . . .
C400 C 0.4029(2) 0.41750(15) 0.3128(2) 0.059(2) Uani 1 1 d . . . . .
H40D H 0.398228 0.412343 0.285910 0.089 Uiso 0.5 1 calc R U P . .
H40E H 0.385289 0.409139 0.329532 0.089 Uiso 0.5 1 calc R U P . .
H40F H 0.425679 0.410405 0.320276 0.089 Uiso 0.5 1 calc R U P . .
H40G H 0.407902 0.408915 0.337902 0.089 Uiso 0.5 1 calc R U P . .
H40H H 0.420841 0.412119 0.294279 0.089 Uiso 0.5 1 calc R U P . .
H40I H 0.380451 0.410853 0.303536 0.089 Uiso 0.5 1 calc R U P . .
C401 C 0.3261(2) 0.68605(15) 0.5901(2) 0.0476(18) Uani 1 1 d . . . . .
C402 C 0.3070(2) 0.69638(16) 0.6214(2) 0.055(2) Uani 1 1 d . . . . .
H402 H 0.309603 0.687996 0.646154 0.066 Uiso 1 1 calc R U . . .
C403 C 0.28442(19) 0.71868(15) 0.6166(2) 0.0452(17) Uani 1 1 d . . . . .
C404 C 0.28062(19) 0.73106(15) 0.5806(2) 0.0470(18) Uani 1 1 d . . . . .
H404 H 0.265043 0.746364 0.577349 0.056 Uiso 1 1 calc R U . . .
C405 C 0.2995(2) 0.72122(17) 0.5494(2) 0.056(2) Uani 1 1 d . . . . .
C406 C 0.3219(2) 0.69876(17) 0.5548(3) 0.063(2) Uani 1 1 d . . . . .
H406 H 0.334753 0.691952 0.533358 0.075 Uiso 1 1 calc R U . . .
C407 C 0.2637(2) 0.72937(16) 0.6505(2) 0.061(2) Uani 1 1 d . . . . .
H40X H 0.253272 0.747605 0.643901 0.091 Uiso 1 1 calc R U . . .
H40Y H 0.278884 0.731691 0.672851 0.091 Uiso 1 1 calc R U . . .
H40Z H 0.245502 0.715738 0.656673 0.091 Uiso 1 1 calc R U . . .
C408 C 0.29611(19) 0.73509(15) 0.5095(2) 0.0508(19) Uani 1 1 d . . . . .
H40J H 0.317604 0.732481 0.495070 0.076 Uiso 1 1 calc R U . . .
H40K H 0.291528 0.755328 0.512597 0.076 Uiso 1 1 calc R U . . .
H40L H 0.277043 0.726296 0.495338 0.076 Uiso 1 1 calc R U . . .
C411 C 0.54696(18) 0.64172(13) 0.5034(2) 0.0416(16) Uani 1 1 d . . . . .
C412 C 0.5667(2) 0.66600(15) 0.5058(2) 0.0492(18) Uani 1 1 d . . . . .
H412 H 0.585815 0.666899 0.522940 0.059 Uiso 1 1 calc R U . . .
C413 C 0.55831(19) 0.68918(15) 0.4826(2) 0.0490(18) Uani 1 1 d . . . . .
C414 C 0.5299(2) 0.68767(16) 0.4580(2) 0.052(2) Uani 1 1 d . . . . .
H414 H 0.523683 0.703613 0.442873 0.062 Uiso 1 1 calc R U . . .
C415 C 0.5109(2) 0.66355(15) 0.4556(2) 0.0502(19) Uani 1 1 d . . . . .
C416 C 0.51891(19) 0.64043(15) 0.4789(2) 0.0480(18) Uani 1 1 d . . . . .
H416 H 0.505111 0.623859 0.477986 0.058 Uiso 1 1 calc R U . . .
C417 C 0.5801(2) 0.71615(15) 0.4846(2) 0.053(2) Uani 1 1 d . . . . .
H41A H 0.592665 0.716672 0.509161 0.080 Uiso 1 1 calc R U . . .
H41B H 0.565075 0.732719 0.482732 0.080 Uiso 1 1 calc R U . . .
H41C H 0.596652 0.716311 0.463209 0.080 Uiso 1 1 calc R U . . .
C418 C 0.48023(19) 0.66194(16) 0.4292(2) 0.0511(19) Uani 1 1 d . . . . .
H41D H 0.459051 0.664213 0.444357 0.077 Uiso 1 1 calc R U . . .
H41E H 0.479937 0.643543 0.416266 0.077 Uiso 1 1 calc R U . . .
H41F H 0.481673 0.677009 0.409924 0.077 Uiso 1 1 calc R U . . .
C421 C 0.3692(2) 0.63561(16) 1.0527(2) 0.0519(19) Uani 1 1 d . . . . .
C422 C 0.37838(19) 0.62286(16) 1.0885(2) 0.0487(18) Uani 1 1 d . . . . .
H422 H 0.391770 0.606057 1.088815 0.058 Uiso 1 1 calc R U . . .
C423 C 0.3676(2) 0.63516(16) 1.1229(2) 0.0528(19) Uani 1 1 d . . . . .
C424 C 0.34822(17) 0.65969(14) 1.1225(2) 0.0434(17) Uani 1 1 d . . . . .
H424 H 0.341097 0.667985 1.146147 0.052 Uiso 1 1 calc R U . . .
C425 C 0.33903(18) 0.67232(15) 1.0877(2) 0.0452(17) Uani 1 1 d . . . . .
C426 C 0.3496(2) 0.66009(17) 1.0533(2) 0.059(2) Uani 1 1 d . . . . .
H426 H 0.343257 0.668709 1.029642 0.071 Uiso 1 1 calc R U . . .
C427 C 0.37773(19) 0.62177(15) 1.1605(2) 0.0503(19) Uani 1 1 d . . . . .
H42A H 0.357268 0.613706 1.172869 0.075 Uiso 1 1 calc R U . . .
H42B H 0.387935 0.636082 1.177409 0.075 Uiso 1 1 calc R U . . .
H42C H 0.394602 0.606757 1.155660 0.075 Uiso 1 1 calc R U . . .
C428 C 0.31784(19) 0.69891(15) 1.0880(2) 0.0486(18) Uani 1 1 d . . . . .
H42D H 0.310754 0.703515 1.061646 0.073 Uiso 0.5 1 calc R U P . .
H42E H 0.331618 0.714465 1.098566 0.073 Uiso 0.5 1 calc R U P . .
H42F H 0.297345 0.696082 1.104115 0.073 Uiso 0.5 1 calc R U P . .
H42G H 0.315724 0.705859 1.114572 0.073 Uiso 0.5 1 calc R U P . .
H42H H 0.294860 0.694910 1.077652 0.073 Uiso 0.5 1 calc R U P . .
H42I H 0.329133 0.713292 1.072103 0.073 Uiso 0.5 1 calc R U P . .
Cl1 Cl 0.24491(5) 0.59108(4) 0.75495(6) 0.0578(5) Uani 1 1 d . . . . .
S1 S 0.500000 0.500000 1.02516(8) 0.0440(6) Uani 1 2 d S T P . .
S2 S 0.22721(5) 0.55082(4) 0.66867(6) 0.0491(4) Uani 1 1 d . . . . .
S3 S 0.26906(5) 0.49238(4) 0.59373(5) 0.0481(4) Uani 1 1 d . . . . .
S4 S 0.37094(5) 0.68631(4) 0.70849(5) 0.0470(4) Uani 1 1 d . . . . .
S5 S 0.32634(5) 0.46936(4) 1.00420(6) 0.0507(5) Uani 1 1 d . . . . .
S6 S 0.54047(5) 0.70445(4) 0.73821(6) 0.0469(4) Uani 1 1 d . . . . .
S7 S 0.63635(5) 0.67552(4) 0.71616(6) 0.0477(4) Uani 1 1 d . . . . .
S8 S 0.41005(5) 0.52312(4) 1.04232(6) 0.0521(5) Uani 1 1 d . . . . .
S9 S 0.53838(5) 0.64712(4) 0.95372(6) 0.0489(5) Uani 1 1 d . . . . .
S10 S 0.28175(5) 0.36937(4) 0.71964(6) 0.0476(4) Uani 1 1 d . . . . .
S11 S 0.29821(5) 0.56480(4) 0.96493(5) 0.0451(4) Uani 1 1 d . . . . .
S12 S 0.47751(5) 0.58160(4) 1.00575(5) 0.0473(4) Uani 1 1 d . . . . .
S13 S 0.27478(5) 0.40796(4) 0.93613(5) 0.0454(4) Uani 1 1 d . . . . .
S14 S 0.20380(5) 0.51830(4) 0.78825(6) 0.0499(5) Uani 1 1 d . . . . .
S15 S 0.47011(5) 0.56561(4) 0.50589(6) 0.0493(5) Uani 1 1 d . . . . .
S16 S 0.35637(5) 0.37410(4) 0.94056(6) 0.0552(5) Uani 1 1 d . . . . .
S17 S 0.33928(5) 0.64099(4) 0.92112(6) 0.0530(5) Uani 1 1 d . . . . .
S18 S 0.44630(5) 0.67650(4) 0.93687(6) 0.0487(4) Uani 1 1 d . . . . .
S19 S 0.25711(5) 0.49180(4) 0.90203(6) 0.0475(4) Uani 1 1 d . . . . .
S20 S 0.27069(4) 0.39758(4) 0.61034(5) 0.0455(4) Uani 1 1 d . . . . .
S21 S 0.35344(5) 0.42962(4) 0.51770(5) 0.0473(4) Uani 1 1 d . . . . .
S22 S 0.41940(5) 0.42773(4) 1.00776(6) 0.0491(5) Uani 1 1 d . . . . .
S23 S 0.23262(5) 0.43241(4) 0.81161(6) 0.0496(5) Uani 1 1 d . . . . .
S24 S 0.36033(5) 0.37056(4) 0.61184(5) 0.0503(5) Uani 1 1 d . . . . .
S25 S 0.47707(5) 0.65181(4) 0.53702(5) 0.0495(5) Uani 1 1 d . . . . .
S26 S 0.59499(5) 0.67482(4) 0.84847(6) 0.0473(4) Uani 1 1 d . . . . .
S27 S 0.25313(5) 0.58775(4) 0.86597(6) 0.0475(4) Uani 1 1 d . . . . .
S28 S 0.45511(5) 0.73827(4) 0.74417(6) 0.0480(4) Uani 1 1 d . . . . .
S29 S 0.36501(5) 0.51112(4) 0.49288(6) 0.0493(5) Uani 1 1 d . . . . .
S30 S 0.28913(5) 0.66326(4) 0.80030(6) 0.0504(5) Uani 1 1 d . . . . .
S31 S 0.55344(5) 0.68543(4) 0.63154(6) 0.0514(5) Uani 1 1 d . . . . .
S32 S 0.23040(5) 0.45606(4) 0.69504(6) 0.0480(4) Uani 1 1 d . . . . .
S33 S 0.38344(5) 0.60080(4) 0.49765(6) 0.0530(5) Uani 1 1 d . . . . .
S34 S 0.27325(5) 0.63412(4) 0.66271(6) 0.0530(5) Uani 1 1 d . . . . .
S35 S 0.37465(5) 0.70257(4) 0.83047(6) 0.0495(5) Uani 1 1 d . . . . .
S36 S 0.51105(5) 0.70587(4) 0.85657(6) 0.0532(5) Uani 1 1 d . . . . .
S37 S 0.30362(5) 0.57985(4) 0.56408(7) 0.0593(5) Uani 1 1 d . . . . .
S38 S 0.46089(5) 0.70716(4) 0.63007(6) 0.0503(5) Uani 1 1 d . . . . .
S39 S 0.31074(5) 0.34780(4) 0.83201(5) 0.0484(4) Uani 1 1 d . . . . .
S40 S 0.44722(5) 0.48332(4) 0.47982(6) 0.0517(5) Uani 1 1 d . . . . .
S41 S 0.35637(5) 0.65629(4) 0.59679(6) 0.0500(5) Uani 1 1 d . . . . .
S42 S 0.55909(4) 0.61024(4) 0.53132(5) 0.0448(4) Uani 1 1 d . . . . .
S43 S 0.38496(5) 0.62001(4) 1.00736(6) 0.0513(5) Uani 1 1 d . . . . .
 
loop_
 _atom_site_aniso_label
 _atom_site_aniso_U_11
 _atom_site_aniso_U_22
 _atom_site_aniso_U_33
 _atom_site_aniso_U_23
 _atom_site_aniso_U_13
 _atom_site_aniso_U_12
Ag1 0.0416(4) 0.0413(4) 0.0474(5) 0.000 0.000 -0.0101(3)
Ag2 0.0492(5) 0.0471(4) 0.0565(5) 0.000 0.000 -0.0175(3)
Ag3 0.0457(4) 0.0451(4) 0.0422(4) 0.000 0.000 -0.0073(3)
Ag4 0.0418(4) 0.0441(4) 0.0432(4) 0.000 0.000 -0.0072(3)
Ag5 0.0557(3) 0.0565(3) 0.0457(3) -0.0143(3) -0.0018(3) -0.0140(3)
Ag6 0.0542(3) 0.0430(3) 0.0637(4) 0.0116(3) -0.0197(3) -0.0184(2)
Ag7 0.0516(3) 0.0461(3) 0.0447(3) 0.0007(2) 0.0008(3) -0.0061(2)
Ag8 0.0456(3) 0.0419(3) 0.0547(4) 0.0054(2) -0.0039(3) -0.0142(2)
Ag9 0.0367(3) 0.0378(2) 0.0390(3) -0.0036(2) 0.0018(2) 0.0086(2)
Ag10 0.0424(3) 0.0472(3) 0.0391(3) -0.0109(2) 0.0001(2) -0.0050(2)
Ag11 0.0380(3) 0.0494(3) 0.0495(3) -0.0018(2) -0.0071(2) -0.0007(2)
Ag12 0.0587(3) 0.0470(3) 0.0359(3) -0.0084(2) -0.0085(3) -0.0137(2)
Ag13 0.0549(3) 0.0473(3) 0.0447(3) 0.0104(2) -0.0036(3) -0.0087(2)
Ag14 0.0536(3) 0.0497(3) 0.0401(3) -0.0068(2) 0.0046(3) -0.0134(2)
Ag15 0.0522(3) 0.0505(3) 0.0403(3) 0.0092(2) -0.0031(3) -0.0094(2)
Ag16 0.0462(3) 0.0562(3) 0.0474(3) -0.0106(3) -0.0043(3) 0.0018(2)
Ag17 0.0424(3) 0.0536(3) 0.0428(3) -0.0049(3) -0.0028(2) 0.0044(2)
Ag18 0.0422(3) 0.0516(3) 0.0365(3) 0.0059(2) 0.0059(2) 0.0007(2)
Ag19 0.0505(3) 0.0498(3) 0.0480(3) -0.0100(3) -0.0119(3) 0.0056(2)
Ag20 0.0417(3) 0.0410(3) 0.0426(3) 0.0003(2) 0.0011(2) 0.0001(2)
Ag21 0.0417(3) 0.0433(3) 0.0412(3) 0.0016(2) 0.0005(2) 0.0006(2)
Ag22 0.0527(3) 0.0654(4) 0.0424(3) -0.0137(3) -0.0065(3) 0.0046(3)
Ag23 0.0494(3) 0.0450(3) 0.0472(3) -0.0066(2) -0.0029(3) -0.0056(2)
Ag24 0.0524(3) 0.0528(3) 0.0373(3) 0.0062(2) 0.0160(3) 0.0084(2)
Ag25 0.0674(4) 0.0491(3) 0.0462(4) -0.0092(3) -0.0133(3) -0.0049(3)
Ag26 0.0619(4) 0.0404(3) 0.0489(4) -0.0065(2) -0.0162(3) -0.0114(2)
Ag27 0.0532(3) 0.0447(3) 0.0423(3) -0.0014(2) -0.0077(3) -0.0019(2)
Ag28 0.0477(3) 0.0548(3) 0.0423(3) -0.0043(3) -0.0001(3) 0.0107(2)
Ag29 0.0522(3) 0.0480(3) 0.0374(3) 0.0018(2) 0.0026(2) 0.0059(2)
Ag30 0.0518(3) 0.0529(3) 0.0420(3) -0.0084(3) -0.0130(3) 0.0127(2)
Ag31 0.0469(3) 0.0478(3) 0.0441(3) -0.0074(2) -0.0048(3) -0.0001(2)
Ag32 0.0448(3) 0.0440(3) 0.0518(4) -0.0094(2) 0.0027(3) 0.0047(2)
Ag33 0.0602(4) 0.0415(3) 0.0473(3) -0.0018(2) 0.0057(3) 0.0084(2)
Ag34 0.0463(3) 0.0471(3) 0.0515(4) -0.0100(3) 0.0122(3) -0.0051(2)
Ag35 0.0446(3) 0.0488(3) 0.0453(3) -0.0090(2) 0.0054(2) -0.0029(2)
Ag36 0.0477(3) 0.0501(3) 0.0343(3) -0.0066(2) 0.0026(2) -0.0070(2)
Ag37 0.0438(3) 0.0520(3) 0.0417(3) -0.0081(2) -0.0028(2) -0.0047(2)
Ag38 0.0432(3) 0.0440(3) 0.0486(3) -0.0068(2) -0.0024(2) -0.0020(2)
Ag39 0.0434(3) 0.0486(3) 0.0557(4) -0.0162(3) 0.0017(3) -0.0071(2)
Ag40 0.0557(3) 0.0389(3) 0.0523(4) 0.0052(2) -0.0036(3) 0.0097(2)
Ag41 0.0556(3) 0.0413(3) 0.0650(4) -0.0025(3) 0.0034(3) 0.0050(2)
Ag42 0.0490(3) 0.0502(3) 0.0602(4) -0.0098(3) 0.0008(3) -0.0042(2)
Ag43 0.0492(3) 0.0445(3) 0.0500(3) -0.0030(2) 0.0046(3) -0.0004(2)
Ag44 0.0443(3) 0.0424(3) 0.0523(4) 0.0004(2) 0.0048(3) 0.0075(2)
Ag45 0.0353(3) 0.0470(3) 0.0473(3) -0.0093(2) 0.0033(2) -0.0141(2)
Ag46 0.0438(3) 0.0450(3) 0.0445(3) -0.0089(2) -0.0021(2) -0.0023(2)
Ag47 0.0383(3) 0.0558(3) 0.0451(3) 0.0140(3) 0.0038(2) -0.0127(2)
Ag48 0.0391(3) 0.0566(3) 0.0484(3) 0.0094(3) 0.0006(2) -0.0096(2)
Ag49 0.0521(3) 0.0544(3) 0.0397(3) 0.0119(3) -0.0099(3) -0.0107(3)
Ag50 0.0484(3) 0.0545(3) 0.0415(3) 0.0078(3) -0.0099(3) -0.0105(2)
Ag51 0.0384(3) 0.0505(3) 0.0542(4) 0.0048(3) 0.0050(3) -0.0045(2)
Ag52 0.0444(3) 0.0499(3) 0.0458(3) -0.0093(2) -0.0132(2) -0.0054(2)
Ag53 0.0387(3) 0.0539(3) 0.0488(3) -0.0045(3) 0.0035(2) -0.0026(2)
Ag54 0.0424(3) 0.0489(3) 0.0498(3) -0.0095(3) -0.0035(3) -0.0017(2)
Ag55 0.0490(3) 0.0476(3) 0.0491(4) -0.0060(3) -0.0096(3) -0.0046(2)
Ag56 0.0459(3) 0.0503(3) 0.0519(4) 0.0036(3) -0.0059(3) -0.0067(2)
Ag57 0.0435(3) 0.0503(3) 0.0473(3) -0.0036(2) 0.0034(3) -0.0043(2)
Ag58 0.0570(3) 0.0528(3) 0.0429(3) 0.0057(3) -0.0067(3) -0.0032(3)
Ag59 0.0488(3) 0.0532(3) 0.0502(4) -0.0028(3) -0.0128(3) -0.0134(2)
Ag60 0.0435(3) 0.0583(3) 0.0454(3) 0.0039(3) -0.0082(3) -0.0115(2)
Ag61 0.0419(3) 0.0523(3) 0.0551(4) 0.0126(3) -0.0061(3) -0.0079(2)
Ag62 0.0502(3) 0.0486(3) 0.0748(5) 0.0024(3) -0.0139(3) -0.0087(3)
Ag63 0.0484(3) 0.0459(3) 0.0557(4) -0.0079(3) -0.0078(3) -0.0084(2)
Ag64 0.0524(3) 0.0506(3) 0.0420(3) -0.0041(2) -0.0042(3) -0.0105(2)
Ag65 0.0541(3) 0.0507(3) 0.0445(3) 0.0046(3) -0.0087(3) -0.0151(3)
Ag66 0.0437(3) 0.0438(3) 0.0549(4) -0.0148(3) -0.0105(3) 0.0020(2)
Ag67 0.0369(3) 0.0516(3) 0.0467(3) 0.0001(2) 0.0040(2) -0.0038(2)
Ag68 0.0452(3) 0.0535(3) 0.0535(4) 0.0036(3) 0.0037(3) 0.0038(2)
Ag69 0.0568(3) 0.0458(3) 0.0496(4) -0.0001(3) 0.0015(3) -0.0064(3)
Ag70 0.0538(3) 0.0448(3) 0.0473(3) -0.0051(2) -0.0055(3) -0.0113(2)
Ag71 0.0416(3) 0.0538(3) 0.0524(4) -0.0038(3) 0.0072(3) 0.0015(2)
Ag72 0.0453(3) 0.0559(3) 0.0429(3) -0.0019(3) 0.0110(2) 0.0032(2)
Ag73 0.0393(3) 0.0629(3) 0.0574(4) -0.0140(3) 0.0061(3) -0.0032(3)
Ag74 0.0372(3) 0.0577(3) 0.0644(4) -0.0021(3) 0.0117(3) 0.0056(2)
Ag75 0.0479(3) 0.0506(3) 0.0484(4) 0.0034(3) 0.0052(3) 0.0144(2)
Ag76 0.0382(3) 0.0511(3) 0.0577(4) -0.0020(3) 0.0090(3) 0.0071(2)
Ag77 0.0532(3) 0.0540(3) 0.0498(4) -0.0027(3) 0.0079(3) 0.0051(3)
Ag78 0.0492(3) 0.0553(3) 0.0537(4) -0.0098(3) 0.0060(3) 0.0015(3)
Ag79 0.0439(3) 0.0498(3) 0.0512(4) 0.0013(3) 0.0066(3) 0.0082(2)
Ag80 0.0341(3) 0.0496(3) 0.0465(3) -0.0001(2) -0.0023(2) 0.0046(2)
Ag81 0.0589(4) 0.0704(4) 0.0531(4) 0.0126(3) -0.0005(3) 0.0102(3)
Ag82 0.0591(4) 0.0688(4) 0.0707(5) -0.0198(3) -0.0129(3) 0.0080(3)
Ag83 0.0516(3) 0.0597(3) 0.0586(4) 0.0053(3) 0.0068(3) 0.0038(3)
Ag84 0.0446(3) 0.0503(3) 0.0544(4) -0.0129(3) -0.0091(3) -0.0064(2)
Ag85 0.0594(4) 0.0637(4) 0.0496(4) -0.0093(3) -0.0080(3) 0.0039(3)
Ag86 0.0448(3) 0.0547(3) 0.0592(4) 0.0120(3) -0.0069(3) -0.0078(2)
Ag87 0.0327(3) 0.0563(3) 0.0669(4) -0.0021(3) 0.0106(3) 0.0050(2)
Ag88 0.0518(3) 0.0588(3) 0.0570(4) 0.0067(3) 0.0054(3) 0.0014(3)
Ag89 0.0453(3) 0.0434(3) 0.0492(3) 0.0171(2) -0.0101(3) -0.0099(2)
Ag90 0.0495(3) 0.0465(3) 0.0569(4) 0.0098(3) -0.0147(3) -0.0171(2)
Ag91 0.0455(3) 0.0452(3) 0.0427(3) -0.0020(2) -0.0038(2) -0.0068(2)
Ag92 0.0428(3) 0.0454(3) 0.0431(3) 0.0112(2) -0.0083(2) -0.0074(2)
Ag93 0.0548(3) 0.0567(3) 0.0460(3) -0.0145(3) -0.0017(3) -0.0142(3)
Ag94 0.0557(3) 0.0440(3) 0.0635(4) 0.0119(3) -0.0198(3) -0.0188(2)
Ag95 0.0522(3) 0.0453(3) 0.0452(3) 0.0013(2) 0.0002(3) -0.0057(2)
Ag96 0.0471(3) 0.0431(3) 0.0550(4) 0.0046(2) -0.0040(3) -0.0149(2)
Ag97 0.0375(3) 0.0381(2) 0.0392(3) -0.0034(2) 0.0024(2) 0.0085(2)
Ag98 0.0437(3) 0.0476(3) 0.0397(3) -0.0120(2) 0.0003(2) -0.0056(2)
Ag99 0.0369(3) 0.0471(3) 0.0442(3) -0.0010(2) -0.0069(2) -0.0025(2)
Ag1A 0.0610(3) 0.0495(3) 0.0361(3) -0.0087(2) -0.0082(3) -0.0147(3)
Ag2A 0.0552(3) 0.0473(3) 0.0448(3) 0.0112(2) -0.0040(3) -0.0085(2)
Ag1B 0.0542(3) 0.0507(3) 0.0405(3) -0.0066(2) 0.0045(3) -0.0136(2)
Ag2B 0.0537(3) 0.0515(3) 0.0409(3) 0.0094(2) -0.0038(3) -0.0094(2)
Ag1C 0.0464(3) 0.0567(3) 0.0472(3) -0.0102(3) -0.0043(3) 0.0016(2)
Ag2C 0.0434(3) 0.0554(3) 0.0440(3) -0.0051(3) -0.0030(2) 0.0041(2)
Ag1D 0.0441(3) 0.0523(3) 0.0364(3) 0.0062(2) 0.0063(2) 0.0003(2)
Ag2D 0.0468(3) 0.0479(3) 0.0492(3) -0.0123(3) -0.0095(3) 0.0040(2)
Ag1E 0.0441(3) 0.0433(3) 0.0436(3) 0.0003(2) 0.0009(2) 0.0003(2)
Ag1F 0.0424(3) 0.0434(3) 0.0409(3) 0.0017(2) -0.0001(2) 0.0000(2)
Ag1G 0.0525(3) 0.0660(4) 0.0426(3) -0.0137(3) -0.0065(3) 0.0052(3)
Ag1H 0.0490(3) 0.0450(3) 0.0472(3) -0.0069(2) -0.0026(3) -0.0056(2)
Ag1J 0.0534(3) 0.0542(3) 0.0382(3) 0.0068(2) 0.0155(3) 0.0087(2)
Ag1K 0.0674(4) 0.0489(3) 0.0468(4) -0.0089(3) -0.0134(3) -0.0050(3)
Ag1L 0.0609(4) 0.0393(3) 0.0486(3) -0.0060(2) -0.0158(3) -0.0111(2)
Ag1M 0.0553(3) 0.0451(3) 0.0422(3) -0.0011(2) -0.0074(3) -0.0024(2)
Ag1N 0.0472(3) 0.0543(3) 0.0423(3) -0.0042(3) -0.0002(3) 0.0108(2)
Ag1O 0.0521(3) 0.0466(3) 0.0364(3) 0.0017(2) 0.0024(2) 0.0059(2)
Ag1P 0.0521(3) 0.0544(3) 0.0428(3) -0.0086(3) -0.0134(3) 0.0124(3)
Ag1Q 0.0456(3) 0.0469(3) 0.0432(3) -0.0069(2) -0.0050(2) -0.0006(2)
Ag1R 0.0439(3) 0.0437(3) 0.0521(4) -0.0089(2) 0.0020(3) 0.0054(2)
Ag1S 0.0616(4) 0.0426(3) 0.0482(3) -0.0012(2) 0.0058(3) 0.0083(3)
Ag1T 0.0446(3) 0.0447(3) 0.0514(4) -0.0095(2) 0.0122(3) -0.0051(2)
Ag1U 0.0451(3) 0.0489(3) 0.0458(3) -0.0092(2) 0.0059(3) -0.0034(2)
Ag1V 0.0475(3) 0.0512(3) 0.0353(3) -0.0064(2) 0.0027(2) -0.0065(2)
Ag1W 0.0418(3) 0.0512(3) 0.0406(3) -0.0080(2) -0.0028(2) -0.0056(2)
Ag1X 0.0424(3) 0.0446(3) 0.0466(3) -0.0070(2) -0.0018(2) -0.0019(2)
Ag1Y 0.0433(3) 0.0480(3) 0.0563(4) -0.0161(3) 0.0027(3) -0.0065(2)
Ag1Z 0.0521(3) 0.0365(3) 0.0508(4) 0.0053(2) -0.0029(3) 0.0092(2)
C1 0.059(7) 0.047(6) 0.046(7) 0.000 0.000 0.017(5)
C2 0.047(4) 0.052(4) 0.050(5) 0.001(4) 0.004(4) 0.009(3)
C3 0.051(4) 0.048(4) 0.045(5) 0.005(4) 0.000(4) 0.012(3)
C4 0.044(6) 0.047(6) 0.045(7) 0.000 0.000 0.009(5)
C7 0.053(6) 0.050(6) 0.038(6) 0.000 0.000 0.008(5)
C8 0.067(11) 0.040(8) 0.072(12) 0.007(8) 0.019(9) -0.011(8)
C9 0.054(10) 0.054(9) 0.056(10) 0.010(8) -0.012(8) 0.010(7)
C10 0.050(9) 0.059(10) 0.065(11) 0.012(8) 0.006(8) 0.001(8)
C11 0.036(4) 0.052(4) 0.055(5) 0.005(4) 0.003(4) -0.007(3)
C12 0.045(4) 0.048(4) 0.047(5) -0.006(3) -0.011(3) -0.005(3)
C13 0.036(4) 0.059(5) 0.047(5) -0.005(4) 0.002(3) -0.002(3)
C14 0.045(4) 0.050(4) 0.052(5) -0.014(4) -0.004(4) -0.005(3)
C15 0.056(5) 0.055(5) 0.052(5) -0.002(4) -0.015(4) -0.008(4)
C16 0.047(4) 0.055(4) 0.053(5) 0.003(4) -0.009(4) -0.001(3)
C17 0.057(5) 0.052(4) 0.051(5) -0.003(4) 0.002(4) -0.002(4)
C18 0.048(4) 0.055(4) 0.046(5) 0.003(4) -0.006(4) 0.000(3)
C19 0.053(5) 0.064(5) 0.050(5) -0.007(4) -0.013(4) -0.015(4)
C20 0.044(4) 0.062(5) 0.052(5) 0.008(4) -0.003(4) -0.010(4)
C21 0.041(4) 0.045(4) 0.051(5) -0.003(3) -0.002(3) 0.008(3)
C22 0.049(4) 0.050(4) 0.046(5) 0.005(4) 0.002(4) 0.012(3)
C23 0.057(5) 0.051(5) 0.062(6) -0.011(4) -0.010(4) -0.013(4)
C24 0.050(4) 0.053(4) 0.044(5) -0.004(4) -0.007(4) -0.002(3)
C25 0.067(5) 0.057(5) 0.043(5) 0.001(4) -0.010(4) -0.017(4)
C26 0.050(5) 0.048(4) 0.054(5) -0.009(4) -0.007(4) 0.004(3)
C27 0.034(4) 0.058(5) 0.055(5) 0.001(4) 0.006(4) -0.004(3)
C28 0.040(4) 0.056(5) 0.060(5) 0.005(4) 0.008(4) 0.006(3)
C29 0.051(5) 0.056(5) 0.053(5) 0.002(4) 0.002(4) 0.001(4)
C30 0.058(5) 0.046(4) 0.055(5) -0.010(4) -0.006(4) -0.004(4)
C31 0.044(4) 0.057(5) 0.051(5) -0.006(4) 0.000(4) -0.002(3)
C32 0.048(4) 0.058(5) 0.043(5) 0.002(4) 0.014(4) 0.004(4)
C33 0.049(5) 0.063(5) 0.061(6) -0.009(4) 0.015(4) -0.009(4)
C34 0.040(4) 0.056(5) 0.071(6) 0.005(4) 0.014(4) 0.008(3)
C35 0.048(4) 0.050(4) 0.053(5) 0.007(4) 0.002(4) 0.010(3)
C36 0.035(4) 0.059(5) 0.060(5) -0.002(4) 0.011(4) 0.005(3)
C37 0.062(5) 0.061(5) 0.051(5) 0.000(4) 0.013(4) 0.005(4)
C38 0.052(5) 0.068(5) 0.045(5) -0.017(4) 0.009(4) 0.002(4)
C39 0.041(4) 0.053(4) 0.059(5) -0.003(4) 0.004(4) 0.008(3)
C40 0.034(4) 0.051(4) 0.049(5) -0.005(3) 0.006(3) 0.007(3)
C41 0.039(4) 0.054(4) 0.043(4) -0.003(3) 0.000(3) 0.010(3)
C42 0.046(4) 0.059(5) 0.043(5) -0.005(4) 0.009(4) 0.017(3)
C43 0.055(5) 0.051(4) 0.051(5) 0.001(4) -0.002(4) 0.016(4)
C44 0.045(4) 0.055(5) 0.060(5) -0.013(4) -0.008(4) -0.007(4)
C45 0.047(4) 0.060(5) 0.047(5) -0.005(4) -0.002(4) 0.010(4)
C46 0.043(4) 0.051(4) 0.061(5) 0.008(4) -0.006(4) -0.004(3)
C47 0.045(4) 0.053(4) 0.052(5) -0.004(4) 0.002(4) 0.012(3)
C48 0.055(5) 0.062(5) 0.064(6) 0.010(4) 0.002(4) 0.003(4)
C49 0.052(4) 0.040(4) 0.055(5) 0.015(3) -0.012(4) -0.010(3)
C50 0.049(4) 0.046(4) 0.060(5) 0.012(4) -0.015(4) -0.018(3)
C51 0.047(4) 0.054(4) 0.043(5) -0.008(4) -0.011(4) -0.006(3)
C52 0.047(4) 0.043(4) 0.045(5) 0.009(3) -0.010(3) -0.006(3)
C53 0.054(5) 0.054(4) 0.049(5) -0.014(4) -0.001(4) -0.018(4)
C54 0.051(4) 0.040(4) 0.054(5) -0.001(3) -0.005(4) 0.015(3)
C55 0.058(5) 0.049(4) 0.047(5) 0.002(4) -0.002(4) -0.008(4)
C56 0.040(4) 0.049(4) 0.063(5) 0.000(4) -0.005(4) -0.021(3)
C57 0.048(4) 0.038(4) 0.047(5) -0.005(3) 0.002(4) 0.008(3)
C58 0.048(4) 0.048(4) 0.047(5) -0.010(3) -0.001(4) -0.005(3)
C59 0.039(4) 0.054(4) 0.056(5) -0.002(4) -0.006(4) -0.002(3)
C60 0.064(5) 0.056(5) 0.039(5) -0.009(4) -0.006(4) -0.015(4)
C61 0.058(5) 0.055(5) 0.043(5) 0.004(4) 0.000(4) -0.006(4)
C62 0.066(5) 0.056(5) 0.037(4) -0.007(4) 0.002(4) -0.018(4)
C63 0.060(5) 0.050(4) 0.043(5) 0.012(4) -0.002(4) -0.014(4)
C64 0.046(4) 0.052(4) 0.045(5) -0.004(4) 0.002(4) 0.014(3)
C65 0.050(5) 0.053(4) 0.051(5) -0.005(4) 0.002(4) 0.004(4)
C66 0.046(4) 0.059(5) 0.040(4) 0.005(4) 0.009(3) 0.003(4)
C67 0.059(5) 0.052(4) 0.055(5) -0.007(4) -0.007(4) 0.005(4)
C68 0.047(4) 0.044(4) 0.048(5) -0.004(3) 0.004(4) 0.006(3)
C69 0.047(4) 0.049(4) 0.049(5) 0.005(4) -0.003(4) 0.001(3)
C70 0.058(5) 0.061(5) 0.047(5) -0.016(4) -0.008(4) 0.004(4)
C71 0.056(5) 0.046(4) 0.053(5) -0.018(4) -0.005(4) -0.007(3)
C72 0.058(5) 0.062(5) 0.040(5) 0.017(4) 0.016(4) 0.016(4)
C73 0.071(6) 0.053(5) 0.053(5) -0.012(4) -0.002(4) -0.002(4)
C74 0.061(5) 0.036(4) 0.052(5) -0.004(3) -0.011(4) -0.014(3)
C75 0.057(5) 0.051(4) 0.045(5) -0.003(4) 0.001(4) -0.003(4)
C76 0.045(4) 0.053(4) 0.048(5) -0.003(4) 0.000(4) 0.011(3)
C77 0.052(5) 0.053(4) 0.044(5) 0.006(4) 0.004(4) 0.001(3)
C78 0.053(5) 0.055(5) 0.053(5) -0.014(4) -0.017(4) 0.013(4)
C79 0.041(4) 0.062(5) 0.046(5) -0.009(4) -0.006(3) 0.002(3)
C80 0.049(4) 0.045(4) 0.050(5) -0.011(3) 0.000(4) 0.008(3)
C81 0.060(5) 0.046(4) 0.057(5) -0.001(4) 0.008(4) 0.009(4)
C82 0.049(5) 0.053(4) 0.055(5) -0.014(4) 0.011(4) -0.005(4)
C83 0.045(4) 0.049(4) 0.049(5) -0.011(4) 0.007(4) -0.003(3)
C84 0.044(4) 0.055(4) 0.042(5) -0.005(4) 0.003(4) -0.005(3)
C85 0.044(4) 0.054(4) 0.042(5) -0.010(4) -0.002(3) -0.008(3)
C86 0.052(5) 0.050(4) 0.043(5) -0.012(3) -0.001(4) -0.003(3)
C87 0.048(4) 0.053(4) 0.053(5) -0.012(4) -0.004(4) -0.009(3)
C88 0.056(5) 0.046(4) 0.058(5) 0.004(4) -0.005(4) 0.014(4)
C89 0.065(5) 0.047(4) 0.072(6) 0.002(4) 0.001(5) 0.008(4)
C90 0.055(5) 0.053(4) 0.061(6) -0.006(4) 0.005(4) -0.008(4)
C91 0.053(5) 0.049(4) 0.047(5) 0.003(4) 0.002(4) -0.007(3)
C92 0.054(5) 0.048(4) 0.043(5) -0.003(3) 0.003(4) 0.005(3)
C93 0.042(4) 0.044(4) 0.049(5) -0.003(3) -0.003(4) -0.014(3)
C94 0.048(4) 0.054(4) 0.045(5) -0.009(4) 0.000(4) -0.002(3)
C95 0.047(4) 0.065(5) 0.053(5) 0.018(4) 0.006(4) -0.019(4)
C96 0.045(4) 0.059(5) 0.065(6) 0.013(4) -0.007(4) -0.008(4)
C97 0.046(4) 0.059(5) 0.039(4) 0.013(4) -0.010(3) -0.015(3)
C98 0.050(5) 0.068(5) 0.044(5) 0.010(4) -0.006(4) -0.010(4)
C99 0.037(4) 0.058(4) 0.053(5) 0.006(4) 0.004(4) -0.006(3)
C100 0.044(4) 0.053(4) 0.052(5) -0.009(4) -0.018(4) -0.004(3)
C101 0.035(4) 0.058(4) 0.052(5) -0.009(4) 0.006(3) -0.001(3)
C102 0.046(4) 0.053(4) 0.053(5) -0.008(4) -0.004(4) -0.002(3)
C103 0.050(5) 0.056(5) 0.053(5) -0.001(4) -0.012(4) -0.006(4)
C104 0.047(4) 0.053(4) 0.054(5) 0.007(4) -0.006(4) -0.004(3)
C105 0.046(4) 0.050(4) 0.042(5) -0.002(4) 0.005(4) -0.005(3)
C106 0.062(5) 0.056(5) 0.052(5) 0.004(4) -0.010(4) -0.011(4)
C107 0.052(5) 0.060(5) 0.049(5) -0.001(4) -0.013(4) -0.012(4)
C108 0.044(4) 0.064(5) 0.047(5) 0.005(4) -0.008(4) -0.011(4)
C109 0.038(4) 0.055(4) 0.062(5) 0.012(4) -0.002(4) -0.001(3)
C110 0.051(5) 0.059(5) 0.080(7) 0.002(5) -0.017(4) -0.007(4)
C111 0.051(4) 0.038(4) 0.059(5) -0.004(3) -0.004(4) -0.008(3)
C112 0.055(5) 0.048(4) 0.041(5) -0.003(3) 0.000(4) -0.010(3)
C113 0.059(5) 0.058(5) 0.048(5) 0.001(4) -0.012(4) -0.017(4)
C114 0.047(4) 0.045(4) 0.057(5) -0.013(4) -0.009(4) 0.003(3)
C115 0.043(4) 0.049(4) 0.048(5) -0.003(4) 0.006(3) -0.001(3)
C116 0.049(5) 0.055(5) 0.057(5) 0.004(4) 0.002(4) 0.003(4)
C117 0.075(6) 0.049(4) 0.045(5) 0.000(4) 0.001(4) -0.007(4)
C118 0.059(5) 0.052(4) 0.040(5) -0.007(3) -0.009(4) -0.013(4)
C119 0.042(4) 0.047(4) 0.052(5) -0.005(4) 0.005(4) 0.003(3)
C120 0.050(4) 0.066(5) 0.043(5) -0.006(4) 0.017(4) -0.002(4)
C121 0.053(4) 0.041(4) 0.045(5) -0.004(3) -0.003(4) 0.009(3)
C122 0.033(4) 0.061(5) 0.063(6) -0.004(4) 0.016(4) 0.006(3)
C123 0.063(5) 0.053(4) 0.044(5) 0.004(4) 0.004(4) 0.020(4)
C124 0.038(4) 0.053(4) 0.061(5) -0.005(4) 0.011(4) 0.009(3)
C125 0.057(5) 0.062(5) 0.051(5) -0.002(4) 0.011(4) -0.002(4)
C126 0.049(5) 0.058(5) 0.057(5) -0.004(4) 0.009(4) 0.009(4)
C127 0.052(5) 0.053(4) 0.054(5) 0.004(4) 0.004(4) 0.010(4)
C128 0.047(4) 0.055(4) 0.046(5) -0.007(4) -0.007(4) 0.011(3)
C129 0.053(5) 0.070(5) 0.054(5) 0.008(4) -0.003(4) 0.011(4)
C130 0.068(6) 0.071(6) 0.071(7) -0.017(5) -0.018(5) 0.015(5)
C131 0.056(5) 0.055(5) 0.061(6) 0.008(4) 0.011(4) -0.006(4)
C132 0.053(5) 0.047(4) 0.066(6) -0.010(4) -0.009(4) -0.003(4)
C133 0.039(4) 0.048(4) 0.052(5) -0.002(3) 0.003(3) 0.014(3)
C134 0.040(4) 0.060(5) 0.063(6) 0.015(4) -0.007(4) -0.011(4)
C135 0.028(4) 0.063(5) 0.073(6) -0.003(4) 0.009(4) 0.007(3)
C136 0.066(6) 0.068(5) 0.059(6) 0.003(4) 0.005(4) -0.001(4)
C137 0.049(4) 0.048(4) 0.054(5) 0.017(4) -0.005(4) -0.008(3)
C138 0.052(5) 0.045(4) 0.063(6) 0.013(4) -0.013(4) -0.015(3)
C139 0.049(4) 0.052(4) 0.038(4) 0.001(3) -0.003(3) -0.009(3)
C140 0.045(4) 0.048(4) 0.050(5) 0.011(3) -0.010(3) -0.006(3)
C141 0.052(5) 0.060(5) 0.052(5) -0.021(4) -0.009(4) -0.011(4)
C142 0.041(4) 0.047(4) 0.039(4) 0.002(3) 0.007(3) 0.006(3)
C143 0.054(5) 0.056(5) 0.048(5) 0.002(4) 0.004(4) -0.006(4)
C144 0.039(4) 0.045(4) 0.066(6) 0.004(4) -0.004(4) -0.012(3)
C145 0.041(4) 0.049(4) 0.042(5) 0.001(3) 0.007(3) 0.012(3)
C146 0.048(4) 0.059(5) 0.045(5) -0.012(4) 0.002(4) -0.007(4)
C147 0.039(4) 0.058(5) 0.056(5) -0.006(4) -0.007(4) -0.002(3)
C148 0.058(5) 0.053(4) 0.041(5) -0.010(4) -0.007(4) -0.012(4)
C149 0.057(5) 0.049(4) 0.042(5) 0.010(3) -0.004(4) -0.010(3)
C150 0.054(5) 0.047(4) 0.046(5) -0.009(3) 0.012(4) -0.010(3)
C151 0.066(5) 0.048(4) 0.047(5) 0.013(4) 0.008(4) -0.008(4)
C152 0.042(4) 0.054(4) 0.051(5) 0.002(4) 0.004(4) 0.003(3)
C153 0.053(5) 0.063(5) 0.050(5) -0.011(4) 0.000(4) 0.002(4)
C154 0.055(5) 0.056(5) 0.039(5) 0.003(4) 0.012(4) 0.001(4)
C155 0.056(5) 0.049(4) 0.054(5) -0.014(4) -0.010(4) -0.001(4)
C156 0.043(4) 0.045(4) 0.047(5) -0.004(3) 0.006(4) 0.003(3)
C157 0.047(4) 0.046(4) 0.046(5) 0.004(3) 0.004(4) 0.001(3)
C158 0.056(5) 0.075(5) 0.045(5) -0.015(4) -0.006(4) 0.008(4)
C159 0.053(5) 0.050(4) 0.055(5) 0.001(4) -0.003(4) -0.005(4)
C160 0.058(5) 0.057(4) 0.030(4) 0.006(3) 0.017(3) 0.008(4)
C161 0.051(4) 0.040(4) 0.048(5) -0.001(3) 0.000(4) -0.017(3)
C162 0.046(4) 0.053(4) 0.046(5) -0.004(4) -0.006(4) -0.006(3)
C163 0.055(5) 0.054(4) 0.048(5) -0.015(4) 0.009(4) -0.015(4)
C164 0.058(5) 0.040(4) 0.055(5) 0.012(4) -0.012(4) -0.013(3)
C165 0.044(4) 0.042(4) 0.054(5) -0.004(3) -0.006(4) -0.004(3)
C166 0.062(5) 0.047(4) 0.066(6) -0.001(4) -0.003(4) -0.021(4)
C167 0.041(4) 0.045(4) 0.043(4) -0.007(3) 0.003(3) 0.013(3)
C168 0.049(5) 0.049(4) 0.057(5) 0.007(4) -0.006(4) -0.017(3)
C169 0.047(4) 0.045(4) 0.045(5) -0.014(3) 0.000(4) -0.006(3)
C170 0.056(5) 0.051(4) 0.043(5) 0.004(4) 0.005(4) -0.009(4)
C171 0.045(4) 0.053(4) 0.045(5) -0.009(4) 0.005(4) -0.001(3)
C172 0.051(4) 0.049(4) 0.034(4) -0.004(3) 0.005(3) -0.003(3)
C173 0.050(5) 0.051(4) 0.042(5) -0.003(4) -0.003(4) -0.012(3)
C174 0.051(5) 0.047(4) 0.050(5) -0.007(4) -0.003(4) -0.001(3)
C175 0.045(4) 0.058(5) 0.052(5) -0.020(4) 0.002(4) -0.004(4)
C176 0.062(5) 0.044(4) 0.061(6) 0.006(4) -0.001(4) 0.013(4)
C177 0.057(5) 0.044(4) 0.070(6) -0.004(4) 0.004(4) -0.007(4)
C178 0.040(4) 0.052(4) 0.066(6) -0.002(4) -0.005(4) 0.000(3)
C179 0.051(4) 0.045(4) 0.049(5) 0.003(4) 0.002(4) 0.000(3)
C180 0.050(4) 0.048(4) 0.050(5) -0.006(4) 0.005(4) 0.005(3)
C181 0.033(4) 0.062(5) 0.049(5) -0.011(4) 0.005(3) -0.016(3)
C182 0.048(4) 0.052(4) 0.048(5) -0.012(4) -0.005(4) -0.007(3)
C183 0.037(4) 0.060(5) 0.047(5) 0.012(4) 0.007(3) -0.009(3)
C184 0.045(4) 0.062(5) 0.057(5) 0.011(4) 0.003(4) -0.015(4)
C185 0.056(5) 0.061(5) 0.042(5) 0.016(4) -0.009(4) -0.008(4)
C186 0.043(4) 0.055(4) 0.050(5) 0.005(4) -0.005(4) -0.004(3)
C187 0.043(4) 0.045(4) 0.059(5) 0.002(4) 0.010(4) -0.004(3)
C188 0.047(4) 0.058(5) 0.046(5) -0.014(4) -0.012(4) 0.000(3)
C189 0.039(4) 0.060(5) 0.053(5) -0.009(4) 0.006(4) -0.006(3)
C190 0.047(4) 0.055(4) 0.046(5) -0.012(4) -0.001(4) -0.005(3)
C191 0.050(5) 0.052(4) 0.049(5) -0.009(4) -0.008(4) -0.006(4)
C192 0.050(5) 0.053(4) 0.048(5) 0.006(4) -0.005(4) -0.013(3)
C193 0.048(4) 0.055(4) 0.047(5) 0.002(4) 0.009(4) -0.009(4)
C194 0.059(5) 0.059(5) 0.041(5) 0.001(4) -0.014(4) 0.000(4)
C195 0.052(5) 0.059(5) 0.051(5) 0.000(4) -0.014(4) -0.016(4)
C196 0.054(5) 0.059(5) 0.044(5) 0.004(4) -0.006(4) -0.011(4)
C197 0.052(5) 0.055(5) 0.063(6) 0.014(4) -0.006(4) -0.009(4)
C198 0.052(5) 0.055(5) 0.067(6) 0.009(4) -0.012(4) -0.006(4)
C199 0.050(5) 0.051(4) 0.057(5) -0.005(4) -0.011(4) -0.013(3)
C200 0.060(5) 0.049(4) 0.044(5) -0.002(4) -0.002(4) -0.008(4)
C201 0.058(5) 0.055(5) 0.050(5) 0.002(4) -0.005(4) -0.020(4)
C202 0.044(4) 0.051(4) 0.059(5) -0.018(4) -0.012(4) 0.002(3)
C203 0.037(4) 0.056(4) 0.052(5) 0.005(4) 0.006(4) -0.008(3)
C204 0.042(4) 0.054(4) 0.053(5) 0.010(4) -0.001(4) 0.005(3)
C205 0.056(5) 0.050(4) 0.057(5) 0.000(4) 0.004(4) -0.002(4)
C206 0.049(4) 0.052(4) 0.045(5) -0.006(4) -0.006(4) -0.011(3)
C207 0.053(5) 0.058(5) 0.056(5) -0.008(4) 0.007(4) -0.003(4)
C208 0.055(5) 0.059(5) 0.042(5) -0.007(4) 0.010(4) -0.001(4)
C209 0.049(5) 0.074(5) 0.061(6) -0.020(4) 0.008(4) 0.000(4)
C210 0.040(4) 0.060(5) 0.063(6) 0.000(4) 0.008(4) 0.009(3)
C211 0.056(5) 0.054(5) 0.052(5) -0.004(4) 0.001(4) 0.011(4)
C212 0.044(4) 0.056(5) 0.058(5) 0.006(4) 0.008(4) 0.007(3)
C213 0.056(5) 0.062(5) 0.052(5) -0.004(4) 0.005(4) 0.006(4)
C214 0.049(5) 0.057(5) 0.062(6) -0.018(4) 0.007(4) -0.003(4)
C215 0.049(4) 0.052(4) 0.051(5) 0.002(4) 0.004(4) 0.007(3)
C216 0.035(4) 0.058(5) 0.047(5) 0.001(4) -0.001(3) -0.002(3)
C217 0.057(5) 0.073(6) 0.059(6) 0.010(5) -0.001(4) 0.006(4)
C218 0.055(5) 0.081(6) 0.068(6) -0.016(5) -0.010(4) 0.009(4)
C219 0.064(5) 0.062(5) 0.063(6) -0.003(4) 0.003(5) 0.003(4)
C220 0.041(4) 0.053(4) 0.060(5) -0.017(4) -0.007(4) -0.004(3)
C221 0.064(6) 0.070(6) 0.054(6) -0.003(4) 0.011(4) 0.001(4)
C222 0.048(5) 0.060(5) 0.065(6) 0.018(4) -0.009(4) -0.001(4)
C223 0.054(5) 0.055(5) 0.054(5) -0.001(4) 0.000(4) 0.003(4)
C224 0.055(5) 0.056(5) 0.053(5) -0.005(4) 0.003(4) 0.008(4)
C225 0.050(4) 0.042(4) 0.049(5) 0.013(3) -0.015(4) -0.008(3)
C226 0.063(5) 0.048(4) 0.053(5) -0.012(4) -0.004(4) -0.016(4)
C227 0.054(5) 0.046(4) 0.044(5) 0.003(3) -0.005(4) -0.007(3)
C228 0.049(4) 0.053(4) 0.038(4) 0.014(3) -0.013(3) -0.008(3)
C229 0.054(5) 0.066(5) 0.046(5) -0.018(4) -0.008(4) -0.010(4)
C230 0.061(5) 0.045(4) 0.080(6) 0.011(4) -0.021(5) -0.019(4)
C231 0.059(5) 0.060(5) 0.036(4) -0.003(4) 0.000(4) -0.012(4)
C232 0.054(5) 0.050(4) 0.059(5) 0.011(4) -0.008(4) -0.016(4)
C233 0.042(4) 0.037(4) 0.042(4) -0.003(3) 0.001(3) 0.006(3)
C234 0.055(5) 0.055(4) 0.038(4) -0.016(4) -0.003(4) -0.008(4)
C235 0.033(4) 0.054(4) 0.059(5) -0.002(4) -0.009(4) 0.003(3)
C236 0.061(5) 0.055(4) 0.038(4) -0.012(4) -0.010(4) -0.014(4)
C237 0.060(5) 0.046(4) 0.044(5) 0.014(3) -0.005(4) -0.009(4)
C238 0.063(5) 0.054(4) 0.038(5) -0.007(4) 0.006(4) -0.019(4)
C239 0.050(4) 0.050(4) 0.044(5) 0.007(3) 0.000(4) -0.008(3)
C240 0.053(5) 0.065(5) 0.047(5) -0.008(4) 0.005(4) 0.001(4)
C241 0.049(5) 0.061(5) 0.044(5) -0.003(4) 0.000(4) 0.007(4)
C242 0.040(4) 0.062(5) 0.044(5) 0.002(4) 0.003(3) -0.001(3)
C243 0.056(5) 0.050(4) 0.059(5) -0.012(4) -0.018(4) 0.010(4)
C244 0.045(4) 0.040(4) 0.042(4) 0.003(3) 0.004(3) -0.003(3)
C245 0.042(4) 0.040(4) 0.047(5) -0.001(3) 0.003(3) -0.005(3)
C246 0.052(5) 0.072(5) 0.043(5) -0.017(4) -0.006(4) 0.003(4)
C247 0.054(5) 0.047(4) 0.045(5) -0.006(3) -0.007(4) -0.010(3)
C248 0.058(5) 0.053(4) 0.036(4) 0.010(3) 0.017(4) 0.008(4)
C249 0.082(6) 0.060(5) 0.052(6) -0.012(4) -0.013(5) -0.012(4)
C250 0.073(6) 0.042(4) 0.051(5) -0.002(4) -0.018(4) -0.008(4)
C251 0.053(5) 0.047(4) 0.045(5) -0.012(4) -0.007(4) -0.004(3)
C252 0.051(5) 0.063(5) 0.042(5) -0.003(4) 0.007(4) 0.011(4)
C253 0.051(4) 0.040(4) 0.040(4) 0.006(3) 0.006(3) 0.006(3)
C254 0.059(5) 0.056(4) 0.040(5) -0.012(4) -0.016(4) 0.015(4)
C255 0.045(4) 0.047(4) 0.042(5) -0.006(3) -0.006(3) -0.006(3)
C256 0.043(4) 0.052(4) 0.050(5) -0.007(4) 0.007(4) 0.002(3)
C257 0.058(5) 0.046(4) 0.047(5) -0.002(4) 0.004(4) 0.013(4)
C258 0.053(5) 0.050(4) 0.052(5) -0.014(4) 0.018(4) -0.007(3)
C259 0.046(4) 0.054(4) 0.049(5) -0.010(4) 0.006(4) -0.004(3)
C260 0.051(4) 0.052(4) 0.036(4) -0.008(3) 0.004(3) -0.005(3)
C261 0.050(4) 0.043(4) 0.047(5) -0.003(3) -0.003(4) -0.005(3)
C262 0.049(4) 0.046(4) 0.042(5) -0.011(3) -0.005(3) -0.002(3)
C263 0.038(4) 0.050(4) 0.058(5) -0.013(4) -0.002(4) -0.006(3)
C264 0.049(5) 0.047(4) 0.059(5) 0.002(4) 0.000(4) 0.012(3)
C265 0.055(5) 0.044(4) 0.068(6) 0.000(4) 0.012(4) 0.003(4)
C266 0.056(5) 0.050(4) 0.065(6) -0.004(4) 0.004(4) -0.009(4)
C267 0.049(5) 0.052(4) 0.052(5) -0.007(4) 0.001(4) 0.002(3)
C268 0.042(4) 0.046(4) 0.061(5) 0.004(4) 0.008(4) 0.004(3)
C269 0.043(4) 0.047(4) 0.054(5) -0.009(4) 0.002(4) -0.014(3)
C270 0.051(4) 0.048(4) 0.045(5) -0.007(3) -0.006(4) -0.002(3)
C271 0.046(4) 0.063(5) 0.047(5) 0.010(4) 0.005(4) -0.022(4)
C272 0.043(4) 0.063(5) 0.054(5) 0.017(4) 0.005(4) -0.005(4)
C273 0.058(5) 0.057(5) 0.047(5) 0.012(4) -0.010(4) -0.014(4)
C274 0.052(5) 0.057(5) 0.041(5) 0.009(4) -0.014(4) -0.012(4)
C275 0.038(4) 0.053(4) 0.051(5) 0.008(4) -0.001(3) -0.010(3)
C276 0.044(4) 0.050(4) 0.048(5) 0.016(4) 0.009(4) 0.019(3)
C277 0.049(5) 0.057(5) 0.054(5) 0.001(4) 0.001(4) 0.002(4)
C278 0.048(4) 0.048(4) 0.047(5) -0.010(3) 0.002(4) 0.002(3)
C279 0.054(5) 0.056(5) 0.053(5) -0.008(4) -0.008(4) -0.016(4)
C280 0.053(5) 0.049(4) 0.052(5) 0.001(4) -0.010(4) -0.009(3)
C281 0.044(4) 0.052(4) 0.052(5) -0.003(4) 0.005(4) -0.013(3)
C282 0.070(6) 0.061(5) 0.046(5) 0.012(4) -0.006(4) -0.006(4)
C283 0.047(4) 0.061(5) 0.044(5) -0.003(4) -0.015(4) -0.013(4)
C284 0.043(4) 0.060(5) 0.049(5) -0.003(4) -0.010(4) -0.006(4)
C285 0.060(5) 0.058(5) 0.055(5) 0.012(4) -0.018(4) -0.001(4)
C286 0.058(5) 0.058(5) 0.048(5) -0.005(4) 0.009(4) -0.001(4)
C287 0.053(5) 0.049(4) 0.064(6) -0.010(4) -0.009(4) -0.006(4)
C288 0.047(4) 0.050(4) 0.051(5) -0.005(4) -0.007(4) -0.007(3)
C289 0.062(5) 0.052(4) 0.044(5) 0.005(4) -0.012(4) -0.019(4)
C290 0.052(5) 0.050(4) 0.049(5) -0.004(4) -0.015(4) -0.008(3)
C291 0.042(4) 0.056(4) 0.051(5) 0.007(4) 0.005(4) -0.005(3)
C292 0.045(4) 0.056(5) 0.060(6) -0.001(4) -0.001(4) 0.003(4)
C293 0.060(5) 0.053(5) 0.055(5) -0.011(4) -0.002(4) -0.008(4)
C294 0.059(5) 0.051(4) 0.049(5) -0.006(4) -0.014(4) -0.009(4)
C295 0.041(4) 0.056(4) 0.055(5) -0.001(4) 0.007(4) 0.005(3)
C296 0.050(5) 0.064(5) 0.045(5) -0.007(4) 0.008(4) -0.001(4)
C297 0.046(5) 0.067(5) 0.067(6) -0.017(4) 0.012(4) -0.006(4)
C298 0.033(4) 0.052(4) 0.071(6) -0.006(4) 0.010(4) 0.005(3)
C299 0.050(5) 0.068(5) 0.044(5) 0.004(4) 0.008(4) 0.018(4)
C300 0.038(4) 0.054(4) 0.059(5) -0.002(4) 0.007(4) 0.002(3)
C301 0.037(4) 0.070(5) 0.058(5) -0.011(4) 0.007(4) -0.004(4)
C302 0.041(4) 0.068(5) 0.059(6) -0.019(4) 0.010(4) -0.005(4)
C303 0.051(5) 0.056(5) 0.054(5) 0.005(4) 0.006(4) 0.010(4)
C304 0.036(4) 0.071(5) 0.064(6) -0.018(4) 0.009(4) -0.002(4)
C305 0.058(5) 0.060(5) 0.057(6) -0.005(4) 0.007(4) 0.002(4)
C306 0.044(5) 0.067(5) 0.059(6) -0.013(4) 0.009(4) 0.001(4)
C307 0.056(5) 0.067(5) 0.057(6) 0.006(4) 0.001(4) 0.003(4)
C308 0.044(4) 0.052(4) 0.069(6) -0.019(4) -0.009(4) -0.008(3)
C309 0.066(6) 0.077(6) 0.043(5) -0.011(4) -0.011(4) 0.005(4)
C310 0.048(4) 0.057(5) 0.058(5) 0.019(4) -0.004(4) -0.009(4)
C311 0.042(4) 0.057(5) 0.072(6) -0.005(4) 0.010(4) 0.006(4)
C312 0.056(5) 0.061(5) 0.054(5) -0.005(4) 0.007(4) 0.004(4)
C313 0.042(4) 0.063(5) 0.065(6) -0.009(4) 0.004(4) -0.005(4)
C314 0.054(5) 0.050(4) 0.066(6) 0.014(4) -0.021(4) -0.013(4)
C315 0.050(5) 0.049(4) 0.050(5) -0.001(4) 0.000(4) -0.010(3)
C316 0.035(4) 0.066(5) 0.063(6) -0.019(4) 0.008(4) -0.003(3)
C317 0.055(5) 0.067(5) 0.052(5) -0.021(4) 0.003(4) -0.017(4)
C318 0.066(5) 0.043(4) 0.069(6) 0.011(4) -0.025(4) -0.023(4)
C319 0.060(5) 0.048(4) 0.050(5) 0.003(4) 0.011(4) -0.003(4)
C320 0.056(5) 0.048(4) 0.047(5) 0.008(4) -0.014(4) -0.015(3)
C321 0.046(4) 0.043(4) 0.044(4) -0.001(3) 0.006(3) 0.011(3)
C322 0.048(4) 0.046(4) 0.042(4) -0.008(3) 0.002(3) -0.007(3)
C323 0.042(4) 0.051(4) 0.046(5) 0.001(4) -0.005(3) -0.004(3)
C324 0.066(5) 0.050(4) 0.043(5) -0.010(4) -0.014(4) -0.020(4)
C325 0.058(5) 0.052(4) 0.047(5) 0.017(4) -0.008(4) -0.006(4)
C326 0.063(5) 0.057(5) 0.040(5) -0.007(4) 0.004(4) -0.021(4)
C327 0.051(5) 0.056(4) 0.049(5) 0.009(4) -0.007(4) -0.007(4)
C328 0.047(4) 0.057(5) 0.052(5) -0.014(4) -0.010(4) 0.003(3)
C329 0.042(4) 0.062(5) 0.048(5) -0.001(4) 0.000(4) 0.006(3)
C330 0.043(4) 0.055(4) 0.037(4) 0.000(3) 0.004(3) 0.001(3)
C331 0.055(5) 0.051(4) 0.050(5) -0.018(4) -0.010(4) 0.007(4)
C332 0.045(4) 0.041(4) 0.055(5) 0.006(3) 0.006(4) -0.002(3)
C333 0.044(4) 0.047(4) 0.042(4) 0.003(3) 0.005(3) 0.002(3)
C334 0.047(5) 0.073(5) 0.053(5) -0.020(4) -0.003(4) 0.003(4)
C335 0.054(5) 0.045(4) 0.059(5) -0.010(4) 0.004(4) -0.007(3)
C336 0.054(5) 0.064(5) 0.037(4) 0.012(4) 0.015(4) 0.008(4)
C337 0.055(5) 0.055(5) 0.050(5) -0.015(4) -0.007(4) -0.013(4)
C338 0.068(5) 0.038(4) 0.053(5) -0.012(3) -0.020(4) -0.007(3)
C339 0.055(5) 0.041(4) 0.049(5) -0.003(3) -0.004(4) 0.002(3)
C340 0.051(4) 0.057(4) 0.039(4) -0.002(4) -0.001(4) 0.014(4)
C341 0.056(5) 0.056(4) 0.036(4) 0.000(4) 0.002(4) 0.009(4)
C342 0.058(5) 0.052(4) 0.046(5) -0.008(4) -0.014(4) 0.010(4)
C343 0.046(4) 0.052(4) 0.038(4) -0.001(3) -0.004(3) -0.003(3)
C344 0.046(4) 0.048(4) 0.051(5) -0.012(4) 0.003(4) 0.002(3)
C345 0.067(5) 0.046(4) 0.047(5) -0.007(4) 0.005(4) 0.012(4)
C346 0.049(4) 0.049(4) 0.050(5) -0.012(4) 0.018(4) -0.005(3)
C347 0.047(4) 0.048(4) 0.047(5) -0.005(3) 0.004(4) 0.002(3)
C348 0.053(5) 0.051(4) 0.041(5) -0.008(3) 0.011(4) -0.010(3)
C349 0.052(4) 0.047(4) 0.041(4) -0.005(3) -0.006(4) -0.007(3)
C350 0.042(4) 0.046(4) 0.051(5) -0.005(3) -0.009(4) 0.002(3)
C351 0.055(5) 0.042(4) 0.056(5) -0.010(4) 0.006(4) -0.013(3)
C352 0.056(5) 0.041(4) 0.062(6) 0.003(4) -0.006(4) 0.008(3)
C353 0.065(5) 0.041(4) 0.067(6) -0.005(4) 0.000(4) 0.005(4)
C354 0.050(4) 0.045(4) 0.049(5) -0.004(4) 0.004(4) -0.001(3)
C355 0.056(5) 0.041(4) 0.051(5) -0.002(3) 0.003(4) -0.001(3)
C356 0.047(4) 0.050(4) 0.045(5) 0.004(4) 0.005(4) 0.004(3)
C357 0.037(4) 0.055(4) 0.054(5) -0.011(4) 0.005(4) -0.013(3)
C358 0.044(4) 0.045(4) 0.054(5) -0.016(3) -0.004(4) 0.000(3)
C359 0.038(4) 0.068(5) 0.051(5) 0.017(4) 0.007(4) -0.015(4)
C360 0.049(5) 0.062(5) 0.047(5) 0.010(4) 0.000(4) -0.009(4)
C361 0.050(5) 0.060(5) 0.044(5) 0.010(4) -0.010(4) -0.012(4)
C362 0.053(5) 0.054(4) 0.038(4) 0.008(3) -0.016(4) -0.011(4)
C363 0.037(4) 0.054(4) 0.058(5) 0.004(4) 0.009(4) -0.006(3)
C364 0.044(4) 0.056(5) 0.048(5) -0.015(4) -0.013(4) -0.001(3)
C365 0.038(4) 0.057(5) 0.056(5) -0.006(4) 0.002(4) -0.002(3)
C366 0.062(5) 0.043(4) 0.044(5) 0.000(3) 0.005(4) 0.003(3)
C367 0.054(5) 0.054(5) 0.051(5) -0.009(4) -0.008(4) -0.009(4)
C368 0.046(4) 0.050(4) 0.056(5) 0.002(4) -0.008(4) -0.004(3)
C369 0.044(4) 0.051(4) 0.047(5) -0.007(3) 0.003(4) -0.008(3)
C370 0.061(5) 0.050(4) 0.047(5) 0.005(4) -0.006(4) -0.005(4)
C371 0.055(5) 0.050(4) 0.049(5) -0.002(4) -0.019(4) -0.013(3)
C372 0.040(4) 0.060(5) 0.054(5) 0.002(4) -0.005(4) -0.006(3)
C373 0.047(4) 0.056(5) 0.054(5) 0.013(4) -0.006(4) -0.008(3)
C374 0.056(5) 0.049(4) 0.045(5) -0.004(4) 0.003(4) -0.002(4)
C375 0.051(5) 0.044(4) 0.061(5) -0.007(4) -0.015(4) -0.008(3)
C376 0.056(5) 0.052(4) 0.043(5) 0.002(4) -0.003(4) -0.008(4)
C377 0.059(5) 0.055(5) 0.045(5) 0.004(4) -0.005(4) -0.015(4)
C378 0.049(4) 0.047(4) 0.058(5) -0.019(4) -0.011(4) -0.001(3)
C379 0.042(4) 0.049(4) 0.044(5) 0.002(3) 0.001(3) -0.004(3)
C380 0.046(4) 0.057(5) 0.057(5) 0.005(4) 0.001(4) 0.005(4)
C381 0.067(5) 0.058(5) 0.048(5) 0.005(4) 0.001(4) -0.012(4)
C382 0.054(5) 0.046(4) 0.054(5) -0.009(4) -0.012(4) -0.012(3)
C383 0.051(5) 0.051(4) 0.056(5) 0.001(4) 0.006(4) 0.003(4)
C384 0.055(5) 0.056(4) 0.042(5) -0.003(4) 0.013(4) 0.000(4)
C385 0.039(4) 0.063(5) 0.063(6) -0.014(4) 0.013(4) -0.005(4)
C386 0.058(5) 0.057(5) 0.047(5) -0.004(4) 0.011(4) 0.002(4)
C387 0.050(5) 0.060(5) 0.056(5) 0.007(4) 0.007(4) 0.022(4)
C388 0.039(4) 0.053(4) 0.063(6) -0.001(4) 0.009(4) 0.006(3)
C389 0.057(5) 0.053(4) 0.060(6) -0.001(4) 0.005(4) 0.012(4)
C390 0.050(5) 0.055(5) 0.060(5) -0.014(4) 0.009(4) 0.000(4)
C391 0.044(4) 0.049(4) 0.065(6) 0.004(4) 0.007(4) 0.006(3)
C392 0.044(4) 0.061(5) 0.053(5) -0.016(4) 0.004(4) 0.002(4)
C393 0.061(5) 0.065(5) 0.052(5) 0.012(4) 0.002(4) 0.011(4)
C394 0.061(5) 0.049(4) 0.050(5) -0.005(4) -0.001(4) 0.008(4)
C395 0.054(5) 0.070(5) 0.056(6) -0.001(4) 0.001(4) 0.009(4)
C396 0.045(4) 0.056(5) 0.064(6) -0.015(4) -0.012(4) -0.008(4)
C397 0.061(5) 0.070(5) 0.056(6) -0.009(4) -0.003(4) 0.010(4)
C398 0.048(5) 0.053(4) 0.063(6) 0.014(4) -0.007(4) -0.007(4)
C399 0.035(4) 0.054(4) 0.070(6) 0.004(4) 0.012(4) 0.004(3)
C400 0.058(5) 0.055(5) 0.064(6) 0.005(4) 0.013(4) -0.005(4)
C401 0.055(5) 0.046(4) 0.042(5) 0.016(3) -0.016(4) -0.011(3)
C402 0.054(5) 0.054(5) 0.058(5) 0.013(4) -0.021(4) -0.023(4)
C403 0.048(4) 0.046(4) 0.041(5) -0.003(3) -0.001(4) -0.001(3)
C404 0.050(4) 0.053(4) 0.038(4) 0.007(3) -0.005(4) -0.007(3)
C405 0.064(5) 0.055(5) 0.050(5) -0.017(4) -0.005(4) -0.014(4)
C406 0.067(6) 0.052(5) 0.069(6) 0.010(4) -0.013(5) -0.021(4)
C407 0.064(5) 0.053(5) 0.065(6) 0.019(4) -0.026(5) -0.026(4)
C408 0.045(4) 0.049(4) 0.059(5) 0.005(4) -0.008(4) -0.015(3)
C411 0.047(4) 0.034(3) 0.044(4) -0.003(3) 0.001(3) 0.003(3)
C412 0.053(5) 0.055(4) 0.040(4) -0.014(4) 0.003(4) 0.001(4)
C413 0.049(4) 0.050(4) 0.048(5) -0.001(4) -0.007(4) -0.004(3)
C414 0.066(5) 0.052(4) 0.037(4) -0.009(3) -0.011(4) -0.018(4)
C415 0.059(5) 0.044(4) 0.047(5) 0.010(3) -0.010(4) -0.008(3)
C416 0.047(4) 0.052(4) 0.045(5) -0.002(4) 0.003(4) -0.015(3)
C417 0.060(5) 0.055(4) 0.044(5) 0.014(4) -0.005(4) -0.015(4)
C418 0.049(4) 0.055(4) 0.050(5) -0.008(4) -0.006(4) 0.006(3)
C421 0.052(5) 0.059(5) 0.045(5) -0.007(4) -0.004(4) 0.000(4)
C422 0.048(4) 0.053(4) 0.045(5) 0.003(4) 0.007(4) 0.001(3)
C423 0.059(5) 0.053(4) 0.046(5) -0.007(4) -0.009(4) 0.002(4)
C424 0.041(4) 0.043(4) 0.047(5) 0.002(3) -0.001(3) 0.000(3)
C425 0.046(4) 0.051(4) 0.039(4) -0.001(3) 0.003(3) 0.003(3)
C426 0.064(5) 0.064(5) 0.051(5) -0.015(4) -0.010(4) 0.010(4)
C427 0.051(5) 0.050(4) 0.050(5) -0.002(4) -0.001(4) -0.006(3)
C428 0.054(5) 0.053(4) 0.039(4) 0.007(3) 0.010(4) 0.006(3)
Cl1 0.0753(13) 0.0509(10) 0.0473(12) -0.0095(9) -0.0151(10) -0.0062(9)
S1 0.0441(14) 0.0388(12) 0.0491(16) 0.000 0.000 0.0108(10)
S2 0.0565(11) 0.0466(10) 0.0441(11) -0.0006(8) -0.0064(9) -0.0016(8)
S3 0.0475(10) 0.0556(11) 0.0413(11) -0.0038(8) -0.0013(8) 0.0092(8)
S4 0.0564(11) 0.0471(10) 0.0374(11) 0.0028(8) 0.0025(9) 0.0050(8)
S5 0.0542(11) 0.0535(10) 0.0444(11) -0.0079(9) -0.0149(9) 0.0130(9)
S6 0.0479(10) 0.0484(10) 0.0443(11) -0.0053(8) -0.0054(9) 0.0003(8)
S7 0.0450(10) 0.0442(9) 0.0540(12) -0.0099(8) 0.0038(9) 0.0053(8)
S8 0.0649(12) 0.0426(10) 0.0488(12) -0.0027(8) 0.0048(10) 0.0082(9)
S9 0.0448(10) 0.0451(10) 0.0567(13) -0.0099(9) 0.0123(9) -0.0056(8)
S10 0.0465(10) 0.0485(10) 0.0480(12) -0.0097(8) 0.0058(9) -0.0023(8)
S11 0.0487(10) 0.0515(10) 0.0351(10) -0.0075(8) 0.0021(8) -0.0064(8)
S12 0.0442(10) 0.0532(10) 0.0445(11) -0.0047(9) -0.0010(8) -0.0047(8)
S13 0.0451(10) 0.0436(9) 0.0475(11) -0.0058(8) -0.0018(8) -0.0002(8)
S14 0.0429(10) 0.0499(10) 0.0569(13) -0.0159(9) 0.0004(9) -0.0069(8)
S15 0.0547(11) 0.0424(9) 0.0510(12) 0.0061(8) -0.0037(9) 0.0082(8)
S16 0.0572(12) 0.0432(10) 0.0652(14) -0.0034(9) 0.0034(10) 0.0083(9)
S17 0.0477(11) 0.0504(10) 0.0609(13) -0.0103(9) 0.0009(9) -0.0037(8)
S18 0.0500(11) 0.0454(10) 0.0506(12) -0.0046(8) 0.0046(9) -0.0001(8)
S19 0.0445(10) 0.0449(10) 0.0531(12) -0.0007(8) 0.0069(9) 0.0076(8)
S20 0.0390(9) 0.0478(10) 0.0498(12) -0.0098(8) 0.0046(8) -0.0142(7)
S21 0.0466(10) 0.0477(10) 0.0475(11) -0.0096(8) -0.0015(9) -0.0034(8)
S22 0.0421(10) 0.0581(11) 0.0470(11) 0.0138(9) 0.0043(8) -0.0125(8)
S23 0.0443(10) 0.0558(11) 0.0486(12) 0.0090(9) -0.0013(9) -0.0115(8)
S24 0.0537(11) 0.0560(11) 0.0413(11) 0.0112(9) -0.0084(9) -0.0098(9)
S25 0.0488(11) 0.0579(11) 0.0418(11) 0.0105(9) -0.0099(9) -0.0131(8)
S26 0.0379(9) 0.0502(10) 0.0538(12) 0.0049(9) 0.0040(8) -0.0052(8)
S27 0.0449(10) 0.0496(10) 0.0480(11) -0.0091(8) -0.0144(9) -0.0059(8)
S28 0.0401(10) 0.0537(10) 0.0503(12) -0.0046(9) 0.0043(9) -0.0019(8)
S29 0.0437(10) 0.0529(10) 0.0515(12) -0.0114(9) -0.0049(9) -0.0022(8)
S30 0.0520(11) 0.0507(10) 0.0486(12) -0.0053(9) -0.0088(9) -0.0052(8)
S31 0.0499(11) 0.0509(10) 0.0534(13) 0.0042(9) -0.0070(9) -0.0062(8)
S32 0.0451(10) 0.0513(10) 0.0476(12) -0.0050(9) 0.0070(9) -0.0054(8)
S33 0.0603(12) 0.0547(11) 0.0440(12) 0.0072(9) -0.0068(9) -0.0021(9)
S34 0.0515(11) 0.0535(11) 0.0540(13) -0.0037(9) -0.0127(9) -0.0124(9)
S35 0.0446(10) 0.0564(11) 0.0473(12) 0.0038(9) -0.0071(9) -0.0105(8)
S36 0.0487(11) 0.0535(11) 0.0573(13) 0.0130(9) -0.0062(9) -0.0089(8)
S37 0.0516(12) 0.0516(11) 0.0748(15) 0.0024(10) -0.0137(10) -0.0113(9)
S38 0.0485(11) 0.0457(10) 0.0568(13) -0.0068(9) -0.0069(9) -0.0087(8)
S39 0.0543(11) 0.0502(10) 0.0406(11) -0.0043(8) -0.0034(9) -0.0108(8)
S40 0.0566(12) 0.0522(10) 0.0462(12) 0.0052(9) -0.0105(9) -0.0164(9)
S41 0.0493(11) 0.0461(10) 0.0546(12) -0.0139(9) -0.0131(9) 0.0014(8)
S42 0.0349(9) 0.0519(10) 0.0476(11) 0.0000(8) 0.0041(8) -0.0027(7)
S43 0.0447(10) 0.0557(11) 0.0535(13) 0.0039(9) 0.0035(9) 0.0047(8)
 
_geom_special_details
;
 All esds (except the esd in the dihedral angle between two l.s. planes)
 are estimated using the full covariance matrix.  The cell esds are taken
 into account individually in the estimation of esds in distances, angles
 and torsion angles; correlations between esds in cell parameters are only
 used when they are defined by crystal symmetry.  An approximate (isotropic)
 treatment of cell esds is used for estimating esds involving l.s. planes.
;
 
loop_
 _geom_bond_atom_site_label_1
 _geom_bond_atom_site_label_2
 _geom_bond_distance
 _geom_bond_site_symmetry_2
 _geom_bond_publ_flag
Ag1 Ag1Z 2.8433(8) 2_665 ?
Ag1 Ag1Z 2.8434(8) . ?
Ag1 Ag33 2.8681(8) . ?
Ag1 Ag33 2.8681(8) 2_665 ?
Ag1 Ag45 2.8761(8) 2_665 ?
Ag1 Ag45 2.8761(8) . ?
Ag1 Ag1H 2.8964(8) . ?
Ag1 Ag1H 2.8964(8) 2_665 ?
Ag1 Ag1D 2.9180(6) 2_665 ?
Ag1 Ag1D 2.9181(6) . ?
Ag1 Ag25 2.9190(6) 2_665 ?
Ag1 Ag25 2.9192(6) . ?
Ag2 Ag1W 2.8526(9) . ?
Ag2 Ag1W 2.8527(9) 2_665 ?
Ag2 Ag72 2.8806(6) . ?
Ag2 Ag72 2.8807(6) 2_665 ?
Ag2 Ag6 2.8837(9) 2_665 ?
Ag2 Ag6 2.8837(9) . ?
Ag2 Ag46 2.8963(6) 2_665 ?
Ag2 Ag46 2.8963(6) . ?
Ag2 Ag79 2.9134(6) . ?
Ag2 Ag79 2.9135(6) 2_665 ?
Ag2 Ag10 2.9279(8) . ?
Ag2 Ag10 2.9280(8) 2_665 ?
Ag3 S40 2.6794(18) 2_665 ?
Ag3 S40 2.6794(18) . ?
Ag3 Ag1H 2.8985(8) . ?
Ag3 Ag1H 2.8985(8) 2_665 ?
Ag3 Ag33 2.9113(8) 2_665 ?
Ag3 Ag33 2.9114(8) . ?
Ag3 Ag36 2.9668(6) . ?
Ag3 Ag36 2.9668(6) 2_665 ?
Ag3 Ag1C 3.1145(6) 2_665 ?
Ag3 Ag1C 3.1145(6) . ?
Ag4 Ag17 2.8542(6) . ?
Ag4 Ag17 2.8542(6) 2_665 ?
Ag4 Ag45 2.8609(8) 2_665 ?
Ag4 Ag45 2.8610(8) . ?
Ag4 Ag12 2.8653(6) 2_665 ?
Ag4 Ag12 2.8654(6) . ?
Ag4 Ag6 2.8687(9) . ?
Ag4 Ag6 2.8687(9) 2_665 ?
Ag4 Ag1Z 2.8704(8) . ?
Ag4 Ag1Z 2.8704(8) 2_665 ?
Ag4 Ag18 2.8900(6) . ?
Ag4 Ag18 2.8900(6) 2_665 ?
Ag5 S2 2.3173(19) . ?
Ag5 S34 2.4622(19) . ?
Ag5 Cl1 2.767(2) . ?
Ag5 Ag77 2.8853(9) . ?
Ag5 Ag57 2.9059(8) . ?
Ag5 Ag1B 2.9339(9) . ?
Ag5 Ag48 2.9678(8) . ?
Ag5 Ag2A 3.0463(8) . ?
Ag5 Ag52 3.1278(7) . ?
Ag5 Ag50 3.1532(8) . ?
Ag6 Ag46 2.8308(9) . ?
Ag6 Ag10 2.8320(8) 2_665 ?
Ag6 Ag9 2.8403(8) . ?
Ag6 Ag18 2.8716(8) . ?
Ag6 Ag10 2.8741(7) . ?
Ag6 Ag6 2.8813(12) 2_665 ?
Ag6 Ag14 2.8828(8) . ?
Ag6 Ag17 2.9076(8) 2_665 ?
Ag6 Ag12 2.9105(8) . ?
Ag6 Ag61 2.9316(8) . ?
Ag7 Ag14 2.8057(8) . ?
Ag7 Ag28 2.8160(8) . ?
Ag7 Ag66 2.8366(8) . ?
Ag7 Ag46 2.8483(8) . ?
Ag7 Ag73 2.8522(8) . ?
Ag7 Ag91 2.8588(8) . ?
Ag7 Ag83 2.8646(8) . ?
Ag7 Ag2D 2.9062(8) . ?
Ag7 Ag79 2.9138(8) . ?
Ag7 Ag13 2.9291(8) . ?
Ag7 Ag67 2.9696(8) . ?
Ag8 Ag77 2.8207(8) . ?
Ag8 Ag69 2.8233(8) . ?
Ag8 Ag58 2.8432(8) . ?
Ag8 Ag20 2.8728(7) . ?
Ag8 Ag1E 2.8731(8) . ?
Ag8 Ag73 2.8880(9) . ?
Ag8 Ag1B 2.8937(8) . ?
Ag8 Ag1J 2.8958(8) . ?
Ag8 Ag27 2.9008(8) . ?
Ag8 Ag50 2.9024(8) . ?
Ag8 Ag15 2.9050(8) . ?
Ag8 Ag51 2.9502(8) . ?
Ag9 Ag84 2.7739(7) . ?
Ag9 Ag1K 2.8255(8) . ?
Ag9 Ag72 2.8631(8) . ?
Ag9 Ag1N 2.8632(8) . ?
Ag9 Ag12 2.8737(8) . ?
Ag9 Ag61 2.8794(7) . ?
Ag9 Ag1T 2.8977(8) . ?
Ag9 Ag46 2.9039(8) . ?
Ag9 Ag10 2.9177(7) . ?
Ag9 Ag87 2.9577(8) . ?
Ag9 Ag76 2.9906(7) . ?
Ag10 Ag12 2.8381(8) . ?
Ag10 Ag72 2.8636(8) . ?
Ag10 Ag54 2.8664(7) 2_665 ?
Ag10 Ag17 2.8805(8) . ?
Ag10 Ag79 2.8979(8) 2_665 ?
Ag10 Ag14 2.9058(8) 2_665 ?
Ag10 Ag87 2.9084(8) . ?
Ag10 Ag90 2.9134(8) 2_665 ?
Ag11 S36 2.5678(19) . ?
Ag11 Ag31 2.7825(8) . ?
Ag11 Ag68 2.8022(8) . ?
Ag11 Ag1R 2.8030(7) . ?
Ag11 Ag1V 2.8253(8) . ?
Ag11 Ag1T 2.8577(8) . ?
Ag11 Ag84 2.8593(8) . ?
Ag11 Ag41 2.8704(8) . ?
Ag11 Ag62 2.8784(9) . ?
Ag11 Ag55 2.9345(8) . ?
Ag12 Ag1T 2.8326(8) . ?
Ag12 Ag1G 2.8398(8) . ?
Ag12 Ag18 2.8771(8) . ?
Ag12 Ag75 2.8888(8) . ?
Ag12 Ag90 2.8892(7) 2_665 ?
Ag12 Ag17 2.8936(8) . ?
Ag12 Ag1K 2.9098(9) . ?
Ag12 Ag45 2.9234(8) 2_665 ?
Ag13 S11 2.4571(19) . ?
Ag13 S5 2.5335(19) . ?
Ag13 Ag91 2.9197(8) . ?
Ag13 Ag2D 2.9779(8) . ?
Ag13 Ag93 3.0762(8) . ?
Ag13 Ag66 3.2401(8) . ?
Ag14 Ag83 2.8258(8) . ?
Ag14 Ag61 2.8477(8) . ?
Ag14 Ag17 2.8539(8) 2_665 ?
Ag14 Ag54 2.8555(8) . ?
Ag14 Ag46 2.8661(7) . ?
Ag14 Ag65 2.8714(8) . ?
Ag14 Ag15 2.9110(8) . ?
Ag14 Ag79 2.9261(8) . ?
Ag14 Ag73 3.0225(8) . ?
Ag15 Ag20 2.8136(7) . ?
Ag15 Ag22 2.8380(8) . ?
Ag15 Ag18 2.8570(8) . ?
Ag15 Ag58 2.8578(8) . ?
Ag15 Ag47 2.8715(8) . ?
Ag15 Ag65 2.8855(8) . ?
Ag15 Ag61 2.8930(8) . ?
Ag15 Ag17 2.9403(8) 2_665 ?
Ag15 Ag73 2.9492(8) . ?
Ag15 Ag69 2.9826(8) . ?
Ag16 S25 2.6527(18) . ?
Ag16 Ag1M 2.7813(8) . ?
Ag16 Ag71 2.8072(8) . ?
Ag16 Ag56 2.8240(8) . ?
Ag16 Ag78 2.8373(8) . ?
Ag16 Ag80 2.8375(8) . ?
Ag16 Ag30 2.8567(8) . ?
Ag16 Ag44 2.8901(8) . ?
Ag16 Ag35 2.8943(8) . ?
Ag16 Ag86 2.9174(8) . ?
Ag17 Ag18 2.8381(8) 2_665 ?
Ag17 Ag75 2.8444(8) . ?
Ag17 Ag65 2.8612(8) 2_665 ?
Ag17 Ag22 2.8827(8) 2_665 ?
Ag17 Ag90 2.8932(8) 2_665 ?
Ag17 Ag1Z 2.9086(8) . ?
Ag18 Ag1K 2.8554(8) . ?
Ag18 Ag47 2.8605(8) . ?
Ag18 Ag61 2.8646(8) . ?
Ag18 Ag88 2.8675(8) . ?
Ag18 Ag1Z 2.8706(8) 2_665 ?
Ag18 Ag45 2.8752(7) 2_665 ?
Ag18 Ag20 2.9094(7) . ?
Ag19 S9 2.4626(18) . ?
Ag19 S26 2.5460(18) . ?
Ag19 Ag54 2.9306(8) 2_665 ?
Ag19 Ag97 2.9669(8) . ?
Ag19 Ag2B 2.9853(8) . ?
Ag19 Ag87 2.9898(8) . ?
Ag19 Ag55 2.9959(8) . ?
Ag19 Ag31 3.0578(8) . ?
Ag20 Ag47 2.8348(8) . ?
Ag20 Ag61 2.8364(8) . ?
Ag20 Ag1K 2.8443(8) . ?
Ag20 Ag88 2.8471(8) . ?
Ag20 Ag27 2.8607(8) . ?
Ag20 Ag95 2.8822(8) . ?
Ag20 Ag1B 2.8950(8) . ?
Ag20 Ag48 2.8995(8) . ?
Ag20 Ag77 2.9007(8) . ?
Ag21 S39 2.6008(18) . ?
Ag21 Ag1A 2.7831(8) . ?
Ag21 Ag58 2.8196(8) . ?
Ag21 Ag29 2.8397(7) . ?
Ag21 Ag74 2.8467(8) . ?
Ag21 Ag97 2.8630(7) 2_665 ?
Ag21 Ag83 2.8726(8) . ?
Ag21 Ag65 2.8774(7) . ?
Ag21 Ag24 2.9006(8) . ?
Ag21 Ag63 2.9504(8) . ?
Ag22 Ag24 2.8016(8) . ?
Ag22 Ag1O 2.8416(8) . ?
Ag22 Ag98 2.8625(8) . ?
Ag22 Ag1Z 2.8632(9) 2_665 ?
Ag22 Ag47 2.8893(9) . ?
Ag22 Ag92 2.9017(8) . ?
Ag22 Ag65 2.9086(9) . ?
Ag22 Ag75 2.9134(8) 2_665 ?
Ag22 Ag94 2.9383(9) 2_665 ?
Ag22 Ag69 3.0402(9) . ?
Ag23 Ag1Q 2.8590(8) . ?
Ag23 Ag80 2.8803(8) . ?
Ag23 Ag1F 2.8812(7) . ?
Ag23 Ag75 2.8921(8) . ?
Ag23 Ag98 2.8925(8) 2_665 ?
Ag23 Ag35 2.9209(8) . ?
Ag23 Ag30 2.9317(8) . ?
Ag23 Ag1G 2.9436(8) . ?
Ag23 Ag1M 2.9465(8) . ?
Ag23 Ag25 2.9509(8) 2_665 ?
Ag23 Ag1S 2.9719(8) . ?
Ag23 Ag99 3.0171(8) . ?
Ag24 Ag1U 2.8127(8) . ?
Ag24 Ag58 2.8326(8) . ?
Ag24 Ag69 2.8408(8) . ?
Ag24 Ag65 2.8717(8) . ?
Ag24 Ag1O 2.8935(8) . ?
Ag24 Ag43 2.8963(8) . ?
Ag24 Ag94 2.9187(8) 2_665 ?
Ag24 Ag1A 2.9801(8) . ?
Ag24 Ag63 2.9921(8) . ?
Ag25 Ag30 2.8326(8) 2_665 ?
Ag25 Ag70 2.8518(8) . ?
Ag25 Ag1Z 2.8758(8) 2_665 ?
Ag25 Ag33 2.8818(9) . ?
Ag25 Ag45 2.8849(8) . ?
Ag25 Ag92 2.8898(8) . ?
Ag25 Ag98 2.8903(8) . ?
Ag25 Ag80 2.8907(8) 2_665 ?
Ag25 Ag1H 2.9286(8) . ?
Ag25 Ag75 2.9330(9) 2_665 ?
Ag26 S12 2.4448(19) . ?
Ag26 S1 2.5512(10) . ?
Ag26 S22 2.5731(17) 2_665 ?
Ag26 Ag72 2.9374(8) . ?
Ag26 Ag2B 2.9378(8) . ?
Ag26 Ag1W 2.9560(7) . ?
Ag26 Ag79 2.9913(9) 2_665 ?
Ag26 Ag1W 3.0513(8) 2_665 ?
Ag26 Ag67 3.1100(8) 2_665 ?
Ag27 Ag73 2.8210(8) . ?
Ag27 Ag77 2.8245(8) . ?
Ag27 Ag95 2.8550(8) . ?
Ag27 Ag49 2.8611(8) . ?
Ag27 Ag66 2.8619(8) . ?
Ag27 Ag93 2.8913(8) . ?
Ag27 Ag76 2.9046(8) . ?
Ag27 Ag61 2.9173(8) . ?
Ag27 Ag51 2.9258(8) . ?
Ag27 Ag53 2.9680(8) . ?
Ag28 S22 2.7699(19) . ?
Ag28 Ag83 2.8421(9) . ?
Ag28 S16 2.9049(19) . ?
Ag28 Ag54 2.9274(8) . ?
Ag28 Ag79 2.9935(8) . ?
Ag28 Ag67 3.0076(8) . ?
Ag28 Ag2D 3.0375(8) . ?
Ag28 Ag2B 3.1019(8) 2_665 ?
Ag29 S23 2.5707(19) . ?
Ag29 S13 2.7291(19) . ?
Ag29 Ag83 2.8114(9) . ?
Ag29 Ag2D 2.8980(8) . ?
Ag29 Ag1E 2.9342(8) . ?
Ag29 Ag58 2.9364(8) . ?
Ag29 Ag74 3.2894(8) . ?
Ag30 Ag80 2.7742(8) . ?
Ag30 S42 2.8295(18) . ?
Ag30 Ag33 2.8878(8) 2_665 ?
Ag30 Ag36 2.9736(8) 2_665 ?
Ag30 Ag1M 2.9795(8) . ?
Ag30 Ag1S 3.0329(8) . ?
Ag30 Ag70 3.0869(8) 2_665 ?
Ag31 S9 2.484(2) . ?
Ag31 S36 2.5017(18) . ?
Ag31 S18 2.6616(19) . ?
Ag31 Ag87 2.9483(8) . ?
Ag31 Ag55 2.9537(8) . ?
Ag31 Ag1X 3.0144(8) . ?
Ag31 Ag84 3.0234(8) . ?
Ag32 Ag85 2.8082(8) . ?
Ag32 Ag1B 2.8138(8) . ?
Ag32 Ag47 2.8431(8) . ?
Ag32 Ag69 2.8434(8) . ?
Ag32 Ag39 2.8454(8) . ?
Ag32 Ag59 2.8461(8) . ?
Ag32 Ag1O 2.8706(8) . ?
Ag32 Ag2A 2.8885(8) . ?
Ag32 Ag2C 2.8990(8) . ?
Ag32 Ag96 2.9345(7) . ?
Ag32 Ag92 2.9452(8) . ?
Ag33 Ag44 2.8579(8) 2_665 ?
Ag33 Ag1H 2.8599(8) 2_665 ?
Ag33 Ag1D 2.8617(8) 2_665 ?
Ag33 Ag1H 2.9248(8) . ?
Ag33 Ag1C 2.9347(8) 2_665 ?
Ag33 Ag36 2.9448(8) . ?
Ag33 Ag80 2.9624(8) 2_665 ?
Ag34 S7 2.6418(19) . ?
Ag34 S6 2.6930(18) . ?
Ag34 S26 2.845(2) . ?
Ag34 Ag1Q 2.8958(8) . ?
Ag34 Ag55 2.9127(8) . ?
Ag34 Ag1F 2.9533(8) . ?
Ag34 Ag94 2.9992(8) . ?
Ag34 Ag97 3.0530(8) . ?
Ag34 Ag1A 3.1025(8) 2_665 ?
Ag35 Ag1G 2.7990(8) . ?
Ag35 Ag1L 2.8058(8) . ?
Ag35 Ag99 2.8184(7) . ?
Ag35 Ag56 2.8465(8) . ?
Ag35 Ag86 2.8622(8) . ?
Ag35 Ag62 2.8710(9) . ?
Ag35 Ag80 2.8985(8) . ?
Ag35 Ag89 2.9031(8) . ?
Ag35 Ag1M 2.9995(8) . ?
Ag36 S15 2.4247(19) 2_665 ?
Ag36 S40 2.6308(19) . ?
Ag36 S42 2.7439(18) 2_665 ?
Ag36 Ag1H 2.9847(8) . ?
Ag36 Ag70 2.9953(8) . ?
Ag36 Ag1P 3.0467(8) . ?
Ag37 S43 2.351(2) . ?
Ag37 S17 2.542(2) . ?
Ag37 S18 2.6479(18) . ?
Ag37 Ag1N 2.8595(8) . ?
Ag37 Ag81 2.9379(9) . ?
Ag37 Ag84 2.9925(8) . ?
Ag37 Ag1X 3.0508(8) . ?
Ag37 Ag41 3.0659(8) . ?
Ag38 S4 2.3327(18) . ?
Ag38 S30 2.799(2) . ?
Ag38 Ag1R 2.8434(8) . ?
Ag38 Ag1Y 2.8587(9) . ?
Ag38 Ag95 2.8662(8) . ?
Ag38 Ag1L 2.9465(8) . ?
Ag38 S35 2.9520(19) . ?
Ag38 Ag1V 2.9662(8) . ?
Ag38 Ag52 2.9868(7) . ?
Ag38 Ag40 3.2782(9) . ?
Ag39 S32 2.4775(18) . ?
Ag39 S3 2.6030(19) . ?
Ag39 Ag1B 2.8532(7) . ?
Ag39 Ag69 2.9202(8) . ?
Ag39 Ag96 2.9266(8) . ?
Ag39 Ag50 2.9507(8) . ?
Ag39 S2 2.9594(18) . ?
Ag39 Ag2A 2.9836(8) . ?
Ag39 Ag1J 3.2418(8) . ?
Ag40 S4 2.3504(19) . ?
Ag40 S41 2.769(2) . ?
Ag40 Ag48 2.8622(8) . ?
Ag40 Ag56 2.8714(8) . ?
Ag40 Ag57 2.9131(8) . ?
Ag40 S34 2.9268(19) . ?
Ag40 Ag1L 2.9473(8) . ?
Ag40 Ag52 3.0304(8) . ?
Ag40 Ag86 3.1521(8) . ?
Ag41 S35 2.4036(19) . ?
Ag41 S18 2.536(2) . ?
Ag41 Ag84 2.9022(8) . ?
Ag41 Ag1Y 3.0405(8) . ?
Ag41 Ag1R 3.1213(8) . ?
Ag42 S24 2.4227(19) . ?
Ag42 S20 2.4877(17) . ?
Ag42 S21 2.5652(19) . ?
Ag42 Ag85 2.8073(8) . ?
Ag42 Ag96 3.1185(8) . ?
Ag43 S10 2.5993(19) . ?
Ag43 S32 2.6101(18) . ?
Ag43 S20 2.7910(18) . ?
Ag43 Ag1O 2.8259(8) . ?
Ag43 Ag96 2.8355(8) . ?
Ag43 Ag63 2.9828(9) . ?
Ag43 Ag1U 3.2458(8) . ?
Ag43 Ag69 3.3771(8) . ?
Ag44 Ag80 2.8175(8) . ?
Ag44 Ag60 2.8188(8) . ?
Ag44 Ag1C 2.8230(8) . ?
Ag44 Ag1D 2.8336(8) . ?
Ag44 Ag59 2.8551(8) . ?
Ag44 Ag2C 2.8934(8) . ?
Ag44 Ag78 2.9000(8) . ?
Ag44 Ag56 2.9192(8) . ?
Ag45 Ag1D 2.8401(8) 2_665 ?
Ag45 Ag80 2.8501(8) 2_665 ?
Ag45 Ag75 2.8682(8) 2_665 ?
Ag45 Ag1Z 2.8788(8) 2_665 ?
Ag45 Ag1Z 2.8927(7) . ?
Ag45 Ag1G 2.9026(8) 2_665 ?
Ag45 Ag88 2.9258(8) 2_665 ?
Ag46 Ag1W 2.7733(8) . ?
Ag46 Ag79 2.8228(8) . ?
Ag46 Ag1N 2.8486(8) . ?
Ag46 Ag61 2.8665(8) . ?
Ag46 Ag91 2.8671(8) . ?
Ag46 Ag66 2.9351(8) . ?
Ag46 Ag72 3.0074(8) . ?
Ag47 Ag1D 2.8471(7) . ?
Ag47 Ag92 2.8811(8) . ?
Ag47 Ag88 2.8831(8) . ?
Ag47 Ag1B 2.9188(8) . ?
Ag47 Ag1Z 2.9329(8) 2_665 ?
Ag47 Ag2C 2.9469(8) . ?
Ag47 Ag69 2.9845(8) . ?
Ag48 Ag57 2.8249(8) . ?
Ag48 Ag56 2.8256(8) . ?
Ag48 Ag1L 2.8552(7) . ?
Ag48 Ag77 2.8660(8) . ?
Ag48 Ag2C 2.8778(8) . ?
Ag48 Ag1B 2.9064(8) . ?
Ag48 Ag88 2.9218(8) . ?
Ag48 Ag52 2.9459(8) . ?
Ag48 Ag95 2.9477(9) . ?
Ag49 S17 2.4938(18) . ?
Ag49 S27 2.6992(17) . ?
Ag49 Ag66 2.8613(8) . ?
Ag49 Ag81 2.9252(8) . ?
Ag49 Ag76 2.9310(8) . ?
Ag49 Ag53 2.9457(8) . ?
Ag49 S11 2.9552(18) . ?
Ag49 Ag93 2.9691(8) . ?
Ag49 Ag1Y 3.1483(8) . ?
Ag50 S2 2.4420(19) . ?
Ag50 S14 2.573(2) . ?
Ag50 Cl1 2.8337(18) . ?
Ag50 Ag77 2.8535(8) . ?
Ag50 Ag1B 2.9650(8) . ?
Ag50 Ag1J 3.0255(8) . ?
Ag50 Ag51 3.0862(8) . ?
Ag51 S27 2.4139(18) . ?
Ag51 S14 2.6476(17) . ?
Ag51 Ag77 2.8196(8) . ?
Ag51 Cl1 2.900(2) . ?
Ag51 Ag1E 2.9468(8) . ?
Ag51 Ag93 3.0638(9) . ?
Ag51 Ag53 3.1118(8) . ?
Ag52 S30 2.6708(19) . ?
Ag52 S34 2.715(2) . ?
Ag52 Cl1 2.787(2) . ?
Ag52 Ag77 2.8544(8) . ?
Ag52 Ag95 2.9832(8) . ?
Ag52 Ag53 3.0682(9) . ?
Ag53 S27 2.280(2) . ?
Ag53 S30 2.5611(19) . ?
Ag53 Ag77 2.8485(8) . ?
Ag53 Cl1 2.9015(18) . ?
Ag53 Ag95 2.9048(8) . ?
Ag53 Ag1Y 3.0099(8) . ?
Ag54 Ag79 2.8574(8) . ?
Ag54 Ag90 2.8642(9) . ?
Ag54 Ag97 2.8814(7) 2_665 ?
Ag54 Ag87 2.8888(8) 2_665 ?
Ag54 Ag83 2.8928(8) . ?
Ag54 Ag2B 2.9373(8) 2_665 ?
Ag54 Ag65 2.9526(8) . ?
Ag55 S26 2.7086(18) . ?
Ag55 Ag1T 2.8096(7) . ?
Ag55 Ag90 2.8334(8) 2_665 ?
Ag55 Ag1Q 2.8778(8) . ?
Ag55 Ag87 2.9115(8) . ?
Ag55 Ag97 3.0700(8) . ?
Ag56 Ag88 2.8440(8) . ?
Ag56 Ag2C 2.8641(8) . ?
Ag56 Ag57 2.8710(8) . ?
Ag56 Ag1L 2.9013(8) . ?
Ag56 Ag80 2.9287(8) . ?
Ag56 Ag78 2.9452(9) . ?
Ag56 Ag86 3.2298(8) . ?
Ag57 S37 2.492(2) . ?
Ag57 S34 2.716(2) . ?
Ag57 Ag2C 2.9016(8) . ?
Ag57 Ag78 2.9780(8) . ?
Ag57 Ag2A 3.1075(8) . ?
Ag58 Ag73 2.8423(8) . ?
Ag58 Ag1E 2.8438(8) . ?
Ag58 Ag1J 2.8597(8) . ?
Ag58 Ag83 2.8746(9) . ?
Ag58 Ag65 2.9343(9) . ?
Ag58 Ag69 2.9429(8) . ?
Ag58 Ag63 3.3598(8) . ?
Ag59 Ag1D 2.8067(8) . ?
Ag59 Ag2C 2.8078(8) . ?
Ag59 Ag1C 2.8350(9) . ?
Ag59 Ag85 2.8775(8) . ?
Ag59 Ag92 2.8952(8) . ?
Ag59 Ag1H 2.9200(8) . ?
Ag59 Ag60 2.9267(8) . ?
Ag59 Ag82 2.9638(8) . ?
Ag59 Ag1P 3.0365(8) . ?
Ag60 S37 2.519(2) . ?
Ag60 S33 2.6245(19) . ?
Ag60 S29 2.7228(18) . ?
Ag60 Ag78 2.9359(8) . ?
Ag60 Ag82 3.0333(9) . ?
Ag60 Ag1C 3.0776(8) . ?
Ag61 Ag66 2.8523(9) . ?
Ag61 Ag1K 2.8654(8) . ?
Ag61 Ag76 2.9387(8) . ?
Ag61 Ag73 2.9563(8) . ?
Ag62 Ag89 2.7900(8) . ?
Ag62 Ag1T 2.8282(9) . ?
Ag62 Ag99 2.8591(8) . ?
Ag62 Ag1G 2.8650(9) . ?
Ag62 Ag1Q 2.8841(8) . ?
Ag62 Ag1L 2.8882(8) . ?
Ag62 Ag1V 2.8930(8) . ?
Ag62 Ag1R 2.8981(9) . ?
Ag62 Ag68 3.3364(8) . ?
Ag63 S23 2.292(2) . ?
Ag63 S10 2.5096(18) . ?
Ag63 Ag1J 3.2025(8) . ?
Ag64 S12 2.2307(18) . ?
Ag64 S8 2.3512(19) . ?
Ag64 Ag91 2.7429(7) . ?
Ag64 S43 2.8891(19) . ?
Ag64 Ag81 3.3747(9) . ?
Ag65 Ag97 2.7662(7) 2_665 ?
Ag65 Ag83 2.7936(9) . ?
Ag65 Ag94 2.8723(8) 2_665 ?
Ag65 Ag90 2.8957(9) . ?
Ag66 Ag91 2.7738(8) . ?
Ag66 Ag93 2.8500(8) . ?
Ag66 Ag76 2.8622(8) . ?
Ag66 Ag1N 2.8974(8) . ?
Ag66 Ag73 2.9222(8) . ?
Ag66 Ag81 2.9409(9) . ?
Ag67 S22 2.5522(19) . ?
Ag67 S8 2.6441(19) . ?
Ag67 Ag91 2.7859(8) . ?
Ag67 Ag79 2.9638(8) . ?
Ag67 Ag1W 2.9668(7) . ?
Ag68 S28 2.4086(19) . ?
Ag68 S6 2.4541(19) . ?
Ag68 S36 2.554(2) . ?
Ag68 Ag1V 3.1255(8) . ?
Ag69 Ag1O 2.8497(8) . ?
Ag69 Ag1B 2.8741(8) . ?
Ag69 Ag1J 2.8783(8) . ?
Ag70 Ag92 2.7935(8) . ?
Ag70 S42 2.7942(19) 2_665 ?
Ag70 Ag1H 2.9087(8) . ?
Ag70 Ag85 2.9138(9) . ?
Ag70 Ag1P 2.9214(8) . ?
Ag70 Ag98 2.9248(8) . ?
Ag70 Ag1S 2.9674(8) 2_665 ?
Ag71 S15 2.3886(17) . ?
Ag71 S25 2.4427(18) . ?
Ag71 S33 2.490(2) . ?
Ag71 Ag78 3.3507(8) . ?
Ag72 Ag87 2.8295(8) . ?
Ag72 Ag1N 2.8885(8) . ?
Ag72 Ag1W 2.8904(8) . ?
Ag72 Ag79 2.8958(8) 2_665 ?
Ag72 Ag2B 2.8982(8) . ?
Ag72 Ag1X 2.9338(8) . ?
Ag73 Ag93 2.8626(8) . ?
Ag73 Ag83 2.8700(9) . ?
Ag73 Ag1E 2.9256(8) . ?
Ag74 S16 2.387(2) . ?
Ag74 S39 2.4240(18) . ?
Ag74 S13 2.6598(18) . ?
Ag75 Ag98 2.8490(8) 2_665 ?
Ag75 Ag1Z 2.8866(8) . ?
Ag75 Ag1Q 2.8918(8) . ?
Ag75 Ag94 2.8958(8) . ?
Ag75 Ag90 2.9219(9) 2_665 ?
Ag75 Ag1G 2.9254(8) . ?
Ag76 Ag95 2.8015(8) . ?
Ag76 Ag84 2.8452(8) . ?
Ag76 Ag1R 2.8754(8) . ?
Ag76 Ag1Y 2.8964(8) . ?
Ag76 Ag1N 2.8996(8) . ?
Ag76 Ag1K 2.9418(9) . ?
Ag77 Cl1 2.096(2) . ?
Ag77 Ag1B 2.8463(8) . ?
Ag77 Ag95 2.8562(8) . ?
Ag78 S41 2.3196(18) . ?
Ag78 S33 2.463(2) . ?
Ag79 Ag2B 2.8970(8) 2_665 ?
Ag79 Ag1W 2.9185(8) . ?
Ag80 Ag1D 2.8824(8) . ?
Ag80 Ag88 2.8827(8) . ?
Ag80 Ag1G 2.9150(8) . ?
Ag81 S43 2.416(2) . ?
Ag81 S11 2.4999(18) . ?
Ag81 Ag91 2.8605(8) . ?
Ag81 Ag1N 2.8787(9) . ?
Ag82 S3 2.5293(19) . ?
Ag82 S29 2.662(2) . ?
Ag82 Ag85 2.9336(9) . ?
Ag82 Ag2A 3.2202(9) . ?
Ag83 Ag2D 2.8642(8) . ?
Ag84 Ag1X 2.8151(8) . ?
Ag84 Ag1N 2.8564(8) . ?
Ag84 Ag1R 2.8601(8) . ?
Ag84 Ag87 2.8743(8) . ?
Ag84 Ag1T 2.8752(8) . ?
Ag85 S21 2.6298(18) . ?
Ag85 Ag1P 2.7622(9) . ?
Ag85 Ag96 2.8230(9) . ?
Ag85 Ag92 2.8773(8) . ?
Ag85 Ag1O 2.8962(9) . ?
Ag86 S41 2.2524(18) . ?
Ag86 S38 2.7151(18) . ?
Ag86 Ag89 2.9861(9) . ?
Ag87 Ag1T 2.8600(9) . ?
Ag87 Ag2B 2.8945(8) . ?
Ag87 Ag90 2.9328(8) 2_665 ?
Ag87 Ag1X 2.9778(8) . ?
Ag88 Ag1G 2.8384(9) . ?
Ag88 Ag1K 2.8787(9) . ?
Ag88 Ag1D 2.8866(8) . ?
Ag88 Ag2C 2.9550(8) . ?
Ag88 Ag1L 2.9655(8) . ?
Ag89 S4 2.2956(19) . ?
Ag89 S38 2.787(2) . ?
Ag89 S28 2.8009(19) . ?
Ag89 Ag1V 2.9340(8) . ?
Ag89 Ag99 3.1073(8) . ?
Ag90 Ag97 2.8493(7) 2_665 ?
Ag90 Ag1T 2.8777(8) 2_665 ?
Ag90 Ag1Q 2.8832(8) 2_665 ?
Ag90 Ag94 2.9266(8) 2_665 ?
Ag91 S8 2.674(2) . ?
Ag91 Ag1N 2.8556(8) . ?
Ag91 Ag1W 2.8759(8) . ?
Ag92 Ag1O 2.8278(8) . ?
Ag92 Ag1Z 2.8369(8) 2_665 ?
Ag92 Ag1H 2.8383(8) . ?
Ag92 Ag1D 2.8981(8) . ?
Ag92 Ag98 2.9846(8) . ?
Ag93 S19 2.5002(18) . ?
Ag93 S11 2.8045(17) . ?
Ag93 S27 2.9215(18) . ?
Ag93 Ag1E 3.1686(8) . ?
Ag94 Ag98 2.8440(8) 2_665 ?
Ag94 Ag97 2.9040(8) . ?
Ag94 Ag1F 2.9067(8) . ?
Ag94 Ag1Q 2.9137(8) . ?
Ag94 Ag1A 2.9200(8) 2_665 ?
Ag94 Ag1U 3.0059(9) 2_665 ?
Ag95 Ag1Y 2.8292(8) . ?
Ag95 Ag1R 2.8480(8) . ?
Ag95 Ag1L 2.9310(8) . ?
Ag95 Ag1K 2.9325(9) . ?
Ag96 S3 2.2416(18) . ?
Ag96 S20 2.5869(17) . ?
Ag96 Ag1O 2.8089(8) . ?
Ag97 S26 2.6997(19) . ?
Ag97 Ag1A 2.9118(7) 2_665 ?
Ag98 Ag1S 2.9113(8) 2_665 ?
Ag98 Ag1O 2.9230(8) . ?
Ag98 Ag1F 2.9272(8) 2_665 ?
Ag98 Ag1U 2.9566(8) . ?
Ag99 S6 2.5513(18) . ?
Ag99 S31 2.774(2) . ?
Ag99 Ag1Q 2.9758(8) . ?
Ag99 Ag1M 2.9875(8) . ?
Ag99 Ag1F 3.1225(8) . ?
Ag1A S7 2.5750(19) 2_665 ?
Ag1A S39 2.6132(19) . ?
Ag1A S10 2.8400(19) . ?
Ag1A Ag1U 3.0148(8) . ?
Ag2A S37 2.630(2) . ?
Ag2A S3 2.6437(19) . ?
Ag2A Ag2C 2.8990(8) . ?
Ag2A Ag1B 2.9399(8) . ?
Ag1B Ag2C 2.8346(8) . ?
Ag2B S22 2.574(2) 2_665 ?
Ag2B S9 2.6479(18) . ?
Ag2B Ag1X 3.0624(8) . ?
Ag1C S15 2.4865(19) . ?
Ag1C S40 2.776(2) . ?
Ag1C S29 2.8136(18) . ?
Ag1C Ag1H 3.0146(8) . ?
Ag1C Ag1P 3.0812(8) . ?
Ag2C Ag1D 2.9902(8) . ?
Ag1D Ag1Z 2.8849(8) 2_665 ?
Ag1D Ag1H 2.9319(8) . ?
Ag2D S5 2.5770(19) . ?
Ag2D S19 2.6779(18) . ?
Ag2D S13 2.7754(17) . ?
Ag1E S19 2.289(2) . ?
Ag1E Ag1J 2.9451(8) . ?
Ag1F S7 2.7245(19) . ?
Ag1F S31 2.7250(19) . ?
Ag1F Ag1Q 2.9193(8) . ?
Ag1F Ag1S 2.9433(8) . ?
Ag1F Ag1U 3.1621(8) 2_665 ?
Ag1G Ag1K 2.8780(9) . ?
Ag1G Ag1T 2.8814(8) . ?
Ag1G Ag1Q 2.8861(8) . ?
Ag1G Ag1L 2.9994(8) . ?
Ag1H Ag1P 2.9609(8) . ?
Ag1J S32 2.4048(19) . ?
Ag1J S23 2.8341(18) . ?
Ag1K Ag1R 2.8551(8) . ?
Ag1K Ag1T 2.8987(8) . ?
Ag1K Ag1L 2.9778(8) . ?
Ag1L Ag1R 2.8715(8) . ?
Ag1M S25 2.5965(19) . ?
Ag1M S31 2.6341(19) . ?
Ag1M S38 2.8858(19) . ?
Ag1M Ag1S 3.0841(8) . ?
Ag1N Ag1X 2.8825(8) . ?
Ag1O Ag1U 2.8562(8) . ?
Ag1P S21 2.5432(18) . ?
Ag1P S40 2.555(2) . ?
Ag1P S29 2.6501(19) . ?
Ag1Q Ag1T 2.9436(8) . ?
Ag1R Ag1Y 2.8527(8) . ?
Ag1R Ag1T 2.9472(8) . ?
Ag1R Ag1V 2.9661(8) . ?
Ag1S S24 2.646(2) 2_665 ?
Ag1S S31 2.804(2) . ?
Ag1S S42 2.8073(19) . ?
Ag1U S24 2.580(2) . ?
Ag1U S10 2.8620(18) . ?
Ag1U S7 2.8846(17) 2_665 ?
Ag1V S35 2.340(2) . ?
Ag1V S28 2.7386(19) . ?
Ag1W S1 2.478(2) . ?
Ag1W Ag1W 3.1705(11) 2_665 ?
Ag1X S12 2.5774(19) . ?
Ag1X S9 2.8389(18) . ?
Ag1Y S17 2.694(2) . ?
Ag1Y S30 2.7923(19) . ?
Ag1Y S35 2.9352(18) . ?
C1 C2 1.396(9) 2_665 ?
C1 C2 1.396(9) . ?
C1 S1 1.837(11) . ?
C2 C3 1.406(10) . ?
C2 H2A 0.9603 . ?
C3 C4 1.409(8) . ?
C3 H3A 0.9602 . ?
C4 C7 1.506(14) . ?
C7 C8 1.472(14) 2_665 ?
C7 C8 1.472(14) . ?
C7 C9 1.499(14) 2_665 ?
C7 C9 1.499(14) . ?
C7 C10 1.525(16) 2_665 ?
C7 C10 1.525(16) . ?
C8 C9 1.354(19) 2_665 ?
C8 C10 1.44(2) 2_665 ?
C8 H8A 0.9601 . ?
C8 H8B 0.9600 . ?
C8 H8C 0.9602 . ?
C9 C10 1.47(2) 2_665 ?
C9 H9A 0.9600 . ?
C9 H9B 0.9598 . ?
C9 H9C 0.9598 . ?
C10 H10J 0.9599 . ?
C10 H10K 0.9598 . ?
C10 H10L 0.9598 . ?
C11 C16 1.393(10) . ?
C11 C12 1.413(9) . ?
C11 S2 1.814(7) . ?
C12 C13 1.380(10) . ?
C12 H12 0.9500 . ?
C13 C14 1.377(10) . ?
C13 H13 0.9500 . ?
C14 C15 1.384(10) . ?
C14 C17 1.539(10) . ?
C15 C16 1.394(10) . ?
C15 H15 0.9500 . ?
C16 H16 0.9500 . ?
C17 C18 1.515(10) . ?
C17 C20 1.535(10) . ?
C17 C19 1.539(10) . ?
C18 H18A 0.9800 . ?
C18 H18B 0.9800 . ?
C18 H18C 0.9800 . ?
C19 H19A 0.9800 . ?
C19 H19B 0.9800 . ?
C19 H19C 0.9800 . ?
C19 H19D 0.9800 . ?
C19 H19E 0.9800 . ?
C19 H19F 0.9800 . ?
C20 H20A 0.9800 . ?
C20 H20B 0.9800 . ?
C20 H20C 0.9800 . ?
C21 C26 1.377(10) . ?
C21 C22 1.394(10) . ?
C21 S3 1.845(7) . ?
C22 C23 1.398(10) . ?
C22 H22 0.9500 . ?
C23 C24 1.391(10) . ?
C23 H23 0.9500 . ?
C24 C25 1.360(10) . ?
C24 C27 1.495(10) . ?
C25 C26 1.418(10) . ?
C25 H25 0.9500 . ?
C26 H26 0.9500 . ?
C27 C29 1.534(10) . ?
C27 C28 1.537(9) . ?
C27 C30 1.545(10) . ?
C28 H28A 0.9800 . ?
C28 H28B 0.9800 . ?
C28 H28C 0.9800 . ?
C29 H29A 0.9800 . ?
C29 H29B 0.9800 . ?
C29 H29C 0.9800 . ?
C30 H30A 0.9800 . ?
C30 H30B 0.9800 . ?
C30 H30C 0.9800 . ?
C31 C32 1.390(10) . ?
C31 C36 1.401(10) . ?
C31 S4 1.838(8) . ?
C32 C33 1.375(10) . ?
C32 H32 0.9500 . ?
C33 C34 1.404(11) . ?
C33 H33 0.9500 . ?
C34 C35 1.401(11) . ?
C34 C37 1.504(11) . ?
C35 C36 1.389(10) . ?
C35 H35 0.9500 . ?
C36 H36 0.9500 . ?
C37 C38 1.517(10) . ?
C37 C39 1.522(11) . ?
C37 C40 1.548(10) . ?
C38 H38A 0.9800 . ?
C38 H38B 0.9800 . ?
C38 H38C 0.9800 . ?
C39 H39A 0.9800 . ?
C39 H39B 0.9800 . ?
C39 H39C 0.9800 . ?
C40 H40A 0.9800 . ?
C40 H40B 0.9800 . ?
C40 H40C 0.9800 . ?
C41 C42 1.372(9) . ?
C41 C46 1.384(10) . ?
C41 S5 1.861(7) . ?
C42 C43 1.395(10) . ?
C42 H42 0.9500 . ?
C43 C44 1.394(10) . ?
C43 H43 0.9500 . ?
C44 C45 1.397(10) . ?
C44 C47 1.504(11) . ?
C45 C46 1.418(10) . ?
C45 H45 0.9500 . ?
C46 H46 0.9500 . ?
C47 C50 1.524(10) . ?
C47 C48 1.537(10) . ?
C47 C49 1.547(10) . ?
C48 H48A 0.9800 . ?
C48 H48B 0.9800 . ?
C48 H48C 0.9800 . ?
C49 H49A 0.9800 . ?
C49 H49B 0.9800 . ?
C49 H49C 0.9800 . ?
C50 H50A 0.9800 . ?
C50 H50B 0.9800 . ?
C50 H50C 0.9800 . ?
C50 H50D 0.9800 . ?
C50 H50E 0.9800 . ?
C50 H50F 0.9800 . ?
C51 C52 1.390(10) . ?
C51 C56 1.408(10) . ?
C51 S6 1.844(7) . ?
C52 C53 1.391(9) . ?
C52 H52 0.9500 . ?
C53 C54 1.393(10) . ?
C53 H53 0.9500 . ?
C54 C55 1.377(10) . ?
C54 C57 1.504(9) . ?
C55 C56 1.421(9) . ?
C55 H55 0.9500 . ?
C56 H56 0.9500 . ?
C57 C59 1.539(10) . ?
C57 C58 1.539(10) . ?
C57 C60 1.543(10) . ?
C58 H58A 0.9800 . ?
C58 H58B 0.9800 . ?
C58 H58C 0.9800 . ?
C59 H59A 0.9800 . ?
C59 H59B 0.9800 . ?
C59 H59C 0.9800 . ?
C60 H60A 0.9800 . ?
C60 H60B 0.9800 . ?
C60 H60C 0.9800 . ?
C61 C66 1.389(10) . ?
C61 C62 1.409(11) . ?
C61 S7 1.816(7) . ?
C62 C63 1.389(10) . ?
C62 H62 0.9500 . ?
C63 C64 1.396(10) . ?
C63 H63 0.9500 . ?
C64 C65 1.376(10) . ?
C64 C67 1.520(11) . ?
C65 C66 1.394(10) . ?
C65 H65 0.9500 . ?
C66 H66 0.9500 . ?
C67 C70 1.485(10) . ?
C67 C68 1.541(10) . ?
C67 C69 1.557(11) . ?
C68 H68A 0.9800 . ?
C68 H68B 0.9800 . ?
C68 H68C 0.9800 . ?
C68 H68D 0.9800 . ?
C68 H68E 0.9800 . ?
C68 H68F 0.9800 . ?
C69 H69A 0.9800 . ?
C69 H69B 0.9800 . ?
C69 H69C 0.9800 . ?
C69 H69D 0.9800 . ?
C69 H69E 0.9800 . ?
C69 H69F 0.9800 . ?
C70 H70A 0.9800 . ?
C70 H70B 0.9800 . ?
C70 H70C 0.9800 . ?
C71 C72 1.383(10) . ?
C71 C76 1.388(10) . ?
C71 S8 1.829(8) . ?
C72 C73 1.408(10) . ?
C72 H72 0.9500 . ?
C73 C74 1.376(10) . ?
C73 H73 0.9500 . ?
C74 C75 1.406(10) . ?
C74 C77 1.488(10) . ?
C75 C76 1.385(10) . ?
C75 H75 0.9500 . ?
C76 H76 0.9500 . ?
C77 C80 1.529(10) . ?
C77 C78 1.537(10) . ?
C77 C79 1.546(10) . ?
C78 H78A 0.9800 . ?
C78 H78B 0.9800 . ?
C78 H78C 0.9800 . ?
C79 H79A 0.9800 . ?
C79 H79B 0.9800 . ?
C79 H79C 0.9800 . ?
C80 H80A 0.9800 . ?
C80 H80B 0.9800 . ?
C80 H80C 0.9800 . ?
C81 C82 1.384(10) . ?
C81 C86 1.414(11) . ?
C81 S9 1.830(8) . ?
C82 C83 1.381(10) . ?
C82 H82 0.9500 . ?
C83 C84 1.397(10) . ?
C83 H83 0.9500 . ?
C84 C85 1.398(10) . ?
C84 C87 1.493(10) . ?
C85 C86 1.389(9) . ?
C85 H85 0.9500 . ?
C86 H86 0.9500 . ?
C87 C88 1.513(10) . ?
C87 C90 1.536(11) . ?
C87 C89 1.558(11) . ?
C88 H88A 0.9800 . ?
C88 H88B 0.9800 . ?
C88 H88C 0.9800 . ?
C89 H89A 0.9800 . ?
C89 H89B 0.9800 . ?
C89 H89C 0.9800 . ?
C89 H89D 0.9800 . ?
C89 H89E 0.9800 . ?
C89 H89F 0.9800 . ?
C90 H90A 0.9800 . ?
C90 H90B 0.9800 . ?
C90 H90C 0.9800 . ?
C91 C92 1.378(10) . ?
C91 C96 1.410(10) . ?
C91 S10 1.856(7) . ?
C92 C93 1.381(9) . ?
C92 H92 0.9500 . ?
C93 C94 1.370(10) . ?
C93 H93 0.9500 . ?
C94 C95 1.420(10) . ?
C94 C97 1.507(10) . ?
C95 C96 1.386(10) . ?
C95 H95 0.9500 . ?
C96 H96 0.9500 . ?
C97 C98 1.517(10) . ?
C97 C100 1.535(10) . ?
C97 C99 1.535(10) . ?
C98 H98A 0.9800 . ?
C98 H98B 0.9800 . ?
C98 H98C 0.9800 . ?
C99 H99A 0.9800 . ?
C99 H99B 0.9800 . ?
C99 H99C 0.9800 . ?
C100 H10A 0.9800 . ?
C100 H10B 0.9800 . ?
C100 H10C 0.9800 . ?
C101 C106 1.372(10) . ?
C101 C102 1.411(10) . ?
C101 S11 1.876(7) . ?
C102 C103 1.392(11) . ?
C102 H102 0.9500 . ?
C103 C104 1.407(10) . ?
C103 H103 0.9500 . ?
C104 C105 1.375(10) . ?
C104 C107 1.514(11) . ?
C105 C106 1.374(11) . ?
C105 H105 0.9500 . ?
C106 H106 0.9500 . ?
C107 C109 1.528(10) . ?
C107 C110 1.528(11) . ?
C107 C108 1.542(10) . ?
C108 H10D 0.9800 . ?
C108 H10E 0.9800 . ?
C108 H10F 0.9800 . ?
C108 H10G 0.9800 . ?
C108 H10H 0.9800 . ?
C108 H10I 0.9800 . ?
C109 H10X 0.9800 . ?
C109 H10Y 0.9800 . ?
C109 H10Z 0.9800 . ?
C110 H11A 0.9800 . ?
C110 H11B 0.9800 . ?
C110 H11C 0.9800 . ?
C111 C112 1.396(9) . ?
C111 C116 1.408(11) . ?
C111 S12 1.835(8) . ?
C112 C113 1.381(10) . ?
C112 H112 0.9500 . ?
C113 C114 1.395(11) . ?
C113 H113 0.9500 . ?
C114 C115 1.401(10) . ?
C114 C117 1.514(10) . ?
C115 C116 1.392(10) . ?
C115 H115 0.9500 . ?
C116 H116 0.9500 . ?
C117 C119 1.511(10) . ?
C117 C118 1.527(11) . ?
C117 C120 1.538(10) . ?
C118 H11D 0.9800 . ?
C118 H11E 0.9800 . ?
C118 H11F 0.9800 . ?
C119 H11G 0.9800 . ?
C119 H11H 0.9800 . ?
C119 H11I 0.9800 . ?
C120 H12A 0.9800 . ?
C120 H12B 0.9800 . ?
C120 H12C 0.9800 . ?
C121 C122 1.370(10) . ?
C121 C126 1.416(10) . ?
C121 S13 1.838(8) . ?
C122 C123 1.401(10) . ?
C122 H122 0.9500 . ?
C123 C124 1.404(11) . ?
C123 H123 0.9500 . ?
C124 C125 1.370(10) . ?
C124 C127 1.503(10) . ?
C125 C126 1.397(10) . ?
C125 H125 0.9500 . ?
C126 H126 0.9500 . ?
C127 C129 1.514(11) . ?
C127 C128 1.530(10) . ?
C127 C130 1.535(11) . ?
C128 H12D 0.9800 . ?
C128 H12E 0.9800 . ?
C128 H12F 0.9800 . ?
C129 H12G 0.9800 . ?
C129 H12H 0.9800 . ?
C129 H12I 0.9800 . ?
C130 H13A 0.9800 . ?
C130 H13B 0.9800 . ?
C130 H13C 0.9800 . ?
C130 H13D 0.9800 . ?
C130 H13E 0.9800 . ?
C130 H13F 0.9800 . ?
C131 C132 1.386(10) . ?
C131 C136 1.402(11) . ?
C131 S14 1.593(8) . ?
C132 C133 1.383(10) . ?
C132 H132 0.9500 . ?
C133 C134 1.378(10) . ?
C133 H133 0.9500 . ?
C134 C135 1.390(10) . ?
C134 C137 1.504(11) . ?
C135 C136 1.386(11) . ?
C135 H135 0.9500 . ?
C136 H136 0.9500 . ?
C137 C139 1.535(10) . ?
C137 C140 1.548(10) . ?
C137 C138 1.559(10) . ?
C138 H13X 0.9800 . ?
C138 H13Y 0.9800 . ?
C138 H13Z 0.9800 . ?
C139 H13G 0.9800 . ?
C139 H13H 0.9800 . ?
C139 H13I 0.9800 . ?
C140 H14A 0.9800 . ?
C140 H14B 0.9800 . ?
C140 H14C 0.9800 . ?
C141 C142 1.399(10) . ?
C141 C146 1.410(11) . ?
C141 S15 1.837(8) . ?
C142 C143 1.376(10) . ?
C142 H142 0.9500 . ?
C143 C144 1.393(10) . ?
C143 H143 0.9500 . ?
C144 C145 1.380(10) . ?
C144 C147 1.519(11) . ?
C145 C146 1.395(10) . ?
C145 H145 0.9500 . ?
C146 H146 0.9500 . ?
C147 C149 1.512(10) . ?
C147 C150 1.543(10) . ?
C147 C148 1.544(10) . ?
C148 H14D 0.9800 . ?
C148 H14E 0.9800 . ?
C148 H14F 0.9800 . ?
C149 H14G 0.9800 . ?
C149 H14H 0.9800 . ?
C149 H14I 0.9800 . ?
C150 H15X 0.9800 . ?
C150 H15Y 0.9800 . ?
C150 H15Z 0.9800 . ?
C151 C156 1.383(10) . ?
C151 C152 1.395(10) . ?
C151 S16 1.882(7) . ?
C152 C153 1.380(10) . ?
C152 H152 0.9500 . ?
C153 C154 1.408(10) . ?
C153 H153 0.9500 . ?
C154 C155 1.376(10) . ?
C154 C157 1.541(10) . ?
C155 C156 1.371(10) . ?
C155 H155 0.9500 . ?
C156 H156 0.9500 . ?
C157 C160 1.519(10) . ?
C157 C158 1.536(10) . ?
C157 C159 1.542(10) . ?
C158 H15D 0.9800 . ?
C158 H15E 0.9800 . ?
C158 H15F 0.9800 . ?
C159 H15A 0.9800 . ?
C159 H15B 0.9800 . ?
C159 H15C 0.9800 . ?
C159 H15G 0.9800 . ?
C159 H15H 0.9800 . ?
C159 H15I 0.9800 . ?
C160 H16A 0.9800 . ?
C160 H16B 0.9800 . ?
C160 H16C 0.9800 . ?
C161 C162 1.378(9) . ?
C161 C166 1.401(10) . ?
C161 S17 1.840(8) . ?
C162 C163 1.372(10) . ?
C162 H162 0.9500 . ?
C163 C164 1.396(10) . ?
C163 H163 0.9500 . ?
C164 C165 1.397(9) . ?
C164 C167 1.490(10) . ?
C165 C166 1.406(11) . ?
C165 H165 0.9500 . ?
C166 H166 0.9500 . ?
C167 C169 1.513(9) . ?
C167 C170 1.535(10) . ?
C167 C168 1.536(10) . ?
C168 H16D 0.9800 . ?
C168 H16E 0.9800 . ?
C168 H16F 0.9800 . ?
C169 H16G 0.9800 . ?
C169 H16H 0.9800 . ?
C169 H16I 0.9800 . ?
C169 H16J 0.9800 . ?
C169 H16K 0.9800 . ?
C169 H16L 0.9800 . ?
C170 H17A 0.9800 . ?
C170 H17B 0.9800 . ?
C170 H17C 0.9800 . ?
C170 H17D 0.9800 . ?
C170 H17E 0.9800 . ?
C170 H17F 0.9800 . ?
C171 C172 1.385(10) . ?
C171 C176 1.392(10) . ?
C171 S18 1.832(7) . ?
C172 C173 1.391(10) . ?
C172 H172 0.9500 . ?
C173 C174 1.390(10) . ?
C173 H173 0.9500 . ?
C174 C175 1.378(11) . ?
C174 C177 1.502(11) . ?
C175 C176 1.391(10) . ?
C175 H175 0.9500 . ?
C176 H176 0.9500 . ?
C177 C179 1.531(11) . ?
C177 C178 1.535(10) . ?
C177 C180 1.551(10) . ?
C178 H17X 0.9800 . ?
C178 H17Y 0.9800 . ?
C178 H17Z 0.9800 . ?
C179 H17G 0.9800 . ?
C179 H17H 0.9800 . ?
C179 H17I 0.9800 . ?
C180 H18D 0.9800 . ?
C180 H18E 0.9800 . ?
C180 H18F 0.9800 . ?
C181 C186 1.376(10) . ?
C181 C182 1.411(10) . ?
C181 S19 1.849(7) . ?
C182 C183 1.375(10) . ?
C182 H182 0.9500 . ?
C183 C184 1.385(11) . ?
C183 H183 0.9500 . ?
C184 C185 1.405(10) . ?
C184 C187 1.526(10) . ?
C185 C186 1.381(10) . ?
C185 H185 0.9500 . ?
C186 H186 0.9500 . ?
C187 C189 1.500(10) . ?
C187 C188 1.513(10) . ?
C187 C190 1.560(10) . ?
C188 H18G 0.9800 . ?
C188 H18H 0.9800 . ?
C188 H18I 0.9800 . ?
C189 H18J 0.9800 . ?
C189 H18K 0.9800 . ?
C189 H18L 0.9800 . ?
C190 H19X 0.9800 . ?
C190 H19Y 0.9800 . ?
C190 H19Z 0.9800 . ?
C191 C192 1.392(10) . ?
C191 C196 1.397(10) . ?
C191 S20 1.850(7) . ?
C192 C193 1.421(10) . ?
C192 H192 0.9500 . ?
C193 C194 1.382(10) . ?
C193 H193 0.9500 . ?
C194 C195 1.371(10) . ?
C194 C197 1.476(11) . ?
C195 C196 1.399(10) . ?
C195 H195 0.9500 . ?
C196 H196 0.9500 . ?
C197 C198 1.513(11) . ?
C197 C200 1.537(10) . ?
C197 C199 1.557(10) . ?
C198 H19G 0.9800 . ?
C198 H19H 0.9800 . ?
C198 H19I 0.9800 . ?
C199 H19J 0.9800 . ?
C199 H19K 0.9800 . ?
C199 H19L 0.9800 . ?
C200 H20D 0.9800 . ?
C200 H20E 0.9800 . ?
C200 H20F 0.9800 . ?
C200 H20G 0.9800 . ?
C200 H20H 0.9800 . ?
C200 H20I 0.9800 . ?
C201 C206 1.394(10) . ?
C201 C202 1.401(10) . ?
C201 S21 1.846(8) . ?
C202 C203 1.413(10) . ?
C202 H202 0.9500 . ?
C203 C204 1.379(10) . ?
C203 H203 0.9500 . ?
C204 C205 1.396(10) . ?
C204 C207 1.495(11) . ?
C205 C206 1.399(10) . ?
C205 H205 0.9500 . ?
C206 H206 0.9500 . ?
C207 C208 1.526(10) . ?
C207 C210 1.530(11) . ?
C207 C209 1.532(10) . ?
C208 H20X 0.9800 . ?
C208 H20Y 0.9800 . ?
C208 H20Z 0.9800 . ?
C209 H20J 0.9800 . ?
C209 H20K 0.9800 . ?
C209 H20L 0.9800 . ?
C210 H21A 0.9800 . ?
C210 H21B 0.9800 . ?
C210 H21C 0.9800 . ?
C211 C216 1.375(10) . ?
C211 C212 1.393(11) . ?
C211 S22 1.855(8) . ?
C212 C213 1.403(11) . ?
C212 H212 0.9500 . ?
C213 C214 1.383(11) . ?
C213 H213 0.9500 . ?
C214 C215 1.398(10) . ?
C214 C217 1.497(12) . ?
C215 C216 1.383(10) . ?
C215 H215 0.9500 . ?
C216 H216 0.9500 . ?
C217 C220 1.503(11) . ?
C217 C218 1.512(11) . ?
C217 C219 1.537(12) . ?
C218 H21D 0.9800 . ?
C218 H21E 0.9800 . ?
C218 H21F 0.9800 . ?
C219 H21G 0.9800 . ?
C219 H21H 0.9800 . ?
C219 H21I 0.9800 . ?
C219 H21J 0.9800 . ?
C219 H21K 0.9800 . ?
C219 H21L 0.9800 . ?
C220 H22A 0.9800 . ?
C220 H22B 0.9800 . ?
C220 H22C 0.9800 . ?
C221 C226 1.397(11) . ?
C221 C222 1.415(11) . ?
C221 S23 1.856(9) . ?
C222 C223 1.358(10) . ?
C222 H222 0.9500 . ?
C223 C224 1.389(10) . ?
C223 H223 0.9500 . ?
C224 C225 1.392(10) . ?
C224 C227 1.497(11) . ?
C225 C226 1.392(10) . ?
C225 H225 0.9500 . ?
C226 H226 0.9500 . ?
C227 C228 1.520(10) . ?
C227 C230 1.532(10) . ?
C227 C229 1.550(10) . ?
C228 H22D 0.9800 . ?
C228 H22E 0.9800 . ?
C228 H22F 0.9800 . ?
C229 H22G 0.9800 . ?
C229 H22H 0.9800 . ?
C229 H22I 0.9800 . ?
C230 H23A 0.9800 . ?
C230 H23B 0.9800 . ?
C230 H23C 0.9800 . ?
C230 H23D 0.9800 . ?
C230 H23E 0.9800 . ?
C230 H23F 0.9800 . ?
C231 C232 1.397(10) . ?
C231 C236 1.413(10) . ?
C231 S24 1.839(7) . ?
C232 C233 1.402(9) . ?
C232 H232 0.9500 . ?
C233 C234 1.442(10) . ?
C233 H233 0.9500 . ?
C234 C235 1.364(10) . ?
C234 C237 1.496(10) . ?
C235 C236 1.373(10) . ?
C235 H235 0.9500 . ?
C236 H236 0.9500 . ?
C237 C239 1.508(10) . ?
C237 C238 1.542(10) . ?
C237 C240 1.551(11) . ?
C238 H23X 0.9800 . ?
C238 H23Y 0.9800 . ?
C238 H23Z 0.9800 . ?
C239 H23G 0.9800 . ?
C239 H23H 0.9800 . ?
C239 H23I 0.9800 . ?
C239 H23J 0.9800 . ?
C239 H23K 0.9800 . ?
C239 H23L 0.9800 . ?
C240 H24A 0.9800 . ?
C240 H24B 0.9800 . ?
C240 H24C 0.9800 . ?
C241 C242 1.379(10) . ?
C241 C246 1.409(11) . ?
C241 S25 1.852(8) . ?
C242 C243 1.407(10) . ?
C242 H242 0.9500 . ?
C243 C244 1.374(10) . ?
C243 H243 0.9500 . ?
C244 C245 1.375(10) . ?
C244 C247 1.481(10) . ?
C245 C246 1.402(10) . ?
C245 H245 0.9500 . ?
C246 H246 0.9500 . ?
C247 C249 1.514(10) . ?
C247 C248 1.537(10) . ?
C247 C250 1.553(10) . ?
C248 H24D 0.9800 . ?
C248 H24E 0.9800 . ?
C248 H24F 0.9800 . ?
C249 H24G 0.9800 . ?
C249 H24H 0.9800 . ?
C249 H24I 0.9800 . ?
C250 H25A 0.9800 . ?
C250 H25B 0.9800 . ?
C250 H25C 0.9800 . ?
C251 C252 1.395(10) . ?
C251 C256 1.398(10) . ?
C251 S26 1.845(7) . ?
C252 C253 1.378(10) . ?
C252 H252 0.9500 . ?
C253 C254 1.390(10) . ?
C253 H253 0.9500 . ?
C254 C255 1.381(11) . ?
C254 C257 1.503(11) . ?
C255 C256 1.397(9) . ?
C255 H255 0.9500 . ?
C256 H256 0.9500 . ?
C257 C259 1.515(10) . ?
C257 C258 1.530(10) . ?
C257 C260 1.536(10) . ?
C258 H25D 0.9800 . ?
C258 H25E 0.9800 . ?
C258 H25F 0.9800 . ?
C259 H25G 0.9800 . ?
C259 H25H 0.9800 . ?
C259 H25I 0.9800 . ?
C259 H25J 0.9800 . ?
C259 H25K 0.9800 . ?
C259 H25L 0.9800 . ?
C260 H26A 0.9800 . ?
C260 H26B 0.9800 . ?
C260 H26C 0.9800 . ?
C261 C266 1.398(11) . ?
C261 C262 1.418(10) . ?
C261 S27 1.845(8) . ?
C262 C263 1.392(10) . ?
C262 H262 0.9500 . ?
C263 C264 1.395(10) . ?
C263 H263 0.9500 . ?
C264 C265 1.399(11) . ?
C264 C267 1.501(10) . ?
C265 C266 1.377(11) . ?
C265 H265 0.9500 . ?
C266 H266 0.9500 . ?
C267 C270 1.522(10) . ?
C267 C268 1.534(10) . ?
C267 C269 1.557(10) . ?
C268 H26D 0.9800 . ?
C268 H26E 0.9800 . ?
C268 H26F 0.9800 . ?
C268 H26G 0.9800 . ?
C268 H26H 0.9800 . ?
C268 H26I 0.9800 . ?
C269 H26X 0.9800 . ?
C269 H26Y 0.9800 . ?
C269 H26Z 0.9800 . ?
C270 H27A 0.9800 . ?
C270 H27B 0.9800 . ?
C270 H27C 0.9800 . ?
C271 C276 1.382(10) . ?
C271 C272 1.413(10) . ?
C271 S28 1.846(8) . ?
C272 C273 1.402(10) . ?
C272 H272 0.9500 . ?
C273 C274 1.393(10) . ?
C273 H273 0.9500 . ?
C274 C275 1.390(10) . ?
C274 C277 1.504(10) . ?
C275 C276 1.382(9) . ?
C275 H275 0.9500 . ?
C276 H276 0.9500 . ?
C277 C278 1.528(10) . ?
C277 C279 1.530(10) . ?
C277 C280 1.545(10) . ?
C278 H27D 0.9800 . ?
C278 H27E 0.9800 . ?
C278 H27F 0.9800 . ?
C279 H27G 0.9800 . ?
C279 H27H 0.9800 . ?
C279 H27I 0.9800 . ?
C280 H28D 0.9800 . ?
C280 H28E 0.9800 . ?
C280 H28F 0.9800 . ?
C280 H28G 0.9800 . ?
C280 H28H 0.9800 . ?
C280 H28I 0.9800 . ?
C281 C282 1.397(10) . ?
C281 C286 1.400(10) . ?
C281 S29 1.843(8) . ?
C282 C283 1.394(10) . ?
C282 H282 0.9500 . ?
C283 C284 1.383(10) . ?
C283 H283 0.9500 . ?
C284 C285 1.400(11) . ?
C284 C287 1.498(11) . ?
C285 C286 1.383(10) . ?
C285 H285 0.9500 . ?
C286 H286 0.9500 . ?
C287 C290 1.505(11) . ?
C287 C289 1.530(10) . ?
C287 C288 1.558(10) . ?
C288 H28X 0.9800 . ?
C288 H28Y 0.9800 . ?
C288 H28Z 0.9800 . ?
C289 H28J 0.9800 . ?
C289 H28K 0.9800 . ?
C289 H28L 0.9800 . ?
C290 H29D 0.9800 . ?
C290 H29E 0.9800 . ?
C290 H29F 0.9800 . ?
C291 C292 1.382(10) . ?
C291 C296 1.393(10) . ?
C291 S30 1.871(8) . ?
C292 C293 1.388(10) . ?
C292 H292 0.9500 . ?
C293 C294 1.381(10) . ?
C293 H293 0.9500 . ?
C294 C295 1.367(10) . ?
C294 C297 1.518(11) . ?
C295 C296 1.394(10) . ?
C295 H295 0.9500 . ?
C296 H296 0.9500 . ?
C297 C300 1.531(11) . ?
C297 C299 1.535(10) . ?
C297 C298 1.545(12) . ?
C298 H29G 0.9800 . ?
C298 H29H 0.9800 . ?
C298 H29I 0.9800 . ?
C299 H29J 0.9800 . ?
C299 H29K 0.9800 . ?
C299 H29L 0.9800 . ?
C300 H30D 0.9800 . ?
C300 H30E 0.9800 . ?
C300 H30F 0.9800 . ?
C301 C306 1.377(11) . ?
C301 C302 1.381(10) . ?
C301 S31 1.847(8) . ?
C302 C303 1.389(11) . ?
C302 H302 0.9500 . ?
C303 C304 1.397(11) . ?
C303 H303 0.9500 . ?
C304 C305 1.397(11) . ?
C304 C307 1.505(12) . ?
C305 C306 1.407(11) . ?
C305 H305 0.9500 . ?
C306 H306 0.9500 . ?
C307 C310 1.502(11) . ?
C307 C309 1.530(11) . ?
C307 C308 1.551(11) . ?
C308 H30G 0.9800 . ?
C308 H30H 0.9800 . ?
C308 H30I 0.9800 . ?
C308 H30J 0.9800 . ?
C308 H30K 0.9800 . ?
C308 H30L 0.9800 . ?
C309 H30M 0.9800 . ?
C309 H30N 0.9800 . ?
C309 H30O 0.9800 . ?
C309 H30P 0.9800 . ?
C309 H30Q 0.9800 . ?
C309 H30R 0.9800 . ?
C310 H31A 0.9800 . ?
C310 H31B 0.9800 . ?
C310 H31C 0.9800 . ?
C310 H31D 0.9800 . ?
C310 H31E 0.9800 . ?
C310 H31F 0.9800 . ?
C311 C316 1.376(10) . ?
C311 C312 1.416(11) . ?
C311 S32 1.853(8) . ?
C312 C313 1.373(11) . ?
C312 H312 0.9500 . ?
C313 C314 1.394(11) . ?
C313 H313 0.9500 . ?
C314 C315 1.375(10) . ?
C314 C317 1.513(10) . ?
C315 C316 1.397(10) . ?
C315 H315 0.9500 . ?
C316 H316 0.9500 . ?
C317 C318 1.526(10) . ?
C317 C319 1.536(10) . ?
C317 C320 1.541(11) . ?
C318 H31X 0.9800 . ?
C318 H31Y 0.9800 . ?
C318 H31Z 0.9800 . ?
C319 H31G 0.9800 . ?
C319 H31H 0.9800 . ?
C319 H31I 0.9800 . ?
C320 H32A 0.9800 . ?
C320 H32B 0.9800 . ?
C320 H32C 0.9800 . ?
C321 C326 1.395(10) . ?
C321 C322 1.397(9) . ?
C321 S33 1.810(7) . ?
C322 C323 1.406(10) . ?
C322 H322 0.9500 . ?
C323 C324 1.380(9) . ?
C323 H323 0.9500 . ?
C324 C325 1.390(10) . ?
C324 C327 1.529(10) . ?
C325 C326 1.387(10) . ?
C325 H325 0.9500 . ?
C326 H326 0.9500 . ?
C327 C330 1.514(10) . ?
C327 C329 1.532(10) . ?
C327 C328 1.553(10) . ?
C328 H32D 0.9800 . ?
C328 H32E 0.9800 . ?
C328 H32F 0.9800 . ?
C329 H32G 0.9800 . ?
C329 H32H 0.9800 . ?
C329 H32I 0.9800 . ?
C329 H32J 0.9800 . ?
C329 H32K 0.9800 . ?
C329 H32L 0.9800 . ?
C330 H33A 0.9800 . ?
C330 H33B 0.9800 . ?
C330 H33C 0.9800 . ?
C331 C336 1.380(10) . ?
C331 C332 1.381(10) . ?
C331 S34 1.842(8) . ?
C332 C333 1.403(10) . ?
C332 H332 0.9500 . ?
C333 C334 1.384(10) . ?
C333 H333 0.9500 . ?
C334 C335 1.378(10) . ?
C334 C337 1.514(11) . ?
C335 C336 1.391(10) . ?
C335 H335 0.9500 . ?
C336 H336 0.9500 . ?
C337 C338 1.517(10) . ?
C337 C340 1.536(10) . ?
C337 C339 1.539(10) . ?
C338 H33D 0.9800 . ?
C338 H33E 0.9800 . ?
C338 H33F 0.9800 . ?
C338 H33G 0.9800 . ?
C338 H33H 0.9800 . ?
C338 H33I 0.9800 . ?
C339 H33X 0.9800 . ?
C339 H33Y 0.9800 . ?
C339 H33Z 0.9800 . ?
C340 H34A 0.9800 . ?
C340 H34B 0.9800 . ?
C340 H34C 0.9800 . ?
C341 C346 1.375(10) . ?
C341 C342 1.405(11) . ?
C341 S35 1.847(7) . ?
C342 C343 1.391(10) . ?
C342 H342 0.9500 . ?
C343 C344 1.390(10) . ?
C343 H343 0.9500 . ?
C344 C345 1.406(10) . ?
C344 C347 1.489(10) . ?
C345 C346 1.392(9) . ?
C345 H345 0.9500 . ?
C346 H346 0.9500 . ?
C347 C348 1.521(10) . ?
C347 C350 1.523(10) . ?
C347 C349 1.544(10) . ?
C348 H34D 0.9800 . ?
C348 H34E 0.9800 . ?
C348 H34F 0.9800 . ?
C348 H34G 0.9800 . ?
C348 H34H 0.9800 . ?
C348 H34I 0.9800 . ?
C349 H34X 0.9800 . ?
C349 H34Y 0.9800 . ?
C349 H34Z 0.9800 . ?
C350 H35A 0.9800 . ?
C350 H35B 0.9800 . ?
C350 H35C 0.9800 . ?
C351 C356 1.373(10) . ?
C351 C352 1.398(10) . ?
C351 S36 1.860(7) . ?
C352 C353 1.397(10) . ?
C352 H352 0.9500 . ?
C353 C354 1.392(11) . ?
C353 H353 0.9500 . ?
C354 C355 1.389(10) . ?
C354 C357 1.499(10) . ?
C355 C356 1.373(10) . ?
C355 H355 0.9500 . ?
C356 H356 0.9500 . ?
C357 C358 1.513(10) . ?
C357 C360 1.536(10) . ?
C357 C359 1.545(9) . ?
C358 H35D 0.9800 . ?
C358 H35E 0.9800 . ?
C358 H35F 0.9800 . ?
C359 H35G 0.9800 . ?
C359 H35H 0.9800 . ?
C359 H35I 0.9800 . ?
C360 H36A 0.9800 . ?
C360 H36B 0.9800 . ?
C360 H36C 0.9800 . ?
C360 H36D 0.9800 . ?
C360 H36E 0.9800 . ?
C360 H36F 0.9800 . ?
C361 C362 1.376(10) . ?
C361 C366 1.392(10) . ?
C361 S37 1.855(7) . ?
C362 C363 1.400(10) . ?
C362 H362 0.9500 . ?
C363 C364 1.376(10) . ?
C363 H363 0.9500 . ?
C364 C365 1.396(10) . ?
C364 C367 1.508(11) . ?
C365 C366 1.397(10) . ?
C365 H365 0.9500 . ?
C366 H366 0.9500 . ?
C367 C368 1.520(10) . ?
C367 C370 1.536(10) . ?
C367 C369 1.561(10) . ?
C368 H36X 0.9800 . ?
C368 H36Y 0.9800 . ?
C368 H36Z 0.9800 . ?
C368 H36L 0.9800 . ?
C368 H36M 0.9800 . ?
C368 H36N 0.9800 . ?
C369 H36G 0.9800 . ?
C369 H36H 0.9800 . ?
C369 H36I 0.9800 . ?
C370 H37A 0.9800 . ?
C370 H37B 0.9800 . ?
C370 H37C 0.9800 . ?
C371 C376 1.378(10) . ?
C371 C372 1.401(10) . ?
C371 S38 1.831(7) . ?
C372 C373 1.422(10) . ?
C372 H372 0.9500 . ?
C373 C374 1.380(10) . ?
C373 H373 0.9500 . ?
C374 C375 1.393(10) . ?
C374 C377 1.505(10) . ?
C375 C376 1.401(10) . ?
C375 H375 0.9500 . ?
C376 H376 0.9500 . ?
C377 C378 1.514(11) . ?
C377 C379 1.530(10) . ?
C377 C380 1.530(10) . ?
C378 H37D 0.9800 . ?
C378 H37E 0.9800 . ?
C378 H37F 0.9800 . ?
C379 H37G 0.9800 . ?
C379 H37H 0.9800 . ?
C379 H37I 0.9800 . ?
C380 H38D 0.9800 . ?
C380 H38E 0.9800 . ?
C380 H38F 0.9800 . ?
C381 C386 1.407(11) . ?
C381 C382 1.422(11) . ?
C381 S39 1.823(8) . ?
C382 C383 1.402(10) . ?
C382 H382 0.9500 . ?
C383 C384 1.389(10) . ?
C383 H383 0.9500 . ?
C384 C385 1.404(10) . ?
C384 C387 1.516(11) . ?
C385 C386 1.382(10) . ?
C385 H385 0.9500 . ?
C386 H386 0.9500 . ?
C387 C390 1.533(10) . ?
C387 C388 1.544(11) . ?
C387 C389 1.551(10) . ?
C388 H38G 0.9800 . ?
C388 H38H 0.9800 . ?
C388 H38I 0.9800 . ?
C389 H38J 0.9800 . ?
C389 H38K 0.9800 . ?
C389 H38L 0.9800 . ?
C390 H39D 0.9800 . ?
C390 H39E 0.9800 . ?
C390 H39F 0.9800 . ?
C390 H39G 0.9800 . ?
C390 H39H 0.9800 . ?
C390 H39I 0.9800 . ?
C391 C392 1.389(10) . ?
C391 C396 1.395(11) . ?
C391 S40 1.845(9) . ?
C392 C393 1.386(11) . ?
C392 H392 0.9500 . ?
C393 C394 1.378(11) . ?
C393 H393 0.9500 . ?
C394 C395 1.373(11) . ?
C394 C397 1.487(11) . ?
C395 C396 1.394(11) . ?
C395 H395 0.9500 . ?
C396 H396 0.9500 . ?
C397 C398 1.522(11) . ?
C397 C399 1.537(10) . ?
C397 C400 1.570(11) . ?
C398 H39X 0.9800 . ?
C398 H39Y 0.9800 . ?
C398 H39Z 0.9800 . ?
C399 H39J 0.9800 . ?
C399 H39K 0.9800 . ?
C399 H39L 0.9800 . ?
C400 H40D 0.9800 . ?
C400 H40E 0.9800 . ?
C400 H40F 0.9800 . ?
C400 H40G 0.9800 . ?
C400 H40H 0.9800 . ?
C400 H40I 0.9800 . ?
C401 C406 1.375(10) . ?
C401 C402 1.401(11) . ?
C401 S41 1.849(8) . ?
C402 C403 1.382(10) . ?
C402 H402 0.9500 . ?
C403 C404 1.384(10) . ?
C403 C407 1.511(11) . ?
C404 C405 1.386(11) . ?
C404 H404 0.9500 . ?
C405 C406 1.386(11) . ?
C405 C408 1.538(11) . ?
C406 H406 0.9500 . ?
C407 H40X 0.9800 . ?
C407 H40Y 0.9800 . ?
C407 H40Z 0.9800 . ?
C408 H40J 0.9800 . ?
C408 H40K 0.9800 . ?
C408 H40L 0.9800 . ?
C411 C416 1.381(10) . ?
C411 C412 1.384(10) . ?
C411 S42 1.837(7) . ?
C412 C413 1.398(10) . ?
C412 H412 0.9500 . ?
C413 C414 1.396(10) . ?
C413 C417 1.534(10) . ?
C414 C415 1.360(9) . ?
C414 H414 0.9500 . ?
C415 C416 1.395(10) . ?
C415 C418 1.503(10) . ?
C416 H416 0.9500 . ?
C417 H41A 0.9800 . ?
C417 H41B 0.9800 . ?
C417 H41C 0.9800 . ?
C418 H41D 0.9800 . ?
C418 H41E 0.9800 . ?
C418 H41F 0.9800 . ?
C421 C426 1.385(10) . ?
C421 C422 1.424(10) . ?
C421 S43 1.840(8) . ?
C422 C423 1.393(10) . ?
C422 H422 0.9500 . ?
C423 C424 1.384(10) . ?
C423 C427 1.499(10) . ?
C424 C425 1.391(10) . ?
C424 H424 0.9500 . ?
C425 C426 1.388(10) . ?
C425 C428 1.503(9) . ?
C426 H426 0.9500 . ?
C427 H42A 0.9800 . ?
C427 H42B 0.9800 . ?
C427 H42C 0.9800 . ?
C428 H42D 0.9800 . ?
C428 H42E 0.9800 . ?
C428 H42F 0.9800 . ?
C428 H42G 0.9800 . ?
C428 H42H 0.9800 . ?
C428 H42I 0.9800 . ?
 
loop_
 _geom_angle_atom_site_label_1
 _geom_angle_atom_site_label_2
 _geom_angle_atom_site_label_3
 _geom_angle
 _geom_angle_site_symmetry_1
 _geom_angle_site_symmetry_3
 _geom_angle_publ_flag
Ag1Z Ag1 Ag1Z 91.24(3) 2_665 . ?
Ag1Z Ag1 Ag33 119.580(16) 2_665 . ?
Ag1Z Ag1 Ag33 119.323(17) . . ?
Ag1Z Ag1 Ag33 119.324(17) 2_665 2_665 ?
Ag1Z Ag1 Ag33 119.584(16) . 2_665 ?
Ag33 Ag1 Ag33 90.66(3) . 2_665 ?
Ag1Z Ag1 Ag45 60.76(2) 2_665 2_665 ?
Ag1Z Ag1 Ag45 60.44(2) . 2_665 ?
Ag33 Ag1 Ag45 179.63(2) . 2_665 ?
Ag33 Ag1 Ag45 89.252(17) 2_665 2_665 ?
Ag1Z Ag1 Ag45 60.44(2) 2_665 . ?
Ag1Z Ag1 Ag45 60.760(19) . . ?
Ag33 Ag1 Ag45 89.250(17) . . ?
Ag33 Ag1 Ag45 179.63(2) 2_665 . ?
Ag45 Ag1 Ag45 90.84(3) 2_665 . ?
Ag1Z Ag1 Ag1H 89.310(18) 2_665 . ?
Ag1Z Ag1 Ag1H 179.07(2) . . ?
Ag33 Ag1 Ag1H 60.98(2) . . ?
Ag33 Ag1 Ag1H 59.48(2) 2_665 . ?
Ag45 Ag1 Ag1H 119.257(16) 2_665 . ?
Ag45 Ag1 Ag1H 120.174(15) . . ?
Ag1Z Ag1 Ag1H 179.07(2) 2_665 2_665 ?
Ag1Z Ag1 Ag1H 89.311(18) . 2_665 ?
Ag33 Ag1 Ag1H 59.49(2) . 2_665 ?
Ag33 Ag1 Ag1H 60.97(2) 2_665 2_665 ?
Ag45 Ag1 Ag1H 120.172(15) 2_665 2_665 ?
Ag45 Ag1 Ag1H 119.259(16) . 2_665 ?
Ag1H Ag1 Ag1H 90.15(3) . 2_665 ?
Ag1Z Ag1 Ag1D 119.13(2) 2_665 2_665 ?
Ag1Z Ag1 Ag1D 60.078(16) . 2_665 ?
Ag33 Ag1 Ag1D 59.276(17) . 2_665 ?
Ag33 Ag1 Ag1D 121.53(2) 2_665 2_665 ?
Ag45 Ag1 Ag1D 120.49(2) 2_665 2_665 ?
Ag45 Ag1 Ag1D 58.698(16) . 2_665 ?
Ag1H Ag1 Ag1D 120.24(2) . 2_665 ?
Ag1H Ag1 Ag1D 60.561(17) 2_665 2_665 ?
Ag1Z Ag1 Ag1D 60.081(17) 2_665 . ?
Ag1Z Ag1 Ag1D 119.13(2) . . ?
Ag33 Ag1 Ag1D 121.54(2) . . ?
Ag33 Ag1 Ag1D 59.275(17) 2_665 . ?
Ag45 Ag1 Ag1D 58.697(16) 2_665 . ?
Ag45 Ag1 Ag1D 120.50(2) . . ?
Ag1H Ag1 Ag1D 60.560(17) . . ?
Ag1H Ag1 Ag1D 120.24(2) 2_665 . ?
Ag1D Ag1 Ag1D 179.01(4) 2_665 . ?
Ag1Z Ag1 Ag25 120.46(2) 2_665 2_665 ?
Ag1Z Ag1 Ag25 59.860(17) . 2_665 ?
Ag33 Ag1 Ag25 119.96(3) . 2_665 ?
Ag33 Ag1 Ag25 59.724(18) 2_665 2_665 ?
Ag45 Ag1 Ag25 59.702(16) 2_665 2_665 ?
Ag45 Ag1 Ag25 120.62(2) . 2_665 ?
Ag1H Ag1 Ag25 119.21(2) . 2_665 ?
Ag1H Ag1 Ag25 60.472(17) 2_665 2_665 ?
Ag1D Ag1 Ag25 91.507(17) 2_665 2_665 ?
Ag1D Ag1 Ag25 88.495(17) . 2_665 ?
Ag1Z Ag1 Ag25 59.858(17) 2_665 . ?
Ag1Z Ag1 Ag25 120.46(2) . . ?
Ag33 Ag1 Ag25 59.722(18) . . ?
Ag33 Ag1 Ag25 119.95(3) 2_665 . ?
Ag45 Ag1 Ag25 120.62(2) 2_665 . ?
Ag45 Ag1 Ag25 59.703(17) . . ?
Ag1H Ag1 Ag25 60.473(17) . . ?
Ag1H Ag1 Ag25 119.21(2) 2_665 . ?
Ag1D Ag1 Ag25 88.497(18) 2_665 . ?
Ag1D Ag1 Ag25 91.508(17) . . ?
Ag25 Ag1 Ag25 179.60(4) 2_665 . ?
Ag1W Ag2 Ag1W 67.52(3) . 2_665 ?
Ag1W Ag2 Ag72 60.546(18) . . ?
Ag1W Ag2 Ag72 94.14(3) 2_665 . ?
Ag1W Ag2 Ag72 94.14(3) . 2_665 ?
Ag1W Ag2 Ag72 60.545(18) 2_665 2_665 ?
Ag72 Ag2 Ag72 150.77(4) . 2_665 ?
Ag1W Ag2 Ag6 176.11(2) . 2_665 ?
Ag1W Ag2 Ag6 116.276(18) 2_665 2_665 ?
Ag72 Ag2 Ag6 117.39(2) . 2_665 ?
Ag72 Ag2 Ag6 88.688(19) 2_665 2_665 ?
Ag1W Ag2 Ag6 116.276(18) . . ?
Ag1W Ag2 Ag6 176.11(2) 2_665 . ?
Ag72 Ag2 Ag6 88.689(19) . . ?
Ag72 Ag2 Ag6 117.39(2) 2_665 . ?
Ag6 Ag2 Ag6 59.94(3) 2_665 . ?
Ag1W Ag2 Ag46 125.10(3) . 2_665 ?
Ag1W Ag2 Ag46 57.679(17) 2_665 2_665 ?
Ag72 Ag2 Ag46 118.048(17) . 2_665 ?
Ag72 Ag2 Ag46 62.742(15) 2_665 2_665 ?
Ag6 Ag2 Ag46 58.648(19) 2_665 2_665 ?
Ag6 Ag2 Ag46 118.58(3) . 2_665 ?
Ag1W Ag2 Ag46 57.680(17) . . ?
Ag1W Ag2 Ag46 125.10(3) 2_665 . ?
Ag72 Ag2 Ag46 62.741(15) . . ?
Ag72 Ag2 Ag46 118.051(17) 2_665 . ?
Ag6 Ag2 Ag46 118.57(3) 2_665 . ?
Ag6 Ag2 Ag46 58.647(19) . . ?
Ag46 Ag2 Ag46 177.22(4) 2_665 . ?
Ag1W Ag2 Ag79 60.804(19) . . ?
Ag1W Ag2 Ag79 93.39(3) 2_665 . ?
Ag72 Ag2 Ag79 111.74(2) . . ?
Ag72 Ag2 Ag79 59.969(17) 2_665 . ?
Ag6 Ag2 Ag79 118.76(2) 2_665 . ?
Ag6 Ag2 Ag79 88.026(19) . . ?
Ag46 Ag2 Ag79 122.710(17) 2_665 . ?
Ag46 Ag2 Ag79 58.139(16) . . ?
Ag1W Ag2 Ag79 93.39(3) . 2_665 ?
Ag1W Ag2 Ag79 60.804(19) 2_665 2_665 ?
Ag72 Ag2 Ag79 59.967(16) . 2_665 ?
Ag72 Ag2 Ag79 111.74(2) 2_665 2_665 ?
Ag6 Ag2 Ag79 88.028(19) 2_665 2_665 ?
Ag6 Ag2 Ag79 118.76(2) . 2_665 ?
Ag46 Ag2 Ag79 58.137(16) 2_665 2_665 ?
Ag46 Ag2 Ag79 122.708(17) . 2_665 ?
Ag79 Ag2 Ag79 150.12(4) . 2_665 ?
Ag1W Ag2 Ag10 119.484(17) . . ?
Ag1W Ag2 Ag10 120.144(17) 2_665 . ?
Ag72 Ag2 Ag10 59.068(16) . . ?
Ag72 Ag2 Ag10 144.67(2) 2_665 . ?
Ag6 Ag2 Ag10 58.32(2) 2_665 . ?
Ag6 Ag2 Ag10 59.27(2) . . ?
Ag46 Ag2 Ag10 87.317(18) 2_665 . ?
Ag46 Ag2 Ag10 91.019(19) . . ?
Ag79 Ag2 Ag10 144.70(2) . . ?
Ag79 Ag2 Ag10 59.484(16) 2_665 . ?
Ag1W Ag2 Ag10 120.142(16) . 2_665 ?
Ag1W Ag2 Ag10 119.486(17) 2_665 2_665 ?
Ag72 Ag2 Ag10 144.66(2) . 2_665 ?
Ag72 Ag2 Ag10 59.070(16) 2_665 2_665 ?
Ag6 Ag2 Ag10 59.27(2) 2_665 2_665 ?
Ag6 Ag2 Ag10 58.32(2) . 2_665 ?
Ag46 Ag2 Ag10 91.024(19) 2_665 2_665 ?
Ag46 Ag2 Ag10 87.316(18) . 2_665 ?
Ag79 Ag2 Ag10 59.482(16) . 2_665 ?
Ag79 Ag2 Ag10 144.70(2) 2_665 2_665 ?
Ag10 Ag2 Ag10 106.54(3) . 2_665 ?
S40 Ag3 S40 109.95(9) 2_665 . ?
S40 Ag3 Ag1H 170.04(4) 2_665 . ?
S40 Ag3 Ag1H 79.99(4) . . ?
S40 Ag3 Ag1H 79.99(4) 2_665 2_665 ?
S40 Ag3 Ag1H 170.04(4) . 2_665 ?
Ag1H Ag3 Ag1H 90.07(3) . 2_665 ?
S40 Ag3 Ag33 114.49(4) 2_665 2_665 ?
S40 Ag3 Ag33 113.85(5) . 2_665 ?
Ag1H Ag3 Ag33 58.97(2) . 2_665 ?
Ag1H Ag3 Ag33 60.45(2) 2_665 2_665 ?
S40 Ag3 Ag33 113.86(5) 2_665 . ?
S40 Ag3 Ag33 114.49(4) . . ?
Ag1H Ag3 Ag33 60.45(2) . . ?
Ag1H Ag3 Ag33 58.98(2) 2_665 . ?
Ag33 Ag3 Ag33 88.95(3) 2_665 . ?
S40 Ag3 Ag36 124.54(4) 2_665 . ?
S40 Ag3 Ag36 55.26(4) . . ?
Ag1H Ag3 Ag36 61.164(16) . . ?
Ag1H Ag3 Ag36 119.07(2) 2_665 . ?
Ag33 Ag3 Ag36 120.12(2) 2_665 . ?
Ag33 Ag3 Ag36 60.119(17) . . ?
S40 Ag3 Ag36 55.26(4) 2_665 2_665 ?
S40 Ag3 Ag36 124.54(4) . 2_665 ?
Ag1H Ag3 Ag36 119.07(2) . 2_665 ?
Ag1H Ag3 Ag36 61.159(16) 2_665 2_665 ?
Ag33 Ag3 Ag36 60.118(17) 2_665 2_665 ?
Ag33 Ag3 Ag36 120.12(2) . 2_665 ?
Ag36 Ag3 Ag36 179.71(4) . 2_665 ?
S40 Ag3 Ag1C 56.67(5) 2_665 2_665 ?
S40 Ag3 Ag1C 124.48(5) . 2_665 ?
Ag1H Ag3 Ag1C 118.60(2) . 2_665 ?
Ag1H Ag3 Ag1C 60.054(17) 2_665 2_665 ?
Ag33 Ag3 Ag1C 120.44(2) 2_665 2_665 ?
Ag33 Ag3 Ag1C 58.173(16) . 2_665 ?
Ag36 Ag3 Ag1C 86.901(16) . 2_665 ?
Ag36 Ag3 Ag1C 93.103(16) 2_665 2_665 ?
S40 Ag3 Ag1C 124.48(5) 2_665 . ?
S40 Ag3 Ag1C 56.66(5) . . ?
Ag1H Ag3 Ag1C 60.051(17) . . ?
Ag1H Ag3 Ag1C 118.60(2) 2_665 . ?
Ag33 Ag3 Ag1C 58.173(16) 2_665 . ?
Ag33 Ag3 Ag1C 120.44(2) . . ?
Ag36 Ag3 Ag1C 93.101(16) . . ?
Ag36 Ag3 Ag1C 86.904(16) 2_665 . ?
Ag1C Ag3 Ag1C 178.34(4) 2_665 . ?
Ag17 Ag4 Ag17 150.17(4) . 2_665 ?
Ag17 Ag4 Ag45 90.922(17) . 2_665 ?
Ag17 Ag4 Ag45 110.076(18) 2_665 2_665 ?
Ag17 Ag4 Ag45 110.080(18) . . ?
Ag17 Ag4 Ag45 90.921(17) 2_665 . ?
Ag45 Ag4 Ag45 91.46(3) 2_665 . ?
Ag17 Ag4 Ag12 110.27(2) . 2_665 ?
Ag17 Ag4 Ag12 60.786(17) 2_665 2_665 ?
Ag45 Ag4 Ag12 149.63(3) 2_665 2_665 ?
Ag45 Ag4 Ag12 61.399(17) . 2_665 ?
Ag17 Ag4 Ag12 60.783(17) . . ?
Ag17 Ag4 Ag12 110.27(2) 2_665 . ?
Ag45 Ag4 Ag12 61.397(17) 2_665 . ?
Ag45 Ag4 Ag12 149.63(3) . . ?
Ag12 Ag4 Ag12 148.06(4) 2_665 . ?
Ag17 Ag4 Ag6 92.21(2) . . ?
Ag17 Ag4 Ag6 61.068(18) 2_665 . ?
Ag45 Ag4 Ag6 110.788(17) 2_665 . ?
Ag45 Ag4 Ag6 148.468(17) . . ?
Ag12 Ag4 Ag6 90.51(2) 2_665 . ?
Ag12 Ag4 Ag6 61.004(18) . . ?
Ag17 Ag4 Ag6 61.067(18) . 2_665 ?
Ag17 Ag4 Ag6 92.21(2) 2_665 2_665 ?
Ag45 Ag4 Ag6 148.469(17) 2_665 2_665 ?
Ag45 Ag4 Ag6 110.788(17) . 2_665 ?
Ag12 Ag4 Ag6 61.002(18) 2_665 2_665 ?
Ag12 Ag4 Ag6 90.51(2) . 2_665 ?
Ag6 Ag4 Ag6 60.29(3) . 2_665 ?
Ag17 Ag4 Ag1Z 61.073(17) . . ?
Ag17 Ag4 Ag1Z 147.92(3) 2_665 . ?
Ag45 Ag4 Ag1Z 60.30(2) 2_665 . ?
Ag45 Ag4 Ag1Z 60.62(2) . . ?
Ag12 Ag4 Ag1Z 110.532(18) 2_665 . ?
Ag12 Ag4 Ag1Z 92.168(17) . . ?
Ag6 Ag4 Ag1Z 150.032(17) . . ?
Ag6 Ag4 Ag1Z 110.799(17) 2_665 . ?
Ag17 Ag4 Ag1Z 147.92(3) . 2_665 ?
Ag17 Ag4 Ag1Z 61.071(17) 2_665 2_665 ?
Ag45 Ag4 Ag1Z 60.63(2) 2_665 2_665 ?
Ag45 Ag4 Ag1Z 60.30(2) . 2_665 ?
Ag12 Ag4 Ag1Z 92.168(17) 2_665 2_665 ?
Ag12 Ag4 Ag1Z 110.534(18) . 2_665 ?
Ag6 Ag4 Ag1Z 110.801(17) . 2_665 ?
Ag6 Ag4 Ag1Z 150.031(17) 2_665 2_665 ?
Ag1Z Ag4 Ag1Z 90.14(3) . 2_665 ?
Ag17 Ag4 Ag18 120.760(18) . . ?
Ag17 Ag4 Ag18 59.215(16) 2_665 . ?
Ag45 Ag4 Ag18 59.991(16) 2_665 . ?
Ag45 Ag4 Ag18 120.07(2) . . ?
Ag12 Ag4 Ag18 119.992(17) 2_665 . ?
Ag12 Ag4 Ag18 59.985(16) . . ?
Ag6 Ag4 Ag18 59.820(17) . . ?
Ag6 Ag4 Ag18 120.11(3) 2_665 . ?
Ag1Z Ag4 Ag18 120.29(2) . . ?
Ag1Z Ag4 Ag18 59.777(17) 2_665 . ?
Ag17 Ag4 Ag18 59.215(16) . 2_665 ?
Ag17 Ag4 Ag18 120.766(18) 2_665 2_665 ?
Ag45 Ag4 Ag18 120.07(2) 2_665 2_665 ?
Ag45 Ag4 Ag18 59.993(16) . 2_665 ?
Ag12 Ag4 Ag18 59.987(16) 2_665 2_665 ?
Ag12 Ag4 Ag18 119.989(17) . 2_665 ?
Ag6 Ag4 Ag18 120.11(3) . 2_665 ?
Ag6 Ag4 Ag18 59.820(17) 2_665 2_665 ?
Ag1Z Ag4 Ag18 59.772(16) . 2_665 ?
Ag1Z Ag4 Ag18 120.29(2) 2_665 2_665 ?
Ag18 Ag4 Ag18 179.93(4) . 2_665 ?
S2 Ag5 S34 130.03(6) . . ?
S2 Ag5 Cl1 90.07(5) . . ?
S34 Ag5 Cl1 97.84(5) . . ?
S2 Ag5 Ag77 106.32(5) . . ?
S34 Ag5 Ag77 113.08(4) . . ?
Cl1 Ag5 Ag77 43.46(4) . . ?
S2 Ag5 Ag57 125.41(5) . . ?
S34 Ag5 Ag57 60.12(5) . . ?
Cl1 Ag5 Ag57 144.51(4) . . ?
Ag77 Ag5 Ag57 116.10(3) . . ?
S2 Ag5 Ag1B 85.22(5) . . ?
S34 Ag5 Ag1B 141.75(5) . . ?
Cl1 Ag5 Ag1B 96.13(4) . . ?
Ag77 Ag5 Ag1B 58.558(19) . . ?
Ag57 Ag5 Ag1B 88.83(2) . . ?
S2 Ag5 Ag48 144.16(5) . . ?
S34 Ag5 Ag48 84.29(4) . . ?
Cl1 Ag5 Ag48 95.47(4) . . ?
Ag77 Ag5 Ag48 58.616(19) . . ?
Ag57 Ag5 Ag48 57.48(2) . . ?
Ag1B Ag5 Ag48 59.003(19) . . ?
S2 Ag5 Ag2A 67.91(5) . . ?
S34 Ag5 Ag2A 115.40(5) . . ?
Cl1 Ag5 Ag2A 146.72(4) . . ?
Ag77 Ag5 Ag2A 117.41(3) . . ?
Ag57 Ag5 Ag2A 62.892(19) . . ?
Ag1B Ag5 Ag2A 58.856(19) . . ?
Ag48 Ag5 Ag2A 89.61(2) . . ?
S2 Ag5 Ag52 145.01(5) . . ?
S34 Ag5 Ag52 56.62(5) . . ?
Cl1 Ag5 Ag52 56.02(4) . . ?
Ag77 Ag5 Ag52 56.507(19) . . ?
Ag57 Ag5 Ag52 88.71(2) . . ?
Ag1B Ag5 Ag52 105.01(2) . . ?
Ag48 Ag5 Ag52 57.728(18) . . ?
Ag2A Ag5 Ag52 145.82(3) . . ?
S2 Ag5 Ag50 50.23(5) . . ?
S34 Ag5 Ag50 153.11(5) . . ?
Cl1 Ag5 Ag50 56.74(4) . . ?
Ag77 Ag5 Ag50 56.189(19) . . ?
Ag57 Ag5 Ag50 145.90(3) . . ?
Ag1B Ag5 Ag50 58.166(19) . . ?
Ag48 Ag5 Ag50 105.13(2) . . ?
Ag2A Ag5 Ag50 90.17(2) . . ?
Ag52 Ag5 Ag50 106.79(2) . . ?
Ag46 Ag6 Ag10 90.48(2) . 2_665 ?
Ag46 Ag6 Ag9 61.60(2) . . ?
Ag10 Ag6 Ag9 148.80(3) 2_665 . ?
Ag46 Ag6 Ag4 178.47(2) . . ?
Ag10 Ag6 Ag4 88.86(2) 2_665 . ?
Ag9 Ag6 Ag4 119.38(2) . . ?
Ag46 Ag6 Ag18 118.77(3) . . ?
Ag10 Ag6 Ag18 119.05(2) 2_665 . ?
Ag9 Ag6 Ag18 88.45(2) . . ?
Ag4 Ag6 Ag18 60.459(19) . . ?
Ag46 Ag6 Ag10 93.49(2) . . ?
Ag10 Ag6 Ag10 110.67(2) 2_665 . ?
Ag9 Ag6 Ag10 61.404(19) . . ?
Ag4 Ag6 Ag10 88.04(2) . . ?
Ag18 Ag6 Ag10 118.44(2) . . ?
Ag46 Ag6 Ag6 120.909(16) . 2_665 ?
Ag10 Ag6 Ag6 60.40(2) 2_665 2_665 ?
Ag9 Ag6 Ag6 120.35(3) . 2_665 ?
Ag4 Ag6 Ag6 59.856(14) . 2_665 ?
Ag18 Ag6 Ag6 120.312(17) . 2_665 ?
Ag10 Ag6 Ag6 58.95(2) . 2_665 ?
Ag46 Ag6 Ag14 60.208(19) . . ?
Ag10 Ag6 Ag14 61.117(19) 2_665 . ?
Ag9 Ag6 Ag14 109.72(3) . . ?
Ag4 Ag6 Ag14 118.28(2) . . ?
Ag18 Ag6 Ag14 87.46(2) . . ?
Ag10 Ag6 Ag14 150.79(3) . . ?
Ag6 Ag6 Ag14 121.51(3) 2_665 . ?
Ag46 Ag6 Ag2 60.90(2) . . ?
Ag10 Ag6 Ag2 61.621(16) 2_665 . ?
Ag9 Ag6 Ag2 90.87(2) . . ?
Ag4 Ag6 Ag2 119.88(2) . . ?
Ag18 Ag6 Ag2 179.31(3) . . ?
Ag10 Ag6 Ag2 61.129(16) . . ?
Ag6 Ag6 Ag2 60.027(16) 2_665 . ?
Ag14 Ag6 Ag2 92.83(2) . . ?
Ag46 Ag6 Ag17 119.26(2) . 2_665 ?
Ag10 Ag6 Ag17 60.232(19) 2_665 2_665 ?
Ag9 Ag6 Ag17 144.20(3) . 2_665 ?
Ag4 Ag6 Ag17 59.220(17) . 2_665 ?
Ag18 Ag6 Ag17 58.823(19) . 2_665 ?
Ag10 Ag6 Ag17 144.74(3) . 2_665 ?
Ag6 Ag6 Ag17 90.86(2) 2_665 2_665 ?
Ag14 Ag6 Ag17 59.057(18) . 2_665 ?
Ag2 Ag6 Ag17 121.85(2) . 2_665 ?
Ag46 Ag6 Ag12 121.55(3) . . ?
Ag10 Ag6 Ag12 145.28(3) 2_665 . ?
Ag9 Ag6 Ag12 59.947(19) . . ?
Ag4 Ag6 Ag12 59.442(17) . . ?
Ag18 Ag6 Ag12 59.678(19) . . ?
Ag10 Ag6 Ag12 58.761(18) . . ?
Ag6 Ag6 Ag12 89.37(2) 2_665 . ?
Ag14 Ag6 Ag12 144.32(3) . . ?
Ag2 Ag6 Ag12 119.88(2) . . ?
Ag17 Ag6 Ag12 107.54(3) 2_665 . ?
Ag46 Ag6 Ag61 59.63(2) . . ?
Ag10 Ag6 Ag61 119.76(2) 2_665 . ?
Ag9 Ag6 Ag61 59.826(19) . . ?
Ag4 Ag6 Ag61 119.60(2) . . ?
Ag18 Ag6 Ag61 59.147(19) . . ?
Ag10 Ag6 Ag61 121.21(3) . . ?
Ag6 Ag6 Ag61 179.459(19) 2_665 . ?
Ag14 Ag6 Ag61 58.64(2) . . ?
Ag2 Ag6 Ag61 120.51(3) . . ?
Ag17 Ag6 Ag61 88.81(2) 2_665 . ?
Ag12 Ag6 Ag61 90.32(2) . . ?
Ag14 Ag7 Ag28 92.15(2) . . ?
Ag14 Ag7 Ag66 92.92(2) . . ?
Ag28 Ag7 Ag66 174.81(3) . . ?
Ag14 Ag7 Ag46 60.911(19) . . ?
Ag28 Ag7 Ag46 121.62(3) . . ?
Ag66 Ag7 Ag46 62.168(19) . . ?
Ag14 Ag7 Ag73 64.57(2) . . ?
Ag28 Ag7 Ag73 119.71(2) . . ?
Ag66 Ag7 Ag73 61.818(19) . . ?
Ag46 Ag7 Ag73 95.34(2) . . ?
Ag14 Ag7 Ag91 121.21(2) . . ?
Ag28 Ag7 Ag91 119.58(3) . . ?
Ag66 Ag7 Ag91 58.289(19) . . ?
Ag46 Ag7 Ag91 60.314(19) . . ?
Ag73 Ag7 Ag91 119.97(2) . . ?
Ag14 Ag7 Ag83 59.77(2) . . ?
Ag28 Ag7 Ag83 60.03(2) . . ?
Ag66 Ag7 Ag83 122.01(3) . . ?
Ag46 Ag7 Ag83 120.66(3) . . ?
Ag73 Ag7 Ag83 60.27(2) . . ?
Ag91 Ag7 Ag83 179.02(3) . . ?
Ag14 Ag7 Ag2D 118.75(2) . . ?
Ag28 Ag7 Ag2D 64.098(19) . . ?
Ag66 Ag7 Ag2D 112.26(2) . . ?
Ag46 Ag7 Ag2D 173.99(3) . . ?
Ag73 Ag7 Ag2D 79.54(2) . . ?
Ag91 Ag7 Ag2D 119.52(2) . . ?
Ag83 Ag7 Ag2D 59.509(19) . . ?
Ag14 Ag7 Ag79 61.51(2) . . ?
Ag28 Ag7 Ag79 62.966(19) . . ?
Ag66 Ag7 Ag79 120.72(2) . . ?
Ag46 Ag7 Ag79 58.65(2) . . ?
Ag73 Ag7 Ag79 126.08(3) . . ?
Ag91 Ag7 Ag79 89.03(2) . . ?
Ag83 Ag7 Ag79 91.53(2) . . ?
Ag2D Ag7 Ag79 127.01(2) . . ?
Ag14 Ag7 Ag13 157.29(3) . . ?
Ag28 Ag7 Ag13 106.44(2) . . ?
Ag66 Ag7 Ag13 68.36(2) . . ?
Ag46 Ag7 Ag13 116.33(2) . . ?
Ag73 Ag7 Ag13 94.35(2) . . ?
Ag91 Ag7 Ag13 60.575(19) . . ?
Ag83 Ag7 Ag13 118.55(2) . . ?
Ag2D Ag7 Ag13 61.369(19) . . ?
Ag79 Ag7 Ag13 138.82(3) . . ?
Ag14 Ag7 Ag67 121.99(3) . . ?
Ag28 Ag7 Ag67 62.576(19) . . ?
Ag66 Ag7 Ag67 115.31(2) . . ?
Ag46 Ag7 Ag67 87.99(2) . . ?
Ag73 Ag7 Ag67 173.41(3) . . ?
Ag91 Ag7 Ag67 57.068(19) . . ?
Ag83 Ag7 Ag67 122.58(2) . . ?
Ag2D Ag7 Ag67 96.80(2) . . ?
Ag79 Ag7 Ag67 60.488(19) . . ?
Ag13 Ag7 Ag67 79.06(2) . . ?
Ag77 Ag8 Ag69 120.03(3) . . ?
Ag77 Ag8 Ag58 176.90(3) . . ?
Ag69 Ag8 Ag58 62.58(2) . . ?
Ag77 Ag8 Ag20 61.250(19) . . ?
Ag69 Ag8 Ag20 90.99(2) . . ?
Ag58 Ag8 Ag20 117.84(3) . . ?
Ag77 Ag8 Ag1E 119.22(3) . . ?
Ag69 Ag8 Ag1E 112.05(2) . . ?
Ag58 Ag8 Ag1E 59.665(19) . . ?
Ag20 Ag8 Ag1E 146.91(3) . . ?
Ag77 Ag8 Ag73 117.44(3) . . ?
Ag69 Ag8 Ag73 113.23(3) . . ?
Ag58 Ag8 Ag73 59.457(19) . . ?
Ag20 Ag8 Ag73 88.60(2) . . ?
Ag1E Ag8 Ag73 61.04(2) . . ?
Ag77 Ag8 Ag1B 59.731(19) . . ?
Ag69 Ag8 Ag1B 60.35(2) . . ?
Ag58 Ag8 Ag1B 122.77(3) . . ?
Ag20 Ag8 Ag1B 60.269(18) . . ?
Ag1E Ag8 Ag1B 151.90(3) . . ?
Ag73 Ag8 Ag1B 146.76(3) . . ?
Ag77 Ag8 Ag1J 122.67(3) . . ?
Ag69 Ag8 Ag1J 60.418(19) . . ?
Ag58 Ag8 Ag1J 59.766(19) . . ?
Ag20 Ag8 Ag1J 149.81(3) . . ?
Ag1E Ag8 Ag1J 61.395(19) . . ?
Ag73 Ag8 Ag1J 110.55(2) . . ?
Ag1B Ag8 Ag1J 94.52(2) . . ?
Ag77 Ag8 Ag27 59.14(2) . . ?
Ag69 Ag8 Ag27 147.80(3) . . ?
Ag58 Ag8 Ag27 117.76(3) . . ?
Ag20 Ag8 Ag27 59.401(18) . . ?
Ag1E Ag8 Ag27 91.37(2) . . ?
Ag73 Ag8 Ag27 58.329(19) . . ?
Ag1B Ag8 Ag27 108.05(2) . . ?
Ag1J Ag8 Ag27 150.63(3) . . ?
Ag77 Ag8 Ag50 59.793(19) . . ?
Ag69 Ag8 Ag50 89.89(2) . . ?
Ag58 Ag8 Ag50 122.67(2) . . ?
Ag20 Ag8 Ag50 111.32(2) . . ?
Ag1E Ag8 Ag50 92.84(2) . . ?
Ag73 Ag8 Ag50 149.66(3) . . ?
Ag1B Ag8 Ag50 61.53(2) . . ?
Ag1J Ag8 Ag50 62.906(19) . . ?
Ag27 Ag8 Ag50 111.50(2) . . ?
Ag77 Ag8 Ag15 119.52(2) . . ?
Ag69 Ag8 Ag15 62.74(2) . . ?
Ag58 Ag8 Ag15 59.613(19) . . ?
Ag20 Ag8 Ag15 58.279(18) . . ?
Ag1E Ag8 Ag15 110.56(2) . . ?
Ag73 Ag8 Ag15 61.205(19) . . ?
Ag1B Ag8 Ag15 90.39(2) . . ?
Ag1J Ag8 Ag15 109.88(2) . . ?
Ag27 Ag8 Ag15 89.00(2) . . ?
Ag50 Ag8 Ag15 148.79(3) . . ?
Ag77 Ag8 Ag51 58.445(19) . . ?
Ag69 Ag8 Ag51 150.84(3) . . ?
Ag58 Ag8 Ag51 120.32(3) . . ?
Ag20 Ag8 Ag51 109.27(2) . . ?
Ag1E Ag8 Ag51 60.783(19) . . ?
Ag73 Ag8 Ag51 88.70(2) . . ?
Ag1B Ag8 Ag51 111.29(2) . . ?
Ag1J Ag8 Ag51 94.74(2) . . ?
Ag27 Ag8 Ag51 60.00(2) . . ?
Ag50 Ag8 Ag51 63.64(2) . . ?
Ag15 Ag8 Ag51 145.96(3) . . ?
Ag84 Ag9 Ag1K 89.55(2) . . ?
Ag84 Ag9 Ag6 178.57(3) . . ?
Ag1K Ag9 Ag6 91.88(2) . . ?
Ag84 Ag9 Ag72 88.69(2) . . ?
Ag1K Ag9 Ag72 177.41(3) . . ?
Ag6 Ag9 Ag72 89.89(2) . . ?
Ag84 Ag9 Ag1N 60.866(19) . . ?
Ag1K Ag9 Ag1N 120.01(2) . . ?
Ag6 Ag9 Ag1N 118.20(2) . . ?
Ag72 Ag9 Ag1N 60.587(19) . . ?
Ag84 Ag9 Ag12 119.66(2) . . ?
Ag1K Ag9 Ag12 61.40(2) . . ?
Ag6 Ag9 Ag12 61.239(19) . . ?
Ag72 Ag9 Ag12 118.01(2) . . ?
Ag1N Ag9 Ag12 178.59(3) . . ?
Ag84 Ag9 Ag61 119.05(2) . . ?
Ag1K Ag9 Ag61 60.291(19) . . ?
Ag6 Ag9 Ag61 61.662(19) . . ?
Ag72 Ag9 Ag61 122.27(2) . . ?
Ag1N Ag9 Ag61 88.65(2) . . ?
Ag12 Ag9 Ag61 92.12(2) . . ?
Ag84 Ag9 Ag1T 60.88(2) . . ?
Ag1K Ag9 Ag1T 60.84(2) . . ?
Ag6 Ag9 Ag1T 120.01(2) . . ?
Ag72 Ag9 Ag1T 116.60(2) . . ?
Ag1N Ag9 Ag1T 121.72(2) . . ?
Ag12 Ag9 Ag1T 58.785(18) . . ?
Ag61 Ag9 Ag1T 121.13(2) . . ?
Ag84 Ag9 Ag46 120.06(2) . . ?
Ag1K Ag9 Ag46 119.71(2) . . ?
Ag6 Ag9 Ag46 59.04(2) . . ?
Ag72 Ag9 Ag46 62.858(19) . . ?
Ag1N Ag9 Ag46 59.194(19) . . ?
Ag12 Ag9 Ag46 120.28(2) . . ?
Ag61 Ag9 Ag46 59.423(18) . . ?
Ag1T Ag9 Ag46 178.71(2) . . ?
Ag84 Ag9 Ag10 119.43(2) . . ?
Ag1K Ag9 Ag10 120.08(2) . . ?
Ag6 Ag9 Ag10 59.869(17) . . ?
Ag72 Ag9 Ag10 59.377(18) . . ?
Ag1N Ag9 Ag10 119.91(2) . . ?
Ag12 Ag9 Ag10 58.682(18) . . ?
Ag61 Ag9 Ag10 121.52(2) . . ?
Ag1T Ag9 Ag10 87.66(2) . . ?
Ag46 Ag9 Ag10 91.07(2) . . ?
Ag84 Ag9 Ag87 60.094(18) . . ?
Ag1K Ag9 Ag87 119.29(2) . . ?
Ag6 Ag9 Ag87 119.19(2) . . ?
Ag72 Ag9 Ag87 58.141(19) . . ?
Ag1N Ag9 Ag87 90.99(2) . . ?
Ag12 Ag9 Ag87 88.26(2) . . ?
Ag61 Ag9 Ag87 179.14(2) . . ?
Ag1T Ag9 Ag87 58.465(19) . . ?
Ag46 Ag9 Ag87 121.00(2) . . ?
Ag10 Ag9 Ag87 59.336(18) . . ?
Ag84 Ag9 Ag76 59.009(18) . . ?
Ag1K Ag9 Ag76 60.69(2) . . ?
Ag6 Ag9 Ag76 121.68(2) . . ?
Ag72 Ag9 Ag76 119.78(2) . . ?
Ag1N Ag9 Ag76 59.335(18) . . ?
Ag12 Ag9 Ag76 122.07(2) . . ?
Ag61 Ag9 Ag76 60.047(19) . . ?
Ag1T Ag9 Ag76 91.65(2) . . ?
Ag46 Ag9 Ag76 89.62(2) . . ?
Ag10 Ag9 Ag76 178.41(2) . . ?
Ag87 Ag9 Ag76 119.10(2) . . ?
Ag6 Ag10 Ag12 91.82(2) 2_665 . ?
Ag6 Ag10 Ag72 119.70(2) 2_665 . ?
Ag12 Ag10 Ag72 119.19(3) . . ?
Ag6 Ag10 Ag54 119.56(2) 2_665 2_665 ?
Ag12 Ag10 Ag54 119.69(2) . 2_665 ?
Ag72 Ag10 Ag54 89.77(2) . 2_665 ?
Ag6 Ag10 Ag6 60.65(2) 2_665 . ?
Ag12 Ag10 Ag6 61.259(19) . . ?
Ag72 Ag10 Ag6 89.21(2) . . ?
Ag54 Ag10 Ag6 178.89(3) 2_665 . ?
Ag6 Ag10 Ag17 61.183(19) 2_665 . ?
Ag12 Ag10 Ag17 60.79(2) . . ?
Ag72 Ag10 Ag17 179.06(3) . . ?
Ag54 Ag10 Ag17 89.47(2) 2_665 . ?
Ag6 Ag10 Ag17 91.55(2) . . ?
Ag6 Ag10 Ag79 89.33(2) 2_665 2_665 ?
Ag12 Ag10 Ag79 178.82(3) . 2_665 ?
Ag72 Ag10 Ag79 60.34(2) . 2_665 ?
Ag54 Ag10 Ag79 59.432(19) 2_665 2_665 ?
Ag6 Ag10 Ag79 119.61(2) . 2_665 ?
Ag17 Ag10 Ag79 119.65(2) . 2_665 ?
Ag6 Ag10 Ag14 60.303(18) 2_665 2_665 ?
Ag12 Ag10 Ag14 119.88(2) . 2_665 ?
Ag72 Ag10 Ag14 120.89(2) . 2_665 ?
Ag54 Ag10 Ag14 59.292(19) 2_665 2_665 ?
Ag6 Ag10 Ag14 120.94(2) . 2_665 ?
Ag17 Ag10 Ag14 59.099(18) . 2_665 ?
Ag79 Ag10 Ag14 60.554(19) 2_665 2_665 ?
Ag6 Ag10 Ag87 178.11(3) 2_665 . ?
Ag12 Ag10 Ag87 89.92(2) . . ?
Ag72 Ag10 Ag87 58.702(19) . . ?
Ag54 Ag10 Ag87 60.024(18) 2_665 . ?
Ag6 Ag10 Ag87 119.73(3) . . ?
Ag17 Ag10 Ag87 120.41(2) . . ?
Ag79 Ag10 Ag87 88.93(2) 2_665 . ?
Ag14 Ag10 Ag87 119.32(2) 2_665 . ?
Ag6 Ag10 Ag90 121.09(2) 2_665 2_665 ?
Ag12 Ag10 Ag90 60.29(2) . 2_665 ?
Ag72 Ag10 Ag90 119.20(2) . 2_665 ?
Ag54 Ag10 Ag90 59.401(19) 2_665 2_665 ?
Ag6 Ag10 Ag90 121.55(3) . 2_665 ?
Ag17 Ag10 Ag90 59.911(19) . 2_665 ?
Ag79 Ag10 Ag90 118.83(2) 2_665 2_665 ?
Ag14 Ag10 Ag90 88.54(2) 2_665 2_665 ?
Ag87 Ag10 Ag90 60.50(2) . 2_665 ?
Ag6 Ag10 Ag9 119.37(2) 2_665 . ?
Ag12 Ag10 Ag9 59.883(19) . . ?
Ag72 Ag10 Ag9 59.361(18) . . ?
Ag54 Ag10 Ag9 121.04(2) 2_665 . ?
Ag6 Ag10 Ag9 58.727(19) . . ?
Ag17 Ag10 Ag9 120.66(2) . . ?
Ag79 Ag10 Ag9 119.69(2) 2_665 . ?
Ag14 Ag10 Ag9 179.64(3) 2_665 . ?
Ag87 Ag10 Ag9 61.016(17) . . ?
Ag90 Ag10 Ag9 91.53(2) 2_665 . ?
Ag6 Ag10 Ag2 60.06(2) 2_665 . ?
Ag12 Ag10 Ag2 120.85(2) . . ?
Ag72 Ag10 Ag2 59.643(19) . . ?
Ag54 Ag10 Ag2 119.44(2) 2_665 . ?
Ag6 Ag10 Ag2 59.598(19) . . ?
Ag17 Ag10 Ag2 121.24(2) . . ?
Ag79 Ag10 Ag2 60.011(19) 2_665 . ?
Ag14 Ag10 Ag2 91.454(19) 2_665 . ?
Ag87 Ag10 Ag2 118.34(2) . . ?
Ag90 Ag10 Ag2 178.58(3) 2_665 . ?
Ag9 Ag10 Ag2 88.477(18) . . ?
S36 Ag11 Ag31 55.58(4) . . ?
S36 Ag11 Ag68 56.60(4) . . ?
Ag31 Ag11 Ag68 110.74(2) . . ?
S36 Ag11 Ag1R 170.69(5) . . ?
Ag31 Ag11 Ag1R 125.41(3) . . ?
Ag68 Ag11 Ag1R 123.81(3) . . ?
S36 Ag11 Ag1V 111.13(4) . . ?
Ag31 Ag11 Ag1V 153.02(3) . . ?
Ag68 Ag11 Ag1V 67.48(2) . . ?
Ag1R Ag11 Ag1V 63.60(2) . . ?
S36 Ag11 Ag1T 126.22(5) . . ?
Ag31 Ag11 Ag1T 92.52(2) . . ?
Ag68 Ag11 Ag1T 116.87(3) . . ?
Ag1R Ag11 Ag1T 62.742(19) . . ?
Ag1V Ag11 Ag1T 112.60(2) . . ?
S36 Ag11 Ag84 119.79(4) . . ?
Ag31 Ag11 Ag84 64.79(2) . . ?
Ag68 Ag11 Ag84 173.89(3) . . ?
Ag1R Ag11 Ag84 60.67(2) . . ?
Ag1V Ag11 Ag84 118.47(2) . . ?
Ag1T Ag11 Ag84 60.39(2) . . ?
S36 Ag11 Ag41 104.90(5) . . ?
Ag31 Ag11 Ag41 85.61(2) . . ?
Ag68 Ag11 Ag41 123.98(2) . . ?
Ag1R Ag11 Ag41 66.74(2) . . ?
Ag1V Ag11 Ag41 75.08(2) . . ?
Ag1T Ag11 Ag41 115.30(2) . . ?
Ag84 Ag11 Ag41 60.86(2) . . ?
S36 Ag11 Ag62 123.99(5) . . ?
Ag31 Ag11 Ag62 145.71(3) . . ?
Ag68 Ag11 Ag62 71.92(2) . . ?
Ag1R Ag11 Ag62 61.33(2) . . ?
Ag1V Ag11 Ag62 60.95(2) . . ?
Ag1T Ag11 Ag62 59.08(2) . . ?
Ag84 Ag11 Ag62 109.19(2) . . ?
Ag41 Ag11 Ag62 122.35(3) . . ?
S36 Ag11 Ag55 68.49(5) . . ?
Ag31 Ag11 Ag55 62.149(19) . . ?
Ag68 Ag11 Ag55 82.14(2) . . ?
Ag1R Ag11 Ag55 120.66(2) . . ?
Ag1V Ag11 Ag55 139.60(3) . . ?
Ag1T Ag11 Ag55 58.017(18) . . ?
Ag84 Ag11 Ag55 91.93(2) . . ?
Ag41 Ag11 Ag55 145.29(3) . . ?
Ag62 Ag11 Ag55 85.21(2) . . ?
Ag1T Ag12 Ag10 90.50(2) . . ?
Ag1T Ag12 Ag1G 61.06(2) . . ?
Ag10 Ag12 Ag1G 148.37(2) . . ?
Ag1T Ag12 Ag4 179.26(3) . . ?
Ag10 Ag12 Ag4 88.80(2) . . ?
Ag1G Ag12 Ag4 119.68(3) . . ?
Ag1T Ag12 Ag9 61.030(18) . . ?
Ag10 Ag12 Ag9 61.434(19) . . ?
Ag1G Ag12 Ag9 109.53(2) . . ?
Ag4 Ag12 Ag9 118.36(2) . . ?
Ag1T Ag12 Ag18 119.74(3) . . ?
Ag10 Ag12 Ag18 119.47(2) . . ?
Ag1G Ag12 Ag18 88.61(2) . . ?
Ag4 Ag12 Ag18 60.433(15) . . ?
Ag9 Ag12 Ag18 87.70(2) . . ?
Ag1T Ag12 Ag75 92.23(2) . . ?
Ag10 Ag12 Ag75 110.12(3) . . ?
Ag1G Ag12 Ag75 61.41(2) . . ?
Ag4 Ag12 Ag75 88.26(2) . . ?
Ag9 Ag12 Ag75 150.41(2) . . ?
Ag18 Ag12 Ag75 118.56(2) . . ?
Ag1T Ag12 Ag90 60.377(19) . 2_665 ?
Ag10 Ag12 Ag90 61.145(19) . 2_665 ?
Ag1G Ag12 Ag90 90.89(2) . 2_665 ?
Ag4 Ag12 Ag90 119.46(2) . 2_665 ?
Ag9 Ag12 Ag90 92.94(2) . 2_665 ?
Ag18 Ag12 Ag90 179.30(3) . 2_665 ?
Ag75 Ag12 Ag90 60.75(2) . 2_665 ?
Ag1T Ag12 Ag17 120.42(2) . . ?
Ag10 Ag12 Ag17 60.330(19) . . ?
Ag1G Ag12 Ag17 120.34(3) . . ?
Ag4 Ag12 Ag17 59.417(16) . . ?
Ag9 Ag12 Ag17 121.75(2) . . ?
Ag18 Ag12 Ag17 119.84(2) . . ?
Ag75 Ag12 Ag17 58.93(2) . . ?
Ag90 Ag12 Ag17 60.04(2) 2_665 . ?
Ag1T Ag12 Ag1K 60.616(19) . . ?
Ag10 Ag12 Ag1K 119.92(3) . . ?
Ag1G Ag12 Ag1K 60.06(2) . . ?
Ag4 Ag12 Ag1K 119.55(2) . . ?
Ag9 Ag12 Ag1K 58.485(19) . . ?
Ag18 Ag12 Ag1K 59.127(19) . . ?
Ag75 Ag12 Ag1K 121.45(3) . . ?
Ag90 Ag12 Ag1K 120.99(2) 2_665 . ?
Ag17 Ag12 Ag1K 178.97(3) . . ?
Ag1T Ag12 Ag6 119.83(3) . . ?
Ag10 Ag12 Ag6 59.980(19) . . ?
Ag1G Ag12 Ag6 144.78(3) . . ?
Ag4 Ag12 Ag6 59.55(2) . . ?
Ag9 Ag12 Ag6 58.81(2) . . ?
Ag18 Ag12 Ag6 59.489(18) . . ?
Ag75 Ag12 Ag6 144.99(3) . . ?
Ag90 Ag12 Ag6 121.12(2) 2_665 . ?
Ag17 Ag12 Ag6 90.56(2) . . ?
Ag1K Ag12 Ag6 88.78(2) . . ?
Ag1T Ag12 Ag45 121.51(2) . 2_665 ?
Ag10 Ag12 Ag45 144.90(3) . 2_665 ?
Ag1G Ag12 Ag45 60.458(19) . 2_665 ?
Ag4 Ag12 Ag45 59.23(2) . 2_665 ?
Ag9 Ag12 Ag45 144.39(3) . 2_665 ?
Ag18 Ag12 Ag45 59.422(17) . 2_665 ?
Ag75 Ag12 Ag45 59.137(19) . 2_665 ?
Ag90 Ag12 Ag45 119.89(2) 2_665 2_665 ?
Ag17 Ag12 Ag45 88.90(2) . 2_665 ?
Ag1K Ag12 Ag45 90.56(2) . 2_665 ?
Ag6 Ag12 Ag45 107.87(2) . 2_665 ?
S11 Ag13 S5 151.95(6) . . ?
S11 Ag13 Ag91 94.22(4) . . ?
S5 Ag13 Ag91 100.14(4) . . ?
S11 Ag13 Ag7 126.95(4) . . ?
S5 Ag13 Ag7 80.98(4) . . ?
Ag91 Ag13 Ag7 58.521(19) . . ?
S11 Ag13 Ag2D 137.33(4) . . ?
S5 Ag13 Ag2D 55.04(4) . . ?
Ag91 Ag13 Ag2D 115.24(2) . . ?
Ag7 Ag13 Ag2D 58.937(19) . . ?
S11 Ag13 Ag93 59.66(4) . . ?
S5 Ag13 Ag93 135.98(4) . . ?
Ag91 Ag13 Ag93 106.58(2) . . ?
Ag7 Ag13 Ag93 83.94(2) . . ?
Ag2D Ag13 Ag93 81.81(2) . . ?
S11 Ag13 Ag66 72.61(4) . . ?
S5 Ag13 Ag66 134.91(4) . . ?
Ag91 Ag13 Ag66 53.217(17) . . ?
Ag7 Ag13 Ag66 54.465(18) . . ?
Ag2D Ag13 Ag66 100.06(2) . . ?
Ag93 Ag13 Ag66 53.567(17) . . ?
Ag7 Ag14 Ag83 61.15(2) . . ?
Ag7 Ag14 Ag61 88.02(2) . . ?
Ag83 Ag14 Ag61 119.05(3) . . ?
Ag7 Ag14 Ag17 179.34(3) . 2_665 ?
Ag83 Ag14 Ag17 118.68(2) . 2_665 ?
Ag61 Ag14 Ag17 91.55(2) . 2_665 ?
Ag7 Ag14 Ag54 90.22(2) . . ?
Ag83 Ag14 Ag54 61.22(2) . . ?
Ag61 Ag14 Ag54 177.68(3) . . ?
Ag17 Ag14 Ag54 90.22(2) 2_665 . ?
Ag7 Ag14 Ag46 60.280(19) . . ?
Ag83 Ag14 Ag46 121.41(3) . . ?
Ag61 Ag14 Ag46 60.22(2) . . ?
Ag17 Ag14 Ag46 119.90(2) 2_665 . ?
Ag54 Ag14 Ag46 117.54(3) . . ?
Ag7 Ag14 Ag65 119.86(2) . . ?
Ag83 Ag14 Ag65 58.72(2) . . ?
Ag61 Ag14 Ag65 120.17(3) . . ?
Ag17 Ag14 Ag65 59.96(2) 2_665 . ?
Ag54 Ag14 Ag65 62.07(2) . . ?
Ag46 Ag14 Ag65 179.53(3) . . ?
Ag7 Ag14 Ag6 119.27(2) . . ?
Ag83 Ag14 Ag6 179.37(3) . . ?
Ag61 Ag14 Ag6 61.535(19) . . ?
Ag17 Ag14 Ag6 60.90(2) 2_665 . ?
Ag54 Ag14 Ag6 118.21(3) . . ?
Ag46 Ag14 Ag6 59.00(2) . . ?
Ag65 Ag14 Ag6 120.86(3) . . ?
Ag7 Ag14 Ag10 120.65(3) . 2_665 ?
Ag83 Ag14 Ag10 120.83(3) . 2_665 ?
Ag61 Ag14 Ag10 120.11(2) . 2_665 ?
Ag17 Ag14 Ag10 60.008(19) 2_665 2_665 ?
Ag54 Ag14 Ag10 59.665(18) . 2_665 ?
Ag46 Ag14 Ag10 88.31(2) . 2_665 ?
Ag65 Ag14 Ag10 91.24(2) . 2_665 ?
Ag6 Ag14 Ag10 58.580(19) . 2_665 ?
Ag7 Ag14 Ag15 118.02(3) . . ?
Ag83 Ag14 Ag15 88.16(2) . . ?
Ag61 Ag14 Ag15 60.303(19) . . ?
Ag17 Ag14 Ag15 61.32(2) 2_665 . ?
Ag54 Ag14 Ag15 121.94(2) . . ?
Ag46 Ag14 Ag15 120.52(2) . . ?
Ag65 Ag14 Ag15 59.866(19) . . ?
Ag6 Ag14 Ag15 91.99(2) . . ?
Ag10 Ag14 Ag15 121.32(2) 2_665 . ?
Ag7 Ag14 Ag79 61.07(2) . . ?
Ag83 Ag14 Ag79 92.06(2) . . ?
Ag61 Ag14 Ag79 118.53(2) . . ?
Ag17 Ag14 Ag79 119.59(3) 2_665 . ?
Ag54 Ag14 Ag79 59.223(19) . . ?
Ag46 Ag14 Ag79 58.322(19) . . ?
Ag65 Ag14 Ag79 121.29(3) . . ?
Ag6 Ag14 Ag79 87.80(2) . . ?
Ag10 Ag14 Ag79 59.586(19) 2_665 . ?
Ag15 Ag14 Ag79 178.71(3) . . ?
Ag7 Ag14 Ag73 58.46(2) . . ?
Ag83 Ag14 Ag73 58.67(2) . . ?
Ag61 Ag14 Ag73 60.391(19) . . ?
Ag17 Ag14 Ag73 120.88(3) 2_665 . ?
Ag54 Ag14 Ag73 119.79(2) . . ?
Ag46 Ag14 Ag73 91.36(2) . . ?
Ag65 Ag14 Ag73 89.08(2) . . ?
Ag6 Ag14 Ag73 121.92(3) . . ?
Ag10 Ag14 Ag73 179.08(3) 2_665 . ?
Ag15 Ag14 Ag73 59.57(2) . . ?
Ag79 Ag14 Ag73 119.52(2) . . ?
Ag20 Ag15 Ag22 120.61(3) . . ?
Ag20 Ag15 Ag18 61.732(18) . . ?
Ag22 Ag15 Ag18 88.52(2) . . ?
Ag20 Ag15 Ag58 119.35(3) . . ?
Ag22 Ag15 Ag58 91.92(2) . . ?
Ag18 Ag15 Ag58 178.26(3) . . ?
Ag20 Ag15 Ag47 59.808(19) . . ?
Ag22 Ag15 Ag47 60.80(2) . . ?
Ag18 Ag15 Ag47 59.912(18) . . ?
Ag58 Ag15 Ag47 121.73(2) . . ?
Ag20 Ag15 Ag65 177.74(3) . . ?
Ag22 Ag15 Ag65 61.08(2) . . ?
Ag18 Ag15 Ag65 117.41(3) . . ?
Ag58 Ag15 Ag65 61.45(2) . . ?
Ag47 Ag15 Ag65 121.86(3) . . ?
Ag20 Ag15 Ag61 59.589(19) . . ?
Ag22 Ag15 Ag61 144.92(3) . . ?
Ag18 Ag15 Ag61 59.757(19) . . ?
Ag58 Ag15 Ag61 119.35(3) . . ?
Ag47 Ag15 Ag61 108.17(2) . . ?
Ag65 Ag15 Ag61 118.15(2) . . ?
Ag20 Ag15 Ag8 60.287(18) . . ?
Ag22 Ag15 Ag8 120.21(2) . . ?
Ag18 Ag15 Ag8 122.01(2) . . ?
Ag58 Ag15 Ag8 59.12(2) . . ?
Ag47 Ag15 Ag8 89.87(2) . . ?
Ag65 Ag15 Ag8 120.56(2) . . ?
Ag61 Ag15 Ag8 91.25(2) . . ?
Ag20 Ag15 Ag14 118.35(2) . . ?
Ag22 Ag15 Ag14 109.10(2) . . ?
Ag18 Ag15 Ag14 87.19(2) . . ?
Ag58 Ag15 Ag14 91.07(2) . . ?
Ag47 Ag15 Ag14 144.45(3) . . ?
Ag65 Ag15 Ag14 59.386(18) . . ?
Ag61 Ag15 Ag14 58.764(19) . . ?
Ag8 Ag15 Ag14 121.20(3) . . ?
Ag20 Ag15 Ag17 120.32(2) . 2_665 ?
Ag22 Ag15 Ag17 59.82(2) . 2_665 ?
Ag18 Ag15 Ag17 58.604(19) . 2_665 ?
Ag58 Ag15 Ag17 120.26(2) . 2_665 ?
Ag47 Ag15 Ag17 90.69(2) . 2_665 ?
Ag65 Ag15 Ag17 58.816(19) . 2_665 ?
Ag61 Ag15 Ag17 88.92(2) . 2_665 ?
Ag8 Ag15 Ag17 179.34(3) . 2_665 ?
Ag14 Ag15 Ag17 58.382(19) . 2_665 ?
Ag20 Ag15 Ag73 88.53(2) . . ?
Ag22 Ag15 Ag73 147.32(3) . . ?
Ag18 Ag15 Ag73 120.55(2) . . ?
Ag58 Ag15 Ag73 58.586(19) . . ?
Ag47 Ag15 Ag73 144.85(3) . . ?
Ag65 Ag15 Ag73 90.27(2) . . ?
Ag61 Ag15 Ag73 60.79(2) . . ?
Ag8 Ag15 Ag73 59.11(2) . . ?
Ag14 Ag15 Ag73 62.09(2) . . ?
Ag17 Ag15 Ag73 120.46(2) 2_665 . ?
Ag20 Ag15 Ag69 88.95(2) . . ?
Ag22 Ag15 Ag69 62.92(2) . . ?
Ag18 Ag15 Ag69 121.18(2) . . ?
Ag58 Ag15 Ag69 60.47(2) . . ?
Ag47 Ag15 Ag69 61.268(19) . . ?
Ag65 Ag15 Ag69 93.23(2) . . ?
Ag61 Ag15 Ag69 144.89(3) . . ?
Ag8 Ag15 Ag69 57.291(19) . . ?
Ag14 Ag15 Ag69 148.70(2) . . ?
Ag17 Ag15 Ag69 122.73(3) 2_665 . ?
Ag73 Ag15 Ag69 107.03(2) . . ?
S25 Ag16 Ag1M 57.03(4) . . ?
S25 Ag16 Ag71 53.06(4) . . ?
Ag1M Ag16 Ag71 107.01(3) . . ?
S25 Ag16 Ag56 164.20(4) . . ?
Ag1M Ag16 Ag56 123.40(3) . . ?
Ag71 Ag16 Ag56 129.59(3) . . ?
S25 Ag16 Ag78 109.23(4) . . ?
Ag1M Ag16 Ag78 152.48(3) . . ?
Ag71 Ag16 Ag78 72.83(2) . . ?
Ag56 Ag16 Ag78 62.70(2) . . ?
S25 Ag16 Ag80 132.34(4) . . ?
Ag1M Ag16 Ag80 92.65(2) . . ?
Ag71 Ag16 Ag80 119.57(3) . . ?
Ag56 Ag16 Ag80 62.30(2) . . ?
Ag78 Ag16 Ag80 111.64(3) . . ?
S25 Ag16 Ag30 74.69(4) . . ?
Ag1M Ag16 Ag30 63.79(2) . . ?
Ag71 Ag16 Ag30 80.19(2) . . ?
Ag56 Ag16 Ag30 120.52(3) . . ?
Ag78 Ag16 Ag30 140.10(3) . . ?
Ag80 Ag16 Ag30 58.311(19) . . ?
S25 Ag16 Ag44 128.40(4) . . ?
Ag1M Ag16 Ag44 146.67(3) . . ?
Ag71 Ag16 Ag44 77.22(2) . . ?
Ag56 Ag16 Ag44 61.43(2) . . ?
Ag78 Ag16 Ag44 60.832(19) . . ?
Ag80 Ag16 Ag44 58.92(2) . . ?
Ag30 Ag16 Ag44 85.14(2) . . ?
S25 Ag16 Ag35 118.86(4) . . ?
Ag1M Ag16 Ag35 63.77(2) . . ?
Ag71 Ag16 Ag35 170.48(3) . . ?
Ag56 Ag16 Ag35 59.69(2) . . ?
Ag78 Ag16 Ag35 116.36(2) . . ?
Ag80 Ag16 Ag35 60.74(2) . . ?
Ag30 Ag16 Ag35 92.96(2) . . ?
Ag44 Ag16 Ag35 108.99(2) . . ?
S25 Ag16 Ag86 96.97(4) . . ?
Ag1M Ag16 Ag86 81.24(2) . . ?
Ag71 Ag16 Ag86 123.90(3) . . ?
Ag56 Ag16 Ag86 68.44(2) . . ?
Ag78 Ag16 Ag86 76.88(2) . . ?
Ag80 Ag16 Ag86 115.16(3) . . ?
Ag30 Ag16 Ag86 143.00(3) . . ?
Ag44 Ag16 Ag86 124.73(3) . . ?
Ag35 Ag16 Ag86 59.008(19) . . ?
Ag18 Ag17 Ag75 120.13(3) 2_665 . ?
Ag18 Ag17 Ag14 88.66(2) 2_665 2_665 ?
Ag75 Ag17 Ag14 147.52(3) . 2_665 ?
Ag18 Ag17 Ag4 61.022(16) 2_665 . ?
Ag75 Ag17 Ag4 89.35(2) . . ?
Ag14 Ag17 Ag4 119.75(3) 2_665 . ?
Ag18 Ag17 Ag65 118.85(2) 2_665 2_665 ?
Ag75 Ag17 Ag65 90.62(2) . 2_665 ?
Ag14 Ag17 Ag65 60.321(19) 2_665 2_665 ?
Ag4 Ag17 Ag65 179.82(3) . 2_665 ?
Ag18 Ag17 Ag10 118.54(2) 2_665 . ?
Ag75 Ag17 Ag10 110.18(2) . . ?
Ag14 Ag17 Ag10 60.89(2) 2_665 . ?
Ag4 Ag17 Ag10 88.20(2) . . ?
Ag65 Ag17 Ag10 91.98(2) 2_665 . ?
Ag18 Ag17 Ag22 88.01(2) 2_665 2_665 ?
Ag75 Ag17 Ag22 61.14(2) . 2_665 ?
Ag14 Ag17 Ag22 109.46(2) 2_665 2_665 ?
Ag4 Ag17 Ag22 118.99(3) . 2_665 ?
Ag65 Ag17 Ag22 60.85(2) 2_665 2_665 ?
Ag10 Ag17 Ag22 149.84(3) . 2_665 ?
Ag18 Ag17 Ag90 178.62(3) 2_665 2_665 ?
Ag75 Ag17 Ag90 61.22(2) . 2_665 ?
Ag14 Ag17 Ag90 89.96(2) 2_665 2_665 ?
Ag4 Ag17 Ag90 119.70(2) . 2_665 ?
Ag65 Ag17 Ag90 60.43(2) 2_665 2_665 ?
Ag10 Ag17 Ag90 60.609(18) . 2_665 ?
Ag22 Ag17 Ag90 92.53(2) 2_665 2_665 ?
Ag18 Ag17 Ag12 120.81(2) 2_665 . ?
Ag75 Ag17 Ag12 60.449(19) . . ?
Ag14 Ag17 Ag12 119.76(2) 2_665 . ?
Ag4 Ag17 Ag12 59.800(16) . . ?
Ag65 Ag17 Ag12 120.33(2) 2_665 . ?
Ag10 Ag17 Ag12 58.881(18) . . ?
Ag22 Ag17 Ag12 121.59(3) 2_665 . ?
Ag90 Ag17 Ag12 59.904(18) 2_665 . ?
Ag18 Ag17 Ag6 59.96(2) 2_665 2_665 ?
Ag75 Ag17 Ag6 145.68(3) . 2_665 ?
Ag14 Ag17 Ag6 60.04(2) 2_665 2_665 ?
Ag4 Ag17 Ag6 59.71(2) . 2_665 ?
Ag65 Ag17 Ag6 120.36(3) 2_665 2_665 ?
Ag10 Ag17 Ag6 58.587(19) . 2_665 ?
Ag22 Ag17 Ag6 145.00(3) 2_665 2_665 ?
Ag90 Ag17 Ag6 119.19(2) 2_665 2_665 ?
Ag12 Ag17 Ag6 89.19(2) . 2_665 ?
Ag18 Ag17 Ag1Z 59.915(18) 2_665 . ?
Ag75 Ag17 Ag1Z 60.220(19) . . ?
Ag14 Ag17 Ag1Z 145.36(3) 2_665 . ?
Ag4 Ag17 Ag1Z 59.74(2) . . ?
Ag65 Ag17 Ag1Z 120.10(3) 2_665 . ?
Ag10 Ag17 Ag1Z 145.10(3) . . ?
Ag22 Ag17 Ag1Z 59.26(2) 2_665 . ?
Ag90 Ag17 Ag1Z 121.44(2) 2_665 . ?
Ag12 Ag17 Ag1Z 90.81(2) . . ?
Ag6 Ag17 Ag1Z 108.63(2) 2_665 . ?
Ag18 Ag17 Ag15 59.227(18) 2_665 2_665 ?
Ag75 Ag17 Ag15 119.47(2) . 2_665 ?
Ag14 Ag17 Ag15 60.298(19) 2_665 2_665 ?
Ag4 Ag17 Ag15 120.24(2) . 2_665 ?
Ag65 Ag17 Ag15 59.635(19) 2_665 2_665 ?
Ag10 Ag17 Ag15 121.18(2) . 2_665 ?
Ag22 Ag17 Ag15 58.328(19) 2_665 2_665 ?
Ag90 Ag17 Ag15 120.06(2) 2_665 2_665 ?
Ag12 Ag17 Ag15 179.91(4) . 2_665 ?
Ag6 Ag17 Ag15 90.90(2) 2_665 2_665 ?
Ag1Z Ag17 Ag15 89.15(2) . 2_665 ?
Ag17 Ag18 Ag1K 148.19(3) 2_665 . ?
Ag17 Ag18 Ag15 62.166(19) 2_665 . ?
Ag1K Ag18 Ag15 108.89(2) . . ?
Ag17 Ag18 Ag47 93.02(2) 2_665 . ?
Ag1K Ag18 Ag47 109.08(2) . . ?
Ag15 Ag18 Ag47 60.297(19) . . ?
Ag17 Ag18 Ag61 91.52(2) 2_665 . ?
Ag1K Ag18 Ag61 60.12(2) . . ?
Ag15 Ag18 Ag61 60.747(19) . . ?
Ag47 Ag18 Ag61 109.27(2) . . ?
Ag17 Ag18 Ag88 150.37(3) 2_665 . ?
Ag1K Ag18 Ag88 60.40(2) . . ?
Ag15 Ag18 Ag88 108.77(2) . . ?
Ag47 Ag18 Ag88 60.44(2) . . ?
Ag61 Ag18 Ag88 108.81(2) . . ?
Ag17 Ag18 Ag1Z 61.26(2) 2_665 2_665 ?
Ag1K Ag18 Ag1Z 149.75(3) . 2_665 ?
Ag15 Ag18 Ag1Z 91.57(2) . 2_665 ?
Ag47 Ag18 Ag1Z 61.56(2) . 2_665 ?
Ag61 Ag18 Ag1Z 148.99(3) . 2_665 ?
Ag88 Ag18 Ag1Z 92.46(2) . 2_665 ?
Ag17 Ag18 Ag6 61.221(19) 2_665 . ?
Ag1K Ag18 Ag6 90.62(2) . . ?
Ag15 Ag18 Ag6 93.35(2) . . ?
Ag47 Ag18 Ag6 150.71(2) . . ?
Ag61 Ag18 Ag6 61.47(2) . . ?
Ag88 Ag18 Ag6 147.65(3) . . ?
Ag1Z Ag18 Ag6 110.71(2) 2_665 . ?
Ag17 Ag18 Ag45 110.13(2) 2_665 2_665 ?
Ag1K Ag18 Ag45 92.65(2) . 2_665 ?
Ag15 Ag18 Ag45 147.97(3) . 2_665 ?
Ag47 Ag18 Ag45 90.77(2) . 2_665 ?
Ag61 Ag18 Ag45 149.91(3) . 2_665 ?
Ag88 Ag18 Ag45 61.258(19) . 2_665 ?
Ag1Z Ag18 Ag45 60.459(19) 2_665 2_665 ?
Ag6 Ag18 Ag45 110.29(2) . 2_665 ?
Ag17 Ag18 Ag12 110.39(2) 2_665 . ?
Ag1K Ag18 Ag12 61.01(2) . . ?
Ag15 Ag18 Ag12 150.44(3) . . ?
Ag47 Ag18 Ag12 147.85(2) . . ?
Ag61 Ag18 Ag12 92.36(2) . . ?
Ag88 Ag18 Ag12 90.60(2) . . ?
Ag1Z Ag18 Ag12 110.19(2) 2_665 . ?
Ag6 Ag18 Ag12 60.833(19) . . ?
Ag45 Ag18 Ag12 61.090(19) 2_665 . ?
Ag17 Ag18 Ag4 59.764(16) 2_665 . ?
Ag1K Ag18 Ag4 120.58(2) . . ?
Ag15 Ag18 Ag4 121.92(2) . . ?
Ag47 Ag18 Ag4 121.32(3) . . ?
Ag61 Ag18 Ag4 121.19(3) . . ?
Ag88 Ag18 Ag4 120.74(2) . . ?
Ag1Z Ag18 Ag4 59.772(19) 2_665 . ?
Ag6 Ag18 Ag4 59.72(2) . . ?
Ag45 Ag18 Ag4 59.502(19) 2_665 . ?
Ag12 Ag18 Ag4 59.583(17) . . ?
Ag17 Ag18 Ag20 120.55(2) 2_665 . ?
Ag1K Ag18 Ag20 59.119(19) . . ?
Ag15 Ag18 Ag20 58.401(19) . . ?
Ag47 Ag18 Ag20 58.845(19) . . ?
Ag61 Ag18 Ag20 58.837(18) . . ?
Ag88 Ag18 Ag20 59.049(18) . . ?
Ag1Z Ag18 Ag20 120.40(2) 2_665 . ?
Ag6 Ag18 Ag20 120.30(2) . . ?
Ag45 Ag18 Ag20 120.29(2) 2_665 . ?
Ag12 Ag18 Ag20 120.11(2) . . ?
Ag4 Ag18 Ag20 179.67(2) . . ?
S9 Ag19 S26 125.62(6) . . ?
S9 Ag19 Ag54 115.77(4) . 2_665 ?
S26 Ag19 Ag54 116.26(4) . 2_665 ?
S9 Ag19 Ag97 169.12(4) . . ?
S26 Ag19 Ag97 58.04(4) . . ?
Ag54 Ag19 Ag97 58.490(17) 2_665 . ?
S9 Ag19 Ag2B 57.20(4) . . ?
S26 Ag19 Ag2B 173.58(4) . . ?
Ag54 Ag19 Ag2B 59.528(19) 2_665 . ?
Ag97 Ag19 Ag2B 118.02(2) . . ?
S9 Ag19 Ag87 79.69(4) . . ?
S26 Ag19 Ag87 115.97(4) . . ?
Ag54 Ag19 Ag87 58.397(18) 2_665 . ?
Ag97 Ag19 Ag87 89.55(2) . . ?
Ag2B Ag19 Ag87 57.95(2) . . ?
S9 Ag19 Ag55 110.13(5) . . ?
S26 Ag19 Ag55 57.84(4) . . ?
Ag54 Ag19 Ag55 87.87(2) 2_665 . ?
Ag97 Ag19 Ag55 61.98(2) . . ?
Ag2B Ag19 Ag55 116.16(2) . . ?
Ag87 Ag19 Ag55 58.211(19) . . ?
S9 Ag19 Ag31 52.14(5) . . ?
S26 Ag19 Ag31 90.43(4) . . ?
Ag54 Ag19 Ag31 116.73(2) 2_665 . ?
Ag97 Ag19 Ag31 120.36(2) . . ?
Ag2B Ag19 Ag31 87.66(2) . . ?
Ag87 Ag19 Ag31 58.341(18) . . ?
Ag55 Ag19 Ag31 58.396(18) . . ?
Ag15 Ag20 Ag47 61.111(19) . . ?
Ag15 Ag20 Ag61 61.598(19) . . ?
Ag47 Ag20 Ag61 110.81(2) . . ?
Ag15 Ag20 Ag1K 110.45(2) . . ?
Ag47 Ag20 Ag1K 110.12(2) . . ?
Ag61 Ag20 Ag1K 60.584(19) . . ?
Ag15 Ag20 Ag88 110.59(2) . . ?
Ag47 Ag20 Ag88 60.98(2) . . ?
Ag61 Ag20 Ag88 110.20(2) . . ?
Ag1K Ag20 Ag88 60.77(2) . . ?
Ag15 Ag20 Ag27 91.63(2) . . ?
Ag47 Ag20 Ag27 148.93(2) . . ?
Ag61 Ag20 Ag27 61.60(2) . . ?
Ag1K Ag20 Ag27 92.53(2) . . ?
Ag88 Ag20 Ag27 149.51(3) . . ?
Ag15 Ag20 Ag8 61.433(19) . . ?
Ag47 Ag20 Ag8 91.26(2) . . ?
Ag61 Ag20 Ag8 93.08(2) . . ?
Ag1K Ag20 Ag8 150.27(3) . . ?
Ag88 Ag20 Ag8 148.33(3) . . ?
Ag27 Ag20 Ag8 60.786(19) . . ?
Ag15 Ag20 Ag95 148.04(3) . . ?
Ag47 Ag20 Ag95 150.21(3) . . ?
Ag61 Ag20 Ag95 90.42(2) . . ?
Ag1K Ag20 Ag95 61.60(2) . . ?
Ag88 Ag20 Ag95 92.70(2) . . ?
Ag27 Ag20 Ag95 59.619(18) . . ?
Ag8 Ag20 Ag95 108.78(2) . . ?
Ag15 Ag20 Ag1B 92.22(2) . . ?
Ag47 Ag20 Ag1B 61.24(2) . . ?
Ag61 Ag20 Ag1B 150.35(2) . . ?
Ag1K Ag20 Ag1B 148.37(3) . . ?
Ag88 Ag20 Ag1B 91.20(2) . . ?
Ag27 Ag20 Ag1B 109.11(2) . . ?
Ag8 Ag20 Ag1B 60.223(19) . . ?
Ag95 Ag20 Ag1B 109.42(2) . . ?
Ag15 Ag20 Ag48 149.39(3) . . ?
Ag47 Ag20 Ag48 91.88(2) . . ?
Ag61 Ag20 Ag48 148.30(2) . . ?
Ag1K Ag20 Ag48 91.46(2) . . ?
Ag88 Ag20 Ag48 61.11(2) . . ?
Ag27 Ag20 Ag48 109.04(2) . . ?
Ag8 Ag20 Ag48 108.77(2) . . ?
Ag95 Ag20 Ag48 61.30(2) . . ?
Ag1B Ag20 Ag48 60.209(19) . . ?
Ag15 Ag20 Ag77 119.92(2) . . ?
Ag47 Ag20 Ag77 120.06(2) . . ?
Ag61 Ag20 Ag77 120.31(3) . . ?
Ag1K Ag20 Ag77 120.78(2) . . ?
Ag88 Ag20 Ag77 120.33(2) . . ?
Ag27 Ag20 Ag77 58.708(19) . . ?
Ag8 Ag20 Ag77 58.49(2) . . ?
Ag95 Ag20 Ag77 59.193(18) . . ?
Ag1B Ag20 Ag77 58.825(19) . . ?
Ag48 Ag20 Ag77 59.223(18) . . ?
Ag15 Ag20 Ag18 59.867(18) . . ?
Ag47 Ag20 Ag18 59.716(18) . . ?
Ag61 Ag20 Ag18 59.793(19) . . ?
Ag1K Ag20 Ag18 59.49(2) . . ?
Ag88 Ag20 Ag18 59.742(19) . . ?
Ag27 Ag20 Ag18 121.39(2) . . ?
Ag8 Ag20 Ag18 121.29(2) . . ?
Ag95 Ag20 Ag18 121.08(2) . . ?
Ag1B Ag20 Ag18 120.95(2) . . ?
Ag48 Ag20 Ag18 120.85(2) . . ?
Ag77 Ag20 Ag18 179.73(3) . . ?
S39 Ag21 Ag1A 57.95(4) . . ?
S39 Ag21 Ag58 161.94(4) . . ?
Ag1A Ag21 Ag58 122.53(3) . . ?
S39 Ag21 Ag29 109.55(4) . . ?
Ag1A Ag21 Ag29 156.55(3) . . ?
Ag58 Ag21 Ag29 62.51(2) . . ?
S39 Ag21 Ag74 52.61(4) . . ?
Ag1A Ag21 Ag74 107.49(2) . . ?
Ag58 Ag21 Ag74 129.90(3) . . ?
Ag29 Ag21 Ag74 70.69(2) . . ?
S39 Ag21 Ag97 77.52(4) . 2_665 ?
Ag1A Ag21 Ag97 62.071(19) . 2_665 ?
Ag58 Ag21 Ag97 119.55(2) . 2_665 ?
Ag29 Ag21 Ag97 138.59(3) . 2_665 ?
Ag74 Ag21 Ag97 84.75(2) . 2_665 ?
S39 Ag21 Ag83 131.26(4) . . ?
Ag1A Ag21 Ag83 144.48(3) . . ?
Ag58 Ag21 Ag83 60.66(2) . . ?
Ag29 Ag21 Ag83 58.96(2) . . ?
Ag74 Ag21 Ag83 80.94(2) . . ?
Ag97 Ag21 Ag83 85.20(2) 2_665 . ?
S39 Ag21 Ag65 134.30(4) . . ?
Ag1A Ag21 Ag65 90.77(2) . . ?
Ag58 Ag21 Ag65 61.99(2) . . ?
Ag29 Ag21 Ag65 109.85(2) . . ?
Ag74 Ag21 Ag65 123.97(2) . . ?
Ag97 Ag21 Ag65 57.615(19) 2_665 . ?
Ag83 Ag21 Ag65 58.14(2) . . ?
S39 Ag21 Ag24 118.26(4) . . ?
Ag1A Ag21 Ag24 63.21(2) . . ?
Ag58 Ag21 Ag24 59.345(19) . . ?
Ag29 Ag21 Ag24 117.25(2) . . ?
Ag74 Ag21 Ag24 170.63(3) . . ?
Ag97 Ag21 Ag24 91.23(2) 2_665 . ?
Ag83 Ag21 Ag24 107.20(2) . . ?
Ag65 Ag21 Ag24 59.603(19) . . ?
S39 Ag21 Ag63 91.79(4) . . ?
Ag1A Ag21 Ag63 81.02(2) . . ?
Ag58 Ag21 Ag63 71.183(19) . . ?
Ag29 Ag21 Ag63 79.62(2) . . ?
Ag74 Ag21 Ag63 117.67(2) . . ?
Ag97 Ag21 Ag63 141.77(2) 2_665 . ?
Ag83 Ag21 Ag63 126.52(2) . . ?
Ag65 Ag21 Ag63 117.29(2) . . ?
Ag24 Ag21 Ag63 61.50(2) . . ?
Ag24 Ag22 Ag15 87.91(2) . . ?
Ag24 Ag22 Ag1O 61.69(2) . . ?
Ag15 Ag22 Ag1O 118.68(3) . . ?
Ag24 Ag22 Ag98 90.40(2) . . ?
Ag15 Ag22 Ag98 177.73(3) . . ?
Ag1O Ag22 Ag98 61.652(19) . . ?
Ag24 Ag22 Ag1Z 179.56(3) . 2_665 ?
Ag15 Ag22 Ag1Z 92.12(2) . 2_665 ?
Ag1O Ag22 Ag1Z 117.93(3) . 2_665 ?
Ag98 Ag22 Ag1Z 89.58(2) . 2_665 ?
Ag24 Ag22 Ag17 119.56(3) . 2_665 ?
Ag15 Ag22 Ag17 61.85(2) . 2_665 ?
Ag1O Ag22 Ag17 178.75(3) . 2_665 ?
Ag98 Ag22 Ag17 117.86(3) . 2_665 ?
Ag1Z Ag22 Ag17 60.82(2) 2_665 2_665 ?
Ag24 Ag22 Ag47 118.36(3) . . ?
Ag15 Ag22 Ag47 60.17(2) . . ?
Ag1O Ag22 Ag47 87.89(2) . . ?
Ag98 Ag22 Ag47 122.03(3) . . ?
Ag1Z Ag22 Ag47 61.30(2) 2_665 . ?
Ag17 Ag22 Ag47 91.50(2) 2_665 . ?
Ag24 Ag22 Ag92 120.67(2) . . ?
Ag15 Ag22 Ag92 119.85(3) . . ?
Ag1O Ag22 Ag92 58.982(19) . . ?
Ag98 Ag22 Ag92 62.36(2) . . ?
Ag1Z Ag22 Ag92 58.95(2) 2_665 . ?
Ag17 Ag22 Ag92 119.78(3) 2_665 . ?
Ag47 Ag22 Ag92 59.67(2) . . ?
Ag24 Ag22 Ag65 60.35(2) . . ?
Ag15 Ag22 Ag65 60.27(2) . . ?
Ag1O Ag22 Ag65 122.03(3) . . ?
Ag98 Ag22 Ag65 117.54(3) . . ?
Ag1Z Ag22 Ag65 120.03(2) 2_665 . ?
Ag17 Ag22 Ag65 59.211(19) 2_665 . ?
Ag47 Ag22 Ag65 120.43(2) . . ?
Ag92 Ag22 Ag65 178.90(3) . . ?
Ag24 Ag22 Ag75 120.39(3) . 2_665 ?
Ag15 Ag22 Ag75 120.63(3) . 2_665 ?
Ag1O Ag22 Ag75 120.69(2) . 2_665 ?
Ag98 Ag22 Ag75 59.104(19) . 2_665 ?
Ag1Z Ag22 Ag75 59.95(2) 2_665 2_665 ?
Ag17 Ag22 Ag75 58.78(2) 2_665 2_665 ?
Ag47 Ag22 Ag75 121.24(3) . 2_665 ?
Ag92 Ag22 Ag75 90.73(2) . 2_665 ?
Ag65 Ag22 Ag75 88.33(2) . 2_665 ?
Ag24 Ag22 Ag94 61.07(2) . 2_665 ?
Ag15 Ag22 Ag94 119.09(3) . 2_665 ?
Ag1O Ag22 Ag94 92.26(2) . 2_665 ?
Ag98 Ag22 Ag94 58.70(2) . 2_665 ?
Ag1Z Ag22 Ag94 119.27(3) 2_665 2_665 ?
Ag17 Ag22 Ag94 88.36(2) 2_665 2_665 ?
Ag47 Ag22 Ag94 179.19(3) . 2_665 ?
Ag92 Ag22 Ag94 121.07(2) . 2_665 ?
Ag65 Ag22 Ag94 58.84(2) . 2_665 ?
Ag75 Ag22 Ag94 59.322(19) 2_665 2_665 ?
Ag24 Ag22 Ag69 58.02(2) . . ?
Ag15 Ag22 Ag69 60.865(19) . . ?
Ag1O Ag22 Ag69 57.840(19) . . ?
Ag98 Ag22 Ag69 119.35(2) . . ?
Ag1Z Ag22 Ag69 121.63(3) 2_665 . ?
Ag17 Ag22 Ag69 122.72(2) 2_665 . ?
Ag47 Ag22 Ag69 60.377(18) . . ?
Ag92 Ag22 Ag69 89.38(2) . . ?
Ag65 Ag22 Ag69 91.59(2) . . ?
Ag75 Ag22 Ag69 178.09(3) 2_665 . ?
Ag94 Ag22 Ag69 119.07(3) 2_665 . ?
Ag1Q Ag23 Ag80 119.69(2) . . ?
Ag1Q Ag23 Ag1F 61.138(19) . . ?
Ag80 Ag23 Ag1F 179.16(3) . . ?
Ag1Q Ag23 Ag75 60.37(2) . . ?
Ag80 Ag23 Ag75 89.29(2) . . ?
Ag1F Ag23 Ag75 91.07(2) . . ?
Ag1Q Ag23 Ag98 90.16(2) . 2_665 ?
Ag80 Ag23 Ag98 118.68(2) . 2_665 ?
Ag1F Ag23 Ag98 60.923(19) . 2_665 ?
Ag75 Ag23 Ag98 59.012(18) . 2_665 ?
Ag1Q Ag23 Ag35 87.74(2) . . ?
Ag80 Ag23 Ag35 59.947(19) . . ?
Ag1F Ag23 Ag35 120.50(2) . . ?
Ag75 Ag23 Ag35 117.18(2) . . ?
Ag98 Ag23 Ag35 176.19(3) 2_665 . ?
Ag1Q Ag23 Ag30 176.61(3) . . ?
Ag80 Ag23 Ag30 57.013(19) . . ?
Ag1F Ag23 Ag30 122.16(3) . . ?
Ag75 Ag23 Ag30 117.75(2) . . ?
Ag98 Ag23 Ag30 91.03(2) 2_665 . ?
Ag35 Ag23 Ag30 90.89(2) . . ?
Ag1Q Ag23 Ag1G 59.634(19) . . ?
Ag80 Ag23 Ag1G 60.058(19) . . ?
Ag1F Ag23 Ag1G 120.77(3) . . ?
Ag75 Ag23 Ag1G 60.16(2) . . ?
Ag98 Ag23 Ag1G 119.18(2) 2_665 . ?
Ag35 Ag23 Ag1G 57.01(2) . . ?
Ag30 Ag23 Ag1G 117.07(2) . . ?
Ag1Q Ag23 Ag1M 120.86(2) . . ?
Ag80 Ag23 Ag1M 88.44(2) . . ?
Ag1F Ag23 Ag1M 91.21(2) . . ?
Ag75 Ag23 Ag1M 177.73(3) . . ?
Ag98 Ag23 Ag1M 122.32(2) 2_665 . ?
Ag35 Ag23 Ag1M 61.488(19) . . ?
Ag30 Ag23 Ag1M 60.91(2) . . ?
Ag1G Ag23 Ag1M 118.47(3) . . ?
Ag1Q Ag23 Ag25 120.62(2) . 2_665 ?
Ag80 Ag23 Ag25 59.421(19) . 2_665 ?
Ag1F Ag23 Ag25 120.15(3) . 2_665 ?
Ag75 Ag23 Ag25 60.25(2) . 2_665 ?
Ag98 Ag23 Ag25 59.280(19) 2_665 2_665 ?
Ag35 Ag23 Ag25 119.33(2) . 2_665 ?
Ag30 Ag23 Ag25 57.571(18) . 2_665 ?
Ag1G Ag23 Ag25 90.61(2) . 2_665 ?
Ag1M Ag23 Ag25 118.47(3) . 2_665 ?
Ag1Q Ag23 Ag1S 121.44(2) . . ?
Ag80 Ag23 Ag1S 118.81(3) . . ?
Ag1F Ag23 Ag1S 60.35(2) . . ?
Ag75 Ag23 Ag1S 118.50(2) . . ?
Ag98 Ag23 Ag1S 59.507(19) 2_665 . ?
Ag35 Ag23 Ag1S 124.30(3) . . ?
Ag30 Ag23 Ag1S 61.82(2) . . ?
Ag1G Ag23 Ag1S 177.91(3) . . ?
Ag1M Ag23 Ag1S 62.81(2) . . ?
Ag25 Ag23 Ag1S 87.31(2) 2_665 . ?
Ag1Q Ag23 Ag99 60.780(18) . . ?
Ag80 Ag23 Ag99 116.54(2) . . ?
Ag1F Ag23 Ag99 63.880(18) . . ?
Ag75 Ag23 Ag99 121.01(2) . . ?
Ag98 Ag23 Ag99 124.75(2) 2_665 . ?
Ag35 Ag23 Ag99 56.644(17) . . ?
Ag30 Ag23 Ag99 120.80(2) . . ?
Ag1G Ag23 Ag99 87.07(2) . . ?
Ag1M Ag23 Ag99 60.113(19) . . ?
Ag25 Ag23 Ag99 175.97(3) 2_665 . ?
Ag1S Ag23 Ag99 95.02(2) . . ?
Ag22 Ag24 Ag1U 92.59(2) . . ?
Ag22 Ag24 Ag58 93.22(2) . . ?
Ag1U Ag24 Ag58 173.96(3) . . ?
Ag22 Ag24 Ag69 65.20(2) . . ?
Ag1U Ag24 Ag69 118.82(3) . . ?
Ag58 Ag24 Ag69 62.49(2) . . ?
Ag22 Ag24 Ag65 61.67(2) . . ?
Ag1U Ag24 Ag65 122.69(3) . . ?
Ag58 Ag24 Ag65 61.91(2) . . ?
Ag69 Ag24 Ag65 96.60(2) . . ?
Ag22 Ag24 Ag1O 59.836(19) . . ?
Ag1U Ag24 Ag1O 60.05(2) . . ?
Ag58 Ag24 Ag1O 121.97(2) . . ?
Ag69 Ag24 Ag1O 59.589(18) . . ?
Ag65 Ag24 Ag1O 121.50(3) . . ?
Ag22 Ag24 Ag43 116.41(3) . . ?
Ag1U Ag24 Ag43 69.28(2) . . ?
Ag58 Ag24 Ag43 106.51(2) . . ?
Ag69 Ag24 Ag43 72.11(2) . . ?
Ag65 Ag24 Ag43 167.21(3) . . ?
Ag1O Ag24 Ag43 58.43(2) . . ?
Ag22 Ag24 Ag21 121.46(3) . . ?
Ag1U Ag24 Ag21 118.95(2) . . ?
Ag58 Ag24 Ag21 58.903(19) . . ?
Ag69 Ag24 Ag21 121.20(2) . . ?
Ag65 Ag24 Ag21 59.796(19) . . ?
Ag1O Ag24 Ag21 178.60(3) . . ?
Ag43 Ag24 Ag21 120.46(2) . . ?
Ag22 Ag24 Ag94 61.77(2) . 2_665 ?
Ag1U Ag24 Ag94 63.233(19) . 2_665 ?
Ag58 Ag24 Ag94 121.30(3) . 2_665 ?
Ag69 Ag24 Ag94 126.95(2) . 2_665 ?
Ag65 Ag24 Ag94 59.47(2) . 2_665 ?
Ag1O Ag24 Ag94 91.61(2) . 2_665 ?
Ag43 Ag24 Ag94 132.13(3) . 2_665 ?
Ag21 Ag24 Ag94 88.69(2) . 2_665 ?
Ag22 Ag24 Ag1A 121.08(3) . . ?
Ag1U Ag24 Ag1A 62.64(2) . . ?
Ag58 Ag24 Ag1A 115.36(2) . . ?
Ag69 Ag24 Ag1A 173.71(3) . . ?
Ag65 Ag24 Ag1A 87.03(2) . . ?
Ag1O Ag24 Ag1A 122.61(2) . . ?
Ag43 Ag24 Ag1A 103.69(2) . . ?
Ag21 Ag24 Ag1A 56.472(17) . . ?
Ag94 Ag24 Ag1A 59.333(18) 2_665 . ?
Ag22 Ag24 Ag63 160.19(3) . . ?
Ag1U Ag24 Ag63 103.58(2) . . ?
Ag58 Ag24 Ag63 70.39(2) . . ?
Ag69 Ag24 Ag63 96.56(2) . . ?
Ag65 Ag24 Ag63 116.13(2) . . ?
Ag1O Ag24 Ag63 118.94(3) . . ?
Ag43 Ag24 Ag63 60.84(2) . . ?
Ag21 Ag24 Ag63 60.067(18) . . ?
Ag94 Ag24 Ag63 136.11(2) 2_665 . ?
Ag1A Ag24 Ag63 77.21(2) . . ?
Ag30 Ag25 Ag70 65.78(2) 2_665 . ?
Ag30 Ag25 Ag1Z 177.04(3) 2_665 2_665 ?
Ag70 Ag25 Ag1Z 117.16(3) . 2_665 ?
Ag30 Ag25 Ag33 60.70(2) 2_665 . ?
Ag70 Ag25 Ag33 92.96(3) . . ?
Ag1Z Ag25 Ag33 118.02(3) 2_665 . ?
Ag30 Ag25 Ag45 117.10(3) 2_665 . ?
Ag70 Ag25 Ag45 177.11(3) . . ?
Ag1Z Ag25 Ag45 59.964(19) 2_665 . ?
Ag33 Ag25 Ag45 88.81(2) . . ?
Ag30 Ag25 Ag92 123.98(3) 2_665 . ?
Ag70 Ag25 Ag92 58.22(2) . . ?
Ag1Z Ag25 Ag92 58.95(2) 2_665 . ?
Ag33 Ag25 Ag92 118.81(3) . . ?
Ag45 Ag25 Ag92 118.90(2) . . ?
Ag30 Ag25 Ag98 93.11(2) 2_665 . ?
Ag70 Ag25 Ag98 61.24(2) . . ?
Ag1Z Ag25 Ag98 88.79(2) 2_665 . ?
Ag33 Ag25 Ag98 150.17(3) . . ?
Ag45 Ag25 Ag98 117.64(3) . . ?
Ag92 Ag25 Ag98 62.18(2) . . ?
Ag30 Ag25 Ag80 57.98(2) 2_665 2_665 ?
Ag70 Ag25 Ag80 123.74(3) . 2_665 ?
Ag1Z Ag25 Ag80 119.09(2) 2_665 2_665 ?
Ag33 Ag25 Ag80 61.75(2) . 2_665 ?
Ag45 Ag25 Ag80 59.139(19) . 2_665 ?
Ag92 Ag25 Ag80 178.04(3) . 2_665 ?
Ag98 Ag25 Ag80 118.41(3) . 2_665 ?
Ag30 Ag25 Ag1 119.89(3) 2_665 . ?
Ag70 Ag25 Ag1 119.73(3) . . ?
Ag1Z Ag25 Ag1 58.76(2) 2_665 . ?
Ag33 Ag25 Ag1 59.26(2) . . ?
Ag45 Ag25 Ag1 59.408(19) . . ?
Ag92 Ag25 Ag1 88.05(2) . . ?
Ag98 Ag25 Ag1 145.09(3) . . ?
Ag80 Ag25 Ag1 90.77(2) 2_665 . ?
Ag30 Ag25 Ag1H 93.35(2) 2_665 . ?
Ag70 Ag25 Ag1H 60.406(19) . . ?
Ag1Z Ag25 Ag1H 88.06(2) 2_665 . ?
Ag33 Ag25 Ag1H 60.44(2) . . ?
Ag45 Ag25 Ag1H 118.78(2) . . ?
Ag92 Ag25 Ag1H 58.390(19) . . ?
Ag98 Ag25 Ag1H 111.51(3) . . ?
Ag80 Ag25 Ag1H 122.19(3) 2_665 . ?
Ag1 Ag25 Ag1H 59.38(2) . . ?
Ag30 Ag25 Ag75 119.67(3) 2_665 2_665 ?
Ag70 Ag25 Ag75 119.73(3) . 2_665 ?
Ag1Z Ag25 Ag75 59.58(2) 2_665 2_665 ?
Ag33 Ag25 Ag75 145.19(3) . 2_665 ?
Ag45 Ag25 Ag75 59.068(19) . 2_665 ?
Ag92 Ag25 Ag75 90.57(2) . 2_665 ?
Ag98 Ag25 Ag75 58.58(2) . 2_665 ?
Ag80 Ag25 Ag75 88.29(2) 2_665 2_665 ?
Ag1 Ag25 Ag75 107.54(3) . 2_665 ?
Ag1H Ag25 Ag75 144.71(3) . 2_665 ?
Ag30 Ag25 Ag23 60.87(2) 2_665 2_665 ?
Ag70 Ag25 Ag23 93.06(2) . 2_665 ?
Ag1Z Ag25 Ag23 118.46(3) 2_665 2_665 ?
Ag33 Ag25 Ag23 111.73(3) . 2_665 ?
Ag45 Ag25 Ag23 88.40(2) . 2_665 ?
Ag92 Ag25 Ag23 121.53(3) . 2_665 ?
Ag98 Ag25 Ag23 59.353(19) . 2_665 ?
Ag80 Ag25 Ag23 59.077(19) 2_665 2_665 ?
Ag1 Ag25 Ag23 145.23(3) . 2_665 ?
Ag1H Ag25 Ag23 150.01(3) . 2_665 ?
Ag75 Ag25 Ag23 58.878(19) 2_665 2_665 ?
S12 Ag26 S1 106.96(5) . . ?
S12 Ag26 S22 106.59(6) . 2_665 ?
S1 Ag26 S22 131.54(5) . 2_665 ?
S12 Ag26 Ag72 70.22(4) . . ?
S1 Ag26 Ag72 110.42(5) . . ?
S22 Ag26 Ag72 113.28(4) 2_665 . ?
S12 Ag26 Ag2B 79.20(4) . . ?
S1 Ag26 Ag2B 165.98(5) . . ?
S22 Ag26 Ag2B 55.20(5) 2_665 . ?
Ag72 Ag26 Ag2B 59.115(19) . . ?
S12 Ag26 Ag1W 79.73(4) . . ?
S1 Ag26 Ag1W 52.86(4) . . ?
S22 Ag26 Ag1W 168.11(4) 2_665 . ?
Ag72 Ag26 Ag1W 58.737(18) . . ?
Ag2B Ag26 Ag1W 117.84(2) . . ?
S12 Ag26 Ag79 124.77(4) . 2_665 ?
S1 Ag26 Ag79 108.70(5) . 2_665 ?
S22 Ag26 Ag79 78.37(4) 2_665 2_665 ?
Ag72 Ag26 Ag79 58.467(19) . 2_665 ?
Ag2B Ag26 Ag79 58.49(2) . 2_665 ?
Ag1W Ag26 Ag79 89.75(2) . 2_665 ?
S12 Ag26 Ag1W 143.41(4) . 2_665 ?
S1 Ag26 Ag1W 51.56(4) . 2_665 ?
S22 Ag26 Ag1W 109.28(4) 2_665 2_665 ?
Ag72 Ag26 Ag1W 88.99(2) . 2_665 ?
Ag2B Ag26 Ag1W 116.22(3) . 2_665 ?
Ag1W Ag26 Ag1W 63.69(2) . 2_665 ?
Ag79 Ag26 Ag1W 57.753(18) 2_665 2_665 ?
S12 Ag26 Ag67 158.88(4) . 2_665 ?
S1 Ag26 Ag67 89.768(19) . 2_665 ?
S22 Ag26 Ag67 52.34(4) 2_665 2_665 ?
Ag72 Ag26 Ag67 116.55(2) . 2_665 ?
Ag2B Ag26 Ag67 87.51(2) . 2_665 ?
Ag1W Ag26 Ag67 121.21(2) . 2_665 ?
Ag79 Ag26 Ag67 58.083(18) 2_665 2_665 ?
Ag1W Ag26 Ag67 57.558(17) 2_665 2_665 ?
Ag73 Ag27 Ag77 119.59(2) . . ?
Ag73 Ag27 Ag95 147.69(3) . . ?
Ag77 Ag27 Ag95 60.38(2) . . ?
Ag73 Ag27 Ag20 90.17(2) . . ?
Ag77 Ag27 Ag20 61.35(2) . . ?
Ag95 Ag27 Ag20 60.564(19) . . ?
Ag73 Ag27 Ag49 112.26(2) . . ?
Ag77 Ag27 Ag49 119.51(2) . . ?
Ag95 Ag27 Ag49 90.58(2) . . ?
Ag20 Ag27 Ag49 147.41(3) . . ?
Ag73 Ag27 Ag66 61.885(19) . . ?
Ag77 Ag27 Ag66 178.09(3) . . ?
Ag95 Ag27 Ag66 117.71(2) . . ?
Ag20 Ag27 Ag66 117.92(3) . . ?
Ag49 Ag27 Ag66 59.997(19) . . ?
Ag73 Ag27 Ag93 60.13(2) . . ?
Ag77 Ag27 Ag93 122.25(3) . . ?
Ag95 Ag27 Ag93 150.77(3) . . ?
Ag20 Ag27 Ag93 148.53(2) . . ?
Ag49 Ag27 Ag93 62.15(2) . . ?
Ag66 Ag27 Ag93 59.39(2) . . ?
Ag73 Ag27 Ag8 60.61(2) . . ?
Ag77 Ag27 Ag8 59.016(19) . . ?
Ag95 Ag27 Ag8 108.76(2) . . ?
Ag20 Ag27 Ag8 59.813(19) . . ?
Ag49 Ag27 Ag8 151.85(3) . . ?
Ag66 Ag27 Ag8 122.40(2) . . ?
Ag93 Ag27 Ag8 93.92(2) . . ?
Ag73 Ag27 Ag76 112.25(2) . . ?
Ag77 Ag27 Ag76 118.58(3) . . ?
Ag95 Ag27 Ag76 58.20(2) . . ?
Ag20 Ag27 Ag76 89.10(2) . . ?
Ag49 Ag27 Ag76 61.104(19) . . ?
Ag66 Ag27 Ag76 59.513(19) . . ?
Ag93 Ag27 Ag76 110.67(2) . . ?
Ag8 Ag27 Ag76 146.72(3) . . ?
Ag73 Ag27 Ag61 61.992(19) . . ?
Ag77 Ag27 Ag61 120.14(3) . . ?
Ag95 Ag27 Ag61 89.35(2) . . ?
Ag20 Ag27 Ag61 58.789(19) . . ?
Ag49 Ag27 Ag61 110.16(2) . . ?
Ag66 Ag27 Ag61 59.140(19) . . ?
Ag93 Ag27 Ag61 109.01(2) . . ?
Ag8 Ag27 Ag61 90.84(2) . . ?
Ag76 Ag27 Ag61 60.63(2) . . ?
Ag73 Ag27 Ag51 90.48(2) . . ?
Ag77 Ag27 Ag51 58.695(19) . . ?
Ag95 Ag27 Ag51 111.41(2) . . ?
Ag20 Ag27 Ag51 110.30(2) . . ?
Ag49 Ag27 Ag51 93.50(2) . . ?
Ag66 Ag27 Ag51 122.95(3) . . ?
Ag93 Ag27 Ag51 63.56(2) . . ?
Ag8 Ag27 Ag51 60.837(19) . . ?
Ag76 Ag27 Ag51 150.44(3) . . ?
Ag61 Ag27 Ag51 148.61(2) . . ?
Ag73 Ag27 Ag53 151.37(3) . . ?
Ag77 Ag27 Ag53 58.849(19) . . ?
Ag95 Ag27 Ag53 59.810(19) . . ?
Ag20 Ag27 Ag53 109.67(2) . . ?
Ag49 Ag27 Ag53 60.676(19) . . ?
Ag66 Ag27 Ag53 120.58(2) . . ?
Ag93 Ag27 Ag53 95.32(2) . . ?
Ag8 Ag27 Ag53 111.17(2) . . ?
Ag76 Ag27 Ag53 89.20(2) . . ?
Ag61 Ag27 Ag53 146.10(2) . . ?
Ag51 Ag27 Ag53 63.732(19) . . ?
S22 Ag28 Ag7 112.12(4) . . ?
S22 Ag28 Ag83 165.61(4) . . ?
Ag7 Ag28 Ag83 60.83(2) . . ?
S22 Ag28 S16 96.18(6) . . ?
Ag7 Ag28 S16 151.37(4) . . ?
Ag83 Ag28 S16 92.47(4) . . ?
S22 Ag28 Ag54 108.89(4) . . ?
Ag7 Ag28 Ag54 88.57(2) . . ?
Ag83 Ag28 Ag54 60.16(2) . . ?
S16 Ag28 Ag54 86.18(4) . . ?
S22 Ag28 Ag79 75.45(4) . . ?
Ag7 Ag28 Ag79 60.113(19) . . ?
Ag83 Ag28 Ag79 90.34(2) . . ?
S16 Ag28 Ag79 135.81(4) . . ?
Ag54 Ag28 Ag79 57.698(18) . . ?
S22 Ag28 Ag67 52.23(4) . . ?
Ag7 Ag28 Ag67 61.21(2) . . ?
Ag83 Ag28 Ag67 122.02(3) . . ?
S16 Ag28 Ag67 144.47(4) . . ?
Ag54 Ag28 Ag67 116.87(2) . . ?
Ag79 Ag28 Ag67 59.190(18) . . ?
S22 Ag28 Ag2D 131.09(4) . . ?
Ag7 Ag28 Ag2D 59.393(19) . . ?
Ag83 Ag28 Ag2D 58.193(19) . . ?
S16 Ag28 Ag2D 98.96(4) . . ?
Ag54 Ag28 Ag2D 118.28(2) . . ?
Ag79 Ag28 Ag2D 119.46(2) . . ?
Ag67 Ag28 Ag2D 93.25(2) . . ?
S22 Ag28 Ag2B 51.61(4) . 2_665 ?
Ag7 Ag28 Ag2B 116.83(2) . 2_665 ?
Ag83 Ag28 Ag2B 118.39(2) . 2_665 ?
S16 Ag28 Ag2B 83.76(4) . 2_665 ?
Ag54 Ag28 Ag2B 58.223(18) . 2_665 ?
Ag79 Ag28 Ag2B 56.721(18) . 2_665 ?
Ag67 Ag28 Ag2B 86.44(2) . 2_665 ?
Ag2D Ag28 Ag2B 175.57(3) . 2_665 ?
S23 Ag29 S13 127.70(5) . . ?
S23 Ag29 Ag83 134.91(4) . . ?
S13 Ag29 Ag83 94.46(4) . . ?
S23 Ag29 Ag21 89.11(5) . . ?
S13 Ag29 Ag21 105.99(4) . . ?
Ag83 Ag29 Ag21 61.10(2) . . ?
S23 Ag29 Ag2D 151.41(4) . . ?
S13 Ag29 Ag2D 59.01(4) . . ?
Ag83 Ag29 Ag2D 60.20(2) . . ?
Ag21 Ag29 Ag2D 117.01(2) . . ?
S23 Ag29 Ag1E 68.00(4) . . ?
S13 Ag29 Ag1E 136.08(4) . . ?
Ag83 Ag29 Ag1E 93.89(2) . . ?
Ag21 Ag29 Ag1E 115.72(2) . . ?
Ag2D Ag29 Ag1E 89.00(2) . . ?
S23 Ag29 Ag58 75.91(4) . . ?
S13 Ag29 Ag58 153.80(4) . . ?
Ag83 Ag29 Ag58 59.97(2) . . ?
Ag21 Ag29 Ag58 58.410(19) . . ?
Ag2D Ag29 Ag58 106.85(2) . . ?
Ag1E Ag29 Ag58 57.949(18) . . ?
S23 Ag29 Ag74 116.96(4) . . ?
S13 Ag29 Ag74 51.43(4) . . ?
Ag83 Ag29 Ag74 74.49(2) . . ?
Ag21 Ag29 Ag74 54.757(18) . . ?
Ag2D Ag29 Ag74 89.15(2) . . ?
Ag1E Ag29 Ag74 167.49(2) . . ?
Ag58 Ag29 Ag74 110.96(2) . . ?
Ag80 Ag30 S42 175.46(4) . . ?
Ag80 Ag30 Ag25 62.06(2) . 2_665 ?
S42 Ag30 Ag25 113.57(4) . 2_665 ?
Ag80 Ag30 Ag16 60.50(2) . . ?
S42 Ag30 Ag16 123.79(4) . . ?
Ag25 Ag30 Ag16 122.51(3) 2_665 . ?
Ag80 Ag30 Ag33 63.06(2) . 2_665 ?
S42 Ag30 Ag33 116.47(4) . 2_665 ?
Ag25 Ag30 Ag33 60.49(2) 2_665 2_665 ?
Ag16 Ag30 Ag33 94.88(2) . 2_665 ?
Ag80 Ag30 Ag23 60.56(2) . . ?
S42 Ag30 Ag23 116.79(4) . . ?
Ag25 Ag30 Ag23 61.56(2) 2_665 . ?
Ag16 Ag30 Ag23 88.17(2) . . ?
Ag33 Ag30 Ag23 112.11(2) 2_665 . ?
Ag80 Ag30 Ag36 123.36(3) . 2_665 ?
S42 Ag30 Ag36 56.37(4) . 2_665 ?
Ag25 Ag30 Ag36 89.57(2) 2_665 2_665 ?
Ag16 Ag30 Ag36 124.19(2) . 2_665 ?
Ag33 Ag30 Ag36 60.296(19) 2_665 2_665 ?
Ag23 Ag30 Ag36 146.09(2) . 2_665 ?
Ag80 Ag30 Ag1M 89.80(2) . . ?
S42 Ag30 Ag1M 91.76(4) . . ?
Ag25 Ag30 Ag1M 121.34(3) 2_665 . ?
Ag16 Ag30 Ag1M 56.874(18) . . ?
Ag33 Ag30 Ag1M 149.10(3) 2_665 . ?
Ag23 Ag30 Ag1M 59.789(18) . . ?
Ag36 Ag30 Ag1M 143.92(3) 2_665 . ?
Ag80 Ag30 Ag1S 120.28(2) . . ?
S42 Ag30 Ag1S 57.10(4) . . ?
Ag25 Ag30 Ag1S 88.31(2) 2_665 . ?
Ag16 Ag30 Ag1S 118.58(2) . . ?
Ag33 Ag30 Ag1S 143.84(2) 2_665 . ?
Ag23 Ag30 Ag1S 59.741(18) . . ?
Ag36 Ag30 Ag1S 105.28(2) 2_665 . ?
Ag1M Ag30 Ag1S 61.714(19) . . ?
Ag80 Ag30 Ag70 119.45(2) . 2_665 ?
S42 Ag30 Ag70 56.16(4) . 2_665 ?
Ag25 Ag30 Ag70 57.413(18) 2_665 2_665 ?
Ag16 Ag30 Ag70 176.34(3) . 2_665 ?
Ag33 Ag30 Ag70 88.13(2) 2_665 2_665 ?
Ag23 Ag30 Ag70 88.78(2) . 2_665 ?
Ag36 Ag30 Ag70 59.203(18) 2_665 2_665 ?
Ag1M Ag30 Ag70 119.71(2) . 2_665 ?
Ag1S Ag30 Ag70 57.996(18) . 2_665 ?
S9 Ag31 S36 128.63(6) . . ?
S9 Ag31 S18 97.71(6) . . ?
S36 Ag31 S18 101.45(6) . . ?
S9 Ag31 Ag11 169.03(4) . . ?
S36 Ag31 Ag11 57.86(5) . . ?
S18 Ag31 Ag11 88.75(4) . . ?
S9 Ag31 Ag87 80.19(4) . . ?
S36 Ag31 Ag87 127.43(5) . . ?
S18 Ag31 Ag87 118.72(4) . . ?
Ag11 Ag31 Ag87 88.93(2) . . ?
S9 Ag31 Ag55 110.85(4) . . ?
S36 Ag31 Ag55 68.97(5) . . ?
S18 Ag31 Ag55 149.60(4) . . ?
Ag11 Ag31 Ag55 61.45(2) . . ?
Ag87 Ag31 Ag55 59.117(18) . . ?
S9 Ag31 Ag1X 61.27(4) . . ?
S36 Ag31 Ag1X 166.19(5) . . ?
S18 Ag31 Ag1X 65.87(4) . . ?
Ag11 Ag31 Ag1X 114.28(2) . . ?
Ag87 Ag31 Ag1X 59.909(19) . . ?
Ag55 Ag31 Ag1X 118.91(2) . . ?
S9 Ag31 Ag84 115.18(4) . . ?
S36 Ag31 Ag84 116.14(4) . . ?
S18 Ag31 Ag84 69.63(4) . . ?
Ag11 Ag31 Ag84 58.833(19) . . ?
Ag87 Ag31 Ag84 57.526(18) . . ?
Ag55 Ag31 Ag84 88.35(2) . . ?
Ag1X Ag31 Ag84 55.581(18) . . ?
S9 Ag31 Ag19 51.50(4) . . ?
S36 Ag31 Ag19 101.40(5) . . ?
S18 Ag31 Ag19 149.08(4) . . ?
Ag11 Ag31 Ag19 121.17(2) . . ?
Ag87 Ag31 Ag19 59.675(17) . . ?
Ag55 Ag31 Ag19 59.752(18) . . ?
Ag1X Ag31 Ag19 92.40(2) . . ?
Ag84 Ag31 Ag19 117.20(2) . . ?
Ag85 Ag32 Ag1B 177.66(3) . . ?
Ag85 Ag32 Ag47 119.61(3) . . ?
Ag1B Ag32 Ag47 62.12(2) . . ?
Ag85 Ag32 Ag69 120.92(3) . . ?
Ag1B Ag32 Ag69 61.06(2) . . ?
Ag47 Ag32 Ag69 63.32(2) . . ?
Ag85 Ag32 Ag39 118.88(2) . . ?
Ag1B Ag32 Ag39 60.551(18) . . ?
Ag47 Ag32 Ag39 113.76(3) . . ?
Ag69 Ag32 Ag39 61.77(2) . . ?
Ag85 Ag32 Ag59 61.18(2) . . ?
Ag1B Ag32 Ag59 117.96(2) . . ?
Ag47 Ag32 Ag59 87.56(2) . . ?
Ag69 Ag32 Ag59 148.17(3) . . ?
Ag39 Ag32 Ag59 148.78(3) . . ?
Ag85 Ag32 Ag1O 61.32(2) . . ?
Ag1B Ag32 Ag1O 120.77(3) . . ?
Ag47 Ag32 Ag1O 88.23(2) . . ?
Ag69 Ag32 Ag1O 59.828(19) . . ?
Ag39 Ag32 Ag1O 94.13(2) . . ?
Ag59 Ag32 Ag1O 109.75(2) . . ?
Ag85 Ag32 Ag2A 115.61(3) . . ?
Ag1B Ag32 Ag2A 62.05(2) . . ?
Ag47 Ag32 Ag2A 113.32(2) . . ?
Ag69 Ag32 Ag2A 113.88(2) . . ?
Ag39 Ag32 Ag2A 62.71(2) . . ?
Ag59 Ag32 Ag2A 88.44(2) . . ?
Ag1O Ag32 Ag2A 152.80(3) . . ?
Ag85 Ag32 Ag2C 119.56(3) . . ?
Ag1B Ag32 Ag2C 59.473(19) . . ?
Ag47 Ag32 Ag2C 61.747(19) . . ?
Ag69 Ag32 Ag2C 111.92(2) . . ?
Ag39 Ag32 Ag2C 110.33(2) . . ?
Ag59 Ag32 Ag2C 58.506(19) . . ?
Ag1O Ag32 Ag2C 146.73(3) . . ?
Ag2A Ag32 Ag2C 60.120(19) . . ?
Ag85 Ag32 Ag96 58.84(2) . . ?
Ag1B Ag32 Ag96 120.95(2) . . ?
Ag47 Ag32 Ag96 143.30(3) . . ?
Ag69 Ag32 Ag96 85.75(2) . . ?
Ag39 Ag32 Ag96 60.818(19) . . ?
Ag59 Ag32 Ag96 115.25(2) . . ?
Ag1O Ag32 Ag96 57.863(19) . . ?
Ag2A Ag32 Ag96 96.48(2) . . ?
Ag2C Ag32 Ag96 154.52(3) . . ?
Ag85 Ag32 Ag92 59.957(19) . . ?
Ag1B Ag32 Ag92 121.79(2) . . ?
Ag47 Ag32 Ag92 59.672(19) . . ?
Ag69 Ag32 Ag92 92.44(2) . . ?
Ag39 Ag32 Ag92 150.29(3) . . ?
Ag59 Ag32 Ag92 59.960(19) . . ?
Ag1O Ag32 Ag92 58.170(18) . . ?
Ag2A Ag32 Ag92 146.83(3) . . ?
Ag2C Ag32 Ag92 92.23(2) . . ?
Ag96 Ag32 Ag92 105.67(2) . . ?
Ag44 Ag33 Ag1H 92.23(2) 2_665 2_665 ?
Ag44 Ag33 Ag1D 59.40(2) 2_665 2_665 ?
Ag1H Ag33 Ag1D 61.65(2) 2_665 2_665 ?
Ag44 Ag33 Ag1 120.60(2) 2_665 . ?
Ag1H Ag33 Ag1 60.751(18) 2_665 . ?
Ag1D Ag33 Ag1 61.232(18) 2_665 . ?
Ag44 Ag33 Ag25 117.11(3) 2_665 . ?
Ag1H Ag33 Ag25 121.77(2) 2_665 . ?
Ag1D Ag33 Ag25 90.33(2) 2_665 . ?
Ag1 Ag33 Ag25 61.020(18) . . ?
Ag44 Ag33 Ag30 85.16(2) 2_665 2_665 ?
Ag1H Ag33 Ag30 177.15(3) 2_665 2_665 ?
Ag1D Ag33 Ag30 115.87(2) 2_665 2_665 ?
Ag1 Ag33 Ag30 119.75(2) . 2_665 ?
Ag25 Ag33 Ag30 58.806(19) . 2_665 ?
Ag44 Ag33 Ag3 122.70(2) 2_665 . ?
Ag1H Ag33 Ag3 60.286(17) 2_665 . ?
Ag1D Ag33 Ag3 121.94(2) 2_665 . ?
Ag1 Ag33 Ag3 90.20(2) . . ?
Ag25 Ag33 Ag3 120.11(2) . . ?
Ag30 Ag33 Ag3 122.17(2) 2_665 . ?
Ag44 Ag33 Ag1H 177.29(3) 2_665 . ?
Ag1H Ag33 Ag1H 90.30(2) 2_665 . ?
Ag1D Ag33 Ag1H 121.21(2) 2_665 . ?
Ag1 Ag33 Ag1H 59.990(16) . . ?
Ag25 Ag33 Ag1H 60.57(2) . . ?
Ag30 Ag33 Ag1H 92.29(2) 2_665 . ?
Ag3 Ag33 Ag1H 59.555(17) . . ?
Ag44 Ag33 Ag1C 58.32(2) 2_665 2_665 ?
Ag1H Ag33 Ag1C 62.68(2) 2_665 2_665 ?
Ag1D Ag33 Ag1C 89.44(2) 2_665 2_665 ?
Ag1 Ag33 Ag1C 123.34(2) . 2_665 ?
Ag25 Ag33 Ag1C 174.55(3) . 2_665 ?
Ag30 Ag33 Ag1C 116.57(2) 2_665 2_665 ?
Ag3 Ag33 Ag1C 64.381(18) . 2_665 ?
Ag1H Ag33 Ag1C 123.91(3) . 2_665 ?
Ag44 Ag33 Ag36 118.15(2) 2_665 . ?
Ag1H Ag33 Ag36 121.14(2) 2_665 . ?
Ag1D Ag33 Ag36 176.82(3) 2_665 . ?
Ag1 Ag33 Ag36 121.10(2) . . ?
Ag25 Ag33 Ag36 89.21(2) . . ?
Ag30 Ag33 Ag36 61.298(19) 2_665 . ?
Ag3 Ag33 Ag36 60.874(18) . . ?
Ag1H Ag33 Ag36 61.127(19) . . ?
Ag1C Ag33 Ag36 90.72(2) 2_665 . ?
Ag44 Ag33 Ag80 57.871(18) 2_665 2_665 ?
Ag1H Ag33 Ag80 120.95(3) 2_665 2_665 ?
Ag1D Ag33 Ag80 59.299(19) 2_665 2_665 ?
Ag1 Ag33 Ag80 90.35(2) . 2_665 ?
Ag25 Ag33 Ag80 59.27(2) . 2_665 ?
Ag30 Ag33 Ag80 56.597(19) 2_665 2_665 ?
Ag3 Ag33 Ag80 178.75(3) . 2_665 ?
Ag1H Ag33 Ag80 119.84(2) . 2_665 ?
Ag1C Ag33 Ag80 116.17(2) 2_665 2_665 ?
Ag36 Ag33 Ag80 117.89(2) . 2_665 ?
S7 Ag34 S6 98.30(6) . . ?
S7 Ag34 S26 124.56(5) . . ?
S6 Ag34 S26 111.81(5) . . ?
S7 Ag34 Ag1Q 116.94(4) . . ?
S6 Ag34 Ag1Q 76.23(4) . . ?
S26 Ag34 Ag1Q 114.91(3) . . ?
S7 Ag34 Ag55 168.98(4) . . ?
S6 Ag34 Ag55 90.91(4) . . ?
S26 Ag34 Ag55 56.10(3) . . ?
Ag1Q Ag34 Ag55 59.398(19) . . ?
S7 Ag34 Ag1F 57.96(4) . . ?
S6 Ag34 Ag1F 76.16(4) . . ?
S26 Ag34 Ag1F 169.91(4) . . ?
Ag1Q Ag34 Ag1F 59.873(18) . . ?
Ag55 Ag34 Ag1F 119.26(2) . . ?
S7 Ag34 Ag94 80.23(4) . . ?
S6 Ag34 Ag94 127.34(4) . . ?
S26 Ag34 Ag94 111.57(4) . . ?
Ag1Q Ag34 Ag94 59.213(18) . . ?
Ag55 Ag34 Ag94 89.39(2) . . ?
Ag1F Ag34 Ag94 58.456(18) . . ?
S7 Ag34 Ag97 108.74(4) . . ?
S6 Ag34 Ag97 152.80(4) . . ?
S26 Ag34 Ag97 54.34(4) . . ?
Ag1Q Ag34 Ag97 88.71(2) . . ?
Ag55 Ag34 Ag97 61.890(19) . . ?
Ag1F Ag34 Ag97 115.77(2) . . ?
Ag94 Ag34 Ag97 57.341(19) . . ?
S7 Ag34 Ag1A 52.52(4) . 2_665 ?
S6 Ag34 Ag1A 150.73(4) . 2_665 ?
S26 Ag34 Ag1A 87.61(4) . 2_665 ?
Ag1Q Ag34 Ag1A 116.36(2) . 2_665 ?
Ag55 Ag34 Ag1A 118.34(2) . 2_665 ?
Ag1F Ag34 Ag1A 87.55(2) . 2_665 ?
Ag94 Ag34 Ag1A 57.152(17) . 2_665 ?
Ag97 Ag34 Ag1A 56.456(16) . 2_665 ?
Ag1G Ag35 Ag1L 64.71(2) . . ?
Ag1G Ag35 Ag99 93.93(2) . . ?
Ag1L Ag35 Ag99 120.74(3) . . ?
Ag1G Ag35 Ag56 92.38(2) . . ?
Ag1L Ag35 Ag56 61.76(2) . . ?
Ag99 Ag35 Ag56 173.66(3) . . ?
Ag1G Ag35 Ag86 157.88(3) . . ?
Ag1L Ag35 Ag86 95.11(2) . . ?
Ag99 Ag35 Ag86 104.79(2) . . ?
Ag56 Ag35 Ag86 68.91(2) . . ?
Ag1G Ag35 Ag62 60.69(2) . . ?
Ag1L Ag35 Ag62 61.15(2) . . ?
Ag99 Ag35 Ag62 60.326(19) . . ?
Ag56 Ag35 Ag62 122.83(3) . . ?
Ag86 Ag35 Ag62 119.00(3) . . ?
Ag1G Ag35 Ag16 120.17(2) . . ?
Ag1L Ag35 Ag16 120.58(2) . . ?
Ag99 Ag35 Ag16 117.89(2) . . ?
Ag56 Ag35 Ag16 58.93(2) . . ?
Ag86 Ag35 Ag16 60.90(2) . . ?
Ag62 Ag35 Ag16 178.21(3) . . ?
Ag1G Ag35 Ag80 61.52(2) . . ?
Ag1L Ag35 Ag80 95.66(2) . . ?
Ag99 Ag35 Ag80 122.68(2) . . ?
Ag56 Ag35 Ag80 61.291(19) . . ?
Ag86 Ag35 Ag80 114.98(2) . . ?
Ag62 Ag35 Ag80 122.17(3) . . ?
Ag16 Ag35 Ag80 58.658(18) . . ?
Ag1G Ag35 Ag89 117.29(3) . . ?
Ag1L Ag35 Ag89 76.43(2) . . ?
Ag99 Ag35 Ag89 65.769(19) . . ?
Ag56 Ag35 Ag89 110.60(2) . . ?
Ag86 Ag35 Ag89 62.38(2) . . ?
Ag62 Ag35 Ag89 57.785(18) . . ?
Ag16 Ag35 Ag89 121.69(2) . . ?
Ag80 Ag35 Ag89 171.06(3) . . ?
Ag1G Ag35 Ag23 61.90(2) . . ?
Ag1L Ag35 Ag23 126.60(3) . . ?
Ag99 Ag35 Ag23 63.400(19) . . ?
Ag56 Ag35 Ag23 120.55(2) . . ?
Ag86 Ag35 Ag23 137.51(3) . . ?
Ag62 Ag35 Ag23 91.51(2) . . ?
Ag16 Ag35 Ag23 87.67(2) . . ?
Ag80 Ag35 Ag23 59.330(17) . . ?
Ag89 Ag35 Ag23 128.84(2) . . ?
Ag1G Ag35 Ag1M 121.54(2) . . ?
Ag1L Ag35 Ag1M 173.65(3) . . ?
Ag99 Ag35 Ag1M 61.702(19) . . ?
Ag56 Ag35 Ag1M 115.15(3) . . ?
Ag86 Ag35 Ag1M 78.53(2) . . ?
Ag62 Ag35 Ag1M 121.95(2) . . ?
Ag16 Ag35 Ag1M 56.280(19) . . ?
Ag80 Ag35 Ag1M 87.09(2) . . ?
Ag89 Ag35 Ag1M 100.37(2) . . ?
Ag23 Ag35 Ag1M 59.675(19) . . ?
S15 Ag36 S40 106.69(6) 2_665 . ?
S15 Ag36 S42 106.34(6) 2_665 2_665 ?
S40 Ag36 S42 125.58(5) . 2_665 ?
S15 Ag36 Ag33 67.03(5) 2_665 . ?
S40 Ag36 Ag33 114.93(4) . . ?
S42 Ag36 Ag33 117.37(4) 2_665 . ?
S15 Ag36 Ag3 76.77(4) 2_665 . ?
S40 Ag36 Ag3 56.82(4) . . ?
S42 Ag36 Ag3 174.24(4) 2_665 . ?
Ag33 Ag36 Ag3 59.007(19) . . ?
S15 Ag36 Ag30 79.89(5) 2_665 2_665 ?
S40 Ag36 Ag30 168.57(5) . 2_665 ?
S42 Ag36 Ag30 59.16(4) 2_665 2_665 ?
Ag33 Ag36 Ag30 58.407(19) . 2_665 ?
Ag3 Ag36 Ag30 117.41(2) . 2_665 ?
S15 Ag36 Ag1H 121.86(4) 2_665 . ?
S40 Ag36 Ag1H 79.18(5) . . ?
S42 Ag36 Ag1H 116.23(4) 2_665 . ?
Ag33 Ag36 Ag1H 59.106(18) . . ?
Ag3 Ag36 Ag1H 58.288(19) . . ?
Ag30 Ag36 Ag1H 89.42(2) 2_665 . ?
S15 Ag36 Ag70 142.01(5) 2_665 . ?
S40 Ag36 Ag70 110.11(5) . . ?
S42 Ag36 Ag70 58.07(4) 2_665 . ?
Ag33 Ag36 Ag70 88.84(2) . . ?
Ag3 Ag36 Ag70 116.50(2) . . ?
Ag30 Ag36 Ag70 62.282(19) 2_665 . ?
Ag1H Ag36 Ag70 58.208(18) . . ?
S15 Ag36 Ag1P 159.55(5) 2_665 . ?
S40 Ag36 Ag1P 52.88(4) . . ?
S42 Ag36 Ag1P 89.21(4) 2_665 . ?
Ag33 Ag36 Ag1P 117.89(2) . . ?
Ag3 Ag36 Ag1P 88.969(19) . . ?
Ag30 Ag36 Ag1P 120.10(2) 2_665 . ?
Ag1H Ag36 Ag1P 58.791(18) . . ?
Ag70 Ag36 Ag1P 57.824(19) . . ?
S43 Ag37 S17 95.15(7) . . ?
S43 Ag37 S18 120.05(6) . . ?
S17 Ag37 S18 120.75(6) . . ?
S43 Ag37 Ag1N 91.15(5) . . ?
S17 Ag37 Ag1N 105.70(4) . . ?
S18 Ag37 Ag1N 118.23(4) . . ?
S43 Ag37 Ag81 52.96(5) . . ?
S17 Ag37 Ag81 67.35(4) . . ?
S18 Ag37 Ag81 171.08(4) . . ?
Ag1N Ag37 Ag81 59.52(2) . . ?
S43 Ag37 Ag84 146.04(4) . . ?
S17 Ag37 Ag84 106.67(5) . . ?
S18 Ag37 Ag84 70.29(4) . . ?
Ag1N Ag37 Ag84 58.379(19) . . ?
Ag81 Ag37 Ag84 112.15(2) . . ?
S43 Ag37 Ag1X 97.22(5) . . ?
S17 Ag37 Ag1X 159.83(4) . . ?
S18 Ag37 Ag1X 65.47(4) . . ?
Ag1N Ag37 Ag1X 58.272(18) . . ?
Ag81 Ag37 Ag1X 108.34(2) . . ?
Ag84 Ag37 Ag1X 55.517(18) . . ?
S43 Ag37 Ag41 156.04(5) . . ?
S17 Ag37 Ag41 76.01(5) . . ?
S18 Ag37 Ag41 52.06(4) . . ?
Ag1N Ag37 Ag41 112.60(2) . . ?
Ag81 Ag37 Ag41 136.72(3) . . ?
Ag84 Ag37 Ag41 57.229(19) . . ?
Ag1X Ag37 Ag41 98.05(2) . . ?
S4 Ag38 S30 128.41(6) . . ?
S4 Ag38 Ag1R 113.33(5) . . ?
S30 Ag38 Ag1R 118.26(4) . . ?
S4 Ag38 Ag1Y 167.82(5) . . ?
S30 Ag38 Ag1Y 59.14(4) . . ?
Ag1R Ag38 Ag1Y 60.04(2) . . ?
S4 Ag38 Ag95 128.13(4) . . ?
S30 Ag38 Ag95 80.98(4) . . ?
Ag1R Ag38 Ag95 59.842(19) . . ?
Ag1Y Ag38 Ag95 59.232(19) . . ?
S4 Ag38 Ag1L 72.33(4) . . ?
S30 Ag38 Ag1L 136.98(4) . . ?
Ag1R Ag38 Ag1L 59.432(19) . . ?
Ag1Y Ag38 Ag1L 109.07(2) . . ?
Ag95 Ag38 Ag1L 60.542(19) . . ?
S4 Ag38 S35 108.33(6) . . ?
S30 Ag38 S35 86.57(5) . . ?
Ag1R Ag38 S35 72.94(4) . . ?
Ag1Y Ag38 S35 60.66(4) . . ?
Ag95 Ag38 S35 116.01(4) . . ?
Ag1L Ag38 S35 125.92(4) . . ?
S4 Ag38 Ag1V 73.33(5) . . ?
S30 Ag38 Ag1V 132.67(4) . . ?
Ag1R Ag38 Ag1V 61.36(2) . . ?
Ag1Y Ag38 Ag1V 94.58(2) . . ?
Ag95 Ag38 Ag1V 121.05(2) . . ?
Ag1L Ag38 Ag1V 86.54(2) . . ?
S35 Ag38 Ag1V 46.57(4) . . ?
S4 Ag38 Ag52 98.66(5) . . ?
S30 Ag38 Ag52 54.87(4) . . ?
Ag1R Ag38 Ag52 120.89(2) . . ?
Ag1Y Ag38 Ag52 93.50(2) . . ?
Ag95 Ag38 Ag52 61.246(19) . . ?
Ag1L Ag38 Ag52 87.99(2) . . ?
S35 Ag38 Ag52 141.39(4) . . ?
Ag1V Ag38 Ag52 171.38(3) . . ?
S4 Ag38 Ag40 45.79(5) . . ?
S30 Ag38 Ag40 107.81(4) . . ?
Ag1R Ag38 Ag40 115.65(2) . . ?
Ag1Y Ag38 Ag40 145.30(2) . . ?
Ag95 Ag38 Ag40 88.10(2) . . ?
Ag1L Ag38 Ag40 56.217(17) . . ?
S35 Ag38 Ag40 154.03(4) . . ?
Ag1V Ag38 Ag40 113.75(2) . . ?
Ag52 Ag38 Ag40 57.631(18) . . ?
S32 Ag39 S3 110.99(6) . . ?
S32 Ag39 Ag32 127.56(4) . . ?
S3 Ag39 Ag32 66.95(4) . . ?
S32 Ag39 Ag1B 135.37(5) . . ?
S3 Ag39 Ag1B 110.78(4) . . ?
Ag32 Ag39 Ag1B 59.177(19) . . ?
S32 Ag39 Ag69 85.61(5) . . ?
S3 Ag39 Ag69 120.73(4) . . ?
Ag32 Ag39 Ag69 59.08(2) . . ?
Ag1B Ag39 Ag69 59.70(2) . . ?
S32 Ag39 Ag96 79.56(4) . . ?
S3 Ag39 Ag96 47.38(4) . . ?
Ag32 Ag39 Ag96 61.096(18) . . ?
Ag1B Ag39 Ag96 119.86(2) . . ?
Ag69 Ag39 Ag96 84.51(2) . . ?
S32 Ag39 Ag50 92.09(4) . . ?
S3 Ag39 Ag50 143.99(4) . . ?
Ag32 Ag39 Ag50 120.36(2) . . ?
Ag1B Ag39 Ag50 61.415(19) . . ?
Ag69 Ag39 Ag50 87.10(2) . . ?
Ag96 Ag39 Ag50 168.57(3) . . ?
S32 Ag39 S2 114.43(6) . . ?
S3 Ag39 S2 95.58(5) . . ?
Ag32 Ag39 S2 117.93(4) . . ?
Ag1B Ag39 S2 76.11(4) . . ?
Ag69 Ag39 S2 129.65(4) . . ?
Ag96 Ag39 S2 142.07(4) . . ?
Ag50 Ag39 S2 48.81(4) . . ?
S32 Ag39 Ag2A 163.91(5) . . ?
S3 Ag39 Ag2A 55.99(4) . . ?
Ag32 Ag39 Ag2A 59.353(19) . . ?
Ag1B Ag39 Ag2A 60.438(19) . . ?
Ag69 Ag39 Ag2A 108.91(2) . . ?
Ag96 Ag39 Ag2A 94.60(2) . . ?
Ag50 Ag39 Ag2A 95.45(2) . . ?
S2 Ag39 Ag2A 61.89(4) . . ?
S32 Ag39 Ag1J 47.44(4) . . ?
S3 Ag39 Ag1J 155.70(4) . . ?
Ag32 Ag39 Ag1J 114.47(2) . . ?
Ag1B Ag39 Ag1J 88.24(2) . . ?
Ag69 Ag39 Ag1J 55.396(19) . . ?
Ag96 Ag39 Ag1J 110.40(2) . . ?
Ag50 Ag39 Ag1J 58.268(19) . . ?
S2 Ag39 Ag1J 103.86(4) . . ?
Ag2A Ag39 Ag1J 147.26(2) . . ?
S4 Ag40 S41 108.53(6) . . ?
S4 Ag40 Ag48 125.19(4) . . ?
S41 Ag40 Ag48 116.82(4) . . ?
S4 Ag40 Ag56 115.63(5) . . ?
S41 Ag40 Ag56 69.90(4) . . ?
Ag48 Ag40 Ag56 59.051(19) . . ?
S4 Ag40 Ag57 172.43(5) . . ?
S41 Ag40 Ag57 64.79(4) . . ?
Ag48 Ag40 Ag57 58.56(2) . . ?
Ag56 Ag40 Ag57 59.509(19) . . ?
S4 Ag40 S34 130.24(6) . . ?
S41 Ag40 S34 91.71(6) . . ?
Ag48 Ag40 S34 78.49(4) . . ?
Ag56 Ag40 S34 113.97(4) . . ?
Ag57 Ag40 S34 55.43(4) . . ?
S4 Ag40 Ag1L 72.10(4) . . ?
S41 Ag40 Ag1L 121.61(4) . . ?
Ag48 Ag40 Ag1L 58.853(17) . . ?
Ag56 Ag40 Ag1L 59.800(19) . . ?
Ag57 Ag40 Ag1L 107.83(2) . . ?
S34 Ag40 Ag1L 133.82(4) . . ?
S4 Ag40 Ag52 97.07(5) . . ?
S41 Ag40 Ag52 145.86(4) . . ?
Ag48 Ag40 Ag52 59.909(19) . . ?
Ag56 Ag40 Ag52 118.92(2) . . ?
Ag57 Ag40 Ag52 90.48(2) . . ?
S34 Ag40 Ag52 54.19(4) . . ?
Ag1L Ag40 Ag52 87.17(2) . . ?
S4 Ag40 Ag86 72.76(5) . . ?
S41 Ag40 Ag86 44.13(4) . . ?
Ag48 Ag40 Ag86 123.05(2) . . ?
Ag56 Ag40 Ag86 64.65(2) . . ?
Ag57 Ag40 Ag86 99.67(2) . . ?
S34 Ag40 Ag86 135.17(4) . . ?
Ag1L Ag40 Ag86 86.53(2) . . ?
Ag52 Ag40 Ag86 169.31(3) . . ?
S4 Ag40 Ag38 45.35(4) . . ?
S41 Ag40 Ag38 153.83(4) . . ?
Ag48 Ag40 Ag38 85.28(2) . . ?
Ag56 Ag40 Ag38 115.92(2) . . ?
Ag57 Ag40 Ag38 141.10(2) . . ?
S34 Ag40 Ag38 107.17(4) . . ?
Ag1L Ag40 Ag38 56.195(18) . . ?
Ag52 Ag40 Ag38 56.352(17) . . ?
Ag86 Ag40 Ag38 112.97(2) . . ?
S35 Ag41 S18 150.81(6) . . ?
S35 Ag41 Ag11 94.06(5) . . ?
S18 Ag41 Ag11 89.35(4) . . ?
S35 Ag41 Ag84 132.47(5) . . ?
S18 Ag41 Ag84 73.30(4) . . ?
Ag11 Ag41 Ag84 59.380(19) . . ?
S35 Ag41 Ag1Y 64.00(4) . . ?
S18 Ag41 Ag1Y 140.73(4) . . ?
Ag11 Ag41 Ag1Y 110.42(3) . . ?
Ag84 Ag41 Ag1Y 87.74(2) . . ?
S35 Ag41 Ag37 143.35(4) . . ?
S18 Ag41 Ag37 55.45(4) . . ?
Ag11 Ag41 Ag37 116.20(2) . . ?
Ag84 Ag41 Ag37 60.114(19) . . ?
Ag1Y Ag41 Ag37 85.28(2) . . ?
S35 Ag41 Ag1R 75.94(5) . . ?
S18 Ag41 Ag1R 128.13(4) . . ?
Ag11 Ag41 Ag1R 55.594(18) . . ?
Ag84 Ag41 Ag1R 56.555(18) . . ?
Ag1Y Ag41 Ag1R 55.139(18) . . ?
Ag37 Ag41 Ag1R 103.49(2) . . ?
S24 Ag42 S20 97.96(7) . . ?
S24 Ag42 S21 119.29(6) . . ?
S20 Ag42 S21 142.63(6) . . ?
S24 Ag42 Ag85 107.75(4) . . ?
S20 Ag42 Ag85 109.82(4) . . ?
S21 Ag42 Ag85 58.41(4) . . ?
S24 Ag42 Ag96 117.62(5) . . ?
S20 Ag42 Ag96 53.54(4) . . ?
S21 Ag42 Ag96 101.97(4) . . ?
Ag85 Ag42 Ag96 56.607(19) . . ?
S10 Ag43 S32 125.89(6) . . ?
S10 Ag43 S20 97.02(6) . . ?
S32 Ag43 S20 106.42(6) . . ?
S10 Ag43 Ag1O 111.70(4) . . ?
S32 Ag43 Ag1O 117.61(4) . . ?
S20 Ag43 Ag1O 86.66(3) . . ?
S10 Ag43 Ag96 148.93(4) . . ?
S32 Ag43 Ag96 79.19(4) . . ?
S20 Ag43 Ag96 54.74(4) . . ?
Ag1O Ag43 Ag96 59.491(19) . . ?
S10 Ag43 Ag24 71.40(4) . . ?
S32 Ag43 Ag24 115.29(4) . . ?
S20 Ag43 Ag24 135.35(4) . . ?
Ag1O Ag43 Ag24 60.73(2) . . ?
Ag96 Ag43 Ag24 117.65(2) . . ?
S10 Ag43 Ag63 52.89(4) . . ?
S32 Ag43 Ag63 82.21(4) . . ?
S20 Ag43 Ag63 143.31(3) . . ?
Ag1O Ag43 Ag63 121.55(2) . . ?
Ag96 Ag43 Ag63 158.17(3) . . ?
Ag24 Ag43 Ag63 61.166(19) . . ?
S10 Ag43 Ag1U 57.36(4) . . ?
S32 Ag43 Ag1U 168.79(4) . . ?
S20 Ag43 Ag1U 82.87(4) . . ?
Ag1O Ag43 Ag1U 55.603(18) . . ?
Ag96 Ag43 Ag1U 101.99(2) . . ?
Ag24 Ag43 Ag1U 54.146(17) . . ?
Ag63 Ag43 Ag1U 94.10(2) . . ?
S10 Ag43 Ag69 122.97(4) . . ?
S32 Ag43 Ag69 74.68(4) . . ?
S20 Ag43 Ag69 130.47(3) . . ?
Ag1O Ag43 Ag69 53.811(17) . . ?
Ag96 Ag43 Ag69 77.99(2) . . ?
Ag24 Ag43 Ag69 53.183(17) . . ?
Ag63 Ag43 Ag69 86.19(2) . . ?
Ag1U Ag43 Ag69 94.57(2) . . ?
Ag80 Ag44 Ag60 168.68(3) . . ?
Ag80 Ag44 Ag1C 125.12(2) . . ?
Ag60 Ag44 Ag1C 66.12(2) . . ?
Ag80 Ag44 Ag1D 61.33(2) . . ?
Ag60 Ag44 Ag1D 120.34(2) . . ?
Ag1C Ag44 Ag1D 92.28(2) . . ?
Ag80 Ag44 Ag59 120.43(2) . . ?
Ag60 Ag44 Ag59 62.10(2) . . ?
Ag1C Ag44 Ag59 59.90(2) . . ?
Ag1D Ag44 Ag59 59.126(19) . . ?
Ag80 Ag44 Ag33 62.93(2) . 2_665 ?
Ag60 Ag44 Ag33 128.24(3) . 2_665 ?
Ag1C Ag44 Ag33 62.206(19) . 2_665 ?
Ag1D Ag44 Ag33 60.370(19) . 2_665 ?
Ag59 Ag44 Ag33 89.02(2) . 2_665 ?
Ag80 Ag44 Ag16 59.607(19) . . ?
Ag60 Ag44 Ag16 116.87(2) . . ?
Ag1C Ag44 Ag16 124.24(3) . . ?
Ag1D Ag44 Ag16 120.85(3) . . ?
Ag59 Ag44 Ag16 175.42(3) . . ?
Ag33 Ag44 Ag16 94.81(2) 2_665 . ?
Ag80 Ag44 Ag2C 93.08(2) . . ?
Ag60 Ag44 Ag2C 78.96(2) . . ?
Ag1C Ag44 Ag2C 117.81(2) . . ?
Ag1D Ag44 Ag2C 62.94(2) . . ?
Ag59 Ag44 Ag2C 58.47(2) . . ?
Ag33 Ag44 Ag2C 123.20(2) 2_665 . ?
Ag16 Ag44 Ag2C 117.11(2) . . ?
Ag80 Ag44 Ag78 110.38(2) . . ?
Ag60 Ag44 Ag78 61.76(2) . . ?
Ag1C Ag44 Ag78 114.46(3) . . ?
Ag1D Ag44 Ag78 148.06(3) . . ?
Ag59 Ag44 Ag78 118.56(3) . . ?
Ag33 Ag44 Ag78 147.14(3) 2_665 . ?
Ag16 Ag44 Ag78 58.685(19) . . ?
Ag2C Ag44 Ag78 88.21(2) . . ?
Ag80 Ag44 Ag56 61.37(2) . . ?
Ag60 Ag44 Ag56 107.39(2) . . ?
Ag1C Ag44 Ag56 173.50(3) . . ?
Ag1D Ag44 Ag56 90.96(2) . . ?
Ag59 Ag44 Ag56 117.48(3) . . ?
Ag33 Ag44 Ag56 124.26(3) 2_665 . ?
Ag16 Ag44 Ag56 58.168(19) . . ?
Ag2C Ag44 Ag56 59.040(19) . . ?
Ag78 Ag44 Ag56 60.81(2) . . ?
Ag1D Ag45 Ag80 60.869(19) 2_665 2_665 ?
Ag1D Ag45 Ag4 120.26(2) 2_665 . ?
Ag80 Ag45 Ag4 178.60(3) 2_665 . ?
Ag1D Ag45 Ag75 148.12(2) 2_665 2_665 ?
Ag80 Ag45 Ag75 90.36(2) 2_665 2_665 ?
Ag4 Ag45 Ag75 88.752(19) . 2_665 ?
Ag1D Ag45 Ag18 88.65(2) 2_665 2_665 ?
Ag80 Ag45 Ag18 119.10(2) 2_665 2_665 ?
Ag4 Ag45 Ag18 60.505(17) . 2_665 ?
Ag75 Ag45 Ag18 119.32(3) 2_665 2_665 ?
Ag1D Ag45 Ag1 61.388(18) 2_665 . ?
Ag80 Ag45 Ag1 92.48(2) 2_665 . ?
Ag4 Ag45 Ag1 88.85(2) . . ?
Ag75 Ag45 Ag1 110.53(2) 2_665 . ?
Ag18 Ag45 Ag1 118.75(2) 2_665 . ?
Ag1D Ag45 Ag1Z 120.60(3) 2_665 2_665 ?
Ag80 Ag45 Ag1Z 120.39(2) 2_665 2_665 ?
Ag4 Ag45 Ag1Z 60.012(17) . 2_665 ?
Ag75 Ag45 Ag1Z 60.300(19) 2_665 2_665 ?
Ag18 Ag45 Ag1Z 120.51(2) 2_665 2_665 ?
Ag1 Ag45 Ag1Z 59.217(17) . 2_665 ?
Ag1D Ag45 Ag25 90.70(2) 2_665 . ?
Ag80 Ag45 Ag25 60.53(2) 2_665 . ?
Ag4 Ag45 Ag25 119.87(2) . . ?
Ag75 Ag45 Ag25 61.30(2) 2_665 . ?
Ag18 Ag45 Ag25 179.35(3) 2_665 . ?
Ag1 Ag45 Ag25 60.889(18) . . ?
Ag1Z Ag45 Ag25 59.86(2) 2_665 . ?
Ag1D Ag45 Ag1Z 60.418(18) 2_665 . ?
Ag80 Ag45 Ag1Z 121.29(2) 2_665 . ?
Ag4 Ag45 Ag1Z 59.848(17) . . ?
Ag75 Ag45 Ag1Z 145.46(2) 2_665 . ?
Ag18 Ag45 Ag1Z 59.685(18) 2_665 . ?
Ag1 Ag45 Ag1Z 59.060(17) . . ?
Ag1Z Ag45 Ag1Z 89.53(2) 2_665 . ?
Ag25 Ag45 Ag1Z 119.95(3) . . ?
Ag1D Ag45 Ag1G 109.52(2) 2_665 2_665 ?
Ag80 Ag45 Ag1G 60.89(2) 2_665 2_665 ?
Ag4 Ag45 Ag1G 117.72(3) . 2_665 ?
Ag75 Ag45 Ag1G 60.915(19) 2_665 2_665 ?
Ag18 Ag45 Ag1G 87.45(2) 2_665 2_665 ?
Ag1 Ag45 Ag1G 150.44(3) . 2_665 ?
Ag1Z Ag45 Ag1G 121.20(2) 2_665 2_665 ?
Ag25 Ag45 Ag1G 92.78(2) . 2_665 ?
Ag1Z Ag45 Ag1G 144.40(3) . 2_665 ?
Ag1D Ag45 Ag12 144.65(2) 2_665 2_665 ?
Ag80 Ag45 Ag12 119.23(2) 2_665 2_665 ?
Ag4 Ag45 Ag12 59.373(19) . 2_665 ?
Ag75 Ag45 Ag12 59.833(18) 2_665 2_665 ?
Ag18 Ag45 Ag12 59.487(19) 2_665 2_665 ?
Ag1 Ag45 Ag12 145.44(2) . 2_665 ?
Ag1Z Ag45 Ag12 90.81(2) 2_665 2_665 ?
Ag25 Ag45 Ag12 121.14(2) . 2_665 ?
Ag1Z Ag45 Ag12 108.27(2) . 2_665 ?
Ag1G Ag45 Ag12 58.346(19) 2_665 2_665 ?
Ag1D Ag45 Ag88 60.06(2) 2_665 2_665 ?
Ag80 Ag45 Ag88 59.863(18) 2_665 2_665 ?
Ag4 Ag45 Ag88 119.72(2) . 2_665 ?
Ag75 Ag45 Ag88 119.20(2) 2_665 2_665 ?
Ag18 Ag45 Ag88 59.241(19) 2_665 2_665 ?
Ag1 Ag45 Ag88 121.44(2) . 2_665 ?
Ag1Z Ag45 Ag88 179.34(3) 2_665 2_665 ?
Ag25 Ag45 Ag88 120.40(2) . 2_665 ?
Ag1Z Ag45 Ag88 90.81(2) . 2_665 ?
Ag1G Ag45 Ag88 58.293(19) 2_665 2_665 ?
Ag12 Ag45 Ag88 88.55(2) 2_665 2_665 ?
Ag1W Ag46 Ag79 62.86(2) . . ?
Ag1W Ag46 Ag6 120.77(3) . . ?
Ag79 Ag46 Ag6 90.87(2) . . ?
Ag1W Ag46 Ag7 94.46(2) . . ?
Ag79 Ag46 Ag7 61.83(2) . . ?
Ag6 Ag46 Ag7 119.60(2) . . ?
Ag1W Ag46 Ag1N 86.25(2) . . ?
Ag79 Ag46 Ag1N 145.79(3) . . ?
Ag6 Ag46 Ag1N 119.02(2) . . ?
Ag7 Ag46 Ag1N 109.88(2) . . ?
Ag1W Ag46 Ag14 124.76(3) . . ?
Ag79 Ag46 Ag14 61.90(2) . . ?
Ag6 Ag46 Ag14 60.796(19) . . ?
Ag7 Ag46 Ag14 58.809(19) . . ?
Ag1N Ag46 Ag14 145.76(3) . . ?
Ag1W Ag46 Ag61 175.43(3) . . ?
Ag79 Ag46 Ag61 121.46(2) . . ?
Ag6 Ag46 Ag61 61.93(2) . . ?
Ag7 Ag46 Ag61 86.84(2) . . ?
Ag1N Ag46 Ag61 89.19(2) . . ?
Ag14 Ag46 Ag61 59.57(2) . . ?
Ag1W Ag46 Ag91 61.28(2) . . ?
Ag79 Ag46 Ag91 90.68(2) . . ?
Ag6 Ag46 Ag91 177.88(3) . . ?
Ag7 Ag46 Ag91 60.024(19) . . ?
Ag1N Ag46 Ag91 59.948(18) . . ?
Ag14 Ag46 Ag91 118.82(2) . . ?
Ag61 Ag46 Ag91 115.98(3) . . ?
Ag1W Ag46 Ag2 60.37(2) . . ?
Ag79 Ag46 Ag2 61.234(16) . . ?
Ag6 Ag46 Ag2 60.45(2) . . ?
Ag7 Ag46 Ag2 123.05(2) . . ?
Ag1N Ag46 Ag2 117.34(2) . . ?
Ag14 Ag46 Ag2 92.92(2) . . ?
Ag61 Ag46 Ag2 122.37(3) . . ?
Ag91 Ag46 Ag2 121.62(3) . . ?
Ag1W Ag46 Ag9 117.66(2) . . ?
Ag79 Ag46 Ag9 146.81(2) . . ?
Ag6 Ag46 Ag9 59.360(18) . . ?
Ag7 Ag46 Ag9 143.68(3) . . ?
Ag1N Ag46 Ag9 59.691(19) . . ?
Ag14 Ag46 Ag9 108.40(2) . . ?
Ag61 Ag46 Ag9 59.863(18) . . ?
Ag91 Ag46 Ag9 119.52(2) . . ?
Ag2 Ag46 Ag9 89.35(2) . . ?
Ag1W Ag46 Ag66 118.22(2) . . ?
Ag79 Ag46 Ag66 120.45(2) . . ?
Ag6 Ag46 Ag66 120.81(3) . . ?
Ag7 Ag46 Ag66 58.72(2) . . ?
Ag1N Ag46 Ag66 60.105(18) . . ?
Ag14 Ag46 Ag66 89.66(2) . . ?
Ag61 Ag46 Ag66 58.88(2) . . ?
Ag91 Ag46 Ag66 57.103(19) . . ?
Ag2 Ag46 Ag66 177.40(2) . . ?
Ag9 Ag46 Ag66 89.55(2) . . ?
Ag1W Ag46 Ag72 59.837(18) . . ?
Ag79 Ag46 Ag72 110.66(2) . . ?
Ag6 Ag46 Ag72 87.23(2) . . ?
Ag7 Ag46 Ag72 150.98(3) . . ?
Ag1N Ag46 Ag72 59.036(18) . . ?
Ag14 Ag46 Ag72 145.82(3) . . ?
Ag61 Ag46 Ag72 117.76(2) . . ?
Ag91 Ag46 Ag72 93.58(2) . . ?
Ag2 Ag46 Ag72 58.374(16) . . ?
Ag9 Ag46 Ag72 57.907(18) . . ?
Ag66 Ag46 Ag72 119.09(2) . . ?
Ag20 Ag47 Ag32 118.82(2) . . ?
Ag20 Ag47 Ag1D 120.21(2) . . ?
Ag32 Ag47 Ag1D 91.70(2) . . ?
Ag20 Ag47 Ag18 61.439(19) . . ?
Ag32 Ag47 Ag18 179.14(3) . . ?
Ag1D Ag47 Ag18 88.81(2) . . ?
Ag20 Ag47 Ag15 59.08(2) . . ?
Ag32 Ag47 Ag15 119.54(2) . . ?
Ag1D Ag47 Ag15 145.63(3) . . ?
Ag18 Ag47 Ag15 59.791(19) . . ?
Ag20 Ag47 Ag92 178.46(3) . . ?
Ag32 Ag47 Ag92 61.925(19) . . ?
Ag1D Ag47 Ag92 60.783(19) . . ?
Ag18 Ag47 Ag92 117.79(2) . . ?
Ag15 Ag47 Ag92 119.41(2) . . ?
Ag20 Ag47 Ag88 59.72(2) . . ?
Ag32 Ag47 Ag88 120.96(2) . . ?
Ag1D Ag47 Ag88 60.494(19) . . ?
Ag18 Ag47 Ag88 59.900(19) . . ?
Ag15 Ag47 Ag88 107.93(2) . . ?
Ag92 Ag47 Ag88 121.26(2) . . ?
Ag20 Ag47 Ag22 118.11(2) . . ?
Ag32 Ag47 Ag22 91.72(2) . . ?
Ag1D Ag47 Ag22 110.03(2) . . ?
Ag18 Ag47 Ag22 87.46(2) . . ?
Ag15 Ag47 Ag22 59.027(19) . . ?
Ag92 Ag47 Ag22 60.38(2) . . ?
Ag88 Ag47 Ag22 144.81(3) . . ?
Ag20 Ag47 Ag1B 60.400(19) . . ?
Ag32 Ag47 Ag1B 58.446(18) . . ?
Ag1D Ag47 Ag1B 119.90(2) . . ?
Ag18 Ag47 Ag1B 121.84(3) . . ?
Ag15 Ag47 Ag1B 90.56(2) . . ?
Ag92 Ag47 Ag1B 120.37(2) . . ?
Ag88 Ag47 Ag1B 90.00(2) . . ?
Ag22 Ag47 Ag1B 120.56(2) . . ?
Ag20 Ag47 Ag1Z 120.82(2) . 2_665 ?
Ag32 Ag47 Ag1Z 120.33(3) . 2_665 ?
Ag1D Ag47 Ag1Z 59.863(19) . 2_665 ?
Ag18 Ag47 Ag1Z 59.389(19) . 2_665 ?
Ag15 Ag47 Ag1Z 90.02(2) . 2_665 ?
Ag92 Ag47 Ag1Z 58.404(18) . 2_665 ?
Ag88 Ag47 Ag1Z 90.86(2) . 2_665 ?
Ag22 Ag47 Ag1Z 58.909(19) . 2_665 ?
Ag1B Ag47 Ag1Z 178.76(3) . 2_665 ?
Ag20 Ag47 Ag2C 88.96(2) . . ?
Ag32 Ag47 Ag2C 60.059(19) . . ?
Ag1D Ag47 Ag2C 62.113(19) . . ?
Ag18 Ag47 Ag2C 120.80(2) . . ?
Ag15 Ag47 Ag2C 144.45(3) . . ?
Ag92 Ag47 Ag2C 92.56(2) . . ?
Ag88 Ag47 Ag2C 60.90(2) . . ?
Ag22 Ag47 Ag2C 148.90(3) . . ?
Ag1B Ag47 Ag2C 57.793(18) . . ?
Ag1Z Ag47 Ag2C 121.97(2) 2_665 . ?
Ag20 Ag47 Ag69 88.52(2) . . ?
Ag32 Ag47 Ag69 58.347(19) . . ?
Ag1D Ag47 Ag69 147.16(3) . . ?
Ag18 Ag47 Ag69 120.99(2) . . ?
Ag15 Ag47 Ag69 61.201(18) . . ?
Ag92 Ag47 Ag69 90.87(2) . . ?
Ag88 Ag47 Ag69 144.42(3) . . ?
Ag22 Ag47 Ag69 62.317(19) . . ?
Ag1B Ag47 Ag69 58.256(19) . . ?
Ag1Z Ag47 Ag69 121.17(2) 2_665 . ?
Ag2C Ag47 Ag69 106.69(2) . . ?
Ag57 Ag48 Ag56 61.07(2) . . ?
Ag57 Ag48 Ag1L 112.99(2) . . ?
Ag56 Ag48 Ag1L 61.42(2) . . ?
Ag57 Ag48 Ag40 61.621(19) . . ?
Ag56 Ag48 Ag40 60.637(19) . . ?
Ag1L Ag48 Ag40 62.061(19) . . ?
Ag57 Ag48 Ag77 119.41(2) . . ?
Ag56 Ag48 Ag77 177.71(3) . . ?
Ag1L Ag48 Ag77 119.46(3) . . ?
Ag40 Ag48 Ag77 121.64(3) . . ?
Ag57 Ag48 Ag2C 61.16(2) . . ?
Ag56 Ag48 Ag2C 60.28(2) . . ?
Ag1L Ag48 Ag2C 112.61(2) . . ?
Ag40 Ag48 Ag2C 111.28(3) . . ?
Ag77 Ag48 Ag2C 117.76(2) . . ?
Ag57 Ag48 Ag20 147.19(3) . . ?
Ag56 Ag48 Ag20 117.84(2) . . ?
Ag1L Ag48 Ag20 90.11(2) . . ?
Ag40 Ag48 Ag20 149.89(3) . . ?
Ag77 Ag48 Ag20 60.410(19) . . ?
Ag2C Ag48 Ag20 89.07(2) . . ?
Ag57 Ag48 Ag1B 90.96(2) . . ?
Ag56 Ag48 Ag1B 118.93(3) . . ?
Ag1L Ag48 Ag1B 147.23(3) . . ?
Ag40 Ag48 Ag1B 149.84(3) . . ?
Ag77 Ag48 Ag1B 59.082(19) . . ?
Ag2C Ag48 Ag1B 58.69(2) . . ?
Ag20 Ag48 Ag1B 59.820(19) . . ?
Ag57 Ag48 Ag88 111.04(2) . . ?
Ag56 Ag48 Ag88 59.29(2) . . ?
Ag1L Ag48 Ag88 61.76(2) . . ?
Ag40 Ag48 Ag88 111.10(2) . . ?
Ag77 Ag48 Ag88 118.97(2) . . ?
Ag2C Ag48 Ag88 61.26(2) . . ?
Ag20 Ag48 Ag88 58.559(19) . . ?
Ag1B Ag48 Ag88 89.49(2) . . ?
Ag57 Ag48 Ag52 94.00(2) . . ?
Ag56 Ag48 Ag52 123.47(2) . . ?
Ag1L Ag48 Ag52 90.53(2) . . ?
Ag40 Ag48 Ag52 62.88(2) . . ?
Ag77 Ag48 Ag52 58.81(2) . . ?
Ag2C Ag48 Ag52 150.71(3) . . ?
Ag20 Ag48 Ag52 109.40(2) . . ?
Ag1B Ag48 Ag52 110.58(2) . . ?
Ag88 Ag48 Ag52 147.88(3) . . ?
Ag57 Ag48 Ag95 152.59(3) . . ?
Ag56 Ag48 Ag95 121.93(2) . . ?
Ag1L Ag48 Ag95 60.649(19) . . ?
Ag40 Ag48 Ag95 94.96(2) . . ?
Ag77 Ag48 Ag95 58.83(2) . . ?
Ag2C Ag48 Ag95 146.05(3) . . ?
Ag20 Ag48 Ag95 59.058(19) . . ?
Ag1B Ag48 Ag95 107.32(2) . . ?
Ag88 Ag48 Ag95 89.87(2) . . ?
Ag52 Ag48 Ag95 60.820(19) . . ?
Ag57 Ag48 Ag5 60.159(19) . . ?
Ag56 Ag48 Ag5 121.16(3) . . ?
Ag1L Ag48 Ag5 151.47(3) . . ?
Ag40 Ag48 Ag5 93.42(2) . . ?
Ag77 Ag48 Ag5 59.25(2) . . ?
Ag2C Ag48 Ag5 88.94(2) . . ?
Ag20 Ag48 Ag5 109.48(2) . . ?
Ag1B Ag48 Ag5 59.917(19) . . ?
Ag88 Ag48 Ag5 146.33(3) . . ?
Ag52 Ag48 Ag5 63.863(19) . . ?
Ag95 Ag48 Ag5 111.34(2) . . ?
S17 Ag49 S27 124.69(6) . . ?
S17 Ag49 Ag27 140.48(5) . . ?
S27 Ag49 Ag27 75.48(4) . . ?
S17 Ag49 Ag66 117.49(5) . . ?
S27 Ag49 Ag66 117.53(4) . . ?
Ag27 Ag49 Ag66 60.02(2) . . ?
S17 Ag49 Ag81 68.13(5) . . ?
S27 Ag49 Ag81 139.90(4) . . ?
Ag27 Ag49 Ag81 120.87(3) . . ?
Ag66 Ag49 Ag81 61.08(2) . . ?
S17 Ag49 Ag76 84.16(5) . . ?
S27 Ag49 Ag76 129.99(4) . . ?
Ag27 Ag49 Ag76 60.18(2) . . ?
Ag66 Ag49 Ag76 59.21(2) . . ?
Ag81 Ag49 Ag76 85.92(2) . . ?
S17 Ag49 Ag53 104.91(5) . . ?
S27 Ag49 Ag53 47.39(4) . . ?
Ag27 Ag49 Ag53 61.458(19) . . ?
Ag66 Ag49 Ag53 121.37(3) . . ?
Ag81 Ag49 Ag53 171.82(3) . . ?
Ag76 Ag49 Ag53 89.13(2) . . ?
S17 Ag49 S11 101.31(6) . . ?
S27 Ag49 S11 89.94(6) . . ?
Ag27 Ag49 S11 113.24(3) . . ?
Ag66 Ag49 S11 72.29(4) . . ?
Ag81 Ag49 S11 50.31(3) . . ?
Ag76 Ag49 S11 126.88(4) . . ?
Ag53 Ag49 S11 137.30(4) . . ?
S17 Ag49 Ag93 157.80(5) . . ?
S27 Ag49 Ag93 61.83(4) . . ?
Ag27 Ag49 Ag93 59.426(19) . . ?
Ag66 Ag49 Ag93 58.49(2) . . ?
Ag81 Ag49 Ag93 93.56(2) . . ?
Ag76 Ag49 Ag93 107.79(2) . . ?
Ag53 Ag49 Ag93 94.15(2) . . ?
S11 Ag49 Ag93 56.51(3) . . ?
S17 Ag49 Ag1Y 55.59(5) . . ?
S27 Ag49 Ag1Y 103.36(4) . . ?
Ag27 Ag49 Ag1Y 88.61(2) . . ?
Ag66 Ag49 Ag1Y 115.98(3) . . ?
Ag81 Ag49 Ag1Y 112.74(2) . . ?
Ag76 Ag49 Ag1Y 56.770(18) . . ?
Ag53 Ag49 Ag1Y 59.085(18) . . ?
S11 Ag49 Ag1Y 156.90(3) . . ?
Ag93 Ag49 Ag1Y 146.58(3) . . ?
S2 Ag50 S14 128.29(6) . . ?
S2 Ag50 Cl1 86.07(4) . . ?
S14 Ag50 Cl1 94.27(4) . . ?
S2 Ag50 Ag77 103.89(4) . . ?
S14 Ag50 Ag77 111.20(4) . . ?
Cl1 Ag50 Ag77 43.24(4) . . ?
S2 Ag50 Ag8 141.49(5) . . ?
S14 Ag50 Ag8 89.89(4) . . ?
Cl1 Ag50 Ag8 97.07(4) . . ?
Ag77 Ag50 Ag8 58.681(19) . . ?
S2 Ag50 Ag39 65.78(4) . . ?
S14 Ag50 Ag39 123.97(4) . . ?
Cl1 Ag50 Ag39 141.14(4) . . ?
Ag77 Ag50 Ag39 116.17(2) . . ?
Ag8 Ag50 Ag39 90.23(2) . . ?
S2 Ag50 Ag1B 82.42(5) . . ?
S14 Ag50 Ag1B 148.65(4) . . ?
Cl1 Ag50 Ag1B 94.02(4) . . ?
Ag77 Ag50 Ag1B 58.536(19) . . ?
Ag8 Ag50 Ag1B 59.09(2) . . ?
Ag39 Ag50 Ag1B 57.673(18) . . ?
S2 Ag50 Ag1J 126.30(4) . . ?
S14 Ag50 Ag1J 67.20(4) . . ?
Cl1 Ag50 Ag1J 147.63(4) . . ?
Ag77 Ag50 Ag1J 117.10(2) . . ?
Ag8 Ag50 Ag1J 58.439(18) . . ?
Ag39 Ag50 Ag1J 65.69(2) . . ?
Ag1B Ag50 Ag1J 90.43(2) . . ?
S2 Ag50 Ag51 143.72(4) . . ?
S14 Ag50 Ag51 54.88(4) . . ?
Cl1 Ag50 Ag51 58.48(4) . . ?
Ag77 Ag50 Ag51 56.517(18) . . ?
Ag8 Ag50 Ag51 58.932(18) . . ?
Ag39 Ag50 Ag51 148.21(3) . . ?
Ag1B Ag50 Ag51 105.73(2) . . ?
Ag1J Ag50 Ag51 89.46(2) . . ?
S2 Ag50 Ag5 46.83(4) . . ?
S14 Ag50 Ag5 146.37(4) . . ?
Cl1 Ag50 Ag5 54.75(4) . . ?
Ag77 Ag50 Ag5 57.154(19) . . ?
Ag8 Ag50 Ag5 105.26(2) . . ?
Ag39 Ag50 Ag5 86.48(2) . . ?
Ag1B Ag50 Ag5 57.211(18) . . ?
Ag1J Ag50 Ag5 146.10(3) . . ?
Ag51 Ag50 Ag5 107.67(2) . . ?
S27 Ag51 S14 134.03(6) . . ?
S27 Ag51 Ag77 103.69(5) . . ?
S14 Ag51 Ag77 110.03(4) . . ?
S27 Ag51 Cl1 92.86(5) . . ?
S14 Ag51 Cl1 91.18(5) . . ?
Ag77 Ag51 Cl1 42.96(4) . . ?
S27 Ag51 Ag27 78.61(4) . . ?
S14 Ag51 Ag27 146.19(4) . . ?
Ag77 Ag51 Ag27 58.857(19) . . ?
Cl1 Ag51 Ag27 96.24(4) . . ?
S27 Ag51 Ag1E 123.10(5) . . ?
S14 Ag51 Ag1E 66.42(4) . . ?
Ag77 Ag51 Ag1E 116.79(2) . . ?
Cl1 Ag51 Ag1E 143.97(4) . . ?
Ag27 Ag51 Ag1E 89.42(2) . . ?
S27 Ag51 Ag8 137.65(4) . . ?
S14 Ag51 Ag8 87.44(4) . . ?
Ag77 Ag51 Ag8 58.481(19) . . ?
Cl1 Ag51 Ag8 94.57(4) . . ?
Ag27 Ag51 Ag8 59.162(18) . . ?
Ag1E Ag51 Ag8 58.316(18) . . ?
S27 Ag51 Ag93 63.16(4) . . ?
S14 Ag51 Ag93 122.52(5) . . ?
Ag77 Ag51 Ag93 116.52(2) . . ?
Cl1 Ag51 Ag93 146.23(4) . . ?
Ag27 Ag51 Ag93 57.671(18) . . ?
Ag1E Ag51 Ag93 63.595(18) . . ?
Ag8 Ag51 Ag93 89.46(2) . . ?
S27 Ag51 Ag50 149.07(4) . . ?
S14 Ag51 Ag50 52.66(4) . . ?
Ag77 Ag51 Ag50 57.57(2) . . ?
Cl1 Ag51 Ag50 56.40(4) . . ?
Ag27 Ag51 Ag50 105.83(2) . . ?
Ag1E Ag51 Ag50 87.79(2) . . ?
Ag8 Ag51 Ag50 57.425(19) . . ?
Ag93 Ag51 Ag50 145.23(2) . . ?
S27 Ag51 Ag53 46.65(5) . . ?
S14 Ag51 Ag53 146.25(4) . . ?
Ag77 Ag51 Ag53 57.146(18) . . ?
Cl1 Ag51 Ag53 57.59(4) . . ?
Ag27 Ag51 Ag53 58.794(17) . . ?
Ag1E Ag51 Ag53 146.78(2) . . ?
Ag8 Ag51 Ag53 105.99(2) . . ?
Ag93 Ag51 Ag53 89.07(2) . . ?
Ag50 Ag51 Ag53 108.74(2) . . ?
S30 Ag52 S34 136.52(6) . . ?
S30 Ag52 Cl1 98.43(4) . . ?
S34 Ag52 Cl1 91.67(4) . . ?
S30 Ag52 Ag77 109.71(4) . . ?
S34 Ag52 Ag77 106.64(4) . . ?
Cl1 Ag52 Ag77 43.59(4) . . ?
S30 Ag52 Ag48 139.41(4) . . ?
S34 Ag52 Ag48 80.52(4) . . ?
Cl1 Ag52 Ag48 95.55(4) . . ?
Ag77 Ag52 Ag48 59.197(19) . . ?
S30 Ag52 Ag95 80.98(4) . . ?
S34 Ag52 Ag95 139.84(4) . . ?
Cl1 Ag52 Ag95 96.57(4) . . ?
Ag77 Ag52 Ag95 58.535(19) . . ?
Ag48 Ag52 Ag95 59.620(19) . . ?
S30 Ag52 Ag38 58.99(4) . . ?
S34 Ag52 Ag38 122.38(4) . . ?
Cl1 Ag52 Ag38 145.92(4) . . ?
Ag77 Ag52 Ag38 115.91(2) . . ?
Ag48 Ag52 Ag38 89.33(2) . . ?
Ag95 Ag52 Ag38 57.384(18) . . ?
S30 Ag52 Ag40 119.12(4) . . ?
S34 Ag52 Ag40 60.96(4) . . ?
Cl1 Ag52 Ag40 142.44(4) . . ?
Ag77 Ag52 Ag40 116.36(2) . . ?
Ag48 Ag52 Ag40 57.209(18) . . ?
Ag95 Ag52 Ag40 90.81(2) . . ?
Ag38 Ag52 Ag40 66.02(2) . . ?
S30 Ag52 Ag53 52.45(4) . . ?
S34 Ag52 Ag53 150.28(4) . . ?
Cl1 Ag52 Ag53 59.18(4) . . ?
Ag77 Ag52 Ag53 57.358(19) . . ?
Ag48 Ag52 Ag53 106.11(2) . . ?
Ag95 Ag52 Ag53 57.353(18) . . ?
Ag38 Ag52 Ag53 87.03(2) . . ?
Ag40 Ag52 Ag53 146.86(2) . . ?
S30 Ag52 Ag5 153.11(4) . . ?
S34 Ag52 Ag5 49.22(4) . . ?
Cl1 Ag52 Ag5 55.43(4) . . ?
Ag77 Ag52 Ag5 57.45(2) . . ?
Ag48 Ag52 Ag5 58.409(19) . . ?
Ag95 Ag52 Ag5 106.11(2) . . ?
Ag38 Ag52 Ag5 146.53(3) . . ?
Ag40 Ag52 Ag5 87.12(2) . . ?
Ag53 Ag52 Ag5 108.98(2) . . ?
S27 Ag53 S30 134.21(6) . . ?
S27 Ag53 Ag77 106.49(4) . . ?
S30 Ag53 Ag77 113.21(4) . . ?
S27 Ag53 Cl1 95.73(4) . . ?
S30 Ag53 Cl1 98.14(4) . . ?
Ag77 Ag53 Cl1 42.74(4) . . ?
S27 Ag53 Ag95 137.14(5) . . ?
S30 Ag53 Ag95 84.35(4) . . ?
Ag77 Ag53 Ag95 59.521(19) . . ?
Cl1 Ag53 Ag95 95.83(4) . . ?
S27 Ag53 Ag49 60.62(4) . . ?
S30 Ag53 Ag49 116.54(4) . . ?
Ag77 Ag53 Ag49 115.91(3) . . ?
Cl1 Ag53 Ag49 145.32(4) . . ?
Ag95 Ag53 Ag49 87.95(2) . . ?
S27 Ag53 Ag27 79.75(5) . . ?
S30 Ag53 Ag27 141.26(4) . . ?
Ag77 Ag53 Ag27 58.060(19) . . ?
Cl1 Ag53 Ag27 95.29(4) . . ?
Ag95 Ag53 Ag27 58.161(18) . . ?
Ag49 Ag53 Ag27 57.866(19) . . ?
S27 Ag53 Ag1Y 120.03(4) . . ?
S30 Ag53 Ag1Y 59.51(4) . . ?
Ag77 Ag53 Ag1Y 116.62(2) . . ?
Cl1 Ag53 Ag1Y 144.16(4) . . ?
Ag95 Ag53 Ag1Y 57.119(19) . . ?
Ag49 Ag53 Ag1Y 63.815(19) . . ?
Ag27 Ag53 Ag1Y 89.33(2) . . ?
S27 Ag53 Ag52 150.83(4) . . ?
S30 Ag53 Ag52 55.77(4) . . ?
Ag77 Ag53 Ag52 57.55(2) . . ?
Cl1 Ag53 Ag52 55.57(4) . . ?
Ag95 Ag53 Ag52 59.853(18) . . ?
Ag49 Ag53 Ag52 146.51(2) . . ?
Ag27 Ag53 Ag52 105.73(2) . . ?
Ag1Y Ag53 Ag52 88.95(2) . . ?
S27 Ag53 Ag51 50.35(4) . . ?
S30 Ag53 Ag51 154.21(4) . . ?
Ag77 Ag53 Ag51 56.259(19) . . ?
Cl1 Ag53 Ag51 57.54(4) . . ?
Ag95 Ag53 Ag51 105.03(2) . . ?
Ag49 Ag53 Ag51 88.15(2) . . ?
Ag27 Ag53 Ag51 57.474(18) . . ?
Ag1Y Ag53 Ag51 145.46(2) . . ?
Ag52 Ag53 Ag51 107.82(2) . . ?
Ag14 Ag54 Ag79 61.62(2) . . ?
Ag14 Ag54 Ag90 90.51(2) . . ?
Ag79 Ag54 Ag90 121.94(2) . . ?
Ag14 Ag54 Ag10 61.041(19) . 2_665 ?
Ag79 Ag54 Ag10 60.831(19) . 2_665 ?
Ag90 Ag54 Ag10 61.114(19) . 2_665 ?
Ag14 Ag54 Ag97 115.78(2) . 2_665 ?
Ag79 Ag54 Ag97 176.54(3) . 2_665 ?
Ag90 Ag54 Ag97 59.458(18) . 2_665 ?
Ag10 Ag54 Ag97 120.45(3) 2_665 2_665 ?
Ag14 Ag54 Ag87 121.75(2) . 2_665 ?
Ag79 Ag54 Ag87 90.11(2) . 2_665 ?
Ag90 Ag54 Ag87 61.30(2) . 2_665 ?
Ag10 Ag54 Ag87 60.71(2) 2_665 2_665 ?
Ag97 Ag54 Ag87 93.28(2) 2_665 2_665 ?
Ag14 Ag54 Ag83 58.885(19) . . ?
Ag79 Ag54 Ag83 92.11(2) . . ?
Ag90 Ag54 Ag83 116.75(3) . . ?
Ag10 Ag54 Ag83 119.88(3) 2_665 . ?
Ag97 Ag54 Ag83 84.49(2) 2_665 . ?
Ag87 Ag54 Ag83 177.65(3) 2_665 . ?
Ag14 Ag54 Ag28 88.87(2) . . ?
Ag79 Ag54 Ag28 62.31(2) . . ?
Ag90 Ag54 Ag28 174.51(3) . . ?
Ag10 Ag54 Ag28 123.00(2) 2_665 . ?
Ag97 Ag54 Ag28 116.08(2) 2_665 . ?
Ag87 Ag54 Ag28 123.42(3) 2_665 . ?
Ag83 Ag54 Ag28 58.456(19) . . ?
Ag14 Ag54 Ag19 176.07(3) . 2_665 ?
Ag79 Ag54 Ag19 121.09(3) . 2_665 ?
Ag90 Ag54 Ag19 90.10(2) . 2_665 ?
Ag10 Ag54 Ag19 122.51(2) 2_665 2_665 ?
Ag97 Ag54 Ag19 61.377(19) 2_665 2_665 ?
Ag87 Ag54 Ag19 61.822(19) 2_665 2_665 ?
Ag83 Ag54 Ag19 117.47(2) . 2_665 ?
Ag28 Ag54 Ag19 90.15(2) . 2_665 ?
Ag14 Ag54 Ag2B 121.59(2) . 2_665 ?
Ag79 Ag54 Ag2B 59.972(19) . 2_665 ?
Ag90 Ag54 Ag2B 120.86(2) . 2_665 ?
Ag10 Ag54 Ag2B 90.82(2) 2_665 2_665 ?
Ag97 Ag54 Ag2B 122.54(2) 2_665 2_665 ?
Ag87 Ag54 Ag2B 59.58(2) 2_665 2_665 ?
Ag83 Ag54 Ag2B 122.32(3) . 2_665 ?
Ag28 Ag54 Ag2B 63.86(2) . 2_665 ?
Ag19 Ag54 Ag2B 61.167(19) 2_665 2_665 ?
Ag14 Ag54 Ag65 59.230(19) . . ?
Ag79 Ag54 Ag65 120.85(2) . . ?
Ag90 Ag54 Ag65 59.69(2) . . ?
Ag10 Ag54 Ag65 90.40(2) 2_665 . ?
Ag97 Ag54 Ag65 56.591(18) 2_665 . ?
Ag87 Ag54 Ag65 120.99(3) 2_665 . ?
Ag83 Ag54 Ag65 57.09(2) . . ?
Ag28 Ag54 Ag65 115.53(2) . . ?
Ag19 Ag54 Ag65 117.97(2) 2_665 . ?
Ag2B Ag54 Ag65 178.77(3) 2_665 . ?
S26 Ag55 Ag1T 172.33(4) . . ?
S26 Ag55 Ag90 112.71(4) . 2_665 ?
Ag1T Ag55 Ag90 61.317(19) . 2_665 ?
S26 Ag55 Ag1Q 120.04(4) . . ?
Ag1T Ag55 Ag1Q 62.324(19) . . ?
Ag90 Ag55 Ag1Q 60.63(2) 2_665 . ?
S26 Ag55 Ag87 113.44(4) . . ?
Ag1T Ag55 Ag87 59.95(2) . . ?
Ag90 Ag55 Ag87 61.38(2) 2_665 . ?
Ag1Q Ag55 Ag87 111.58(2) . . ?
S26 Ag55 Ag34 60.69(4) . . ?
Ag1T Ag55 Ag34 122.32(3) . . ?
Ag90 Ag55 Ag34 90.82(2) 2_665 . ?
Ag1Q Ag55 Ag34 60.01(2) . . ?
Ag87 Ag55 Ag34 148.09(3) . . ?
S26 Ag55 Ag11 125.82(4) . . ?
Ag1T Ag55 Ag11 59.623(19) . . ?
Ag90 Ag55 Ag11 120.87(2) 2_665 . ?
Ag1Q Ag55 Ag11 93.76(2) . . ?
Ag87 Ag55 Ag11 86.78(2) . . ?
Ag34 Ag55 Ag11 123.00(3) . . ?
S26 Ag55 Ag31 89.60(4) . . ?
Ag1T Ag55 Ag31 89.96(2) . . ?
Ag90 Ag55 Ag31 121.72(3) 2_665 . ?
Ag1Q Ag55 Ag31 147.98(3) . . ?
Ag87 Ag55 Ag31 60.35(2) . . ?
Ag34 Ag55 Ag31 143.61(2) . . ?
Ag11 Ag55 Ag31 56.400(19) . . ?
S26 Ag55 Ag19 52.72(4) . . ?
Ag1T Ag55 Ag19 120.73(3) . . ?
Ag90 Ag55 Ag19 89.39(2) 2_665 . ?
Ag1Q Ag55 Ag19 145.15(3) . . ?
Ag87 Ag55 Ag19 60.79(2) . . ?
Ag34 Ag55 Ag19 106.97(2) . . ?
Ag11 Ag55 Ag19 118.23(3) . . ?
Ag31 Ag55 Ag19 61.85(2) . . ?
S26 Ag55 Ag97 55.28(4) . . ?
Ag1T Ag55 Ag97 118.84(2) . . ?
Ag90 Ag55 Ag97 57.547(18) 2_665 . ?
Ag1Q Ag55 Ag97 88.71(2) . . ?
Ag87 Ag55 Ag97 89.03(2) . . ?
Ag34 Ag55 Ag97 61.301(19) . . ?
Ag11 Ag55 Ag97 175.70(3) . . ?
Ag31 Ag55 Ag97 120.38(2) . . ?
Ag19 Ag55 Ag97 58.548(18) . . ?
Ag16 Ag56 Ag48 178.71(3) . . ?
Ag16 Ag56 Ag88 118.95(3) . . ?
Ag48 Ag56 Ag88 62.04(2) . . ?
Ag16 Ag56 Ag35 61.38(2) . . ?
Ag48 Ag56 Ag35 118.18(3) . . ?
Ag88 Ag56 Ag35 87.48(2) . . ?
Ag16 Ag56 Ag2C 120.33(3) . . ?
Ag48 Ag56 Ag2C 60.76(2) . . ?
Ag88 Ag56 Ag2C 62.35(2) . . ?
Ag35 Ag56 Ag2C 147.07(3) . . ?
Ag16 Ag56 Ag57 120.23(3) . . ?
Ag48 Ag56 Ag57 59.45(2) . . ?
Ag88 Ag56 Ag57 111.98(2) . . ?
Ag35 Ag56 Ag57 150.64(3) . . ?
Ag2C Ag56 Ag57 60.787(19) . . ?
Ag16 Ag56 Ag40 118.40(3) . . ?
Ag48 Ag56 Ag40 60.31(2) . . ?
Ag88 Ag56 Ag40 113.14(3) . . ?
Ag35 Ag56 Ag40 91.67(2) . . ?
Ag2C Ag56 Ag40 111.41(3) . . ?
Ag57 Ag56 Ag40 60.97(2) . . ?
Ag16 Ag56 Ag1L 119.71(2) . . ?
Ag48 Ag56 Ag1L 59.79(2) . . ?
Ag88 Ag56 Ag1L 62.14(2) . . ?
Ag35 Ag56 Ag1L 58.430(19) . . ?
Ag2C Ag56 Ag1L 111.65(2) . . ?
Ag57 Ag56 Ag1L 110.27(3) . . ?
Ag40 Ag56 Ag1L 61.40(2) . . ?
Ag16 Ag56 Ag44 60.40(2) . . ?
Ag48 Ag56 Ag44 120.73(2) . . ?
Ag88 Ag56 Ag44 88.37(2) . . ?
Ag35 Ag56 Ag44 109.51(2) . . ?
Ag2C Ag56 Ag44 60.031(19) . . ?
Ag57 Ag56 Ag44 93.41(2) . . ?
Ag40 Ag56 Ag44 150.81(3) . . ?
Ag1L Ag56 Ag44 147.14(3) . . ?
Ag16 Ag56 Ag80 59.08(2) . . ?
Ag48 Ag56 Ag80 121.93(3) . . ?
Ag88 Ag56 Ag80 59.895(19) . . ?
Ag35 Ag56 Ag80 60.23(2) . . ?
Ag2C Ag56 Ag80 91.39(2) . . ?
Ag57 Ag56 Ag80 148.46(3) . . ?
Ag40 Ag56 Ag80 150.18(3) . . ?
Ag1L Ag56 Ag80 92.98(2) . . ?
Ag44 Ag56 Ag80 57.604(19) . . ?
Ag16 Ag56 Ag78 58.87(2) . . ?
Ag48 Ag56 Ag78 120.92(3) . . ?
Ag88 Ag56 Ag78 144.92(3) . . ?
Ag35 Ag56 Ag78 114.46(2) . . ?
Ag2C Ag56 Ag78 87.89(2) . . ?
Ag57 Ag56 Ag78 61.581(19) . . ?
Ag40 Ag56 Ag78 94.11(2) . . ?
Ag1L Ag56 Ag78 152.53(3) . . ?
Ag44 Ag56 Ag78 59.272(19) . . ?
Ag80 Ag56 Ag78 106.11(2) . . ?
Ag16 Ag56 Ag86 57.149(18) . . ?
Ag48 Ag56 Ag86 121.56(2) . . ?
Ag88 Ag56 Ag86 141.25(3) . . ?
Ag35 Ag56 Ag86 55.775(18) . . ?
Ag2C Ag56 Ag86 156.23(3) . . ?
Ag57 Ag56 Ag86 98.78(2) . . ?
Ag40 Ag56 Ag86 61.884(19) . . ?
Ag1L Ag56 Ag86 85.86(2) . . ?
Ag44 Ag56 Ag86 113.49(2) . . ?
Ag80 Ag56 Ag86 104.05(2) . . ?
Ag78 Ag56 Ag86 70.65(2) . . ?
S37 Ag57 S34 116.69(6) . . ?
S37 Ag57 Ag48 143.30(5) . . ?
S34 Ag57 Ag48 82.73(4) . . ?
S37 Ag57 Ag56 120.64(5) . . ?
S34 Ag57 Ag56 120.94(4) . . ?
Ag48 Ag57 Ag56 59.473(19) . . ?
S37 Ag57 Ag2C 87.38(5) . . ?
S34 Ag57 Ag2C 137.14(4) . . ?
Ag48 Ag57 Ag2C 60.32(2) . . ?
Ag56 Ag57 Ag2C 59.489(19) . . ?
S37 Ag57 Ag5 103.83(5) . . ?
S34 Ag57 Ag5 51.81(4) . . ?
Ag48 Ag57 Ag5 62.36(2) . . ?
Ag56 Ag57 Ag5 121.76(3) . . ?
Ag2C Ag57 Ag5 89.70(2) . . ?
S37 Ag57 Ag40 156.11(5) . . ?
S34 Ag57 Ag40 62.54(4) . . ?
Ag48 Ag57 Ag40 59.818(19) . . ?
Ag56 Ag57 Ag40 59.522(19) . . ?
Ag2C Ag57 Ag40 109.16(2) . . ?
Ag5 Ag57 Ag40 93.66(2) . . ?
S37 Ag57 Ag78 70.73(5) . . ?
S34 Ag57 Ag78 133.43(4) . . ?
Ag48 Ag57 Ag78 119.80(3) . . ?
Ag56 Ag57 Ag78 60.44(2) . . ?
Ag2C Ag57 Ag78 86.58(2) . . ?
Ag5 Ag57 Ag78 173.53(3) . . ?
Ag40 Ag57 Ag78 92.56(2) . . ?
S37 Ag57 Ag2A 54.70(5) . . ?
S34 Ag57 Ag2A 106.31(4) . . ?
Ag48 Ag57 Ag2A 91.06(2) . . ?
Ag56 Ag57 Ag2A 117.00(2) . . ?
Ag2C Ag57 Ag2A 57.566(19) . . ?
Ag5 Ag57 Ag2A 60.762(18) . . ?
Ag40 Ag57 Ag2A 148.96(3) . . ?
Ag78 Ag57 Ag2A 112.77(2) . . ?
Ag21 Ag58 Ag24 61.75(2) . . ?
Ag21 Ag58 Ag73 120.68(3) . . ?
Ag24 Ag58 Ag73 146.48(3) . . ?
Ag21 Ag58 Ag8 178.20(3) . . ?
Ag24 Ag58 Ag8 117.18(3) . . ?
Ag73 Ag58 Ag8 61.06(2) . . ?
Ag21 Ag58 Ag1E 119.38(3) . . ?
Ag24 Ag58 Ag1E 150.01(3) . . ?
Ag73 Ag58 Ag1E 61.93(2) . . ?
Ag8 Ag58 Ag1E 60.69(2) . . ?
Ag21 Ag58 Ag15 119.70(3) . . ?
Ag24 Ag58 Ag15 86.93(2) . . ?
Ag73 Ag58 Ag15 62.31(2) . . ?
Ag8 Ag58 Ag15 61.27(2) . . ?
Ag1E Ag58 Ag15 112.81(3) . . ?
Ag21 Ag58 Ag1J 117.28(2) . . ?
Ag24 Ag58 Ag1J 89.97(2) . . ?
Ag73 Ag58 Ag1J 112.96(3) . . ?
Ag8 Ag58 Ag1J 61.030(19) . . ?
Ag1E Ag58 Ag1J 62.18(2) . . ?
Ag15 Ag58 Ag1J 112.30(2) . . ?
Ag21 Ag58 Ag83 60.584(19) . . ?
Ag24 Ag58 Ag83 109.02(3) . . ?
Ag73 Ag58 Ag83 60.27(2) . . ?
Ag8 Ag58 Ag83 121.18(3) . . ?
Ag1E Ag58 Ag83 94.50(2) . . ?
Ag15 Ag58 Ag83 88.26(2) . . ?
Ag1J Ag58 Ag83 153.09(3) . . ?
Ag21 Ag58 Ag65 59.971(18) . . ?
Ag24 Ag58 Ag65 59.70(2) . . ?
Ag73 Ag58 Ag65 91.42(2) . . ?
Ag8 Ag58 Ag65 121.01(2) . . ?
Ag1E Ag58 Ag65 149.60(3) . . ?
Ag15 Ag58 Ag65 59.74(2) . . ?
Ag1J Ag58 Ag65 147.84(3) . . ?
Ag83 Ag58 Ag65 57.48(2) . . ?
Ag21 Ag58 Ag29 59.080(18) . . ?
Ag24 Ag58 Ag29 116.32(2) . . ?
Ag73 Ag58 Ag29 86.02(2) . . ?
Ag8 Ag58 Ag29 121.25(3) . . ?
Ag1E Ag58 Ag29 60.99(2) . . ?
Ag15 Ag58 Ag29 142.94(3) . . ?
Ag1J Ag58 Ag29 96.99(2) . . ?
Ag83 Ag58 Ag29 57.86(2) . . ?
Ag65 Ag58 Ag29 105.69(2) . . ?
Ag21 Ag58 Ag69 120.45(3) . . ?
Ag24 Ag58 Ag69 58.89(2) . . ?
Ag73 Ag58 Ag69 111.04(2) . . ?
Ag8 Ag58 Ag69 58.380(19) . . ?
Ag1E Ag58 Ag69 109.43(2) . . ?
Ag15 Ag58 Ag69 61.864(19) . . ?
Ag1J Ag58 Ag69 59.455(19) . . ?
Ag83 Ag58 Ag69 146.93(3) . . ?
Ag65 Ag58 Ag69 93.06(2) . . ?
Ag29 Ag58 Ag69 154.53(3) . . ?
Ag21 Ag58 Ag63 56.223(18) . . ?
Ag24 Ag58 Ag63 57.026(19) . . ?
Ag73 Ag58 Ag63 155.49(3) . . ?
Ag8 Ag58 Ag63 122.02(2) . . ?
Ag1E Ag58 Ag63 97.19(2) . . ?
Ag15 Ag58 Ag63 142.07(3) . . ?
Ag1J Ag58 Ag63 61.361(19) . . ?
Ag83 Ag58 Ag63 112.82(2) . . ?
Ag65 Ag58 Ag63 104.30(2) . . ?
Ag29 Ag58 Ag63 71.81(2) . . ?
Ag69 Ag58 Ag63 87.15(2) . . ?
Ag1D Ag59 Ag2C 64.36(2) . . ?
Ag1D Ag59 Ag1C 92.60(2) . . ?
Ag2C Ag59 Ag1C 120.34(3) . . ?
Ag1D Ag59 Ag32 92.48(2) . . ?
Ag2C Ag59 Ag32 61.69(2) . . ?
Ag1C Ag59 Ag32 174.90(3) . . ?
Ag1D Ag59 Ag44 60.055(19) . . ?
Ag2C Ag59 Ag44 61.45(2) . . ?
Ag1C Ag59 Ag44 59.487(19) . . ?
Ag32 Ag59 Ag44 123.04(3) . . ?
Ag1D Ag59 Ag85 120.86(3) . . ?
Ag2C Ag59 Ag85 120.33(3) . . ?
Ag1C Ag59 Ag85 118.68(3) . . ?
Ag32 Ag59 Ag85 58.76(2) . . ?
Ag44 Ag59 Ag85 178.16(3) . . ?
Ag1D Ag59 Ag92 61.073(19) . . ?
Ag2C Ag59 Ag92 95.22(2) . . ?
Ag1C Ag59 Ag92 121.58(3) . . ?
Ag32 Ag59 Ag92 61.72(2) . . ?
Ag44 Ag59 Ag92 121.07(2) . . ?
Ag85 Ag59 Ag92 59.79(2) . . ?
Ag1D Ag59 Ag1H 61.551(19) . . ?
Ag2C Ag59 Ag1H 125.91(2) . . ?
Ag1C Ag59 Ag1H 63.16(2) . . ?
Ag32 Ag59 Ag1H 120.07(3) . . ?
Ag44 Ag59 Ag1H 91.04(2) . . ?
Ag85 Ag59 Ag1H 88.17(2) . . ?
Ag92 Ag59 Ag1H 58.429(19) . . ?
Ag1D Ag59 Ag60 117.56(2) . . ?
Ag2C Ag59 Ag60 78.57(2) . . ?
Ag1C Ag59 Ag60 64.55(2) . . ?
Ag32 Ag59 Ag60 112.40(3) . . ?
Ag44 Ag59 Ag60 58.342(19) . . ?
Ag85 Ag59 Ag60 121.03(2) . . ?
Ag92 Ag59 Ag60 173.23(3) . . ?
Ag1H Ag59 Ag60 127.53(3) . . ?
Ag1D Ag59 Ag82 161.30(3) . . ?
Ag2C Ag59 Ag82 98.33(2) . . ?
Ag1C Ag59 Ag82 102.89(3) . . ?
Ag32 Ag59 Ag82 72.02(2) . . ?
Ag44 Ag59 Ag82 119.47(3) . . ?
Ag85 Ag59 Ag82 60.27(2) . . ?
Ag92 Ag59 Ag82 116.90(2) . . ?
Ag1H Ag59 Ag82 135.20(3) . . ?
Ag60 Ag59 Ag82 61.98(2) . . ?
Ag1D Ag59 Ag1P 121.08(3) . . ?
Ag2C Ag59 Ag1P 174.09(3) . . ?
Ag1C Ag59 Ag1P 63.20(2) . . ?
Ag32 Ag59 Ag1P 114.37(2) . . ?
Ag44 Ag59 Ag1P 122.58(3) . . ?
Ag85 Ag59 Ag1P 55.61(2) . . ?
Ag92 Ag59 Ag1P 86.15(2) . . ?
Ag1H Ag59 Ag1P 59.576(19) . . ?
Ag60 Ag59 Ag1P 99.76(2) . . ?
Ag82 Ag59 Ag1P 75.96(2) . . ?
S37 Ag60 S33 101.51(6) . . ?
S37 Ag60 S29 128.73(6) . . ?
S33 Ag60 S29 107.29(6) . . ?
S37 Ag60 Ag44 111.68(5) . . ?
S33 Ag60 Ag44 84.83(4) . . ?
S29 Ag60 Ag44 112.36(4) . . ?
S37 Ag60 Ag59 111.26(5) . . ?
S33 Ag60 Ag59 138.13(4) . . ?
S29 Ag60 Ag59 71.61(4) . . ?
Ag44 Ag60 Ag59 59.560(18) . . ?
S37 Ag60 Ag78 71.13(4) . . ?
S33 Ag60 Ag78 52.22(4) . . ?
S29 Ag60 Ag78 156.99(4) . . ?
Ag44 Ag60 Ag78 60.480(19) . . ?
Ag59 Ag60 Ag78 115.12(2) . . ?
S37 Ag60 Ag82 81.72(4) . . ?
S33 Ag60 Ag82 153.96(4) . . ?
S29 Ag60 Ag82 54.77(4) . . ?
Ag44 Ag60 Ag82 118.33(2) . . ?
Ag59 Ag60 Ag82 59.61(2) . . ?
Ag78 Ag60 Ag82 148.18(3) . . ?
S37 Ag60 Ag1C 165.60(5) . . ?
S33 Ag60 Ag1C 86.95(4) . . ?
S29 Ag60 Ag1C 57.64(4) . . ?
Ag44 Ag60 Ag1C 57.007(18) . . ?
Ag59 Ag60 Ag1C 56.282(19) . . ?
Ag78 Ag60 Ag1C 106.28(2) . . ?
Ag82 Ag60 Ag1C 95.83(2) . . ?
Ag20 Ag61 Ag14 119.74(2) . . ?
Ag20 Ag61 Ag66 119.06(3) . . ?
Ag14 Ag61 Ag66 91.71(2) . . ?
Ag20 Ag61 Ag18 61.37(2) . . ?
Ag14 Ag61 Ag18 88.27(2) . . ?
Ag66 Ag61 Ag18 179.49(3) . . ?
Ag20 Ag61 Ag1K 59.845(19) . . ?
Ag14 Ag61 Ag1K 144.81(3) . . ?
Ag66 Ag61 Ag1K 120.10(3) . . ?
Ag18 Ag61 Ag1K 59.78(2) . . ?
Ag20 Ag61 Ag46 179.14(3) . . ?
Ag14 Ag61 Ag46 60.208(18) . . ?
Ag66 Ag61 Ag46 61.76(2) . . ?
Ag18 Ag61 Ag46 117.81(3) . . ?
Ag1K Ag61 Ag46 119.63(2) . . ?
Ag20 Ag61 Ag9 118.77(2) . . ?
Ag14 Ag61 Ag9 109.60(2) . . ?
Ag66 Ag61 Ag9 91.70(2) . . ?
Ag18 Ag61 Ag9 87.83(2) . . ?
Ag1K Ag61 Ag9 58.922(19) . . ?
Ag46 Ag61 Ag9 60.714(18) . . ?
Ag20 Ag61 Ag15 58.813(19) . . ?
Ag14 Ag61 Ag15 60.93(2) . . ?
Ag66 Ag61 Ag15 120.92(2) . . ?
Ag18 Ag61 Ag15 59.50(2) . . ?
Ag1K Ag61 Ag15 107.62(3) . . ?
Ag46 Ag61 Ag15 121.14(2) . . ?
Ag9 Ag61 Ag15 144.91(3) . . ?
Ag20 Ag61 Ag27 59.610(18) . . ?
Ag14 Ag61 Ag27 120.14(2) . . ?
Ag66 Ag61 Ag27 59.462(19) . . ?
Ag18 Ag61 Ag27 120.97(2) . . ?
Ag1K Ag61 Ag27 90.93(2) . . ?
Ag46 Ag61 Ag27 121.21(3) . . ?
Ag9 Ag61 Ag27 121.31(2) . . ?
Ag15 Ag61 Ag27 88.91(2) . . ?
Ag20 Ag61 Ag6 120.74(3) . . ?
Ag14 Ag61 Ag6 59.823(19) . . ?
Ag66 Ag61 Ag6 120.18(3) . . ?
Ag18 Ag61 Ag6 59.38(2) . . ?
Ag1K Ag61 Ag6 89.22(2) . . ?
Ag46 Ag61 Ag6 58.43(2) . . ?
Ag9 Ag61 Ag6 58.511(18) . . ?
Ag15 Ag61 Ag6 91.36(2) . . ?
Ag27 Ag61 Ag6 179.64(3) . . ?
Ag20 Ag61 Ag76 88.89(2) . . ?
Ag14 Ag61 Ag76 147.70(3) . . ?
Ag66 Ag61 Ag76 59.218(19) . . ?
Ag18 Ag61 Ag76 120.67(2) . . ?
Ag1K Ag61 Ag76 60.89(2) . . ?
Ag46 Ag61 Ag76 91.39(2) . . ?
Ag9 Ag61 Ag76 61.854(19) . . ?
Ag15 Ag61 Ag76 144.28(3) . . ?
Ag27 Ag61 Ag76 59.470(18) . . ?
Ag6 Ag61 Ag76 120.34(2) . . ?
Ag20 Ag61 Ag73 87.96(2) . . ?
Ag14 Ag61 Ag73 62.73(2) . . ?
Ag66 Ag61 Ag73 60.378(19) . . ?
Ag18 Ag61 Ag73 120.04(3) . . ?
Ag1K Ag61 Ag73 144.41(3) . . ?
Ag46 Ag61 Ag73 92.72(2) . . ?
Ag9 Ag61 Ag73 149.35(3) . . ?
Ag15 Ag61 Ag73 60.544(19) . . ?
Ag27 Ag61 Ag73 57.40(2) . . ?
Ag6 Ag61 Ag73 122.55(2) . . ?
Ag76 Ag61 Ag73 107.49(2) . . ?
Ag89 Ag62 Ag1T 168.31(3) . . ?
Ag89 Ag62 Ag99 66.73(2) . . ?
Ag1T Ag62 Ag99 124.44(3) . . ?
Ag89 Ag62 Ag1G 118.88(3) . . ?
Ag1T Ag62 Ag1G 60.81(2) . . ?
Ag99 Ag62 Ag1G 91.67(3) . . ?
Ag89 Ag62 Ag35 61.68(2) . . ?
Ag1T Ag62 Ag35 119.22(3) . . ?
Ag99 Ag62 Ag35 58.93(2) . . ?
Ag1G Ag62 Ag35 58.41(2) . . ?
Ag89 Ag62 Ag11 118.02(3) . . ?
Ag1T Ag62 Ag11 60.09(2) . . ?
Ag99 Ag62 Ag11 125.19(2) . . ?
Ag1G Ag62 Ag11 120.76(3) . . ?
Ag35 Ag62 Ag11 175.74(3) . . ?
Ag89 Ag62 Ag1Q 128.98(3) . . ?
Ag1T Ag62 Ag1Q 62.03(2) . . ?
Ag99 Ag62 Ag1Q 62.41(2) . . ?
Ag1G Ag62 Ag1Q 60.266(19) . . ?
Ag35 Ag62 Ag1Q 88.22(2) . . ?
Ag11 Ag62 Ag1Q 94.83(2) . . ?
Ag89 Ag62 Ag1L 76.92(2) . . ?
Ag1T Ag62 Ag1L 93.64(2) . . ?
Ag99 Ag62 Ag1L 116.56(3) . . ?
Ag1G Ag62 Ag1L 62.84(2) . . ?
Ag35 Ag62 Ag1L 58.31(2) . . ?
Ag11 Ag62 Ag1L 117.45(3) . . ?
Ag1Q Ag62 Ag1L 122.97(3) . . ?
Ag89 Ag62 Ag1V 62.14(2) . . ?
Ag1T Ag62 Ag1V 111.45(3) . . ?
Ag99 Ag62 Ag1V 114.31(2) . . ?
Ag1G Ag62 Ag1V 148.74(3) . . ?
Ag35 Ag62 Ag1V 119.56(3) . . ?
Ag11 Ag62 Ag1V 58.62(2) . . ?
Ag1Q Ag62 Ag1V 146.71(3) . . ?
Ag1L Ag62 Ag1V 89.01(2) . . ?
Ag89 Ag62 Ag1R 106.82(3) . . ?
Ag1T Ag62 Ag1R 61.94(2) . . ?
Ag99 Ag62 Ag1R 173.47(3) . . ?
Ag1G Ag62 Ag1R 90.77(2) . . ?
Ag35 Ag62 Ag1R 117.73(2) . . ?
Ag11 Ag62 Ag1R 58.05(2) . . ?
Ag1Q Ag62 Ag1R 123.93(3) . . ?
Ag1L Ag62 Ag1R 59.50(2) . . ?
Ag1V Ag62 Ag1R 61.62(2) . . ?
Ag89 Ag62 Ag68 82.81(2) . . ?
Ag1T Ag62 Ag68 102.63(2) . . ?
Ag99 Ag62 Ag68 75.98(2) . . ?
Ag1G Ag62 Ag68 148.78(3) . . ?
Ag35 Ag62 Ag68 130.20(3) . . ?
Ag11 Ag62 Ag68 52.979(17) . . ?
Ag1Q Ag62 Ag68 88.81(2) . . ?
Ag1L Ag62 Ag68 148.23(3) . . ?
Ag1V Ag62 Ag68 59.725(19) . . ?
Ag1R Ag62 Ag68 104.74(2) . . ?
S23 Ag63 S10 165.50(6) . . ?
S23 Ag63 Ag21 92.06(5) . . ?
S10 Ag63 Ag21 97.12(4) . . ?
S23 Ag63 Ag43 129.14(5) . . ?
S10 Ag63 Ag43 55.69(4) . . ?
Ag21 Ag63 Ag43 116.01(2) . . ?
S23 Ag63 Ag24 123.57(4) . . ?
S10 Ag63 Ag24 70.92(4) . . ?
Ag21 Ag63 Ag24 58.429(19) . . ?
Ag43 Ag63 Ag24 57.991(19) . . ?
S23 Ag63 Ag1J 59.38(5) . . ?
S10 Ag63 Ag1J 128.22(4) . . ?
Ag21 Ag63 Ag1J 103.96(2) . . ?
Ag43 Ag63 Ag1J 72.568(19) . . ?
Ag24 Ag63 Ag1J 80.945(19) . . ?
S23 Ag63 Ag58 71.11(4) . . ?
S10 Ag63 Ag58 123.39(4) . . ?
Ag21 Ag63 Ag58 52.595(16) . . ?
Ag43 Ag63 Ag58 92.55(2) . . ?
Ag24 Ag63 Ag58 52.580(17) . . ?
Ag1J Ag63 Ag58 51.601(17) . . ?
S12 Ag64 S8 122.33(7) . . ?
S12 Ag64 Ag91 113.71(5) . . ?
S8 Ag64 Ag91 62.77(5) . . ?
S12 Ag64 S43 102.87(6) . . ?
S8 Ag64 S43 134.75(6) . . ?
Ag91 Ag64 S43 99.03(4) . . ?
S12 Ag64 Ag81 120.42(5) . . ?
S8 Ag64 Ag81 103.24(5) . . ?
Ag91 Ag64 Ag81 54.580(19) . . ?
S43 Ag64 Ag81 44.54(4) . . ?
Ag97 Ag65 Ag83 88.57(2) 2_665 . ?
Ag97 Ag65 Ag17 120.71(3) 2_665 2_665 ?
Ag83 Ag65 Ag17 119.54(3) . 2_665 ?
Ag97 Ag65 Ag14 119.06(3) 2_665 . ?
Ag83 Ag65 Ag14 59.82(2) . . ?
Ag17 Ag65 Ag14 59.715(19) 2_665 . ?
Ag97 Ag65 Ag24 93.86(2) 2_665 . ?
Ag83 Ag65 Ag24 110.21(3) . . ?
Ag17 Ag65 Ag24 117.91(3) 2_665 . ?
Ag14 Ag65 Ag24 143.70(3) . . ?
Ag97 Ag65 Ag94 61.97(2) 2_665 2_665 ?
Ag83 Ag65 Ag94 146.93(3) . 2_665 ?
Ag17 Ag65 Ag94 90.08(2) 2_665 2_665 ?
Ag14 Ag65 Ag94 146.52(3) . 2_665 ?
Ag24 Ag65 Ag94 61.08(2) . 2_665 ?
Ag97 Ag65 Ag21 60.932(18) 2_665 . ?
Ag83 Ag65 Ag21 60.85(2) . . ?
Ag17 Ag65 Ag21 178.13(3) 2_665 . ?
Ag14 Ag65 Ag21 120.63(3) . . ?
Ag24 Ag65 Ag21 60.601(19) . . ?
Ag94 Ag65 Ag21 90.06(2) 2_665 . ?
Ag97 Ag65 Ag15 177.51(3) 2_665 . ?
Ag83 Ag65 Ag15 89.29(2) . . ?
Ag17 Ag65 Ag15 61.547(19) 2_665 . ?
Ag14 Ag65 Ag15 60.75(2) . . ?
Ag24 Ag65 Ag15 85.68(2) . . ?
Ag94 Ag65 Ag15 119.72(3) 2_665 . ?
Ag21 Ag65 Ag15 116.83(3) . . ?
Ag97 Ag65 Ag90 60.378(18) 2_665 . ?
Ag83 Ag65 Ag90 118.99(3) . . ?
Ag17 Ag65 Ag90 60.34(2) 2_665 . ?
Ag14 Ag65 Ag90 89.56(2) . . ?
Ag24 Ag65 Ag90 122.02(3) . . ?
Ag94 Ag65 Ag90 60.98(2) 2_665 . ?
Ag21 Ag65 Ag90 121.28(2) . . ?
Ag15 Ag65 Ag90 121.89(2) . . ?
Ag97 Ag65 Ag22 123.06(3) 2_665 . ?
Ag83 Ag65 Ag22 144.98(3) . . ?
Ag17 Ag65 Ag22 59.941(19) 2_665 . ?
Ag14 Ag65 Ag22 108.24(2) . . ?
Ag24 Ag65 Ag22 57.979(19) . . ?
Ag94 Ag65 Ag22 61.09(2) 2_665 . ?
Ag21 Ag65 Ag22 118.58(2) . . ?
Ag15 Ag65 Ag22 58.654(19) . . ?
Ag90 Ag65 Ag22 91.94(2) . . ?
Ag97 Ag65 Ag58 118.91(2) 2_665 . ?
Ag83 Ag65 Ag58 60.19(2) . . ?
Ag17 Ag65 Ag58 120.36(3) 2_665 . ?
Ag14 Ag65 Ag58 90.33(2) . . ?
Ag24 Ag65 Ag58 58.390(19) . . ?
Ag94 Ag65 Ag58 119.39(2) 2_665 . ?
Ag21 Ag65 Ag58 58.036(19) . . ?
Ag15 Ag65 Ag58 58.811(19) . . ?
Ag90 Ag65 Ag58 179.06(3) . . ?
Ag22 Ag65 Ag58 88.97(2) . . ?
Ag97 Ag65 Ag54 60.405(18) 2_665 . ?
Ag83 Ag65 Ag54 60.38(2) . . ?
Ag17 Ag65 Ag54 88.16(2) 2_665 . ?
Ag14 Ag65 Ag54 58.700(19) . . ?
Ag24 Ag65 Ag54 151.26(2) . . ?
Ag94 Ag65 Ag54 110.48(3) 2_665 . ?
Ag21 Ag65 Ag54 93.54(2) . . ?
Ag15 Ag65 Ag54 119.45(2) . . ?
Ag90 Ag65 Ag54 58.638(19) . . ?
Ag22 Ag65 Ag54 145.59(3) . . ?
Ag58 Ag65 Ag54 120.56(3) . . ?
Ag91 Ag66 Ag7 61.256(19) . . ?
Ag91 Ag66 Ag93 117.48(3) . . ?
Ag7 Ag66 Ag93 89.90(2) . . ?
Ag91 Ag66 Ag61 119.57(3) . . ?
Ag7 Ag66 Ag61 87.33(2) . . ?
Ag93 Ag66 Ag61 112.07(2) . . ?
Ag91 Ag66 Ag49 120.10(2) . . ?
Ag7 Ag66 Ag49 150.46(3) . . ?
Ag93 Ag66 Ag49 62.64(2) . . ?
Ag61 Ag66 Ag49 112.04(3) . . ?
Ag91 Ag66 Ag27 178.19(3) . . ?
Ag7 Ag66 Ag27 117.67(2) . . ?
Ag93 Ag66 Ag27 60.82(2) . . ?
Ag61 Ag66 Ag27 61.40(2) . . ?
Ag49 Ag66 Ag27 59.988(19) . . ?
Ag91 Ag66 Ag76 120.76(2) . . ?
Ag7 Ag66 Ag76 146.36(3) . . ?
Ag93 Ag66 Ag76 113.13(2) . . ?
Ag61 Ag66 Ag76 61.89(2) . . ?
Ag49 Ag66 Ag76 61.61(2) . . ?
Ag27 Ag66 Ag76 60.99(2) . . ?
Ag91 Ag66 Ag1N 60.421(19) . . ?
Ag7 Ag66 Ag1N 108.82(2) . . ?
Ag93 Ag66 Ag1N 153.15(3) . . ?
Ag61 Ag66 Ag1N 88.51(2) . . ?
Ag49 Ag66 Ag1N 94.30(2) . . ?
Ag27 Ag66 Ag1N 121.35(3) . . ?
Ag76 Ag66 Ag1N 60.45(2) . . ?
Ag91 Ag66 Ag73 120.47(3) . . ?
Ag7 Ag66 Ag73 59.35(2) . . ?
Ag93 Ag66 Ag73 59.445(18) . . ?
Ag61 Ag66 Ag73 61.573(19) . . ?
Ag49 Ag66 Ag73 109.32(2) . . ?
Ag27 Ag66 Ag73 58.37(2) . . ?
Ag76 Ag66 Ag73 110.53(3) . . ?
Ag1N Ag66 Ag73 146.89(3) . . ?
Ag91 Ag66 Ag46 60.215(19) . . ?
Ag7 Ag66 Ag46 59.113(18) . . ?
Ag93 Ag66 Ag46 146.84(2) . . ?
Ag61 Ag66 Ag46 59.358(19) . . ?
Ag49 Ag66 Ag46 149.91(3) . . ?
Ag27 Ag66 Ag46 120.75(3) . . ?
Ag76 Ag66 Ag46 91.55(2) . . ?
Ag1N Ag66 Ag46 58.467(19) . . ?
Ag73 Ag66 Ag46 92.03(2) . . ?
Ag91 Ag66 Ag81 59.99(2) . . ?
Ag7 Ag66 Ag81 116.04(3) . . ?
Ag93 Ag66 Ag81 95.75(2) . . ?
Ag61 Ag66 Ag81 144.06(3) . . ?
Ag49 Ag66 Ag81 60.531(19) . . ?
Ag27 Ag66 Ag81 120.30(2) . . ?
Ag76 Ag66 Ag81 86.89(2) . . ?
Ag1N Ag66 Ag81 59.079(19) . . ?
Ag73 Ag66 Ag81 153.45(3) . . ?
Ag46 Ag66 Ag81 107.87(2) . . ?
Ag91 Ag66 Ag13 57.46(2) . . ?
Ag7 Ag66 Ag13 57.172(19) . . ?
Ag93 Ag66 Ag13 60.27(2) . . ?
Ag61 Ag66 Ag13 142.12(2) . . ?
Ag49 Ag66 Ag13 97.18(2) . . ?
Ag27 Ag66 Ag13 120.78(2) . . ?
Ag76 Ag66 Ag13 155.68(2) . . ?
Ag1N Ag66 Ag13 113.61(2) . . ?
Ag73 Ag66 Ag13 86.81(2) . . ?
Ag46 Ag66 Ag13 105.18(2) . . ?
Ag81 Ag66 Ag13 71.38(2) . . ?
S22 Ag67 S8 128.70(6) . . ?
S22 Ag67 Ag91 168.62(4) . . ?
S8 Ag67 Ag91 58.93(4) . . ?
S22 Ag67 Ag79 79.21(4) . . ?
S8 Ag67 Ag79 129.40(4) . . ?
Ag91 Ag67 Ag79 89.43(2) . . ?
S22 Ag67 Ag1W 112.51(4) . . ?
S8 Ag67 Ag1W 70.76(4) . . ?
Ag91 Ag67 Ag1W 59.892(19) . . ?
Ag79 Ag67 Ag1W 58.958(18) . . ?
S22 Ag67 Ag7 113.91(4) . . ?
S8 Ag67 Ag7 117.38(4) . . ?
Ag91 Ag67 Ag7 59.463(18) . . ?
Ag79 Ag67 Ag7 58.82(2) . . ?
Ag1W Ag67 Ag7 88.09(2) . . ?
S22 Ag67 Ag28 59.09(4) . . ?
S8 Ag67 Ag28 166.11(4) . . ?
Ag91 Ag67 Ag28 115.61(2) . . ?
Ag79 Ag67 Ag28 60.169(19) . . ?
Ag1W Ag67 Ag28 118.93(2) . . ?
Ag7 Ag67 Ag28 56.210(18) . . ?
S22 Ag67 Ag26 52.94(4) . 2_665 ?
S8 Ag67 Ag26 101.48(4) . 2_665 ?
Ag91 Ag67 Ag26 120.11(2) . 2_665 ?
Ag79 Ag67 Ag26 58.950(18) . 2_665 ?
Ag1W Ag67 Ag26 60.226(18) . 2_665 ?
Ag7 Ag67 Ag26 117.77(2) . 2_665 ?
Ag28 Ag67 Ag26 92.25(2) . 2_665 ?
S28 Ag68 S6 98.49(6) . . ?
S28 Ag68 S36 143.67(6) . . ?
S6 Ag68 S36 116.49(6) . . ?
S28 Ag68 Ag11 114.18(4) . . ?
S6 Ag68 Ag11 120.19(4) . . ?
S36 Ag68 Ag11 57.06(4) . . ?
S28 Ag68 Ag1V 57.59(4) . . ?
S6 Ag68 Ag1V 128.33(4) . . ?
S36 Ag68 Ag1V 102.71(4) . . ?
Ag11 Ag68 Ag1V 56.615(18) . . ?
S28 Ag68 Ag62 84.32(4) . . ?
S6 Ag68 Ag62 82.07(4) . . ?
S36 Ag68 Ag62 108.78(4) . . ?
Ag11 Ag68 Ag62 55.10(2) . . ?
Ag1V Ag68 Ag62 53.071(17) . . ?
Ag8 Ag69 Ag24 117.57(3) . . ?
Ag8 Ag69 Ag32 119.92(2) . . ?
Ag24 Ag69 Ag32 121.56(2) . . ?
Ag8 Ag69 Ag1O 173.62(3) . . ?
Ag24 Ag69 Ag1O 61.124(19) . . ?
Ag32 Ag69 Ag1O 60.561(19) . . ?
Ag8 Ag69 Ag1B 61.041(19) . . ?
Ag24 Ag69 Ag1B 173.04(3) . . ?
Ag32 Ag69 Ag1B 58.960(18) . . ?
Ag1O Ag69 Ag1B 119.40(3) . . ?
Ag8 Ag69 Ag1J 61.04(2) . . ?
Ag24 Ag69 Ag1J 89.43(2) . . ?
Ag32 Ag69 Ag1J 127.12(3) . . ?
Ag1O Ag69 Ag1J 124.37(2) . . ?
Ag1B Ag69 Ag1J 95.33(2) . . ?
Ag8 Ag69 Ag39 92.43(2) . . ?
Ag24 Ag69 Ag39 127.77(3) . . ?
Ag32 Ag69 Ag39 59.15(2) . . ?
Ag1O Ag69 Ag39 92.98(2) . . ?
Ag1B Ag69 Ag39 58.994(19) . . ?
Ag1J Ag69 Ag39 67.98(2) . . ?
Ag8 Ag69 Ag58 59.04(2) . . ?
Ag24 Ag69 Ag58 58.617(19) . . ?
Ag32 Ag69 Ag58 173.42(3) . . ?
Ag1O Ag69 Ag58 119.64(2) . . ?
Ag1B Ag69 Ag58 119.94(2) . . ?
Ag1J Ag69 Ag58 58.834(19) . . ?
Ag39 Ag69 Ag58 126.63(3) . . ?
Ag8 Ag69 Ag15 59.97(2) . . ?
Ag24 Ag69 Ag15 84.44(2) . . ?
Ag32 Ag69 Ag15 115.87(2) . . ?
Ag1O Ag69 Ag15 113.78(3) . . ?
Ag1B Ag69 Ag15 89.24(2) . . ?
Ag1J Ag69 Ag15 108.21(3) . . ?
Ag39 Ag69 Ag15 146.42(2) . . ?
Ag58 Ag69 Ag15 57.665(19) . . ?
Ag8 Ag69 Ag47 89.22(2) . . ?
Ag24 Ag69 Ag47 114.05(3) . . ?
Ag32 Ag69 Ag47 58.338(19) . . ?
Ag1O Ag69 Ag47 85.93(2) . . ?
Ag1B Ag69 Ag47 59.727(19) . . ?
Ag1J Ag69 Ag47 148.94(3) . . ?
Ag39 Ag69 Ag47 107.57(2) . . ?
Ag58 Ag69 Ag47 115.19(2) . . ?
Ag15 Ag69 Ag47 57.531(19) . . ?
Ag8 Ag69 Ag22 116.19(2) . . ?
Ag24 Ag69 Ag22 56.777(19) . . ?
Ag32 Ag69 Ag22 88.66(2) . . ?
Ag1O Ag69 Ag22 57.582(19) . . ?
Ag1B Ag69 Ag22 117.02(2) . . ?
Ag1J Ag69 Ag22 141.85(3) . . ?
Ag39 Ag69 Ag22 145.49(3) . . ?
Ag58 Ag69 Ag22 86.35(2) . . ?
Ag15 Ag69 Ag22 56.216(19) . . ?
Ag47 Ag69 Ag22 57.31(2) . . ?
Ag8 Ag69 Ag43 132.01(2) . . ?
Ag24 Ag69 Ag43 54.704(19) . . ?
Ag32 Ag69 Ag43 92.01(2) . . ?
Ag1O Ag69 Ag43 53.163(17) . . ?
Ag1B Ag69 Ag43 131.78(3) . . ?
Ag1J Ag69 Ag43 71.218(19) . . ?
Ag39 Ag69 Ag43 73.28(2) . . ?
Ag58 Ag69 Ag43 92.92(2) . . ?
Ag15 Ag69 Ag43 138.93(2) . . ?
Ag47 Ag69 Ag43 138.70(2) . . ?
Ag22 Ag69 Ag43 97.86(2) . . ?
Ag92 Ag70 S42 175.27(3) . 2_665 ?
Ag92 Ag70 Ag25 61.57(2) . . ?
S42 Ag70 Ag25 114.07(4) 2_665 . ?
Ag92 Ag70 Ag1H 59.663(19) . . ?
S42 Ag70 Ag1H 117.12(4) 2_665 . ?
Ag25 Ag70 Ag1H 61.104(19) . . ?
Ag92 Ag70 Ag85 60.505(19) . . ?
S42 Ag70 Ag85 123.73(4) 2_665 . ?
Ag25 Ag70 Ag85 122.02(3) . . ?
Ag1H Ag70 Ag85 87.69(2) . . ?
Ag92 Ag70 Ag1P 90.29(2) . . ?
S42 Ag70 Ag1P 90.83(4) 2_665 . ?
Ag25 Ag70 Ag1P 122.13(2) . . ?
Ag1H Ag70 Ag1P 61.042(19) . . ?
Ag85 Ag70 Ag1P 56.51(2) . . ?
Ag92 Ag70 Ag98 62.876(19) . . ?
S42 Ag70 Ag98 117.20(4) 2_665 . ?
Ag25 Ag70 Ag98 60.03(2) . . ?
Ag1H Ag70 Ag98 111.09(2) . . ?
Ag85 Ag70 Ag98 94.99(2) . . ?
Ag1P Ag70 Ag98 149.14(3) . . ?
Ag92 Ag70 Ag1S 122.09(3) . 2_665 ?
S42 Ag70 Ag1S 58.22(4) 2_665 2_665 ?
Ag25 Ag70 Ag1S 89.25(2) . 2_665 ?
Ag1H Ag70 Ag1S 146.29(3) . 2_665 ?
Ag85 Ag70 Ag1S 123.73(3) . 2_665 ?
Ag1P Ag70 Ag1S 144.22(3) . 2_665 ?
Ag98 Ag70 Ag1S 59.214(18) . 2_665 ?
Ag92 Ag70 Ag36 120.36(2) . . ?
S42 Ag70 Ag36 56.45(4) 2_665 . ?
Ag25 Ag70 Ag36 88.78(2) . . ?
Ag1H Ag70 Ag36 60.713(18) . . ?
Ag85 Ag70 Ag36 118.46(3) . . ?
Ag1P Ag70 Ag36 61.97(2) . . ?
Ag98 Ag70 Ag36 143.80(3) . . ?
Ag1S Ag70 Ag36 106.40(2) 2_665 . ?
Ag92 Ag70 Ag30 118.36(2) . 2_665 ?
S42 Ag70 Ag30 57.26(4) 2_665 2_665 ?
Ag25 Ag70 Ag30 56.81(2) . 2_665 ?
Ag1H Ag70 Ag30 88.66(2) . 2_665 ?
Ag85 Ag70 Ag30 176.18(3) . 2_665 ?
Ag1P Ag70 Ag30 120.48(2) . 2_665 ?
Ag98 Ag70 Ag30 87.40(2) . 2_665 ?
Ag1S Ag70 Ag30 60.084(19) 2_665 2_665 ?
Ag36 Ag70 Ag30 58.517(18) . 2_665 ?
S15 Ag71 S25 122.12(7) . . ?
S15 Ag71 S33 100.92(7) . . ?
S25 Ag71 S33 135.76(7) . . ?
S15 Ag71 Ag16 106.05(5) . . ?
S25 Ag71 Ag16 60.22(4) . . ?
S33 Ag71 Ag16 100.82(5) . . ?
S15 Ag71 Ag78 115.52(5) . . ?
S25 Ag71 Ag78 100.03(5) . . ?
S33 Ag71 Ag78 47.09(5) . . ?
Ag16 Ag71 Ag78 54.001(18) . . ?
Ag87 Ag72 Ag9 62.60(2) . . ?
Ag87 Ag72 Ag10 61.440(19) . . ?
Ag9 Ag72 Ag10 61.26(2) . . ?
Ag87 Ag72 Ag2 122.72(3) . . ?
Ag9 Ag72 Ag2 90.47(2) . . ?
Ag10 Ag72 Ag2 61.29(2) . . ?
Ag87 Ag72 Ag1N 93.12(2) . . ?
Ag9 Ag72 Ag1N 59.709(19) . . ?
Ag10 Ag72 Ag1N 120.92(3) . . ?
Ag2 Ag72 Ag1N 116.55(2) . . ?
Ag87 Ag72 Ag1W 176.50(3) . . ?
Ag9 Ag72 Ag1W 115.21(2) . . ?
Ag10 Ag72 Ag1W 120.40(2) . . ?
Ag2 Ag72 Ag1W 59.25(2) . . ?
Ag1N Ag72 Ag1W 83.38(2) . . ?
Ag87 Ag72 Ag79 90.53(2) . 2_665 ?
Ag9 Ag72 Ag79 121.66(2) . 2_665 ?
Ag10 Ag72 Ag79 60.417(19) . 2_665 ?
Ag2 Ag72 Ag79 60.580(16) . 2_665 ?
Ag1N Ag72 Ag79 176.28(3) . 2_665 ?
Ag1W Ag72 Ag79 92.97(2) . 2_665 ?
Ag87 Ag72 Ag2B 60.70(2) . . ?
Ag9 Ag72 Ag2B 123.30(2) . . ?
Ag10 Ag72 Ag2B 91.68(2) . . ?
Ag2 Ag72 Ag2B 120.50(2) . . ?
Ag1N Ag72 Ag2B 122.67(3) . . ?
Ag1W Ag72 Ag2B 121.39(3) . . ?
Ag79 Ag72 Ag2B 60.00(2) 2_665 . ?
Ag87 Ag72 Ag1X 62.19(2) . . ?
Ag9 Ag72 Ag1X 90.12(2) . . ?
Ag10 Ag72 Ag1X 123.53(2) . . ?
Ag2 Ag72 Ag1X 174.54(3) . . ?
Ag1N Ag72 Ag1X 59.344(18) . . ?
Ag1W Ag72 Ag1X 115.71(2) . . ?
Ag79 Ag72 Ag1X 123.34(2) 2_665 . ?
Ag2B Ag72 Ag1X 63.35(2) . . ?
Ag87 Ag72 Ag26 121.11(3) . . ?
Ag9 Ag72 Ag26 175.62(3) . . ?
Ag10 Ag72 Ag26 122.09(3) . . ?
Ag2 Ag72 Ag26 89.08(2) . . ?
Ag1N Ag72 Ag26 116.75(2) . . ?
Ag1W Ag72 Ag26 60.953(19) . . ?
Ag79 Ag72 Ag26 61.70(2) 2_665 . ?
Ag2B Ag72 Ag26 60.448(19) . . ?
Ag1X Ag72 Ag26 89.91(2) . . ?
Ag87 Ag72 Ag46 121.84(3) . . ?
Ag9 Ag72 Ag46 59.235(19) . . ?
Ag10 Ag72 Ag46 90.06(2) . . ?
Ag2 Ag72 Ag46 58.885(16) . . ?
Ag1N Ag72 Ag46 57.740(19) . . ?
Ag1W Ag72 Ag46 56.057(18) . . ?
Ag79 Ag72 Ag46 119.46(2) 2_665 . ?
Ag2B Ag72 Ag46 177.44(3) . . ?
Ag1X Ag72 Ag46 117.08(2) . . ?
Ag26 Ag72 Ag46 117.00(2) . . ?
Ag27 Ag73 Ag58 120.52(3) . . ?
Ag27 Ag73 Ag7 118.52(2) . . ?
Ag58 Ag73 Ag7 120.47(3) . . ?
Ag27 Ag73 Ag93 61.15(2) . . ?
Ag58 Ag73 Ag93 125.39(3) . . ?
Ag7 Ag73 Ag93 89.34(2) . . ?
Ag27 Ag73 Ag83 174.67(3) . . ?
Ag58 Ag73 Ag83 60.43(2) . . ?
Ag7 Ag73 Ag83 60.08(2) . . ?
Ag93 Ag73 Ag83 123.17(3) . . ?
Ag27 Ag73 Ag8 61.062(19) . . ?
Ag58 Ag73 Ag8 59.49(2) . . ?
Ag7 Ag73 Ag8 174.61(3) . . ?
Ag93 Ag73 Ag8 94.80(3) . . ?
Ag83 Ag73 Ag8 119.78(3) . . ?
Ag27 Ag73 Ag66 59.74(2) . . ?
Ag58 Ag73 Ag66 175.47(3) . . ?
Ag7 Ag73 Ag66 58.83(2) . . ?
Ag93 Ag73 Ag66 59.02(2) . . ?
Ag83 Ag73 Ag66 118.83(3) . . ?
Ag8 Ag73 Ag66 120.72(3) . . ?
Ag27 Ag73 Ag1E 91.92(2) . . ?
Ag58 Ag73 Ag1E 59.060(19) . . ?
Ag7 Ag73 Ag1E 125.85(3) . . ?
Ag93 Ag73 Ag1E 66.37(2) . . ?
Ag83 Ag73 Ag1E 92.86(2) . . ?
Ag8 Ag73 Ag1E 59.231(19) . . ?
Ag66 Ag73 Ag1E 125.29(2) . . ?
Ag27 Ag73 Ag15 89.67(2) . . ?
Ag58 Ag73 Ag15 59.10(2) . . ?
Ag7 Ag73 Ag15 115.29(3) . . ?
Ag93 Ag73 Ag15 149.12(3) . . ?
Ag83 Ag73 Ag15 86.60(2) . . ?
Ag8 Ag73 Ag15 59.68(2) . . ?
Ag66 Ag73 Ag15 116.72(2) . . ?
Ag1E Ag73 Ag15 107.89(2) . . ?
Ag27 Ag73 Ag61 60.60(2) . . ?
Ag58 Ag73 Ag61 117.75(3) . . ?
Ag7 Ag73 Ag61 85.08(2) . . ?
Ag93 Ag73 Ag61 108.72(3) . . ?
Ag83 Ag73 Ag61 114.11(2) . . ?
Ag8 Ag73 Ag61 90.32(2) . . ?
Ag66 Ag73 Ag61 58.05(2) . . ?
Ag1E Ag73 Ag61 147.36(3) . . ?
Ag15 Ag73 Ag61 58.667(19) . . ?
Ag27 Ag73 Ag14 117.48(2) . . ?
Ag58 Ag73 Ag14 89.13(2) . . ?
Ag7 Ag73 Ag14 56.967(19) . . ?
Ag93 Ag73 Ag14 142.32(3) . . ?
Ag83 Ag73 Ag14 57.242(19) . . ?
Ag8 Ag73 Ag14 118.01(2) . . ?
Ag66 Ag73 Ag14 86.94(2) . . ?
Ag1E Ag73 Ag14 145.58(3) . . ?
Ag15 Ag73 Ag14 58.333(18) . . ?
Ag61 Ag73 Ag14 56.875(19) . . ?
S16 Ag74 S39 128.90(7) . . ?
S16 Ag74 S13 89.26(6) . . ?
S39 Ag74 S13 141.73(6) . . ?
S16 Ag74 Ag21 121.30(5) . . ?
S39 Ag74 Ag21 58.48(4) . . ?
S13 Ag74 Ag21 107.70(4) . . ?
S16 Ag74 Ag29 118.88(4) . . ?
S39 Ag74 Ag29 101.12(5) . . ?
S13 Ag74 Ag29 53.34(4) . . ?
Ag21 Ag74 Ag29 54.557(17) . . ?
Ag17 Ag75 Ag98 119.61(2) . 2_665 ?
Ag17 Ag75 Ag45 90.97(2) . 2_665 ?
Ag98 Ag75 Ag45 119.59(3) 2_665 2_665 ?
Ag17 Ag75 Ag1Z 60.992(19) . . ?
Ag98 Ag75 Ag1Z 89.39(2) 2_665 . ?
Ag45 Ag75 Ag1Z 60.03(2) 2_665 . ?
Ag17 Ag75 Ag12 60.62(2) . . ?
Ag98 Ag75 Ag12 179.22(3) 2_665 . ?
Ag45 Ag75 Ag12 61.03(2) 2_665 . ?
Ag1Z Ag75 Ag12 91.35(2) . . ?
Ag17 Ag75 Ag1Q 119.67(3) . . ?
Ag98 Ag75 Ag1Q 90.38(2) 2_665 . ?
Ag45 Ag75 Ag1Q 119.58(2) 2_665 . ?
Ag1Z Ag75 Ag1Q 179.31(3) . . ?
Ag12 Ag75 Ag1Q 88.89(2) . . ?
Ag17 Ag75 Ag23 178.89(3) . . ?
Ag98 Ag75 Ag23 60.500(19) 2_665 . ?
Ag45 Ag75 Ag23 89.87(2) 2_665 . ?
Ag1Z Ag75 Ag23 120.09(3) . . ?
Ag12 Ag75 Ag23 119.25(2) . . ?
Ag1Q Ag75 Ag23 59.246(19) . . ?
Ag17 Ag75 Ag94 89.94(2) . . ?
Ag98 Ag75 Ag94 59.34(2) 2_665 . ?
Ag45 Ag75 Ag94 178.87(3) 2_665 . ?
Ag1Z Ag75 Ag94 119.92(2) . . ?
Ag12 Ag75 Ag94 120.04(3) . . ?
Ag1Q Ag75 Ag94 60.46(2) . . ?
Ag23 Ag75 Ag94 89.23(2) . . ?
Ag17 Ag75 Ag22 60.075(18) . 2_665 ?
Ag98 Ag75 Ag22 59.557(19) 2_665 2_665 ?
Ag45 Ag75 Ag22 119.19(3) 2_665 2_665 ?
Ag1Z Ag75 Ag22 59.162(19) . 2_665 ?
Ag12 Ag75 Ag22 120.69(2) . 2_665 ?
Ag1Q Ag75 Ag22 121.22(3) . 2_665 ?
Ag23 Ag75 Ag22 120.06(2) . 2_665 ?
Ag94 Ag75 Ag22 60.77(2) . 2_665 ?
Ag17 Ag75 Ag90 60.21(2) . 2_665 ?
Ag98 Ag75 Ag90 119.75(3) 2_665 2_665 ?
Ag45 Ag75 Ag90 120.66(2) 2_665 2_665 ?
Ag1Z Ag75 Ag90 121.21(2) . 2_665 ?
Ag12 Ag75 Ag90 59.630(18) . 2_665 ?
Ag1Q Ag75 Ag90 59.460(19) . 2_665 ?
Ag23 Ag75 Ag90 118.71(2) . 2_665 ?
Ag94 Ag75 Ag90 60.41(2) . 2_665 ?
Ag22 Ag75 Ag90 91.32(2) 2_665 2_665 ?
Ag17 Ag75 Ag1G 119.09(3) . . ?
Ag98 Ag75 Ag1G 121.29(2) 2_665 . ?
Ag45 Ag75 Ag1G 60.12(2) 2_665 . ?
Ag1Z Ag75 Ag1G 120.14(3) . . ?
Ag12 Ag75 Ag1G 58.47(2) . . ?
Ag1Q Ag75 Ag1G 59.486(18) . . ?
Ag23 Ag75 Ag1G 60.79(2) . . ?
Ag94 Ag75 Ag1G 119.94(3) . . ?
Ag22 Ag75 Ag1G 179.05(3) 2_665 . ?
Ag90 Ag75 Ag1G 88.56(2) 2_665 . ?
Ag17 Ag75 Ag25 120.21(2) . 2_665 ?
Ag98 Ag75 Ag25 59.96(2) 2_665 2_665 ?
Ag45 Ag75 Ag25 59.625(19) 2_665 2_665 ?
Ag1Z Ag75 Ag25 59.222(19) . 2_665 ?
Ag12 Ag75 Ag25 120.66(3) . 2_665 ?
Ag1Q Ag75 Ag25 120.11(2) . 2_665 ?
Ag23 Ag75 Ag25 60.87(2) . 2_665 ?
Ag94 Ag75 Ag25 119.30(3) . 2_665 ?
Ag22 Ag75 Ag25 88.80(2) 2_665 2_665 ?
Ag90 Ag75 Ag25 179.54(3) 2_665 2_665 ?
Ag1G Ag75 Ag25 91.32(2) . 2_665 ?
Ag95 Ag76 Ag84 120.14(3) . . ?
Ag95 Ag76 Ag66 119.51(2) . . ?
Ag84 Ag76 Ag66 119.93(3) . . ?
Ag95 Ag76 Ag1R 60.21(2) . . ?
Ag84 Ag76 Ag1R 59.99(2) . . ?
Ag66 Ag76 Ag1R 175.85(3) . . ?
Ag95 Ag76 Ag1Y 59.513(19) . . ?
Ag84 Ag76 Ag1Y 91.69(2) . . ?
Ag66 Ag76 Ag1Y 124.58(2) . . ?
Ag1R Ag76 Ag1Y 59.239(19) . . ?
Ag95 Ag76 Ag1N 176.14(3) . . ?
Ag84 Ag76 Ag1N 59.62(2) . . ?
Ag66 Ag76 Ag1N 60.38(2) . . ?
Ag1R Ag76 Ag1N 119.59(3) . . ?
Ag1Y Ag76 Ag1N 124.05(3) . . ?
Ag95 Ag76 Ag27 60.013(19) . . ?
Ag84 Ag76 Ag27 174.48(3) . . ?
Ag66 Ag76 Ag27 59.502(19) . . ?
Ag1R Ag76 Ag27 120.12(3) . . ?
Ag1Y Ag76 Ag27 92.84(2) . . ?
Ag1N Ag76 Ag27 119.79(3) . . ?
Ag95 Ag76 Ag49 90.22(2) . . ?
Ag84 Ag76 Ag49 126.29(3) . . ?
Ag66 Ag76 Ag49 59.182(18) . . ?
Ag1R Ag76 Ag49 124.58(2) . . ?
Ag1Y Ag76 Ag49 65.400(19) . . ?
Ag1N Ag76 Ag49 92.78(2) . . ?
Ag27 Ag76 Ag49 58.716(19) . . ?
Ag95 Ag76 Ag61 89.96(2) . . ?
Ag84 Ag76 Ag61 114.79(2) . . ?
Ag66 Ag76 Ag61 58.888(19) . . ?
Ag1R Ag76 Ag61 117.10(2) . . ?
Ag1Y Ag76 Ag61 147.61(3) . . ?
Ag1N Ag76 Ag61 86.83(2) . . ?
Ag27 Ag76 Ag61 59.899(19) . . ?
Ag49 Ag76 Ag61 107.65(2) . . ?
Ag95 Ag76 Ag1K 61.35(2) . . ?
Ag84 Ag76 Ag1K 85.90(2) . . ?
Ag66 Ag76 Ag1K 117.21(2) . . ?
Ag1R Ag76 Ag1K 58.774(19) . . ?
Ag1Y Ag76 Ag1K 108.65(3) . . ?
Ag1N Ag76 Ag1K 115.01(2) . . ?
Ag27 Ag76 Ag1K 89.67(2) . . ?
Ag49 Ag76 Ag1K 146.22(3) . . ?
Ag61 Ag76 Ag1K 58.323(18) . . ?
Ag95 Ag76 Ag9 118.23(2) . . ?
Ag84 Ag76 Ag9 56.694(18) . . ?
Ag66 Ag76 Ag9 89.26(2) . . ?
Ag1R Ag76 Ag9 87.45(2) . . ?
Ag1Y Ag76 Ag9 143.76(2) . . ?
Ag1N Ag76 Ag9 58.144(18) . . ?
Ag27 Ag76 Ag9 117.98(2) . . ?
Ag49 Ag76 Ag9 146.10(3) . . ?
Ag61 Ag76 Ag9 58.099(17) . . ?
Ag1K Ag76 Ag9 56.878(18) . . ?
Cl1 Ag77 Ag51 70.57(6) . . ?
Cl1 Ag77 Ag8 121.23(5) . . ?
Ag51 Ag77 Ag8 63.07(2) . . ?
Cl1 Ag77 Ag27 122.99(5) . . ?
Ag51 Ag77 Ag27 62.45(2) . . ?
Ag8 Ag77 Ag27 61.841(19) . . ?
Cl1 Ag77 Ag1B 117.49(5) . . ?
Ag51 Ag77 Ag1B 116.75(3) . . ?
Ag8 Ag77 Ag1B 61.41(2) . . ?
Ag27 Ag77 Ag1B 111.56(3) . . ?
Cl1 Ag77 Ag53 69.98(5) . . ?
Ag51 Ag77 Ag53 66.60(2) . . ?
Ag8 Ag77 Ag53 117.31(3) . . ?
Ag27 Ag77 Ag53 63.09(2) . . ?
Ag1B Ag77 Ag53 172.28(3) . . ?
Cl1 Ag77 Ag50 67.87(5) . . ?
Ag51 Ag77 Ag50 65.91(2) . . ?
Ag8 Ag77 Ag50 61.53(2) . . ?
Ag27 Ag77 Ag50 115.31(3) . . ?
Ag1B Ag77 Ag50 62.69(2) . . ?
Ag53 Ag77 Ag50 124.14(3) . . ?
Cl1 Ag77 Ag52 66.49(5) . . ?
Ag51 Ag77 Ag52 123.32(3) . . ?
Ag8 Ag77 Ag52 172.21(3) . . ?
Ag27 Ag77 Ag52 115.86(2) . . ?
Ag1B Ag77 Ag52 115.10(3) . . ?
Ag53 Ag77 Ag52 65.10(2) . . ?
Ag50 Ag77 Ag52 124.11(3) . . ?
Cl1 Ag77 Ag95 120.19(5) . . ?
Ag51 Ag77 Ag95 114.59(3) . . ?
Ag8 Ag77 Ag95 111.01(3) . . ?
Ag27 Ag77 Ag95 60.34(2) . . ?
Ag1B Ag77 Ag95 111.57(3) . . ?
Ag53 Ag77 Ag95 61.22(2) . . ?
Ag50 Ag77 Ag95 171.88(3) . . ?
Ag52 Ag77 Ag95 62.986(19) . . ?
Cl1 Ag77 Ag48 116.86(6) . . ?
Ag51 Ag77 Ag48 172.56(3) . . ?
Ag8 Ag77 Ag48 111.21(2) . . ?
Ag27 Ag77 Ag48 111.04(3) . . ?
Ag1B Ag77 Ag48 61.17(2) . . ?
Ag53 Ag77 Ag48 114.54(3) . . ?
Ag50 Ag77 Ag48 116.42(3) . . ?
Ag52 Ag77 Ag48 61.99(2) . . ?
Ag95 Ag77 Ag48 62.01(2) . . ?
Cl1 Ag77 Ag5 65.28(5) . . ?
Ag51 Ag77 Ag5 124.01(3) . . ?
Ag8 Ag77 Ag5 115.10(3) . . ?
Ag27 Ag77 Ag5 171.73(3) . . ?
Ag1B Ag77 Ag5 61.57(2) . . ?
Ag53 Ag77 Ag5 123.19(3) . . ?
Ag50 Ag77 Ag5 66.66(2) . . ?
Ag52 Ag77 Ag5 66.04(2) . . ?
Ag95 Ag77 Ag5 116.60(3) . . ?
Ag48 Ag77 Ag5 62.13(2) . . ?
Cl1 Ag77 Ag20 176.99(6) . . ?
Ag51 Ag77 Ag20 112.22(2) . . ?
Ag8 Ag77 Ag20 60.260(18) . . ?
Ag27 Ag77 Ag20 59.94(2) . . ?
Ag1B Ag77 Ag20 60.488(19) . . ?
Ag53 Ag77 Ag20 111.96(3) . . ?
Ag50 Ag77 Ag20 111.93(2) . . ?
Ag52 Ag77 Ag20 111.98(2) . . ?
Ag95 Ag77 Ag20 60.08(2) . . ?
Ag48 Ag77 Ag20 60.367(19) . . ?
Ag5 Ag77 Ag20 111.79(2) . . ?
S41 Ag78 S33 137.02(7) . . ?
S41 Ag78 Ag16 90.40(4) . . ?
S33 Ag78 Ag16 100.66(5) . . ?
S41 Ag78 Ag44 133.95(5) . . ?
S33 Ag78 Ag44 86.08(4) . . ?
Ag16 Ag78 Ag44 60.48(2) . . ?
S41 Ag78 Ag60 149.85(5) . . ?
S33 Ag78 Ag60 57.37(4) . . ?
Ag16 Ag78 Ag60 114.82(2) . . ?
Ag44 Ag78 Ag60 57.761(19) . . ?
S41 Ag78 Ag56 74.69(5) . . ?
S33 Ag78 Ag56 145.35(5) . . ?
Ag16 Ag78 Ag56 58.43(2) . . ?
Ag44 Ag78 Ag56 59.92(2) . . ?
Ag60 Ag78 Ag56 103.69(2) . . ?
S41 Ag78 Ag57 68.92(5) . . ?
S33 Ag78 Ag57 135.94(5) . . ?
Ag16 Ag78 Ag57 116.21(3) . . ?
Ag44 Ag78 Ag57 91.60(2) . . ?
Ag60 Ag78 Ag57 84.53(2) . . ?
Ag56 Ag78 Ag57 57.98(2) . . ?
S41 Ag78 Ag71 123.22(5) . . ?
S33 Ag78 Ag71 47.77(5) . . ?
Ag16 Ag78 Ag71 53.173(19) . . ?
Ag44 Ag78 Ag71 68.909(19) . . ?
Ag60 Ag78 Ag71 86.35(2) . . ?
Ag56 Ag78 Ag71 107.87(2) . . ?
Ag57 Ag78 Ag71 160.43(3) . . ?
Ag46 Ag79 Ag54 118.93(3) . . ?
Ag46 Ag79 Ag72 120.02(2) . 2_665 ?
Ag54 Ag79 Ag72 89.31(2) . 2_665 ?
Ag46 Ag79 Ag2B 179.65(3) . 2_665 ?
Ag54 Ag79 Ag2B 61.38(2) . 2_665 ?
Ag72 Ag79 Ag2B 60.040(19) 2_665 2_665 ?
Ag46 Ag79 Ag10 89.31(2) . 2_665 ?
Ag54 Ag79 Ag10 59.738(19) . 2_665 ?
Ag72 Ag79 Ag10 59.245(18) 2_665 2_665 ?
Ag2B Ag79 Ag10 91.01(2) 2_665 2_665 ?
Ag46 Ag79 Ag2 60.627(17) . . ?
Ag54 Ag79 Ag2 120.24(3) . . ?
Ag72 Ag79 Ag2 59.454(17) 2_665 . ?
Ag2B Ag79 Ag2 119.42(2) 2_665 . ?
Ag10 Ag79 Ag2 60.51(2) 2_665 . ?
Ag46 Ag79 Ag7 59.515(18) . . ?
Ag54 Ag79 Ag7 88.05(2) . . ?
Ag72 Ag79 Ag7 176.45(3) 2_665 . ?
Ag2B Ag79 Ag7 120.45(2) 2_665 . ?
Ag10 Ag79 Ag7 117.29(3) 2_665 . ?
Ag2 Ag79 Ag7 120.13(2) . . ?
Ag46 Ag79 Ag1W 57.741(19) . . ?
Ag54 Ag79 Ag1W 176.66(3) . . ?
Ag72 Ag79 Ag1W 92.44(2) 2_665 . ?
Ag2B Ag79 Ag1W 121.95(3) 2_665 . ?
Ag10 Ag79 Ag1W 118.94(2) 2_665 . ?
Ag2 Ag79 Ag1W 58.57(2) . . ?
Ag7 Ag79 Ag1W 90.08(2) . . ?
Ag46 Ag79 Ag14 59.774(18) . . ?
Ag54 Ag79 Ag14 59.16(2) . . ?
Ag72 Ag79 Ag14 119.10(2) 2_665 . ?
Ag2B Ag79 Ag14 120.53(2) 2_665 . ?
Ag10 Ag79 Ag14 59.86(2) 2_665 . ?
Ag2 Ag79 Ag14 91.34(2) . . ?
Ag7 Ag79 Ag14 57.427(19) . . ?
Ag1W Ag79 Ag14 117.51(2) . . ?
Ag46 Ag79 Ag67 88.58(2) . . ?
Ag54 Ag79 Ag67 120.61(2) . . ?
Ag72 Ag79 Ag67 122.80(3) 2_665 . ?
Ag2B Ag79 Ag67 91.11(2) 2_665 . ?
Ag10 Ag79 Ag67 177.67(3) 2_665 . ?
Ag2 Ag79 Ag67 119.12(3) . . ?
Ag7 Ag79 Ag67 60.689(19) . . ?
Ag1W Ag79 Ag67 60.572(19) . . ?
Ag14 Ag79 Ag67 118.11(2) . . ?
Ag46 Ag79 Ag26 119.87(2) . 2_665 ?
Ag54 Ag79 Ag26 121.17(2) . 2_665 ?
Ag72 Ag79 Ag26 59.834(19) 2_665 2_665 ?
Ag2B Ag79 Ag26 59.823(18) 2_665 2_665 ?
Ag10 Ag79 Ag26 119.05(2) 2_665 2_665 ?
Ag2 Ag79 Ag26 87.43(2) . 2_665 ?
Ag7 Ag79 Ag26 123.65(2) . 2_665 ?
Ag1W Ag79 Ag26 62.157(19) . 2_665 ?
Ag14 Ag79 Ag26 178.69(3) . 2_665 ?
Ag67 Ag79 Ag26 62.97(2) . 2_665 ?
Ag46 Ag79 Ag28 116.43(2) . . ?
Ag54 Ag79 Ag28 59.990(19) . . ?
Ag72 Ag79 Ag28 123.44(2) 2_665 . ?
Ag2B Ag79 Ag28 63.526(19) 2_665 . ?
Ag10 Ag79 Ag28 119.59(2) 2_665 . ?
Ag2 Ag79 Ag28 176.96(3) . . ?
Ag7 Ag79 Ag28 56.921(18) . . ?
Ag1W Ag79 Ag28 121.01(2) . . ?
Ag14 Ag79 Ag28 86.30(2) . . ?
Ag67 Ag79 Ag28 60.641(18) . . ?
Ag26 Ag79 Ag28 94.94(2) 2_665 . ?
Ag30 Ag80 Ag44 88.09(2) . . ?
Ag30 Ag80 Ag16 61.19(2) . . ?
Ag44 Ag80 Ag16 61.469(19) . . ?
Ag30 Ag80 Ag45 120.27(2) . 2_665 ?
Ag44 Ag80 Ag45 118.98(2) . 2_665 ?
Ag16 Ag80 Ag45 178.30(3) . 2_665 ?
Ag30 Ag80 Ag23 62.43(2) . . ?
Ag44 Ag80 Ag23 146.87(3) . . ?
Ag16 Ag80 Ag23 89.56(2) . . ?
Ag45 Ag80 Ag23 90.47(2) 2_665 . ?
Ag30 Ag80 Ag1D 118.93(2) . . ?
Ag44 Ag80 Ag1D 59.608(18) . . ?
Ag16 Ag80 Ag1D 120.99(2) . . ?
Ag45 Ag80 Ag1D 59.393(19) 2_665 . ?
Ag23 Ag80 Ag1D 146.95(2) . . ?
Ag30 Ag80 Ag88 177.66(3) . . ?
Ag44 Ag80 Ag88 89.61(2) . . ?
Ag16 Ag80 Ag88 117.20(2) . . ?
Ag45 Ag80 Ag88 61.37(2) 2_665 . ?
Ag23 Ag80 Ag88 119.65(3) . . ?
Ag1D Ag80 Ag88 60.094(19) . . ?
Ag30 Ag80 Ag25 59.965(19) . 2_665 ?
Ag44 Ag80 Ag25 118.14(2) . 2_665 ?
Ag16 Ag80 Ag25 121.11(2) . 2_665 ?
Ag45 Ag80 Ag25 60.325(18) 2_665 2_665 ?
Ag23 Ag80 Ag25 61.51(2) . 2_665 ?
Ag1D Ag80 Ag25 89.74(2) . 2_665 ?
Ag88 Ag80 Ag25 121.70(2) . 2_665 ?
Ag30 Ag80 Ag35 94.62(2) . . ?
Ag44 Ag80 Ag35 110.93(2) . . ?
Ag16 Ag80 Ag35 60.60(2) . . ?
Ag45 Ag80 Ag35 118.00(3) 2_665 . ?
Ag23 Ag80 Ag35 60.722(19) . . ?
Ag1D Ag80 Ag35 143.18(2) . . ?
Ag88 Ag80 Ag35 85.77(2) . . ?
Ag25 Ag80 Ag35 122.18(2) 2_665 . ?
Ag30 Ag80 Ag1G 123.47(3) . . ?
Ag44 Ag80 Ag1G 145.28(3) . . ?
Ag16 Ag80 Ag1G 118.16(2) . . ?
Ag45 Ag80 Ag1G 60.44(2) 2_665 . ?
Ag23 Ag80 Ag1G 61.05(2) . . ?
Ag1D Ag80 Ag1G 108.00(2) . . ?
Ag88 Ag80 Ag1G 58.62(2) . . ?
Ag25 Ag80 Ag1G 92.39(2) 2_665 . ?
Ag35 Ag80 Ag1G 57.561(19) . . ?
Ag30 Ag80 Ag56 119.72(2) . . ?
Ag44 Ag80 Ag56 61.028(19) . . ?
Ag16 Ag80 Ag56 58.622(19) . . ?
Ag45 Ag80 Ag56 119.96(2) 2_665 . ?
Ag23 Ag80 Ag56 119.13(2) . . ?
Ag1D Ag80 Ag56 89.80(2) . . ?
Ag88 Ag80 Ag56 58.593(19) . . ?
Ag25 Ag80 Ag56 179.17(3) 2_665 . ?
Ag35 Ag80 Ag56 58.479(18) . . ?
Ag1G Ag80 Ag56 88.40(2) . . ?
Ag30 Ag80 Ag33 60.34(2) . 2_665 ?
Ag44 Ag80 Ag33 59.202(19) . 2_665 ?
Ag16 Ag80 Ag33 93.67(2) . 2_665 ?
Ag45 Ag80 Ag33 87.91(2) 2_665 2_665 ?
Ag23 Ag80 Ag33 111.43(2) . 2_665 ?
Ag1D Ag80 Ag33 58.610(19) . 2_665 ?
Ag88 Ag80 Ag33 118.70(2) . 2_665 ?
Ag25 Ag80 Ag33 58.976(19) 2_665 2_665 ?
Ag35 Ag80 Ag33 151.71(3) . 2_665 ?
Ag1G Ag80 Ag33 146.10(2) . 2_665 ?
Ag56 Ag80 Ag33 120.20(2) . 2_665 ?
S43 Ag81 S11 132.91(6) . . ?
S43 Ag81 Ag91 108.29(4) . . ?
S11 Ag81 Ag91 94.75(4) . . ?
S43 Ag81 Ag1N 89.39(4) . . ?
S11 Ag81 Ag1N 137.22(4) . . ?
Ag91 Ag81 Ag1N 59.68(2) . . ?
S43 Ag81 Ag49 130.98(5) . . ?
S11 Ag81 Ag49 65.47(4) . . ?
Ag91 Ag81 Ag49 115.11(3) . . ?
Ag1N Ag81 Ag49 93.34(3) . . ?
S43 Ag81 Ag37 50.97(5) . . ?
S11 Ag81 Ag37 148.51(4) . . ?
Ag91 Ag81 Ag37 114.09(3) . . ?
Ag1N Ag81 Ag37 58.88(2) . . ?
Ag49 Ag81 Ag37 89.87(2) . . ?
S43 Ag81 Ag66 149.08(4) . . ?
S11 Ag81 Ag66 77.74(4) . . ?
Ag91 Ag81 Ag66 57.11(2) . . ?
Ag1N Ag81 Ag66 59.71(2) . . ?
Ag49 Ag81 Ag66 58.39(2) . . ?
Ag37 Ag81 Ag66 106.72(3) . . ?
S43 Ag81 Ag64 57.01(4) . . ?
S11 Ag81 Ag64 126.72(4) . . ?
Ag91 Ag81 Ag64 51.390(17) . . ?
Ag1N Ag81 Ag64 65.78(2) . . ?
Ag49 Ag81 Ag64 158.63(3) . . ?
Ag37 Ag81 Ag64 83.18(2) . . ?
Ag66 Ag81 Ag64 104.33(2) . . ?
S3 Ag82 S29 173.29(6) . . ?
S3 Ag82 Ag85 83.26(4) . . ?
S29 Ag82 Ag85 93.41(4) . . ?
S3 Ag82 Ag59 110.90(4) . . ?
S29 Ag82 Ag59 71.84(4) . . ?
Ag85 Ag82 Ag59 58.41(2) . . ?
S3 Ag82 Ag60 130.04(4) . . ?
S29 Ag82 Ag60 56.67(4) . . ?
Ag85 Ag82 Ag60 115.71(3) . . ?
Ag59 Ag82 Ag60 58.406(19) . . ?
S3 Ag82 Ag2A 53.11(4) . . ?
S29 Ag82 Ag2A 133.53(4) . . ?
Ag85 Ag82 Ag2A 103.05(3) . . ?
Ag59 Ag82 Ag2A 80.48(2) . . ?
Ag60 Ag82 Ag2A 77.14(2) . . ?
Ag65 Ag83 Ag29 113.18(3) . . ?
Ag65 Ag83 Ag14 61.46(2) . . ?
Ag29 Ag83 Ag14 149.92(3) . . ?
Ag65 Ag83 Ag28 123.90(3) . . ?
Ag29 Ag83 Ag28 112.80(3) . . ?
Ag14 Ag83 Ag28 91.18(3) . . ?
Ag65 Ag83 Ag2D 171.64(3) . . ?
Ag29 Ag83 Ag2D 61.40(2) . . ?
Ag14 Ag83 Ag2D 119.50(3) . . ?
Ag28 Ag83 Ag2D 64.32(2) . . ?
Ag65 Ag83 Ag7 120.53(3) . . ?
Ag29 Ag83 Ag7 117.18(3) . . ?
Ag14 Ag83 Ag7 59.08(2) . . ?
Ag28 Ag83 Ag7 59.13(2) . . ?
Ag2D Ag83 Ag7 60.97(2) . . ?
Ag65 Ag83 Ag73 93.79(2) . . ?
Ag29 Ag83 Ag73 87.87(2) . . ?
Ag14 Ag83 Ag73 64.09(2) . . ?
Ag28 Ag83 Ag73 118.21(3) . . ?
Ag2D Ag83 Ag73 79.95(2) . . ?
Ag7 Ag83 Ag73 59.65(2) . . ?
Ag65 Ag83 Ag21 61.02(2) . . ?
Ag29 Ag83 Ag21 59.935(19) . . ?
Ag14 Ag83 Ag21 122.43(3) . . ?
Ag28 Ag83 Ag21 122.88(3) . . ?
Ag2D Ag83 Ag21 117.04(3) . . ?
Ag7 Ag83 Ag21 176.74(3) . . ?
Ag73 Ag83 Ag21 117.91(3) . . ?
Ag65 Ag83 Ag58 62.33(2) . . ?
Ag29 Ag83 Ag58 62.17(2) . . ?
Ag14 Ag83 Ag58 92.48(2) . . ?
Ag28 Ag83 Ag58 173.77(3) . . ?
Ag2D Ag83 Ag58 109.46(3) . . ?
Ag7 Ag83 Ag58 118.93(3) . . ?
Ag73 Ag83 Ag58 59.31(2) . . ?
Ag21 Ag83 Ag58 58.76(2) . . ?
Ag65 Ag83 Ag54 62.53(2) . . ?
Ag29 Ag83 Ag54 147.42(3) . . ?
Ag14 Ag83 Ag54 59.90(2) . . ?
Ag28 Ag83 Ag54 61.38(2) . . ?
Ag2D Ag83 Ag54 125.61(3) . . ?
Ag7 Ag83 Ag54 88.32(2) . . ?
Ag73 Ag83 Ag54 123.90(3) . . ?
Ag21 Ag83 Ag54 94.93(2) . . ?
Ag58 Ag83 Ag54 124.85(3) . . ?
Ag9 Ag84 Ag1X 94.49(2) . . ?
Ag9 Ag84 Ag76 64.298(19) . . ?
Ag1X Ag84 Ag76 121.61(3) . . ?
Ag9 Ag84 Ag1N 61.11(2) . . ?
Ag1X Ag84 Ag1N 61.09(2) . . ?
Ag76 Ag84 Ag1N 61.13(2) . . ?
Ag9 Ag84 Ag11 121.43(3) . . ?
Ag1X Ag84 Ag11 118.27(2) . . ?
Ag76 Ag84 Ag11 119.05(3) . . ?
Ag1N Ag84 Ag11 177.41(3) . . ?
Ag9 Ag84 Ag1R 92.07(2) . . ?
Ag1X Ag84 Ag1R 173.32(3) . . ?
Ag76 Ag84 Ag1R 60.53(2) . . ?
Ag1N Ag84 Ag1R 121.64(2) . . ?
Ag11 Ag84 Ag1R 58.691(19) . . ?
Ag9 Ag84 Ag87 63.127(19) . . ?
Ag1X Ag84 Ag87 63.11(2) . . ?
Ag76 Ag84 Ag87 127.42(3) . . ?
Ag1N Ag84 Ag87 92.85(2) . . ?
Ag11 Ag84 Ag87 88.92(2) . . ?
Ag1R Ag84 Ag87 121.42(3) . . ?
Ag9 Ag84 Ag1T 61.689(19) . . ?
Ag1X Ag84 Ag1T 122.73(3) . . ?
Ag76 Ag84 Ag1T 95.18(2) . . ?
Ag1N Ag84 Ag1T 122.78(2) . . ?
Ag11 Ag84 Ag1T 59.78(2) . . ?
Ag1R Ag84 Ag1T 61.84(2) . . ?
Ag87 Ag84 Ag1T 59.66(2) . . ?
Ag9 Ag84 Ag41 153.75(3) . . ?
Ag1X Ag84 Ag41 107.74(2) . . ?
Ag76 Ag84 Ag41 91.63(2) . . ?
Ag1N Ag84 Ag41 117.81(3) . . ?
Ag11 Ag84 Ag41 59.76(2) . . ?
Ag1R Ag84 Ag41 65.59(2) . . ?
Ag87 Ag84 Ag41 139.72(3) . . ?
Ag1T Ag84 Ag41 113.77(3) . . ?
Ag9 Ag84 Ag37 119.03(3) . . ?
Ag1X Ag84 Ag37 63.29(2) . . ?
Ag76 Ag84 Ag37 80.29(2) . . ?
Ag1N Ag84 Ag37 58.481(19) . . ?
Ag11 Ag84 Ag37 118.93(2) . . ?
Ag1R Ag84 Ag37 112.21(2) . . ?
Ag87 Ag84 Ag37 126.33(3) . . ?
Ag1T Ag84 Ag37 173.95(3) . . ?
Ag41 Ag84 Ag37 62.66(2) . . ?
Ag9 Ag84 Ag31 123.00(2) . . ?
Ag1X Ag84 Ag31 62.047(19) . . ?
Ag76 Ag84 Ag31 172.40(3) . . ?
Ag1N Ag84 Ag31 123.12(3) . . ?
Ag11 Ag84 Ag31 56.374(18) . . ?
Ag1R Ag84 Ag31 115.03(2) . . ?
Ag87 Ag84 Ag31 59.924(19) . . ?
Ag1T Ag84 Ag31 87.36(2) . . ?
Ag41 Ag84 Ag31 80.80(2) . . ?
Ag37 Ag84 Ag31 96.63(2) . . ?
S21 Ag85 Ag1P 56.22(4) . . ?
S21 Ag85 Ag42 56.19(4) . . ?
Ag1P Ag85 Ag42 108.97(3) . . ?
S21 Ag85 Ag32 161.98(4) . . ?
Ag1P Ag85 Ag32 125.17(3) . . ?
Ag42 Ag85 Ag32 125.85(3) . . ?
S21 Ag85 Ag96 108.61(4) . . ?
Ag1P Ag85 Ag96 155.90(3) . . ?
Ag42 Ag85 Ag96 67.27(2) . . ?
Ag32 Ag85 Ag96 62.81(2) . . ?
S21 Ag85 Ag92 134.19(4) . . ?
Ag1P Ag85 Ag92 91.85(3) . . ?
Ag42 Ag85 Ag92 121.68(3) . . ?
Ag32 Ag85 Ag92 62.38(2) . . ?
Ag96 Ag85 Ag92 110.57(3) . . ?
S21 Ag85 Ag59 118.09(4) . . ?
Ag1P Ag85 Ag59 65.11(2) . . ?
Ag42 Ag85 Ag59 174.06(3) . . ?
Ag32 Ag85 Ag59 60.06(2) . . ?
Ag96 Ag85 Ag59 117.85(3) . . ?
Ag92 Ag85 Ag59 60.409(19) . . ?
S21 Ag85 Ag1O 130.78(4) . . ?
Ag1P Ag85 Ag1O 145.08(3) . . ?
Ag42 Ag85 Ag1O 76.88(2) . . ?
Ag32 Ag85 Ag1O 60.40(2) . . ?
Ag96 Ag85 Ag1O 58.81(2) . . ?
Ag92 Ag85 Ag1O 58.653(19) . . ?
Ag59 Ag85 Ag1O 108.16(2) . . ?
S21 Ag85 Ag70 77.39(4) . . ?
Ag1P Ag85 Ag70 61.89(2) . . ?
Ag42 Ag85 Ag70 84.89(2) . . ?
Ag32 Ag85 Ag70 119.94(3) . . ?
Ag96 Ag85 Ag70 137.82(3) . . ?
Ag92 Ag85 Ag70 57.68(2) . . ?
Ag59 Ag85 Ag70 92.33(2) . . ?
Ag1O Ag85 Ag70 85.14(2) . . ?
S21 Ag85 Ag82 90.32(4) . . ?
Ag1P Ag85 Ag82 80.78(2) . . ?
Ag42 Ag85 Ag82 118.35(3) . . ?
Ag32 Ag85 Ag82 73.01(2) . . ?
Ag96 Ag85 Ag82 80.75(2) . . ?
Ag92 Ag85 Ag82 118.46(3) . . ?
Ag59 Ag85 Ag82 61.32(2) . . ?
Ag1O Ag85 Ag82 127.96(3) . . ?
Ag70 Ag85 Ag82 141.42(3) . . ?
S41 Ag86 S38 155.37(7) . . ?
S41 Ag86 Ag35 124.97(5) . . ?
S38 Ag86 Ag35 78.55(4) . . ?
S41 Ag86 Ag16 89.73(5) . . ?
S38 Ag86 Ag16 97.84(4) . . ?
Ag35 Ag86 Ag16 60.09(2) . . ?
S41 Ag86 Ag89 136.72(5) . . ?
S38 Ag86 Ag89 58.31(4) . . ?
Ag35 Ag86 Ag89 59.478(19) . . ?
Ag16 Ag86 Ag89 118.10(2) . . ?
S41 Ag86 Ag40 58.86(5) . . ?
S38 Ag86 Ag40 138.34(4) . . ?
Ag35 Ag86 Ag40 85.85(2) . . ?
Ag16 Ag86 Ag40 107.35(2) . . ?
Ag89 Ag86 Ag40 80.46(2) . . ?
S41 Ag86 Ag56 69.65(5) . . ?
S38 Ag86 Ag56 133.14(4) . . ?
Ag35 Ag86 Ag56 55.314(18) . . ?
Ag16 Ag86 Ag56 54.408(19) . . ?
Ag89 Ag86 Ag56 98.93(2) . . ?
Ag40 Ag86 Ag56 53.461(16) . . ?
Ag72 Ag87 Ag1T 118.96(3) . . ?
Ag72 Ag87 Ag84 87.40(2) . . ?
Ag1T Ag87 Ag84 60.19(2) . . ?
Ag72 Ag87 Ag54 90.00(2) . 2_665 ?
Ag1T Ag87 Ag54 118.46(3) . 2_665 ?
Ag84 Ag87 Ag54 175.69(3) . 2_665 ?
Ag72 Ag87 Ag2B 60.83(2) . . ?
Ag1T Ag87 Ag2B 179.38(3) . . ?
Ag84 Ag87 Ag2B 120.27(3) . . ?
Ag54 Ag87 Ag2B 61.05(2) 2_665 . ?
Ag72 Ag87 Ag10 59.86(2) . . ?
Ag1T Ag87 Ag10 88.56(2) . . ?
Ag84 Ag87 Ag10 116.43(2) . . ?
Ag54 Ag87 Ag10 59.267(18) 2_665 . ?
Ag2B Ag87 Ag10 90.84(2) . . ?
Ag72 Ag87 Ag55 176.85(3) . . ?
Ag1T Ag87 Ag55 58.254(19) . . ?
Ag84 Ag87 Ag55 92.10(2) . . ?
Ag54 Ag87 Ag55 90.31(2) 2_665 . ?
Ag2B Ag87 Ag55 121.94(2) . . ?
Ag10 Ag87 Ag55 117.78(3) . . ?
Ag72 Ag87 Ag90 119.69(2) . 2_665 ?
Ag1T Ag87 Ag90 59.55(2) . 2_665 ?
Ag84 Ag87 Ag90 119.68(3) . 2_665 ?
Ag54 Ag87 Ag90 58.93(2) 2_665 2_665 ?
Ag2B Ag87 Ag90 119.97(3) . 2_665 ?
Ag10 Ag87 Ag90 59.835(18) . 2_665 ?
Ag55 Ag87 Ag90 58.00(2) . 2_665 ?
Ag72 Ag87 Ag31 121.75(3) . . ?
Ag1T Ag87 Ag31 89.10(2) . . ?
Ag84 Ag87 Ag31 62.550(18) . . ?
Ag54 Ag87 Ag31 121.76(2) 2_665 . ?
Ag2B Ag87 Ag31 91.49(2) . . ?
Ag10 Ag87 Ag31 177.64(3) . . ?
Ag55 Ag87 Ag31 60.53(2) . . ?
Ag90 Ag87 Ag31 118.53(2) 2_665 . ?
Ag72 Ag87 Ag9 59.254(19) . . ?
Ag1T Ag87 Ag9 59.718(19) . . ?
Ag84 Ag87 Ag9 56.779(18) . . ?
Ag54 Ag87 Ag9 118.91(2) 2_665 . ?
Ag2B Ag87 Ag9 120.08(2) . . ?
Ag10 Ag87 Ag9 59.648(18) . . ?
Ag55 Ag87 Ag9 117.97(3) . . ?
Ag90 Ag87 Ag9 90.35(2) 2_665 . ?
Ag31 Ag87 Ag9 119.28(2) . . ?
Ag72 Ag87 Ag1X 60.624(19) . . ?
Ag1T Ag87 Ag1X 117.63(2) . . ?
Ag84 Ag87 Ag1X 57.475(18) . . ?
Ag54 Ag87 Ag1X 123.86(3) 2_665 . ?
Ag2B Ag87 Ag1X 62.85(2) . . ?
Ag10 Ag87 Ag1X 120.39(2) . . ?
Ag55 Ag87 Ag1X 121.56(2) . . ?
Ag90 Ag87 Ag1X 177.11(3) 2_665 . ?
Ag31 Ag87 Ag1X 61.148(18) . . ?
Ag9 Ag87 Ag1X 87.48(2) . . ?
Ag72 Ag87 Ag19 121.72(3) . . ?
Ag1T Ag87 Ag19 119.24(2) . . ?
Ag84 Ag87 Ag19 124.53(2) . . ?
Ag54 Ag87 Ag19 59.777(19) 2_665 . ?
Ag2B Ag87 Ag19 60.947(19) . . ?
Ag10 Ag87 Ag19 119.02(2) . . ?
Ag55 Ag87 Ag19 60.999(19) . . ?
Ag90 Ag87 Ag19 87.65(2) 2_665 . ?
Ag31 Ag87 Ag19 61.984(19) . . ?
Ag9 Ag87 Ag19 177.99(3) . . ?
Ag1X Ag87 Ag19 94.52(2) . . ?
Ag1G Ag88 Ag56 91.61(2) . . ?
Ag1G Ag88 Ag20 120.02(3) . . ?
Ag56 Ag88 Ag20 118.99(3) . . ?
Ag1G Ag88 Ag18 88.83(2) . . ?
Ag56 Ag88 Ag18 179.29(3) . . ?
Ag20 Ag88 Ag18 61.209(19) . . ?
Ag1G Ag88 Ag1K 60.45(2) . . ?
Ag56 Ag88 Ag1K 121.12(3) . . ?
Ag20 Ag88 Ag1K 59.57(2) . . ?
Ag18 Ag88 Ag1K 59.59(2) . . ?
Ag1G Ag88 Ag80 61.26(2) . . ?
Ag56 Ag88 Ag80 61.51(2) . . ?
Ag20 Ag88 Ag80 178.38(3) . . ?
Ag18 Ag88 Ag80 118.27(3) . . ?
Ag1K Ag88 Ag80 121.69(3) . . ?
Ag1G Ag88 Ag47 145.43(3) . . ?
Ag56 Ag88 Ag47 119.77(3) . . ?
Ag20 Ag88 Ag47 59.297(19) . . ?
Ag18 Ag88 Ag47 59.66(2) . . ?
Ag1K Ag88 Ag47 107.80(2) . . ?
Ag80 Ag88 Ag47 119.08(3) . . ?
Ag1G Ag88 Ag1D 110.02(3) . . ?
Ag56 Ag88 Ag1D 91.42(2) . . ?
Ag20 Ag88 Ag1D 118.43(3) . . ?
Ag18 Ag88 Ag1D 87.90(2) . . ?
Ag1K Ag88 Ag1D 144.87(3) . . ?
Ag80 Ag88 Ag1D 59.95(2) . . ?
Ag47 Ag88 Ag1D 59.13(2) . . ?
Ag1G Ag88 Ag48 120.20(3) . . ?
Ag56 Ag88 Ag48 58.671(19) . . ?
Ag20 Ag88 Ag48 60.329(19) . . ?
Ag18 Ag88 Ag48 121.54(3) . . ?
Ag1K Ag88 Ag48 90.32(2) . . ?
Ag80 Ag88 Ag48 120.18(3) . . ?
Ag47 Ag88 Ag48 90.45(2) . . ?
Ag1D Ag88 Ag48 120.20(3) . . ?
Ag1G Ag88 Ag45 60.45(2) . 2_665 ?
Ag56 Ag88 Ag45 120.28(3) . 2_665 ?
Ag20 Ag88 Ag45 120.69(3) . 2_665 ?
Ag18 Ag88 Ag45 59.500(18) . 2_665 ?
Ag1K Ag88 Ag45 91.13(2) . 2_665 ?
Ag80 Ag88 Ag45 58.767(19) . 2_665 ?
Ag47 Ag88 Ag45 89.31(2) . 2_665 ?
Ag1D Ag88 Ag45 58.496(19) . 2_665 ?
Ag48 Ag88 Ag45 178.54(3) . 2_665 ?
Ag1G Ag88 Ag2C 147.65(3) . . ?
Ag56 Ag88 Ag2C 59.16(2) . . ?
Ag20 Ag88 Ag2C 88.57(2) . . ?
Ag18 Ag88 Ag2C 120.27(3) . . ?
Ag1K Ag88 Ag2C 144.77(3) . . ?
Ag80 Ag88 Ag2C 90.49(2) . . ?
Ag47 Ag88 Ag2C 60.62(2) . . ?
Ag1D Ag88 Ag2C 61.57(2) . . ?
Ag48 Ag88 Ag2C 58.64(2) . . ?
Ag45 Ag88 Ag2C 120.05(3) 2_665 . ?
Ag1G Ag88 Ag1L 62.19(2) . . ?
Ag56 Ag88 Ag1L 59.88(2) . . ?
Ag20 Ag88 Ag1L 88.95(2) . . ?
Ag18 Ag88 Ag1L 120.84(3) . . ?
Ag1K Ag88 Ag1L 61.24(2) . . ?
Ag80 Ag88 Ag1L 92.60(2) . . ?
Ag47 Ag88 Ag1L 144.62(3) . . ?
Ag1D Ag88 Ag1L 148.49(3) . . ?
Ag48 Ag88 Ag1L 58.016(19) . . ?
Ag45 Ag88 Ag1L 122.62(3) 2_665 . ?
Ag2C Ag88 Ag1L 107.35(2) . . ?
S4 Ag89 S38 125.86(6) . . ?
S4 Ag89 Ag62 105.08(4) . . ?
S38 Ag89 Ag62 118.74(4) . . ?
S4 Ag89 S28 113.46(6) . . ?
S38 Ag89 S28 98.26(5) . . ?
Ag62 Ag89 S28 88.95(4) . . ?
S4 Ag89 Ag35 101.40(4) . . ?
S38 Ag89 Ag35 76.72(4) . . ?
Ag62 Ag89 Ag35 60.53(2) . . ?
S28 Ag89 Ag35 138.92(4) . . ?
S4 Ag89 Ag1V 74.46(5) . . ?
S38 Ag89 Ag1V 154.63(4) . . ?
Ag62 Ag89 Ag1V 60.66(2) . . ?
S28 Ag89 Ag1V 56.99(4) . . ?
Ag35 Ag89 Ag1V 117.14(2) . . ?
S4 Ag89 Ag86 76.85(5) . . ?
S38 Ag89 Ag86 55.98(4) . . ?
Ag62 Ag89 Ag86 117.53(3) . . ?
S28 Ag89 Ag86 148.98(4) . . ?
Ag35 Ag89 Ag86 58.138(19) . . ?
Ag1V Ag89 Ag86 149.10(2) . . ?
S4 Ag89 Ag99 155.46(4) . . ?
S38 Ag89 Ag99 62.40(4) . . ?
Ag62 Ag89 Ag99 57.700(19) . . ?
S28 Ag89 Ag99 85.37(4) . . ?
Ag35 Ag89 Ag99 55.805(17) . . ?
Ag1V Ag89 Ag99 106.21(2) . . ?
Ag86 Ag89 Ag99 95.20(2) . . ?
Ag55 Ag90 Ag97 65.397(19) 2_665 2_665 ?
Ag55 Ag90 Ag54 92.40(2) 2_665 . ?
Ag97 Ag90 Ag54 60.571(19) 2_665 . ?
Ag55 Ag90 Ag1T 58.937(19) 2_665 2_665 ?
Ag97 Ag90 Ag1T 124.31(2) 2_665 2_665 ?
Ag54 Ag90 Ag1T 118.70(3) . 2_665 ?
Ag55 Ag90 Ag1Q 60.44(2) 2_665 2_665 ?
Ag97 Ag90 Ag1Q 93.07(2) 2_665 2_665 ?
Ag54 Ag90 Ag1Q 149.36(2) . 2_665 ?
Ag1T Ag90 Ag1Q 61.45(2) 2_665 2_665 ?
Ag55 Ag90 Ag12 117.76(3) 2_665 2_665 ?
Ag97 Ag90 Ag12 176.82(3) 2_665 2_665 ?
Ag54 Ag90 Ag12 118.04(2) . 2_665 ?
Ag1T Ag90 Ag12 58.84(2) 2_665 2_665 ?
Ag1Q Ag90 Ag12 89.05(2) 2_665 2_665 ?
Ag55 Ag90 Ag17 177.75(3) 2_665 2_665 ?
Ag97 Ag90 Ag17 116.79(2) 2_665 2_665 ?
Ag54 Ag90 Ag17 89.26(2) . 2_665 ?
Ag1T Ag90 Ag17 118.89(2) 2_665 2_665 ?
Ag1Q Ag90 Ag17 118.32(3) 2_665 2_665 ?
Ag12 Ag90 Ag17 60.056(19) 2_665 2_665 ?
Ag55 Ag90 Ag65 122.94(2) 2_665 . ?
Ag97 Ag90 Ag65 57.559(19) 2_665 . ?
Ag54 Ag90 Ag65 61.67(2) . . ?
Ag1T Ag90 Ag65 178.12(2) 2_665 . ?
Ag1Q Ag90 Ag65 119.30(2) 2_665 . ?
Ag12 Ag90 Ag65 119.29(2) 2_665 . ?
Ag17 Ag90 Ag65 59.237(18) 2_665 . ?
Ag55 Ag90 Ag10 120.23(3) 2_665 2_665 ?
Ag97 Ag90 Ag10 119.93(3) 2_665 2_665 ?
Ag54 Ag90 Ag10 59.481(19) . 2_665 ?
Ag1T Ag90 Ag10 88.12(2) 2_665 2_665 ?
Ag1Q Ag90 Ag10 144.88(3) 2_665 2_665 ?
Ag12 Ag90 Ag10 58.560(18) 2_665 2_665 ?
Ag17 Ag90 Ag10 59.481(19) 2_665 2_665 ?
Ag65 Ag90 Ag10 90.60(2) . 2_665 ?
Ag55 Ag90 Ag75 120.16(3) 2_665 2_665 ?
Ag97 Ag90 Ag75 119.60(2) 2_665 2_665 ?
Ag54 Ag90 Ag75 145.21(3) . 2_665 ?
Ag1T Ag90 Ag75 90.63(2) 2_665 2_665 ?
Ag1Q Ag90 Ag75 59.75(2) 2_665 2_665 ?
Ag12 Ag90 Ag75 59.618(19) 2_665 2_665 ?
Ag17 Ag90 Ag75 58.569(18) 2_665 2_665 ?
Ag65 Ag90 Ag75 88.41(2) . 2_665 ?
Ag10 Ag90 Ag75 107.13(2) 2_665 2_665 ?
Ag55 Ag90 Ag94 92.41(2) 2_665 2_665 ?
Ag97 Ag90 Ag94 60.354(19) 2_665 2_665 ?
Ag54 Ag90 Ag94 111.47(3) . 2_665 ?
Ag1T Ag90 Ag94 121.64(3) 2_665 2_665 ?
Ag1Q Ag90 Ag94 60.19(2) 2_665 2_665 ?
Ag12 Ag90 Ag94 118.98(3) 2_665 2_665 ?
Ag17 Ag90 Ag94 88.38(2) 2_665 2_665 ?
Ag65 Ag90 Ag94 59.116(19) . 2_665 ?
Ag10 Ag90 Ag94 145.17(3) 2_665 2_665 ?
Ag75 Ag90 Ag94 59.36(2) 2_665 2_665 ?
Ag55 Ag90 Ag87 60.62(2) 2_665 2_665 ?
Ag97 Ag90 Ag87 93.02(2) 2_665 2_665 ?
Ag54 Ag90 Ag87 59.76(2) . 2_665 ?
Ag1T Ag90 Ag87 58.963(19) 2_665 2_665 ?
Ag1Q Ag90 Ag87 110.80(2) 2_665 2_665 ?
Ag12 Ag90 Ag87 88.45(2) 2_665 2_665 ?
Ag17 Ag90 Ag87 119.15(2) 2_665 2_665 ?
Ag65 Ag90 Ag87 121.44(3) . 2_665 ?
Ag10 Ag90 Ag87 59.669(19) 2_665 2_665 ?
Ag75 Ag90 Ag87 145.31(3) 2_665 2_665 ?
Ag94 Ag90 Ag87 149.32(2) 2_665 2_665 ?
S8 Ag91 Ag64 51.43(4) . . ?
S8 Ag91 Ag66 167.77(4) . . ?
Ag64 Ag91 Ag66 129.77(3) . . ?
S8 Ag91 Ag67 57.89(4) . . ?
Ag64 Ag91 Ag67 106.21(3) . . ?
Ag66 Ag91 Ag67 123.87(2) . . ?
S8 Ag91 Ag1N 124.68(4) . . ?
Ag64 Ag91 Ag1N 75.31(2) . . ?
Ag66 Ag91 Ag1N 61.93(2) . . ?
Ag67 Ag91 Ag1N 145.40(3) . . ?
S8 Ag91 Ag7 120.28(4) . . ?
Ag64 Ag91 Ag7 168.02(3) . . ?
Ag66 Ag91 Ag7 60.455(19) . . ?
Ag67 Ag91 Ag7 63.47(2) . . ?
Ag1N Ag91 Ag7 109.38(3) . . ?
S8 Ag91 Ag81 109.95(4) . . ?
Ag64 Ag91 Ag81 74.03(2) . . ?
Ag66 Ag91 Ag81 62.91(2) . . ?
Ag67 Ag91 Ag81 154.04(3) . . ?
Ag1N Ag91 Ag81 60.48(2) . . ?
Ag7 Ag91 Ag81 117.94(3) . . ?
S8 Ag91 Ag46 129.12(4) . . ?
Ag64 Ag91 Ag46 116.96(2) . . ?
Ag66 Ag91 Ag46 62.68(2) . . ?
Ag67 Ag91 Ag46 91.28(2) . . ?
Ag1N Ag91 Ag46 59.704(19) . . ?
Ag7 Ag91 Ag46 59.662(19) . . ?
Ag81 Ag91 Ag46 112.05(2) . . ?
S8 Ag91 Ag1W 71.82(4) . . ?
Ag64 Ag91 Ag1W 77.26(2) . . ?
Ag66 Ag91 Ag1W 120.26(3) . . ?
Ag67 Ag91 Ag1W 63.179(19) . . ?
Ag1N Ag91 Ag1W 84.23(2) . . ?
Ag7 Ag91 Ag1W 92.05(2) . . ?
Ag81 Ag91 Ag1W 138.88(3) . . ?
Ag46 Ag91 Ag1W 57.751(19) . . ?
S8 Ag91 Ag13 99.95(4) . . ?
Ag64 Ag91 Ag13 125.96(3) . . ?
Ag66 Ag91 Ag13 69.32(2) . . ?
Ag67 Ag91 Ag13 82.27(2) . . ?
Ag1N Ag91 Ag13 125.72(2) . . ?
Ag7 Ag91 Ag13 60.903(19) . . ?
Ag81 Ag91 Ag13 77.40(2) . . ?
Ag46 Ag91 Ag13 116.04(2) . . ?
Ag1W Ag91 Ag13 143.71(2) . . ?
Ag70 Ag92 Ag1O 88.72(2) . . ?
Ag70 Ag92 Ag1Z 120.47(2) . 2_665 ?
Ag1O Ag92 Ag1Z 119.29(3) . 2_665 ?
Ag70 Ag92 Ag1H 62.19(2) . . ?
Ag1O Ag92 Ag1H 146.89(3) . . ?
Ag1Z Ag92 Ag1H 90.61(2) 2_665 . ?
Ag70 Ag92 Ag85 61.82(2) . . ?
Ag1O Ag92 Ag85 61.01(2) . . ?
Ag1Z Ag92 Ag85 177.50(3) 2_665 . ?
Ag1H Ag92 Ag85 89.77(2) . . ?
Ag70 Ag92 Ag47 176.97(3) . . ?
Ag1O Ag92 Ag47 88.32(2) . . ?
Ag1Z Ag92 Ag47 61.710(19) 2_665 . ?
Ag1H Ag92 Ag47 120.47(2) . . ?
Ag85 Ag92 Ag47 116.04(2) . . ?
Ag70 Ag92 Ag25 60.208(19) . . ?
Ag1O Ag92 Ag25 119.19(2) . . ?
Ag1Z Ag92 Ag25 60.279(19) 2_665 . ?
Ag1H Ag92 Ag25 61.49(2) . . ?
Ag85 Ag92 Ag25 121.98(3) . . ?
Ag47 Ag92 Ag25 121.98(2) . . ?
Ag70 Ag92 Ag59 94.49(2) . . ?
Ag1O Ag92 Ag59 109.57(2) . . ?
Ag1Z Ag92 Ag59 118.34(2) 2_665 . ?
Ag1H Ag92 Ag59 61.22(2) . . ?
Ag85 Ag92 Ag59 59.799(19) . . ?
Ag47 Ag92 Ag59 85.92(2) . . ?
Ag25 Ag92 Ag59 122.67(3) . . ?
Ag70 Ag92 Ag1D 123.65(2) . . ?
Ag1O Ag92 Ag1D 144.16(3) . . ?
Ag1Z Ag92 Ag1D 60.391(18) 2_665 . ?
Ag1H Ag92 Ag1D 61.463(18) . . ?
Ag85 Ag92 Ag1D 117.75(2) . . ?
Ag47 Ag92 Ag1D 59.027(18) . . ?
Ag25 Ag92 Ag1D 92.52(2) . . ?
Ag59 Ag92 Ag1D 57.958(18) . . ?
Ag70 Ag92 Ag22 118.83(2) . . ?
Ag1O Ag92 Ag22 59.448(19) . . ?
Ag1Z Ag92 Ag22 59.85(2) 2_665 . ?
Ag1H Ag92 Ag22 147.36(3) . . ?
Ag85 Ag92 Ag22 120.38(3) . . ?
Ag47 Ag92 Ag22 59.95(2) . . ?
Ag25 Ag92 Ag22 89.87(2) . . ?
Ag59 Ag92 Ag22 142.96(3) . . ?
Ag1D Ag92 Ag22 108.26(2) . . ?
Ag70 Ag92 Ag32 119.36(2) . . ?
Ag1O Ag92 Ag32 59.595(19) . . ?
Ag1Z Ag92 Ag32 120.11(2) 2_665 . ?
Ag1H Ag92 Ag32 119.46(2) . . ?
Ag85 Ag92 Ag32 57.659(19) . . ?
Ag47 Ag92 Ag32 58.403(18) . . ?
Ag25 Ag92 Ag32 178.79(3) . . ?
Ag59 Ag92 Ag32 58.322(19) . . ?
Ag1D Ag92 Ag32 88.64(2) . . ?
Ag22 Ag92 Ag32 89.43(2) . . ?
Ag70 Ag92 Ag98 60.71(2) . . ?
Ag1O Ag92 Ag98 60.310(18) . . ?
Ag1Z Ag92 Ag98 87.69(2) 2_665 . ?
Ag1H Ag92 Ag98 111.36(2) . . ?
Ag85 Ag92 Ag98 94.48(2) . . ?
Ag47 Ag92 Ag98 118.12(2) . . ?
Ag25 Ag92 Ag98 58.919(18) . . ?
Ag59 Ag92 Ag98 151.79(3) . . ?
Ag1D Ag92 Ag98 145.95(2) . . ?
Ag22 Ag92 Ag98 58.173(18) . . ?
Ag32 Ag92 Ag98 119.87(2) . . ?
S19 Ag93 S11 111.39(6) . . ?
S19 Ag93 Ag66 128.05(4) . . ?
S11 Ag93 Ag66 74.73(4) . . ?
S19 Ag93 Ag73 82.06(4) . . ?
S11 Ag93 Ag73 130.85(4) . . ?
Ag66 Ag93 Ag73 61.53(2) . . ?
S19 Ag93 Ag27 130.42(4) . . ?
S11 Ag93 Ag27 117.02(4) . . ?
Ag66 Ag93 Ag27 59.79(2) . . ?
Ag73 Ag93 Ag27 58.72(2) . . ?
S19 Ag93 S27 120.53(5) . . ?
S11 Ag93 S27 88.60(5) . . ?
Ag66 Ag93 S27 110.95(4) . . ?
Ag73 Ag93 S27 126.15(4) . . ?
Ag27 Ag93 S27 71.73(4) . . ?
S19 Ag93 Ag49 169.91(4) . . ?
S11 Ag93 Ag49 61.50(4) . . ?
Ag66 Ag93 Ag49 58.864(18) . . ?
Ag73 Ag93 Ag49 107.99(3) . . ?
Ag27 Ag93 Ag49 58.428(19) . . ?
S27 Ag93 Ag49 54.54(3) . . ?
S19 Ag93 Ag51 92.98(5) . . ?
S11 Ag93 Ag51 136.01(4) . . ?
Ag66 Ag93 Ag51 118.56(3) . . ?
Ag73 Ag93 Ag51 86.98(2) . . ?
Ag27 Ag93 Ag51 58.77(2) . . ?
S27 Ag93 Ag51 47.50(3) . . ?
Ag49 Ag93 Ag51 88.63(2) . . ?
S19 Ag93 Ag13 79.87(5) . . ?
S11 Ag93 Ag13 49.13(4) . . ?
Ag66 Ag93 Ag13 66.16(2) . . ?
Ag73 Ag93 Ag13 91.06(2) . . ?
Ag27 Ag93 Ag13 125.61(3) . . ?
S27 Ag93 Ag13 137.60(4) . . ?
Ag49 Ag93 Ag13 98.58(2) . . ?
Ag51 Ag93 Ag13 172.79(2) . . ?
S19 Ag93 Ag1E 45.78(4) . . ?
S11 Ag93 Ag1E 157.04(4) . . ?
Ag66 Ag93 Ag1E 119.21(2) . . ?
Ag73 Ag93 Ag1E 57.768(18) . . ?
Ag27 Ag93 Ag1E 85.83(2) . . ?
S27 Ag93 Ag1E 101.54(3) . . ?
Ag49 Ag93 Ag1E 140.63(3) . . ?
Ag51 Ag93 Ag1E 56.405(18) . . ?
Ag13 Ag93 Ag1E 116.86(2) . . ?
Ag98 Ag94 Ag65 119.38(3) 2_665 2_665 ?
Ag98 Ag94 Ag75 59.511(18) 2_665 . ?
Ag65 Ag94 Ag75 89.37(2) 2_665 . ?
Ag98 Ag94 Ag97 176.53(2) 2_665 . ?
Ag65 Ag94 Ag97 57.218(19) 2_665 . ?
Ag75 Ag94 Ag97 118.63(3) . . ?
Ag98 Ag94 Ag1F 61.18(2) 2_665 . ?
Ag65 Ag94 Ag1F 179.19(3) 2_665 . ?
Ag75 Ag94 Ag1F 90.48(2) . . ?
Ag97 Ag94 Ag1F 122.22(2) . . ?
Ag98 Ag94 Ag1Q 90.03(2) 2_665 . ?
Ag65 Ag94 Ag1Q 119.06(3) 2_665 . ?
Ag75 Ag94 Ag1Q 59.704(19) . . ?
Ag97 Ag94 Ag1Q 91.31(2) . . ?
Ag1F Ag94 Ag1Q 60.207(19) . . ?
Ag98 Ag94 Ag24 88.44(2) 2_665 2_665 ?
Ag65 Ag94 Ag24 59.454(19) 2_665 2_665 ?
Ag75 Ag94 Ag24 117.06(2) . 2_665 ?
Ag97 Ag94 Ag24 90.06(2) . 2_665 ?
Ag1F Ag94 Ag24 121.30(3) . 2_665 ?
Ag1Q Ag94 Ag24 176.74(2) . 2_665 ?
Ag98 Ag94 Ag1A 121.74(3) 2_665 2_665 ?
Ag65 Ag94 Ag1A 88.17(2) 2_665 2_665 ?
Ag75 Ag94 Ag1A 177.53(3) . 2_665 ?
Ag97 Ag94 Ag1A 59.994(18) . 2_665 ?
Ag1F Ag94 Ag1A 91.99(2) . 2_665 ?
Ag1Q Ag94 Ag1A 121.82(3) . 2_665 ?
Ag24 Ag94 Ag1A 61.39(2) 2_665 2_665 ?
Ag98 Ag94 Ag90 119.75(2) 2_665 2_665 ?
Ag65 Ag94 Ag90 59.91(2) 2_665 2_665 ?
Ag75 Ag94 Ag90 60.24(2) . 2_665 ?
Ag97 Ag94 Ag90 58.50(2) . 2_665 ?
Ag1F Ag94 Ag90 119.35(3) . 2_665 ?
Ag1Q Ag94 Ag90 59.16(2) . 2_665 ?
Ag24 Ag94 Ag90 119.32(3) 2_665 2_665 ?
Ag1A Ag94 Ag90 118.48(3) 2_665 2_665 ?
Ag98 Ag94 Ag22 59.316(19) 2_665 2_665 ?
Ag65 Ag94 Ag22 60.07(2) 2_665 2_665 ?
Ag75 Ag94 Ag22 59.908(19) . 2_665 ?
Ag97 Ag94 Ag22 117.29(2) . 2_665 ?
Ag1F Ag94 Ag22 120.50(3) . 2_665 ?
Ag1Q Ag94 Ag22 119.61(2) . 2_665 ?
Ag24 Ag94 Ag22 57.158(19) 2_665 2_665 ?
Ag1A Ag94 Ag22 118.52(3) 2_665 2_665 ?
Ag90 Ag94 Ag22 90.73(2) 2_665 2_665 ?
Ag98 Ag94 Ag34 121.10(2) 2_665 . ?
Ag65 Ag94 Ag34 119.43(3) 2_665 . ?
Ag75 Ag94 Ag34 118.32(3) . . ?
Ag97 Ag94 Ag34 62.262(19) . . ?
Ag1F Ag94 Ag34 59.98(2) . . ?
Ag1Q Ag94 Ag34 58.626(19) . . ?
Ag24 Ag94 Ag34 124.59(2) 2_665 . ?
Ag1A Ag94 Ag34 63.206(19) 2_665 . ?
Ag90 Ag94 Ag34 87.35(2) 2_665 . ?
Ag22 Ag94 Ag34 177.92(3) 2_665 . ?
Ag98 Ag94 Ag1U 60.64(2) 2_665 2_665 ?
Ag65 Ag94 Ag1U 116.11(3) 2_665 2_665 ?
Ag75 Ag94 Ag1U 119.97(3) . 2_665 ?
Ag97 Ag94 Ag1U 120.85(2) . 2_665 ?
Ag1F Ag94 Ag1U 64.635(19) . 2_665 ?
Ag1Q Ag94 Ag1U 124.79(2) . 2_665 ?
Ag24 Ag94 Ag1U 56.67(2) 2_665 2_665 ?
Ag1A Ag94 Ag1U 61.14(2) 2_665 2_665 ?
Ag90 Ag94 Ag1U 175.89(3) 2_665 2_665 ?
Ag22 Ag94 Ag1U 86.12(2) 2_665 2_665 ?
Ag34 Ag94 Ag1U 95.84(2) . 2_665 ?
Ag76 Ag95 Ag1Y 61.91(2) . . ?
Ag76 Ag95 Ag1R 61.18(2) . . ?
Ag1Y Ag95 Ag1R 60.328(19) . . ?
Ag76 Ag95 Ag27 61.79(2) . . ?
Ag1Y Ag95 Ag27 95.35(2) . . ?
Ag1R Ag95 Ag27 122.86(3) . . ?
Ag76 Ag95 Ag77 121.06(3) . . ?
Ag1Y Ag95 Ag77 122.55(3) . . ?
Ag1R Ag95 Ag77 176.77(3) . . ?
Ag27 Ag95 Ag77 59.28(2) . . ?
Ag76 Ag95 Ag38 111.18(2) . . ?
Ag1Y Ag95 Ag38 60.25(2) . . ?
Ag1R Ag95 Ag38 59.682(18) . . ?
Ag27 Ag95 Ag38 151.82(3) . . ?
Ag77 Ag95 Ag38 119.84(3) . . ?
Ag76 Ag95 Ag20 90.72(2) . . ?
Ag1Y Ag95 Ag20 150.57(3) . . ?
Ag1R Ag95 Ag20 117.71(2) . . ?
Ag27 Ag95 Ag20 59.817(19) . . ?
Ag77 Ag95 Ag20 60.727(19) . . ?
Ag38 Ag95 Ag20 147.47(3) . . ?
Ag76 Ag95 Ag53 92.53(2) . . ?
Ag1Y Ag95 Ag53 63.311(19) . . ?
Ag1R Ag95 Ag53 123.64(3) . . ?
Ag27 Ag95 Ag53 62.029(19) . . ?
Ag77 Ag95 Ag53 59.26(2) . . ?
Ag38 Ag95 Ag53 92.52(2) . . ?
Ag20 Ag95 Ag53 110.86(2) . . ?
Ag76 Ag95 Ag1L 111.89(3) . . ?
Ag1Y Ag95 Ag1L 110.34(2) . . ?
Ag1R Ag95 Ag1L 59.568(19) . . ?
Ag27 Ag95 Ag1L 146.81(3) . . ?
Ag77 Ag95 Ag1L 117.25(3) . . ?
Ag38 Ag95 Ag1L 61.085(18) . . ?
Ag20 Ag95 Ag1L 88.96(2) . . ?
Ag53 Ag95 Ag1L 148.67(3) . . ?
Ag76 Ag95 Ag1K 61.68(2) . . ?
Ag1Y Ag95 Ag1K 110.79(2) . . ?
Ag1R Ag95 Ag1K 59.175(19) . . ?
Ag27 Ag95 Ag1K 90.82(2) . . ?
Ag77 Ag95 Ag1K 119.27(2) . . ?
Ag38 Ag95 Ag1K 110.18(2) . . ?
Ag20 Ag95 Ag1K 58.563(18) . . ?
Ag53 Ag95 Ag1K 150.09(3) . . ?
Ag1L Ag95 Ag1K 61.04(2) . . ?
Ag76 Ag95 Ag48 147.07(3) . . ?
Ag1Y Ag95 Ag48 149.57(3) . . ?
Ag1R Ag95 Ag48 117.64(2) . . ?
Ag27 Ag95 Ag48 107.87(2) . . ?
Ag77 Ag95 Ag48 59.157(19) . . ?
Ag38 Ag95 Ag48 91.66(2) . . ?
Ag20 Ag95 Ag48 59.637(19) . . ?
Ag53 Ag95 Ag48 110.45(2) . . ?
Ag1L Ag95 Ag48 58.114(18) . . ?
Ag1K Ag95 Ag48 88.77(2) . . ?
Ag76 Ag95 Ag52 152.43(3) . . ?
Ag1Y Ag95 Ag52 94.18(2) . . ?
Ag1R Ag95 Ag52 120.86(2) . . ?
Ag27 Ag95 Ag52 111.02(2) . . ?
Ag77 Ag95 Ag52 58.48(2) . . ?
Ag38 Ag95 Ag52 61.371(18) . . ?
Ag20 Ag95 Ag52 108.84(2) . . ?
Ag53 Ag95 Ag52 62.79(2) . . ?
Ag1L Ag95 Ag52 88.35(2) . . ?
Ag1K Ag95 Ag52 145.33(3) . . ?
Ag48 Ag95 Ag52 59.560(19) . . ?
S3 Ag96 S20 138.93(6) . . ?
S3 Ag96 Ag1O 129.60(5) . . ?
S20 Ag96 Ag1O 91.09(4) . . ?
S3 Ag96 Ag85 91.21(5) . . ?
S20 Ag96 Ag85 106.48(4) . . ?
Ag1O Ag96 Ag85 61.90(2) . . ?
S3 Ag96 Ag43 138.31(5) . . ?
S20 Ag96 Ag43 61.76(4) . . ?
Ag1O Ag96 Ag43 60.09(2) . . ?
Ag85 Ag96 Ag43 120.07(3) . . ?
S3 Ag96 Ag39 58.71(5) . . ?
S20 Ag96 Ag39 134.35(4) . . ?
Ag1O Ag96 Ag39 93.69(2) . . ?
Ag85 Ag96 Ag39 115.70(2) . . ?
Ag43 Ag96 Ag39 81.86(2) . . ?
S3 Ag96 Ag32 69.70(5) . . ?
S20 Ag96 Ag32 150.76(4) . . ?
Ag1O Ag96 Ag32 59.927(19) . . ?
Ag85 Ag96 Ag32 58.347(19) . . ?
Ag43 Ag96 Ag32 102.19(2) . . ?
Ag39 Ag96 Ag32 58.085(18) . . ?
S3 Ag96 Ag42 127.94(5) . . ?
S20 Ag96 Ag42 50.66(4) . . ?
Ag1O Ag96 Ag42 73.29(2) . . ?
Ag85 Ag96 Ag42 56.13(2) . . ?
Ag43 Ag96 Ag42 93.50(2) . . ?
Ag39 Ag96 Ag42 166.71(3) . . ?
Ag32 Ag96 Ag42 111.35(2) . . ?
S26 Ag97 Ag65 174.20(4) . 2_665 ?
S26 Ag97 Ag90 112.49(4) . 2_665 ?
Ag65 Ag97 Ag90 62.07(2) 2_665 2_665 ?
S26 Ag97 Ag21 124.02(4) . 2_665 ?
Ag65 Ag97 Ag21 61.453(18) 2_665 2_665 ?
Ag90 Ag97 Ag21 123.49(2) 2_665 2_665 ?
S26 Ag97 Ag54 113.02(4) . 2_665 ?
Ag65 Ag97 Ag54 63.00(2) 2_665 2_665 ?
Ag90 Ag97 Ag54 59.97(2) 2_665 2_665 ?
Ag21 Ag97 Ag54 95.39(2) 2_665 2_665 ?
S26 Ag97 Ag94 119.18(4) . . ?
Ag65 Ag97 Ag94 60.813(19) 2_665 . ?
Ag90 Ag97 Ag94 61.149(19) 2_665 . ?
Ag21 Ag97 Ag94 89.70(2) 2_665 . ?
Ag54 Ag97 Ag94 111.63(2) 2_665 . ?
S26 Ag97 Ag1A 94.45(4) . 2_665 ?
Ag65 Ag97 Ag1A 90.39(2) 2_665 2_665 ?
Ag90 Ag97 Ag1A 121.41(2) 2_665 2_665 ?
Ag21 Ag97 Ag1A 57.618(18) 2_665 2_665 ?
Ag54 Ag97 Ag1A 150.00(2) 2_665 2_665 ?
Ag94 Ag97 Ag1A 60.275(19) . 2_665 ?
S26 Ag97 Ag19 53.14(4) . . ?
Ag65 Ag97 Ag19 123.13(2) 2_665 . ?
Ag90 Ag97 Ag19 89.67(2) 2_665 . ?
Ag21 Ag97 Ag19 123.01(2) 2_665 . ?
Ag54 Ag97 Ag19 60.127(19) 2_665 . ?
Ag94 Ag97 Ag19 145.78(2) . . ?
Ag1A Ag97 Ag19 143.56(2) 2_665 . ?
S26 Ag97 Ag34 58.91(4) . . ?
Ag65 Ag97 Ag34 121.16(2) 2_665 . ?
Ag90 Ag97 Ag34 87.73(2) 2_665 . ?
Ag21 Ag97 Ag34 120.25(2) 2_665 . ?
Ag54 Ag97 Ag34 142.13(2) 2_665 . ?
Ag94 Ag97 Ag34 60.397(18) . . ?
Ag1A Ag97 Ag34 62.631(19) 2_665 . ?
Ag19 Ag97 Ag34 104.16(2) . . ?
S26 Ag97 Ag55 55.55(4) . . ?
Ag65 Ag97 Ag55 119.10(2) 2_665 . ?
Ag90 Ag97 Ag55 57.052(19) 2_665 . ?
Ag21 Ag97 Ag55 177.01(3) 2_665 . ?
Ag54 Ag97 Ag55 87.36(2) 2_665 . ?
Ag94 Ag97 Ag55 88.18(2) . . ?
Ag1A Ag97 Ag55 119.43(2) 2_665 . ?
Ag19 Ag97 Ag55 59.476(17) . . ?
Ag34 Ag97 Ag55 56.808(17) . . ?
Ag94 Ag98 Ag75 61.15(2) 2_665 2_665 ?
Ag94 Ag98 Ag22 61.98(2) 2_665 . ?
Ag75 Ag98 Ag22 61.338(19) 2_665 . ?
Ag94 Ag98 Ag25 122.61(2) 2_665 . ?
Ag75 Ag98 Ag25 61.46(2) 2_665 . ?
Ag22 Ag98 Ag25 90.64(2) . . ?
Ag94 Ag98 Ag23 90.24(2) 2_665 2_665 ?
Ag75 Ag98 Ag23 60.484(19) 2_665 2_665 ?
Ag22 Ag98 Ag23 121.82(2) . 2_665 ?
Ag25 Ag98 Ag23 61.37(2) . 2_665 ?
Ag94 Ag98 Ag1S 120.97(2) 2_665 2_665 ?
Ag75 Ag98 Ag1S 122.06(2) 2_665 2_665 ?
Ag22 Ag98 Ag1S 176.06(3) . 2_665 ?
Ag25 Ag98 Ag1S 89.61(2) . 2_665 ?
Ag23 Ag98 Ag1S 61.603(19) 2_665 2_665 ?
Ag94 Ag98 Ag1O 92.53(2) 2_665 . ?
Ag75 Ag98 Ag1O 120.09(2) 2_665 . ?
Ag22 Ag98 Ag1O 58.823(19) . . ?
Ag25 Ag98 Ag1O 116.06(2) . . ?
Ag23 Ag98 Ag1O 177.02(3) 2_665 . ?
Ag1S Ag98 Ag1O 117.65(2) 2_665 . ?
Ag94 Ag98 Ag70 176.96(3) 2_665 . ?
Ag75 Ag98 Ag70 120.11(2) 2_665 . ?
Ag22 Ag98 Ag70 115.82(3) . . ?
Ag25 Ag98 Ag70 58.732(18) . . ?
Ag23 Ag98 Ag70 92.77(2) 2_665 . ?
Ag1S Ag98 Ag70 61.121(19) 2_665 . ?
Ag1O Ag98 Ag70 84.46(2) . . ?
Ag94 Ag98 Ag1F 60.465(18) 2_665 2_665 ?
Ag75 Ag98 Ag1F 91.00(2) 2_665 2_665 ?
Ag22 Ag98 Ag1F 122.44(3) . 2_665 ?
Ag25 Ag98 Ag1F 120.66(2) . 2_665 ?
Ag23 Ag98 Ag1F 59.344(17) 2_665 2_665 ?
Ag1S Ag98 Ag1F 60.549(19) 2_665 2_665 ?
Ag1O Ag98 Ag1F 123.14(2) . 2_665 ?
Ag70 Ag98 Ag1F 121.67(2) . 2_665 ?
Ag94 Ag98 Ag1U 62.389(19) 2_665 . ?
Ag75 Ag98 Ag1U 123.33(3) 2_665 . ?
Ag22 Ag98 Ag1U 88.43(2) . . ?
Ag25 Ag98 Ag1U 173.44(3) . . ?
Ag23 Ag98 Ag1U 124.35(2) 2_665 . ?
Ag1S Ag98 Ag1U 90.87(2) 2_665 . ?
Ag1O Ag98 Ag1U 58.124(19) . . ?
Ag70 Ag98 Ag1U 116.05(2) . . ?
Ag1F Ag98 Ag1U 65.020(19) 2_665 . ?
Ag94 Ag98 Ag92 121.44(2) 2_665 . ?
Ag75 Ag98 Ag92 90.33(2) 2_665 . ?
Ag22 Ag98 Ag92 59.46(2) . . ?
Ag25 Ag98 Ag92 58.904(19) . . ?
Ag23 Ag98 Ag92 120.27(2) 2_665 . ?
Ag1S Ag98 Ag92 117.53(2) 2_665 . ?
Ag1O Ag98 Ag92 57.186(18) . . ?
Ag70 Ag98 Ag92 56.411(18) . . ?
Ag1F Ag98 Ag92 178.07(3) 2_665 . ?
Ag1U Ag98 Ag92 115.30(2) . . ?
S6 Ag99 S31 92.14(6) . . ?
S6 Ag99 Ag35 151.58(4) . . ?
S31 Ag99 Ag35 115.79(4) . . ?
S6 Ag99 Ag62 90.84(4) . . ?
S31 Ag99 Ag62 169.18(4) . . ?
Ag35 Ag99 Ag62 60.75(2) . . ?
S6 Ag99 Ag1Q 76.91(4) . . ?
S31 Ag99 Ag1Q 111.45(4) . . ?
Ag35 Ag99 Ag1Q 87.43(2) . . ?
Ag62 Ag99 Ag1Q 59.206(19) . . ?
S6 Ag99 Ag1M 146.23(4) . . ?
S31 Ag99 Ag1M 54.26(4) . . ?
Ag35 Ag99 Ag1M 62.132(19) . . ?
Ag62 Ag99 Ag1M 122.80(2) . . ?
Ag1Q Ag99 Ag1M 115.72(2) . . ?
S6 Ag99 Ag23 124.98(4) . . ?
S31 Ag99 Ag23 79.97(4) . . ?
Ag35 Ag99 Ag23 59.956(19) . . ?
Ag62 Ag99 Ag23 89.80(2) . . ?
Ag1Q Ag99 Ag23 56.982(18) . . ?
Ag1M Ag99 Ag23 58.770(18) . . ?
S6 Ag99 Ag89 106.88(4) . . ?
S31 Ag99 Ag89 132.89(4) . . ?
Ag35 Ag99 Ag89 58.426(18) . . ?
Ag62 Ag99 Ag89 55.572(18) . . ?
Ag1Q Ag99 Ag89 114.66(2) . . ?
Ag1M Ag99 Ag89 96.12(2) . . ?
Ag23 Ag99 Ag89 118.12(2) . . ?
S6 Ag99 Ag1F 75.12(4) . . ?
S31 Ag99 Ag1F 54.67(4) . . ?
Ag35 Ag99 Ag1F 115.88(2) . . ?
Ag62 Ag99 Ag1F 116.35(2) . . ?
Ag1Q Ag99 Ag1F 57.142(17) . . ?
Ag1M Ag99 Ag1F 85.90(2) . . ?
Ag23 Ag99 Ag1F 55.942(16) . . ?
Ag89 Ag99 Ag1F 171.29(2) . . ?
S7 Ag1A S39 126.97(6) 2_665 . ?
S7 Ag1A Ag21 173.74(4) 2_665 . ?
S39 Ag1A Ag21 57.53(4) . . ?
S7 Ag1A S10 89.71(5) 2_665 . ?
S39 Ag1A S10 100.02(6) . . ?
Ag21 Ag1A S10 93.72(4) . . ?
S7 Ag1A Ag97 115.16(4) 2_665 2_665 ?
S39 Ag1A Ag97 76.45(4) . 2_665 ?
Ag21 Ag1A Ag97 60.313(18) . 2_665 ?
S10 Ag1A Ag97 151.66(4) . 2_665 ?
S7 Ag1A Ag94 82.85(4) 2_665 2_665 ?
S39 Ag1A Ag94 135.32(4) . 2_665 ?
Ag21 Ag1A Ag94 90.96(2) . 2_665 ?
S10 Ag1A Ag94 114.03(4) . 2_665 ?
Ag97 Ag1A Ag94 59.73(2) 2_665 2_665 ?
S7 Ag1A Ag24 116.62(4) 2_665 . ?
S39 Ag1A Ag24 115.12(4) . . ?
Ag21 Ag1A Ag24 60.323(19) . . ?
S10 Ag1A Ag24 67.03(4) . . ?
Ag97 Ag1A Ag24 88.71(2) 2_665 . ?
Ag94 Ag1A Ag24 59.287(19) 2_665 . ?
S7 Ag1A Ag1U 61.54(4) 2_665 . ?
S39 Ag1A Ag1U 158.17(4) . . ?
Ag21 Ag1A Ag1U 116.12(2) . . ?
S10 Ag1A Ag1U 58.44(4) . . ?
Ag97 Ag1A Ag1U 120.29(2) 2_665 . ?
Ag94 Ag1A Ag1U 60.84(2) 2_665 . ?
Ag24 Ag1A Ag1U 55.959(17) . . ?
S7 Ag1A Ag34 54.50(4) 2_665 2_665 ?
S39 Ag1A Ag34 107.55(4) . 2_665 ?
Ag21 Ag1A Ag34 121.22(2) . 2_665 ?
S10 Ag1A Ag34 143.42(4) . 2_665 ?
Ag97 Ag1A Ag34 60.911(19) 2_665 2_665 ?
Ag94 Ag1A Ag34 59.64(2) 2_665 2_665 ?
Ag24 Ag1A Ag34 118.92(2) . 2_665 ?
Ag1U Ag1A Ag34 93.52(2) . 2_665 ?
S37 Ag2A S3 115.93(6) . . ?
S37 Ag2A Ag32 128.08(5) . . ?
S3 Ag2A Ag32 65.80(4) . . ?
S37 Ag2A Ag2C 84.91(4) . . ?
S3 Ag2A Ag2C 122.42(4) . . ?
Ag32 Ag2A Ag2C 60.120(19) . . ?
S37 Ag2A Ag1B 134.19(4) . . ?
S3 Ag2A Ag1B 107.03(4) . . ?
Ag32 Ag2A Ag1B 57.726(18) . . ?
Ag2C Ag2A Ag1B 58.081(19) . . ?
S37 Ag2A Ag39 167.86(4) . . ?
S3 Ag2A Ag39 54.70(4) . . ?
Ag32 Ag2A Ag39 57.941(19) . . ?
Ag2C Ag2A Ag39 106.54(2) . . ?
Ag1B Ag2A Ag39 57.585(18) . . ?
S37 Ag2A Ag5 96.88(5) . . ?
S3 Ag2A Ag5 136.05(4) . . ?
Ag32 Ag2A Ag5 116.39(2) . . ?
Ag2C Ag2A Ag5 87.05(2) . . ?
Ag1B Ag2A Ag5 58.66(2) . . ?
Ag39 Ag2A Ag5 87.88(2) . . ?
S37 Ag2A Ag57 50.66(5) . . ?
S3 Ag2A Ag57 166.01(4) . . ?
Ag32 Ag2A Ag57 117.53(2) . . ?
Ag2C Ag2A Ag57 57.647(18) . . ?
Ag1B Ag2A Ag57 84.99(2) . . ?
Ag39 Ag2A Ag57 139.18(3) . . ?
Ag5 Ag2A Ag57 56.346(18) . . ?
S37 Ag2A Ag82 76.54(5) . . ?
S3 Ag2A Ag82 49.92(4) . . ?
Ag32 Ag2A Ag82 67.78(2) . . ?
Ag2C Ag2A Ag82 90.94(2) . . ?
Ag1B Ag2A Ag82 125.18(3) . . ?
Ag39 Ag2A Ag82 98.84(2) . . ?
Ag5 Ag2A Ag82 173.28(3) . . ?
Ag57 Ag2A Ag82 117.32(2) . . ?
Ag32 Ag1B Ag2C 61.76(2) . . ?
Ag32 Ag1B Ag77 177.29(3) . . ?
Ag2C Ag1B Ag77 119.90(2) . . ?
Ag32 Ag1B Ag39 60.273(19) . . ?
Ag2C Ag1B Ag39 111.99(3) . . ?
Ag77 Ag1B Ag39 119.64(3) . . ?
Ag32 Ag1B Ag69 59.98(2) . . ?
Ag2C Ag1B Ag69 112.93(2) . . ?
Ag77 Ag1B Ag69 117.43(3) . . ?
Ag39 Ag1B Ag69 61.31(2) . . ?
Ag32 Ag1B Ag8 118.51(3) . . ?
Ag2C Ag1B Ag8 146.77(3) . . ?
Ag77 Ag1B Ag8 58.86(2) . . ?
Ag39 Ag1B Ag8 92.37(2) . . ?
Ag69 Ag1B Ag8 58.613(19) . . ?
Ag32 Ag1B Ag20 117.77(3) . . ?
Ag2C Ag1B Ag20 90.01(2) . . ?
Ag77 Ag1B Ag20 60.687(19) . . ?
Ag39 Ag1B Ag20 148.22(3) . . ?
Ag69 Ag1B Ag20 89.53(2) . . ?
Ag8 Ag1B Ag20 59.508(19) . . ?
Ag32 Ag1B Ag48 121.83(3) . . ?
Ag2C Ag1B Ag48 60.153(19) . . ?
Ag77 Ag1B Ag48 59.75(2) . . ?
Ag39 Ag1B Ag48 150.95(3) . . ?
Ag69 Ag1B Ag48 147.38(3) . . ?
Ag8 Ag1B Ag48 108.01(2) . . ?
Ag20 Ag1B Ag48 59.971(18) . . ?
Ag32 Ag1B Ag47 59.432(19) . . ?
Ag2C Ag1B Ag47 61.601(19) . . ?
Ag77 Ag1B Ag47 119.04(3) . . ?
Ag39 Ag1B Ag47 111.25(2) . . ?
Ag69 Ag1B Ag47 62.017(19) . . ?
Ag8 Ag1B Ag47 89.17(2) . . ?
Ag20 Ag1B Ag47 58.363(19) . . ?
Ag48 Ag1B Ag47 90.05(2) . . ?
Ag32 Ag1B Ag5 122.70(3) . . ?
Ag2C Ag1B Ag5 90.46(2) . . ?
Ag77 Ag1B Ag5 59.87(2) . . ?
Ag39 Ag1B Ag5 92.60(2) . . ?
Ag69 Ag1B Ag5 149.54(3) . . ?
Ag8 Ag1B Ag5 111.43(2) . . ?
Ag20 Ag1B Ag5 110.55(2) . . ?
Ag48 Ag1B Ag5 61.080(19) . . ?
Ag47 Ag1B Ag5 148.11(2) . . ?
Ag32 Ag1B Ag2A 60.22(2) . . ?
Ag2C Ag1B Ag2A 60.24(2) . . ?
Ag77 Ag1B Ag2A 122.34(3) . . ?
Ag39 Ag1B Ag2A 61.977(19) . . ?
Ag69 Ag1B Ag2A 111.43(2) . . ?
Ag8 Ag1B Ag2A 152.04(3) . . ?
Ag20 Ag1B Ag2A 148.15(2) . . ?
Ag48 Ag1B Ag2A 92.93(2) . . ?
Ag47 Ag1B Ag2A 109.64(2) . . ?
Ag5 Ag1B Ag2A 62.48(2) . . ?
Ag32 Ag1B Ag50 120.94(2) . . ?
Ag2C Ag1B Ag50 152.50(3) . . ?
Ag77 Ag1B Ag50 58.774(19) . . ?
Ag39 Ag1B Ag50 60.911(19) . . ?
Ag69 Ag1B Ag50 87.68(2) . . ?
Ag8 Ag1B Ag50 59.378(18) . . ?
Ag20 Ag1B Ag50 108.92(2) . . ?
Ag48 Ag1B Ag50 111.78(2) . . ?
Ag47 Ag1B Ag50 145.49(3) . . ?
Ag5 Ag1B Ag50 64.62(2) . . ?
Ag2A Ag1B Ag50 96.08(2) . . ?
S22 Ag2B S9 112.00(6) 2_665 . ?
S22 Ag2B Ag87 169.36(4) 2_665 . ?
S9 Ag2B Ag87 78.64(4) . . ?
S22 Ag2B Ag79 80.16(4) 2_665 2_665 ?
S9 Ag2B Ag79 166.82(4) . 2_665 ?
Ag87 Ag2B Ag79 89.22(2) . 2_665 ?
S22 Ag2B Ag72 114.57(4) 2_665 . ?
S9 Ag2B Ag72 116.11(4) . . ?
Ag87 Ag2B Ag72 58.478(19) . . ?
Ag79 Ag2B Ag72 59.958(19) 2_665 . ?
S22 Ag2B Ag54 114.40(4) 2_665 2_665 ?
S9 Ag2B Ag54 109.88(4) . 2_665 ?
Ag87 Ag2B Ag54 59.378(19) . 2_665 ?
Ag79 Ag2B Ag54 58.647(19) 2_665 2_665 ?
Ag72 Ag2B Ag54 87.72(2) . 2_665 ?
S22 Ag2B Ag26 55.19(4) 2_665 . ?
S9 Ag2B Ag26 129.00(4) . . ?
Ag87 Ag2B Ag26 118.88(2) . . ?
Ag79 Ag2B Ag26 61.68(2) 2_665 . ?
Ag72 Ag2B Ag26 60.437(19) . . ?
Ag54 Ag2B Ag26 120.29(2) 2_665 . ?
S22 Ag2B Ag19 124.75(4) 2_665 . ?
S9 Ag2B Ag19 51.42(4) . . ?
Ag87 Ag2B Ag19 61.103(19) . . ?
Ag79 Ag2B Ag19 117.91(3) 2_665 . ?
Ag72 Ag2B Ag19 119.53(2) . . ?
Ag54 Ag2B Ag19 59.310(18) 2_665 . ?
Ag26 Ag2B Ag19 179.58(3) . . ?
S22 Ag2B Ag1X 125.15(4) 2_665 . ?
S9 Ag2B Ag1X 59.09(4) . . ?
Ag87 Ag2B Ag1X 59.906(18) . . ?
Ag79 Ag2B Ag1X 118.84(2) 2_665 . ?
Ag72 Ag2B Ag1X 58.892(19) . . ?
Ag54 Ag2B Ag1X 119.25(2) 2_665 . ?
Ag26 Ag2B Ag1X 87.45(2) . . ?
Ag19 Ag2B Ag1X 92.88(2) . . ?
S22 Ag2B Ag28 57.52(4) 2_665 2_665 ?
S9 Ag2B Ag28 121.61(4) . 2_665 ?
Ag87 Ag2B Ag28 117.27(2) . 2_665 ?
Ag79 Ag2B Ag28 59.752(19) 2_665 2_665 ?
Ag72 Ag2B Ag28 119.59(2) . 2_665 ?
Ag54 Ag2B Ag28 57.917(18) 2_665 2_665 ?
Ag26 Ag2B Ag28 93.78(2) . 2_665 ?
Ag19 Ag2B Ag28 85.88(2) . 2_665 ?
Ag1X Ag2B Ag28 177.13(3) . 2_665 ?
S15 Ag1C S40 102.04(6) . . ?
S15 Ag1C S29 132.07(6) . . ?
S40 Ag1C S29 76.98(5) . . ?
S15 Ag1C Ag44 82.86(5) . . ?
S40 Ag1C Ag44 166.12(4) . . ?
S29 Ag1C Ag44 109.54(4) . . ?
S15 Ag1C Ag59 142.92(5) . . ?
S40 Ag1C Ag59 112.15(4) . . ?
S29 Ag1C Ag59 71.73(4) . . ?
Ag44 Ag1C Ag59 60.61(2) . . ?
S15 Ag1C Ag33 66.51(4) . 2_665 ?
S40 Ag1C Ag33 110.27(4) . 2_665 ?
S29 Ag1C Ag33 159.54(4) . 2_665 ?
Ag44 Ag1C Ag33 59.478(19) . 2_665 ?
Ag59 Ag1C Ag33 87.90(2) . 2_665 ?
S15 Ag1C Ag1H 118.15(4) . . ?
S40 Ag1C Ag1H 76.48(4) . . ?
S29 Ag1C Ag1H 108.28(4) . . ?
Ag44 Ag1C Ag1H 89.74(2) . . ?
Ag59 Ag1C Ag1H 59.80(2) . . ?
Ag33 Ag1C Ag1H 57.442(18) 2_665 . ?
S15 Ag1C Ag60 107.42(4) . . ?
S40 Ag1C Ag60 131.70(4) . . ?
S29 Ag1C Ag60 54.83(4) . . ?
Ag44 Ag1C Ag60 56.876(18) . . ?
Ag59 Ag1C Ag60 59.168(19) . . ?
Ag33 Ag1C Ag60 116.29(2) 2_665 . ?
Ag1H Ag1C Ag60 118.82(2) . . ?
S15 Ag1C Ag1P 153.23(4) . . ?
S40 Ag1C Ag1P 51.40(4) . . ?
S29 Ag1C Ag1P 53.20(4) . . ?
Ag44 Ag1C Ag1P 122.11(3) . . ?
Ag59 Ag1C Ag1P 61.60(2) . . ?
Ag33 Ag1C Ag1P 115.52(2) 2_665 . ?
Ag1H Ag1C Ag1P 58.107(18) . . ?
Ag60 Ag1C Ag1P 95.55(2) . . ?
S15 Ag1C Ag3 73.13(4) . . ?
S40 Ag1C Ag3 53.74(4) . . ?
S29 Ag1C Ag3 129.96(4) . . ?
Ag44 Ag1C Ag3 116.92(2) . . ?
Ag59 Ag1C Ag3 116.20(3) . . ?
Ag33 Ag1C Ag3 57.445(19) 2_665 . ?
Ag1H Ag1C Ag3 56.417(18) . . ?
Ag60 Ag1C Ag3 173.22(3) . . ?
Ag1P Ag1C Ag3 85.712(18) . . ?
Ag59 Ag2C Ag1B 118.55(3) . . ?
Ag59 Ag2C Ag56 120.98(3) . . ?
Ag1B Ag2C Ag56 120.08(2) . . ?
Ag59 Ag2C Ag48 175.70(3) . . ?
Ag1B Ag2C Ag48 61.161(19) . . ?
Ag56 Ag2C Ag48 58.956(19) . . ?
Ag59 Ag2C Ag44 60.083(19) . . ?
Ag1B Ag2C Ag44 175.44(3) . . ?
Ag56 Ag2C Ag44 60.93(2) . . ?
Ag48 Ag2C Ag44 119.82(2) . . ?
Ag59 Ag2C Ag2A 88.98(2) . . ?
Ag1B Ag2C Ag2A 61.68(2) . . ?
Ag56 Ag2C Ag2A 124.45(2) . . ?
Ag48 Ag2C Ag2A 94.39(2) . . ?
Ag44 Ag2C Ag2A 121.92(3) . . ?
Ag59 Ag2C Ag32 59.806(19) . . ?
Ag1B Ag2C Ag32 58.768(19) . . ?
Ag56 Ag2C Ag32 175.15(3) . . ?
Ag48 Ag2C Ag32 119.85(3) . . ?
Ag44 Ag2C Ag32 119.80(2) . . ?
Ag2A Ag2C Ag32 59.760(18) . . ?
Ag59 Ag2C Ag57 125.55(3) . . ?
Ag1B Ag2C Ag57 90.87(2) . . ?
Ag56 Ag2C Ag57 59.72(2) . . ?
Ag48 Ag2C Ag57 58.52(2) . . ?
Ag44 Ag2C Ag57 93.31(2) . . ?
Ag2A Ag2C Ag57 64.787(19) . . ?
Ag32 Ag2C Ag57 124.27(2) . . ?
Ag59 Ag2C Ag47 86.28(2) . . ?
Ag1B Ag2C Ag47 60.61(2) . . ?
Ag56 Ag2C Ag47 116.97(2) . . ?
Ag48 Ag2C Ag47 90.06(2) . . ?
Ag44 Ag2C Ag47 114.85(2) . . ?
Ag2A Ag2C Ag47 109.99(2) . . ?
Ag32 Ag2C Ag47 58.194(19) . . ?
Ag57 Ag2C Ag47 146.19(3) . . ?
Ag59 Ag2C Ag88 115.88(2) . . ?
Ag1B Ag2C Ag88 90.22(2) . . ?
Ag56 Ag2C Ag88 58.490(19) . . ?
Ag48 Ag2C Ag88 60.10(2) . . ?
Ag44 Ag2C Ag88 86.76(2) . . ?
Ag2A Ag2C Ag88 149.82(3) . . ?
Ag32 Ag2C Ag88 116.68(2) . . ?
Ag57 Ag2C Ag88 107.97(2) . . ?
Ag47 Ag2C Ag88 58.485(19) . . ?
Ag59 Ag2C Ag1D 57.802(18) . . ?
Ag1B Ag2C Ag1D 117.91(2) . . ?
Ag56 Ag2C Ag1D 88.94(2) . . ?
Ag48 Ag2C Ag1D 118.19(2) . . ?
Ag44 Ag2C Ag1D 57.552(18) . . ?
Ag2A Ag2C Ag1D 143.22(3) . . ?
Ag32 Ag2C Ag1D 87.76(2) . . ?
Ag57 Ag2C Ag1D 146.13(3) . . ?
Ag47 Ag2C Ag1D 57.304(17) . . ?
Ag88 Ag2C Ag1D 58.091(19) . . ?
Ag59 Ag1D Ag44 60.82(2) . . ?
Ag59 Ag1D Ag45 179.51(3) . 2_665 ?
Ag44 Ag1D Ag45 118.78(2) . 2_665 ?
Ag59 Ag1D Ag47 88.25(2) . . ?
Ag44 Ag1D Ag47 120.08(2) . . ?
Ag45 Ag1D Ag47 91.77(2) 2_665 . ?
Ag59 Ag1D Ag33 89.90(2) . 2_665 ?
Ag44 Ag1D Ag33 60.234(19) . 2_665 ?
Ag45 Ag1D Ag33 90.10(2) 2_665 2_665 ?
Ag47 Ag1D Ag33 177.51(3) . 2_665 ?
Ag59 Ag1D Ag80 119.85(2) . . ?
Ag44 Ag1D Ag80 59.057(19) . . ?
Ag45 Ag1D Ag80 59.740(18) 2_665 . ?
Ag47 Ag1D Ag80 120.33(2) . . ?
Ag33 Ag1D Ag80 62.093(19) 2_665 . ?
Ag59 Ag1D Ag1Z 119.72(2) . 2_665 ?
Ag44 Ag1D Ag1Z 178.37(3) . 2_665 ?
Ag45 Ag1D Ag1Z 60.694(19) 2_665 2_665 ?
Ag47 Ag1D Ag1Z 61.546(19) . 2_665 ?
Ag33 Ag1D Ag1Z 118.14(2) 2_665 2_665 ?
Ag80 Ag1D Ag1Z 120.43(2) . 2_665 ?
Ag59 Ag1D Ag88 118.17(3) . . ?
Ag44 Ag1D Ag88 89.22(2) . . ?
Ag45 Ag1D Ag88 61.44(2) 2_665 . ?
Ag47 Ag1D Ag88 60.37(2) . . ?
Ag33 Ag1D Ag88 122.05(2) 2_665 . ?
Ag80 Ag1D Ag88 59.958(19) . . ?
Ag1Z Ag1D Ag88 91.77(2) 2_665 . ?
Ag59 Ag1D Ag92 60.969(19) . . ?
Ag44 Ag1D Ag92 121.73(2) . . ?
Ag45 Ag1D Ag92 119.45(2) 2_665 . ?
Ag47 Ag1D Ag92 60.190(19) . . ?
Ag33 Ag1D Ag92 117.40(2) 2_665 . ?
Ag80 Ag1D Ag92 178.86(3) . . ?
Ag1Z Ag1D Ag92 58.755(18) 2_665 . ?
Ag88 Ag1D Ag92 120.55(2) . . ?
Ag59 Ag1D Ag1 120.48(3) . . ?
Ag44 Ag1D Ag1 119.70(2) . . ?
Ag45 Ag1D Ag1 59.91(2) 2_665 . ?
Ag47 Ag1D Ag1 120.22(2) . . ?
Ag33 Ag1D Ag1 59.49(2) 2_665 . ?
Ag80 Ag1D Ag1 90.963(19) . . ?
Ag1Z Ag1D Ag1 58.675(19) 2_665 . ?
Ag88 Ag1D Ag1 121.35(3) . . ?
Ag92 Ag1D Ag1 87.917(19) . . ?
Ag59 Ag1D Ag1H 61.13(2) . . ?
Ag44 Ag1D Ag1H 91.22(2) . . ?
Ag45 Ag1D Ag1H 119.27(2) 2_665 . ?
Ag47 Ag1D Ag1H 118.43(2) . . ?
Ag33 Ag1D Ag1H 59.142(19) 2_665 . ?
Ag80 Ag1D Ag1H 121.24(2) . . ?
Ag1Z Ag1D Ag1H 87.82(2) 2_665 . ?
Ag88 Ag1D Ag1H 178.76(3) . . ?
Ag92 Ag1D Ag1H 58.265(19) . . ?
Ag1 Ag1D Ag1H 59.354(19) . . ?
Ag59 Ag1D Ag2C 57.84(2) . . ?
Ag44 Ag1D Ag2C 59.507(18) . . ?
Ag45 Ag1D Ag2C 121.77(2) 2_665 . ?
Ag47 Ag1D Ag2C 60.582(19) . . ?
Ag33 Ag1D Ag2C 119.63(2) 2_665 . ?
Ag80 Ag1D Ag2C 89.79(2) . . ?
Ag1Z Ag1D Ag2C 122.12(2) 2_665 . ?
Ag88 Ag1D Ag2C 60.343(19) . . ?
Ag92 Ag1D Ag2C 91.33(2) . . ?
Ag1 Ag1D Ag2C 178.29(3) . . ?
Ag1H Ag1D Ag2C 118.96(2) . . ?
S5 Ag2D S19 120.80(6) . . ?
S5 Ag2D S13 104.86(6) . . ?
S19 Ag2D S13 100.59(5) . . ?
S5 Ag2D Ag83 127.58(4) . . ?
S19 Ag2D Ag83 103.30(4) . . ?
S13 Ag2D Ag83 92.30(4) . . ?
S5 Ag2D Ag29 162.31(4) . . ?
S19 Ag2D Ag29 67.42(4) . . ?
S13 Ag2D Ag29 57.46(4) . . ?
Ag83 Ag2D Ag29 58.40(2) . . ?
S5 Ag2D Ag7 80.72(5) . . ?
S19 Ag2D Ag7 106.35(4) . . ?
S13 Ag2D Ag7 144.51(4) . . ?
Ag83 Ag2D Ag7 59.52(2) . . ?
Ag29 Ag2D Ag7 113.15(3) . . ?
S5 Ag2D Ag13 53.68(4) . . ?
S19 Ag2D Ag13 79.04(4) . . ?
S13 Ag2D Ag13 150.22(4) . . ?
Ag83 Ag2D Ag13 116.96(3) . . ?
Ag29 Ag2D Ag13 142.30(3) . . ?
Ag7 Ag2D Ag13 59.694(19) . . ?
S5 Ag2D Ag28 72.77(4) . . ?
S19 Ag2D Ag28 158.21(4) . . ?
S13 Ag2D Ag28 91.07(4) . . ?
Ag83 Ag2D Ag28 57.487(19) . . ?
Ag29 Ag2D Ag28 104.98(2) . . ?
Ag7 Ag2D Ag28 56.508(19) . . ?
Ag13 Ag2D Ag28 99.82(2) . . ?
S19 Ag1E Ag58 120.81(4) . . ?
S19 Ag1E Ag8 138.33(5) . . ?
Ag58 Ag1E Ag8 59.64(2) . . ?
S19 Ag1E Ag73 84.29(5) . . ?
Ag58 Ag1E Ag73 59.01(2) . . ?
Ag8 Ag1E Ag73 59.73(2) . . ?
S19 Ag1E Ag29 71.60(4) . . ?
Ag58 Ag1E Ag29 61.064(19) . . ?
Ag8 Ag1E Ag29 120.29(2) . . ?
Ag73 Ag1E Ag29 84.57(2) . . ?
S19 Ag1E Ag1J 161.29(5) . . ?
Ag58 Ag1E Ag1J 59.176(19) . . ?
Ag8 Ag1E Ag1J 59.681(19) . . ?
Ag73 Ag1E Ag1J 108.14(2) . . ?
Ag29 Ag1E Ag1J 95.18(2) . . ?
S19 Ag1E Ag51 100.72(4) . . ?
Ag58 Ag1E Ag51 120.41(2) . . ?
Ag8 Ag1E Ag51 60.900(19) . . ?
Ag73 Ag1E Ag51 88.05(2) . . ?
Ag29 Ag1E Ag51 169.82(3) . . ?
Ag1J Ag1E Ag51 93.78(2) . . ?
S19 Ag1E Ag93 51.51(5) . . ?
Ag58 Ag1E Ag93 114.84(2) . . ?
Ag8 Ag1E Ag93 88.82(2) . . ?
Ag73 Ag1E Ag93 55.861(18) . . ?
Ag29 Ag1E Ag93 109.89(2) . . ?
Ag1J Ag1E Ag93 147.16(2) . . ?
Ag51 Ag1E Ag93 60.000(19) . . ?
S7 Ag1F S31 106.89(6) . . ?
S7 Ag1F Ag23 169.70(4) . . ?
S31 Ag1F Ag23 83.25(4) . . ?
S7 Ag1F Ag94 80.60(4) . . ?
S31 Ag1F Ag94 172.41(4) . . ?
Ag23 Ag1F Ag94 89.23(2) . . ?
S7 Ag1F Ag1Q 113.53(4) . . ?
S31 Ag1F Ag1Q 114.65(4) . . ?
Ag23 Ag1F Ag1Q 59.056(19) . . ?
Ag94 Ag1F Ag1Q 60.01(2) . . ?
S7 Ag1F Ag98 115.08(4) . 2_665 ?
S31 Ag1F Ag98 117.82(4) . 2_665 ?
Ag23 Ag1F Ag98 59.730(18) . 2_665 ?
Ag94 Ag1F Ag98 58.352(19) . 2_665 ?
Ag1Q Ag1F Ag98 88.32(2) . 2_665 ?
S7 Ag1F Ag1S 125.16(4) . . ?
S31 Ag1F Ag1S 59.14(4) . . ?
Ag23 Ag1F Ag1S 61.350(19) . . ?
Ag94 Ag1F Ag1S 117.77(2) . . ?
Ag1Q Ag1F Ag1S 120.36(2) . . ?
Ag98 Ag1F Ag1S 59.459(18) 2_665 . ?
S7 Ag1F Ag34 55.28(4) . . ?
S31 Ag1F Ag34 121.48(4) . . ?
Ag23 Ag1F Ag34 118.11(2) . . ?
Ag94 Ag1F Ag34 61.56(2) . . ?
Ag1Q Ag1F Ag34 59.086(18) . . ?
Ag98 Ag1F Ag34 119.85(2) 2_665 . ?
Ag1S Ag1F Ag34 179.24(3) . . ?
S7 Ag1F Ag99 123.76(4) . . ?
S31 Ag1F Ag99 56.14(4) . . ?
Ag23 Ag1F Ag99 60.177(18) . . ?
Ag94 Ag1F Ag99 118.91(2) . . ?
Ag1Q Ag1F Ag99 58.898(18) . . ?
Ag98 Ag1F Ag99 119.86(2) 2_665 . ?
Ag1S Ag1F Ag99 93.41(2) . . ?
Ag34 Ag1F Ag99 86.70(2) . . ?
S7 Ag1F Ag1U 58.11(4) . 2_665 ?
S31 Ag1F Ag1U 125.55(4) . 2_665 ?
Ag23 Ag1F Ag1U 117.67(2) . 2_665 ?
Ag94 Ag1F Ag1U 59.201(18) . 2_665 ?
Ag1Q Ag1F Ag1U 119.17(2) . 2_665 ?
Ag98 Ag1F Ag1U 57.946(17) 2_665 2_665 ?
Ag1S Ag1F Ag1U 86.35(2) . 2_665 ?
Ag34 Ag1F Ag1U 93.51(2) . 2_665 ?
Ag99 Ag1F Ag1U 177.51(2) . 2_665 ?
Ag35 Ag1G Ag88 88.51(2) . . ?
Ag35 Ag1G Ag12 179.21(3) . . ?
Ag88 Ag1G Ag12 91.96(2) . . ?
Ag35 Ag1G Ag62 60.90(2) . . ?
Ag88 Ag1G Ag62 119.93(3) . . ?
Ag12 Ag1G Ag62 118.31(3) . . ?
Ag35 Ag1G Ag1K 118.58(3) . . ?
Ag88 Ag1G Ag1K 60.47(2) . . ?
Ag12 Ag1G Ag1K 61.18(2) . . ?
Ag62 Ag1G Ag1K 89.01(2) . . ?
Ag35 Ag1G Ag1T 119.86(3) . . ?
Ag88 Ag1G Ag1T 120.90(3) . . ?
Ag12 Ag1G Ag1T 59.35(2) . . ?
Ag62 Ag1G Ag1T 58.97(2) . . ?
Ag1K Ag1G Ag1T 60.44(2) . . ?
Ag35 Ag1G Ag1Q 89.58(2) . . ?
Ag88 Ag1G Ag1Q 177.60(3) . . ?
Ag12 Ag1G Ag1Q 89.96(2) . . ?
Ag62 Ag1G Ag1Q 60.20(2) . . ?
Ag1K Ag1G Ag1Q 121.81(3) . . ?
Ag1T Ag1G Ag1Q 61.377(19) . . ?
Ag35 Ag1G Ag45 119.59(3) . 2_665 ?
Ag88 Ag1G Ag45 61.27(2) . 2_665 ?
Ag12 Ag1G Ag45 61.20(2) . 2_665 ?
Ag62 Ag1G Ag45 178.80(3) . 2_665 ?
Ag1K Ag1G Ag45 91.62(2) . 2_665 ?
Ag1T Ag1G Ag45 120.54(3) . 2_665 ?
Ag1Q Ag1G Ag45 118.61(2) . 2_665 ?
Ag35 Ag1G Ag80 60.92(2) . . ?
Ag88 Ag1G Ag80 60.12(2) . . ?
Ag12 Ag1G Ag80 119.86(3) . . ?
Ag62 Ag1G Ag80 121.79(3) . . ?
Ag1K Ag1G Ag80 120.58(3) . . ?
Ag1T Ag1G Ag80 178.46(3) . . ?
Ag1Q Ag1G Ag80 117.62(3) . . ?
Ag45 Ag1G Ag80 58.673(18) 2_665 . ?
Ag35 Ag1G Ag75 120.13(3) . . ?
Ag88 Ag1G Ag75 120.23(3) . . ?
Ag12 Ag1G Ag75 60.12(2) . . ?
Ag62 Ag1G Ag75 119.84(3) . . ?
Ag1K Ag1G Ag75 121.28(3) . . ?
Ag1T Ag1G Ag75 90.49(2) . . ?
Ag1Q Ag1G Ag75 59.68(2) . . ?
Ag45 Ag1G Ag75 58.964(18) 2_665 . ?
Ag80 Ag1G Ag75 87.98(2) . . ?
Ag35 Ag1G Ag23 61.09(2) . . ?
Ag88 Ag1G Ag23 119.00(3) . . ?
Ag12 Ag1G Ag23 119.16(3) . . ?
Ag62 Ag1G Ag23 91.17(3) . . ?
Ag1K Ag1G Ag23 179.44(3) . . ?
Ag1T Ag1G Ag23 120.10(3) . . ?
Ag1Q Ag1G Ag23 58.73(2) . . ?
Ag45 Ag1G Ag23 88.21(2) 2_665 . ?
Ag80 Ag1G Ag23 58.894(19) . . ?
Ag75 Ag1G Ag23 59.05(2) . . ?
Ag35 Ag1G Ag1L 57.756(19) . . ?
Ag88 Ag1G Ag1L 60.99(2) . . ?
Ag12 Ag1G Ag1L 121.98(3) . . ?
Ag62 Ag1G Ag1L 58.957(18) . . ?
Ag1K Ag1G Ag1L 60.84(2) . . ?
Ag1T Ag1G Ag1L 90.26(2) . . ?
Ag1Q Ag1G Ag1L 119.02(3) . . ?
Ag45 Ag1G Ag1L 122.24(2) 2_665 . ?
Ag80 Ag1G Ag1L 91.26(2) . . ?
Ag75 Ag1G Ag1L 177.81(3) . . ?
Ag23 Ag1G Ag1L 118.84(3) . . ?
Ag92 Ag1H Ag33 119.47(2) . 2_665 ?
Ag92 Ag1H Ag1 89.49(2) . . ?
Ag33 Ag1H Ag1 59.767(17) 2_665 . ?
Ag92 Ag1H Ag3 179.07(3) . . ?
Ag33 Ag1H Ag3 60.737(18) 2_665 . ?
Ag1 Ag1H Ag3 89.89(2) . . ?
Ag92 Ag1H Ag70 58.151(19) . . ?
Ag33 Ag1H Ag70 177.46(3) 2_665 . ?
Ag1 Ag1H Ag70 118.59(2) . . ?
Ag3 Ag1H Ag70 121.63(2) . . ?
Ag92 Ag1H Ag59 60.35(2) . . ?
Ag33 Ag1H Ag59 87.72(2) 2_665 . ?
Ag1 Ag1H Ag59 117.41(2) . . ?
Ag3 Ag1H Ag59 120.56(2) . . ?
Ag70 Ag1H Ag59 91.57(2) . . ?
Ag92 Ag1H Ag33 119.09(3) . . ?
Ag33 Ag1H Ag33 89.69(2) 2_665 . ?
Ag1 Ag1H Ag33 59.033(18) . . ?
Ag3 Ag1H Ag33 59.993(18) . . ?
Ag70 Ag1H Ag33 90.92(2) . . ?
Ag59 Ag1H Ag33 176.39(3) . . ?
Ag92 Ag1H Ag25 60.12(2) . . ?
Ag33 Ag1H Ag25 119.91(2) 2_665 . ?
Ag1 Ag1H Ag25 60.148(17) . . ?
Ag3 Ag1H Ag25 118.96(2) . . ?
Ag70 Ag1H Ag25 58.490(19) . . ?
Ag59 Ag1H Ag25 120.43(3) . . ?
Ag33 Ag1H Ag25 58.99(2) . . ?
Ag92 Ag1H Ag1D 60.272(19) . . ?
Ag33 Ag1H Ag1D 59.205(19) 2_665 . ?
Ag1 Ag1H Ag1D 60.086(17) . . ?
Ag3 Ag1H Ag1D 119.94(2) . . ?
Ag70 Ag1H Ag1D 118.42(2) . . ?
Ag59 Ag1H Ag1D 57.323(18) . . ?
Ag33 Ag1H Ag1D 119.12(2) . . ?
Ag25 Ag1H Ag1D 91.04(2) . . ?
Ag92 Ag1H Ag1P 88.63(2) . . ?
Ag33 Ag1H Ag1P 121.91(3) 2_665 . ?
Ag1 Ag1H Ag1P 177.98(3) . . ?
Ag3 Ag1H Ag1P 91.97(2) . . ?
Ag70 Ag1H Ag1P 59.692(19) . . ?
Ag59 Ag1H Ag1P 62.169(19) . . ?
Ag33 Ag1H Ag1P 121.41(2) . . ?
Ag25 Ag1H Ag1P 118.17(2) . . ?
Ag1D Ag1H Ag1P 119.44(2) . . ?
Ag92 Ag1H Ag36 119.21(2) . . ?
Ag33 Ag1H Ag36 121.27(3) 2_665 . ?
Ag1 Ag1H Ag36 118.79(2) . . ?
Ag3 Ag1H Ag36 60.548(17) . . ?
Ag70 Ag1H Ag36 61.079(19) . . ?
Ag59 Ag1H Ag36 123.80(2) . . ?
Ag33 Ag1H Ag36 59.768(19) . . ?
Ag25 Ag1H Ag36 87.56(2) . . ?
Ag1D Ag1H Ag36 178.55(3) . . ?
Ag1P Ag1H Ag36 61.650(19) . . ?
Ag92 Ag1H Ag1C 117.38(2) . . ?
Ag33 Ag1H Ag1C 59.875(19) 2_665 . ?
Ag1 Ag1H Ag1C 119.55(2) . . ?
Ag3 Ag1H Ag1C 63.533(18) . . ?
Ag70 Ag1H Ag1C 121.61(2) . . ?
Ag59 Ag1H Ag1C 57.045(19) . . ?
Ag33 Ag1H Ag1C 123.46(2) . . ?
Ag25 Ag1H Ag1C 177.27(3) . . ?
Ag1D Ag1H Ag1C 86.60(2) . . ?
Ag1P Ag1H Ag1C 62.07(2) . . ?
Ag36 Ag1H Ag1C 94.80(2) . . ?
S32 Ag1J S23 106.06(6) . . ?
S32 Ag1J Ag58 133.79(4) . . ?
S23 Ag1J Ag58 73.31(4) . . ?
S32 Ag1J Ag69 87.89(4) . . ?
S23 Ag1J Ag69 127.22(4) . . ?
Ag58 Ag1J Ag69 61.71(2) . . ?
S32 Ag1J Ag8 134.02(4) . . ?
S23 Ag1J Ag8 119.02(4) . . ?
Ag58 Ag1J Ag8 59.20(2) . . ?
Ag69 Ag1J Ag8 58.54(2) . . ?
S32 Ag1J Ag1E 163.68(4) . . ?
S23 Ag1J Ag1E 64.68(4) . . ?
Ag58 Ag1J Ag1E 58.65(2) . . ?
Ag69 Ag1J Ag1E 108.42(2) . . ?
Ag8 Ag1J Ag1E 58.924(19) . . ?
S32 Ag1J Ag50 91.74(4) . . ?
S23 Ag1J Ag50 141.42(4) . . ?
Ag58 Ag1J Ag50 117.86(2) . . ?
Ag69 Ag1J Ag50 86.46(2) . . ?
Ag8 Ag1J Ag50 58.655(19) . . ?
Ag1E Ag1J Ag50 88.97(2) . . ?
S32 Ag1J Ag63 80.88(4) . . ?
S23 Ag1J Ag63 44.11(4) . . ?
Ag58 Ag1J Ag63 67.038(18) . . ?
Ag69 Ag1J Ag63 91.32(2) . . ?
Ag8 Ag1J Ag63 125.85(2) . . ?
Ag1E Ag1J Ag63 98.66(2) . . ?
Ag50 Ag1J Ag63 172.37(3) . . ?
S32 Ag1J Ag39 49.36(4) . . ?
S23 Ag1J Ag39 154.94(4) . . ?
Ag58 Ag1J Ag39 118.18(2) . . ?
Ag69 Ag1J Ag39 56.625(18) . . ?
Ag8 Ag1J Ag39 84.82(2) . . ?
Ag1E Ag1J Ag39 140.29(2) . . ?
Ag50 Ag1J Ag39 56.045(17) . . ?
Ag63 Ag1J Ag39 116.83(2) . . ?
Ag9 Ag1K Ag20 120.36(3) . . ?
Ag9 Ag1K Ag1R 91.11(2) . . ?
Ag20 Ag1K Ag1R 118.75(3) . . ?
Ag9 Ag1K Ag18 89.06(2) . . ?
Ag20 Ag1K Ag18 61.388(19) . . ?
Ag1R Ag1K Ag18 179.67(4) . . ?
Ag9 Ag1K Ag61 60.79(2) . . ?
Ag20 Ag1K Ag61 59.57(2) . . ?
Ag1R Ag1K Ag61 120.24(3) . . ?
Ag18 Ag1K Ag61 60.10(2) . . ?
Ag9 Ag1K Ag1G 109.81(3) . . ?
Ag20 Ag1K Ag1G 118.75(3) . . ?
Ag1R Ag1K Ag1G 91.38(2) . . ?
Ag18 Ag1K Ag1G 88.29(2) . . ?
Ag61 Ag1K Ag1G 145.77(3) . . ?
Ag9 Ag1K Ag88 145.79(3) . . ?
Ag20 Ag1K Ag88 59.663(19) . . ?
Ag1R Ag1K Ag88 119.75(3) . . ?
Ag18 Ag1K Ag88 60.010(19) . . ?
Ag61 Ag1K Ag88 108.48(2) . . ?
Ag1G Ag1K Ag88 59.08(2) . . ?
Ag9 Ag1K Ag1T 60.808(19) . . ?
Ag20 Ag1K Ag1T 178.58(3) . . ?
Ag1R Ag1K Ag1T 61.618(19) . . ?
Ag18 Ag1K Ag1T 118.24(3) . . ?
Ag61 Ag1K Ag1T 121.59(3) . . ?
Ag1G Ag1K Ag1T 59.84(2) . . ?
Ag88 Ag1K Ag1T 118.92(3) . . ?
Ag9 Ag1K Ag12 60.118(19) . . ?
Ag20 Ag1K Ag12 121.24(2) . . ?
Ag1R Ag1K Ag12 119.99(2) . . ?
Ag18 Ag1K Ag12 59.866(18) . . ?
Ag61 Ag1K Ag12 91.66(2) . . ?
Ag1G Ag1K Ag12 58.76(2) . . ?
Ag88 Ag1K Ag12 89.72(2) . . ?
Ag1T Ag1K Ag12 58.37(2) . . ?
Ag9 Ag1K Ag95 119.40(3) . . ?
Ag20 Ag1K Ag95 59.83(2) . . ?
Ag1R Ag1K Ag95 58.938(19) . . ?
Ag18 Ag1K Ag95 121.21(2) . . ?
Ag61 Ag1K Ag95 88.85(2) . . ?
Ag1G Ag1K Ag95 121.04(3) . . ?
Ag88 Ag1K Ag95 91.02(2) . . ?
Ag1T Ag1K Ag95 120.55(2) . . ?
Ag12 Ag1K Ag95 178.92(3) . . ?
Ag9 Ag1K Ag76 62.43(2) . . ?
Ag20 Ag1K Ag76 88.68(2) . . ?
Ag1R Ag1K Ag76 59.453(19) . . ?
Ag18 Ag1K Ag76 120.88(3) . . ?
Ag61 Ag1K Ag76 60.78(2) . . ?
Ag1G Ag1K Ag76 148.17(3) . . ?
Ag88 Ag1K Ag76 144.54(3) . . ?
Ag1T Ag1K Ag76 92.64(2) . . ?
Ag12 Ag1K Ag76 122.54(3) . . ?
Ag95 Ag1K Ag76 56.97(2) . . ?
Ag9 Ag1K Ag1L 146.89(2) . . ?
Ag20 Ag1K Ag1L 88.75(2) . . ?
Ag1R Ag1K Ag1L 58.94(2) . . ?
Ag18 Ag1K Ag1L 120.83(3) . . ?
Ag61 Ag1K Ag1L 144.52(3) . . ?
Ag1G Ag1K Ag1L 61.59(2) . . ?
Ag88 Ag1K Ag1L 60.82(2) . . ?
Ag1T Ag1K Ag1L 90.36(2) . . ?
Ag12 Ag1K Ag1L 120.32(3) . . ?
Ag95 Ag1K Ag1L 59.45(2) . . ?
Ag76 Ag1K Ag1L 106.72(3) . . ?
Ag35 Ag1L Ag48 118.55(3) . . ?
Ag35 Ag1L Ag1R 120.87(2) . . ?
Ag48 Ag1L Ag1R 119.97(3) . . ?
Ag35 Ag1L Ag62 60.54(2) . . ?
Ag48 Ag1L Ag62 175.14(3) . . ?
Ag1R Ag1L Ag62 60.42(2) . . ?
Ag35 Ag1L Ag56 59.81(2) . . ?
Ag48 Ag1L Ag56 58.787(18) . . ?
Ag1R Ag1L Ag56 174.28(3) . . ?
Ag62 Ag1L Ag56 120.27(3) . . ?
Ag35 Ag1L Ag95 174.30(3) . . ?
Ag48 Ag1L Ag95 61.24(2) . . ?
Ag1R Ag1L Ag95 58.78(2) . . ?
Ag62 Ag1L Ag95 119.12(3) . . ?
Ag56 Ag1L Ag95 119.89(2) . . ?
Ag35 Ag1L Ag38 126.89(2) . . ?
Ag48 Ag1L Ag38 91.91(2) . . ?
Ag1R Ag1L Ag38 58.497(19) . . ?
Ag62 Ag1L Ag38 92.19(2) . . ?
Ag56 Ag1L Ag38 126.30(3) . . ?
Ag95 Ag1L Ag38 58.37(2) . . ?
Ag35 Ag1L Ag40 90.91(2) . . ?
Ag48 Ag1L Ag40 59.086(19) . . ?
Ag1R Ag1L Ag40 126.08(3) . . ?
Ag62 Ag1L Ag40 125.10(2) . . ?
Ag56 Ag1L Ag40 58.801(19) . . ?
Ag95 Ag1L Ag40 93.52(2) . . ?
Ag38 Ag1L Ag40 67.59(2) . . ?
Ag35 Ag1L Ag88 85.91(2) . . ?
Ag48 Ag1L Ag88 60.224(19) . . ?
Ag1R Ag1L Ag88 116.34(2) . . ?
Ag62 Ag1L Ag88 115.01(3) . . ?
Ag56 Ag1L Ag88 57.981(19) . . ?
Ag95 Ag1L Ag88 89.35(2) . . ?
Ag38 Ag1L Ag88 145.91(3) . . ?
Ag40 Ag1L Ag88 107.54(2) . . ?
Ag35 Ag1L Ag1K 115.09(3) . . ?
Ag48 Ag1L Ag1K 89.66(2) . . ?
Ag1R Ag1L Ag1K 58.399(19) . . ?
Ag62 Ag1L Ag1K 86.66(2) . . ?
Ag56 Ag1L Ag1K 115.92(2) . . ?
Ag95 Ag1L Ag1K 59.50(2) . . ?
Ag38 Ag1L Ag1K 106.77(3) . . ?
Ag40 Ag1L Ag1K 147.07(3) . . ?
Ag88 Ag1L Ag1K 57.94(2) . . ?
Ag35 Ag1L Ag1G 57.54(2) . . ?
Ag48 Ag1L Ag1G 117.05(2) . . ?
Ag1R Ag1L Ag1G 88.63(2) . . ?
Ag62 Ag1L Ag1G 58.20(2) . . ?
Ag56 Ag1L Ag1G 87.32(2) . . ?
Ag95 Ag1L Ag1G 117.07(2) . . ?
Ag38 Ag1L Ag1G 144.96(2) . . ?
Ag40 Ag1L Ag1G 143.41(3) . . ?
Ag88 Ag1L Ag1G 56.826(19) . . ?
Ag1K Ag1L Ag1G 57.57(2) . . ?
S25 Ag1M S31 127.68(6) . . ?
S25 Ag1M Ag16 58.99(4) . . ?
S31 Ag1M Ag16 172.66(4) . . ?
S25 Ag1M S38 99.94(6) . . ?
S31 Ag1M S38 85.02(6) . . ?
Ag16 Ag1M S38 97.08(4) . . ?
S25 Ag1M Ag23 132.21(4) . . ?
S31 Ag1M Ag23 83.57(4) . . ?
Ag16 Ag1M Ag23 89.31(2) . . ?
S38 Ag1M Ag23 120.18(4) . . ?
S25 Ag1M Ag30 73.39(4) . . ?
S31 Ag1M Ag30 117.70(4) . . ?
Ag16 Ag1M Ag30 59.338(19) . . ?
S38 Ag1M Ag30 155.85(4) . . ?
Ag23 Ag1M Ag30 59.300(18) . . ?
S25 Ag1M Ag99 162.29(5) . . ?
S31 Ag1M Ag99 58.73(5) . . ?
Ag16 Ag1M Ag99 116.03(3) . . ?
S38 Ag1M Ag99 62.91(4) . . ?
Ag23 Ag1M Ag99 61.116(19) . . ?
Ag30 Ag1M Ag99 120.20(2) . . ?
S25 Ag1M Ag35 117.06(4) . . ?
S31 Ag1M Ag35 114.30(5) . . ?
Ag16 Ag1M Ag35 59.95(2) . . ?
S38 Ag1M Ag35 73.74(4) . . ?
Ag23 Ag1M Ag35 58.837(19) . . ?
Ag30 Ag1M Ag35 88.46(2) . . ?
Ag99 Ag1M Ag35 56.166(18) . . ?
S25 Ag1M Ag1S 103.84(5) . . ?
S31 Ag1M Ag1S 58.09(4) . . ?
Ag16 Ag1M Ag1S 119.33(2) . . ?
S38 Ag1M Ag1S 143.08(4) . . ?
Ag23 Ag1M Ag1S 58.999(18) . . ?
Ag30 Ag1M Ag1S 59.995(18) . . ?
Ag99 Ag1M Ag1S 93.32(2) . . ?
Ag35 Ag1M Ag1S 117.84(2) . . ?
Ag46 Ag1N Ag91 60.35(2) . . ?
Ag46 Ag1N Ag84 119.13(3) . . ?
Ag91 Ag1N Ag84 175.92(3) . . ?
Ag46 Ag1N Ag37 171.44(3) . . ?
Ag91 Ag1N Ag37 116.72(2) . . ?
Ag84 Ag1N Ag37 63.14(2) . . ?
Ag46 Ag1N Ag9 61.115(18) . . ?
Ag91 Ag1N Ag9 121.34(2) . . ?
Ag84 Ag1N Ag9 58.021(19) . . ?
Ag37 Ag1N Ag9 120.58(2) . . ?
Ag46 Ag1N Ag81 112.06(3) . . ?
Ag91 Ag1N Ag81 59.85(2) . . ?
Ag84 Ag1N Ag81 118.20(2) . . ?
Ag37 Ag1N Ag81 61.59(2) . . ?
Ag9 Ag1N Ag81 147.51(3) . . ?
Ag46 Ag1N Ag1X 124.32(2) . . ?
Ag91 Ag1N Ag1X 125.16(3) . . ?
Ag84 Ag1N Ag1X 58.749(19) . . ?
Ag37 Ag1N Ag1X 64.19(2) . . ?
Ag9 Ag1N Ag1X 91.16(2) . . ?
Ag81 Ag1N Ag1X 114.88(3) . . ?
Ag46 Ag1N Ag72 63.224(19) . . ?
Ag91 Ag1N Ag72 96.42(2) . . ?
Ag84 Ag1N Ag72 86.62(2) . . ?
Ag37 Ag1N Ag72 125.25(3) . . ?
Ag9 Ag1N Ag72 59.704(18) . . ?
Ag81 Ag1N Ag72 149.54(3) . . ?
Ag1X Ag1N Ag72 61.11(2) . . ?
Ag46 Ag1N Ag66 61.428(19) . . ?
Ag91 Ag1N Ag66 57.65(2) . . ?
Ag84 Ag1N Ag66 118.35(3) . . ?
Ag37 Ag1N Ag66 110.04(2) . . ?
Ag9 Ag1N Ag66 91.11(2) . . ?
Ag81 Ag1N Ag66 61.21(2) . . ?
Ag1X Ag1N Ag66 174.12(3) . . ?
Ag72 Ag1N Ag66 124.60(2) . . ?
Ag46 Ag1N Ag76 92.56(2) . . ?
Ag91 Ag1N Ag76 116.71(2) . . ?
Ag84 Ag1N Ag76 59.242(19) . . ?
Ag37 Ag1N Ag76 81.66(2) . . ?
Ag9 Ag1N Ag76 62.520(19) . . ?
Ag81 Ag1N Ag76 87.36(2) . . ?
Ag1X Ag1N Ag76 117.43(3) . . ?
Ag72 Ag1N Ag76 122.08(2) . . ?
Ag66 Ag1N Ag76 59.17(2) . . ?
Ag96 Ag1O Ag43 60.42(2) . . ?
Ag96 Ag1O Ag92 112.46(2) . . ?
Ag43 Ag1O Ag92 165.53(3) . . ?
Ag96 Ag1O Ag22 150.12(3) . . ?
Ag43 Ag1O Ag22 117.42(3) . . ?
Ag92 Ag1O Ag22 61.57(2) . . ?
Ag96 Ag1O Ag69 88.02(2) . . ?
Ag43 Ag1O Ag69 73.03(2) . . ?
Ag92 Ag1O Ag69 94.82(2) . . ?
Ag22 Ag1O Ag69 64.58(2) . . ?
Ag96 Ag1O Ag1U 113.32(2) . . ?
Ag43 Ag1O Ag1U 69.67(2) . . ?
Ag92 Ag1O Ag1U 124.02(2) . . ?
Ag22 Ag1O Ag1U 90.85(2) . . ?
Ag69 Ag1O Ag1U 117.07(2) . . ?
Ag96 Ag1O Ag32 62.209(18) . . ?
Ag43 Ag1O Ag32 104.05(2) . . ?
Ag92 Ag1O Ag32 62.235(19) . . ?
Ag22 Ag1O Ag32 92.14(2) . . ?
Ag69 Ag1O Ag32 59.611(19) . . ?
Ag1U Ag1O Ag32 173.72(3) . . ?
Ag96 Ag1O Ag24 118.63(3) . . ?
Ag43 Ag1O Ag24 60.83(2) . . ?
Ag92 Ag1O Ag24 120.05(3) . . ?
Ag22 Ag1O Ag24 58.48(2) . . ?
Ag69 Ag1O Ag24 59.287(19) . . ?
Ag1U Ag1O Ag24 58.571(18) . . ?
Ag32 Ag1O Ag24 118.78(2) . . ?
Ag96 Ag1O Ag85 59.29(2) . . ?
Ag43 Ag1O Ag85 117.89(3) . . ?
Ag92 Ag1O Ag85 60.339(19) . . ?
Ag22 Ag1O Ag85 121.83(3) . . ?
Ag69 Ag1O Ag85 117.68(2) . . ?
Ag1U Ag1O Ag85 124.20(2) . . ?
Ag32 Ag1O Ag85 58.280(19) . . ?
Ag24 Ag1O Ag85 176.80(3) . . ?
Ag96 Ag1O Ag98 147.22(3) . . ?
Ag43 Ag1O Ag98 130.76(2) . . ?
Ag92 Ag1O Ag98 62.50(2) . . ?
Ag22 Ag1O Ag98 59.526(19) . . ?
Ag69 Ag1O Ag98 123.95(2) . . ?
Ag1U Ag1O Ag98 61.527(18) . . ?
Ag32 Ag1O Ag98 124.70(2) . . ?
Ag24 Ag1O Ag98 87.42(2) . . ?
Ag85 Ag1O Ag98 95.41(2) . . ?
S21 Ag1P S40 130.37(6) . . ?
S21 Ag1P S29 99.94(6) . . ?
S40 Ag1P S29 83.87(6) . . ?
S21 Ag1P Ag85 59.26(4) . . ?
S40 Ag1P Ag85 169.96(4) . . ?
S29 Ag1P Ag85 97.72(4) . . ?
S21 Ag1P Ag70 78.58(4) . . ?
S40 Ag1P Ag70 114.74(4) . . ?
S29 Ag1P Ag70 157.10(4) . . ?
Ag85 Ag1P Ag70 61.61(2) . . ?
S21 Ag1P Ag1H 136.59(4) . . ?
S40 Ag1P Ag1H 80.82(4) . . ?
S29 Ag1P Ag1H 114.61(4) . . ?
Ag85 Ag1P Ag1H 89.55(2) . . ?
Ag70 Ag1P Ag1H 59.266(18) . . ?
S21 Ag1P Ag59 115.44(4) . . ?
S40 Ag1P Ag59 112.48(4) . . ?
S29 Ag1P Ag59 70.80(4) . . ?
Ag85 Ag1P Ag59 59.28(2) . . ?
Ag70 Ag1P Ag59 89.02(2) . . ?
Ag1H Ag1P Ag59 58.254(19) . . ?
S21 Ag1P Ag36 109.56(4) . . ?
S40 Ag1P Ag36 55.18(4) . . ?
S29 Ag1P Ag36 138.82(4) . . ?
Ag85 Ag1P Ag36 121.79(3) . . ?
Ag70 Ag1P Ag36 60.207(19) . . ?
Ag1H Ag1P Ag36 59.560(18) . . ?
Ag59 Ag1P Ag36 117.80(2) . . ?
S21 Ag1P Ag1C 157.45(4) . . ?
S40 Ag1P Ag1C 58.13(4) . . ?
S29 Ag1P Ag1C 58.22(4) . . ?
Ag85 Ag1P Ag1C 114.37(2) . . ?
Ag70 Ag1P Ag1C 118.94(2) . . ?
Ag1H Ag1P Ag1C 59.820(18) . . ?
Ag59 Ag1P Ag1C 55.209(18) . . ?
Ag36 Ag1P Ag1C 92.22(2) . . ?
Ag23 Ag1Q Ag55 178.45(3) . . ?
Ag23 Ag1Q Ag90 121.17(2) . 2_665 ?
Ag55 Ag1Q Ag90 58.92(2) . 2_665 ?
Ag23 Ag1Q Ag62 92.52(2) . . ?
Ag55 Ag1Q Ag62 86.15(2) . . ?
Ag90 Ag1Q Ag62 117.20(3) 2_665 . ?
Ag23 Ag1Q Ag1G 61.641(19) . . ?
Ag55 Ag1Q Ag1G 116.92(2) . . ?
Ag90 Ag1Q Ag1G 90.08(2) 2_665 . ?
Ag62 Ag1Q Ag1G 59.54(2) . . ?
Ag23 Ag1Q Ag75 60.383(19) . . ?
Ag55 Ag1Q Ag75 119.68(2) . . ?
Ag90 Ag1Q Ag75 60.79(2) 2_665 . ?
Ag62 Ag1Q Ag75 120.34(2) . . ?
Ag1G Ag1Q Ag75 60.84(2) . . ?
Ag23 Ag1Q Ag34 120.82(2) . . ?
Ag55 Ag1Q Ag34 60.594(19) . . ?
Ag90 Ag1Q Ag34 90.17(2) 2_665 . ?
Ag62 Ag1Q Ag34 117.56(2) . . ?
Ag1G Ag1Q Ag34 176.74(3) . . ?
Ag75 Ag1Q Ag34 121.99(2) . . ?
Ag23 Ag1Q Ag94 89.52(2) . . ?
Ag55 Ag1Q Ag94 91.78(2) . . ?
Ag90 Ag1Q Ag94 60.645(19) 2_665 . ?
Ag62 Ag1Q Ag94 177.65(3) . . ?
Ag1G Ag1Q Ag94 120.67(2) . . ?
Ag75 Ag1Q Ag94 59.840(18) . . ?
Ag34 Ag1Q Ag94 62.161(19) . . ?
Ag23 Ag1Q Ag1F 59.807(19) . . ?
Ag55 Ag1Q Ag1F 121.62(2) . . ?
Ag90 Ag1Q Ag1F 120.41(2) 2_665 . ?
Ag62 Ag1Q Ag1F 122.34(3) . . ?
Ag1G Ag1Q Ag1F 121.45(3) . . ?
Ag75 Ag1Q Ag1F 90.31(2) . . ?
Ag34 Ag1Q Ag1F 61.041(19) . . ?
Ag94 Ag1Q Ag1F 59.778(19) . . ?
Ag23 Ag1Q Ag1T 120.87(2) . . ?
Ag55 Ag1Q Ag1T 57.703(19) . . ?
Ag90 Ag1Q Ag1T 59.177(19) 2_665 . ?
Ag62 Ag1Q Ag1T 58.05(2) . . ?
Ag1G Ag1Q Ag1T 59.23(2) . . ?
Ag75 Ag1Q Ag1T 89.92(2) . . ?
Ag34 Ag1Q Ag1T 118.29(2) . . ?
Ag94 Ag1Q Ag1T 119.82(2) . . ?
Ag1F Ag1Q Ag1T 179.30(3) . . ?
Ag23 Ag1Q Ag99 62.238(19) . . ?
Ag55 Ag1Q Ag99 117.57(2) . . ?
Ag90 Ag1Q Ag99 175.20(3) 2_665 . ?
Ag62 Ag1Q Ag99 58.381(19) . . ?
Ag1G Ag1Q Ag99 88.91(2) . . ?
Ag75 Ag1Q Ag99 122.48(2) . . ?
Ag34 Ag1Q Ag99 90.56(2) . . ?
Ag94 Ag1Q Ag99 123.73(2) . . ?
Ag1F Ag1Q Ag99 63.959(19) . . ?
Ag1T Ag1Q Ag99 116.43(2) . . ?
Ag11 Ag1R Ag38 119.53(2) . . ?
Ag11 Ag1R Ag95 177.67(3) . . ?
Ag38 Ag1R Ag95 60.476(19) . . ?
Ag11 Ag1R Ag1Y 118.29(2) . . ?
Ag38 Ag1R Ag1Y 60.25(2) . . ?
Ag95 Ag1R Ag1Y 59.51(2) . . ?
Ag11 Ag1R Ag1K 119.43(2) . . ?
Ag38 Ag1R Ag1K 113.13(2) . . ?
Ag95 Ag1R Ag1K 61.89(2) . . ?
Ag1Y Ag1R Ag1K 112.38(2) . . ?
Ag11 Ag1R Ag84 60.64(2) . . ?
Ag38 Ag1R Ag84 150.02(3) . . ?
Ag95 Ag1R Ag84 118.04(2) . . ?
Ag1Y Ag1R Ag84 92.30(2) . . ?
Ag1K Ag1R Ag84 87.27(2) . . ?
Ag11 Ag1R Ag1L 120.58(3) . . ?
Ag38 Ag1R Ag1L 62.07(2) . . ?
Ag95 Ag1R Ag1L 61.65(2) . . ?
Ag1Y Ag1R Ag1L 111.39(3) . . ?
Ag1K Ag1R Ag1L 62.664(19) . . ?
Ag84 Ag1R Ag1L 146.75(3) . . ?
Ag11 Ag1R Ag76 119.95(3) . . ?
Ag38 Ag1R Ag76 109.70(2) . . ?
Ag95 Ag1R Ag76 58.61(2) . . ?
Ag1Y Ag1R Ag76 60.747(19) . . ?
Ag1K Ag1R Ag76 61.77(2) . . ?
Ag84 Ag1R Ag76 59.48(2) . . ?
Ag1L Ag1R Ag76 111.48(2) . . ?
Ag11 Ag1R Ag62 60.62(2) . . ?
Ag38 Ag1R Ag62 94.14(2) . . ?
Ag95 Ag1R Ag62 121.65(3) . . ?
Ag1Y Ag1R Ag62 151.20(3) . . ?
Ag1K Ag1R Ag62 88.81(2) . . ?
Ag84 Ag1R Ag62 108.62(3) . . ?
Ag1L Ag1R Ag62 60.08(2) . . ?
Ag76 Ag1R Ag62 147.35(2) . . ?
Ag11 Ag1R Ag1T 59.538(19) . . ?
Ag38 Ag1R Ag1T 149.74(3) . . ?
Ag95 Ag1R Ag1T 121.81(2) . . ?
Ag1Y Ag1R Ag1T 149.64(3) . . ?
Ag1K Ag1R Ag1T 59.918(18) . . ?
Ag84 Ag1R Ag1T 59.33(2) . . ?
Ag1L Ag1R Ag1T 91.51(2) . . ?
Ag76 Ag1R Ag1T 93.00(2) . . ?
Ag62 Ag1R Ag1T 57.866(19) . . ?
Ag11 Ag1R Ag1V 58.564(18) . . ?
Ag38 Ag1R Ag1V 61.360(19) . . ?
Ag95 Ag1R Ag1V 121.68(2) . . ?
Ag1Y Ag1R Ag1V 94.71(2) . . ?
Ag1K Ag1R Ag1V 145.26(3) . . ?
Ag84 Ag1R Ag1V 113.93(2) . . ?
Ag1L Ag1R Ag1V 87.92(2) . . ?
Ag76 Ag1R Ag1V 152.55(2) . . ?
Ag62 Ag1R Ag1V 59.107(18) . . ?
Ag1T Ag1R Ag1V 106.17(2) . . ?
Ag11 Ag1R Ag41 57.663(19) . . ?
Ag38 Ag1R Ag41 95.59(2) . . ?
Ag95 Ag1R Ag41 120.06(2) . . ?
Ag1Y Ag1R Ag41 60.992(19) . . ?
Ag1K Ag1R Ag41 142.53(3) . . ?
Ag84 Ag1R Ag41 57.855(19) . . ?
Ag1L Ag1R Ag41 154.46(2) . . ?
Ag76 Ag1R Ag41 86.73(2) . . ?
Ag62 Ag1R Ag41 113.54(2) . . ?
Ag1T Ag1R Ag41 105.73(2) . . ?
Ag1V Ag1R Ag41 69.465(19) . . ?
S24 Ag1S S31 104.88(6) 2_665 . ?
S24 Ag1S S42 103.63(5) 2_665 . ?
S31 Ag1S S42 125.03(5) . . ?
S24 Ag1S Ag98 72.50(4) 2_665 2_665 ?
S31 Ag1S Ag98 115.79(4) . 2_665 ?
S42 Ag1S Ag98 117.22(4) . 2_665 ?
S24 Ag1S Ag1F 80.39(4) 2_665 . ?
S31 Ag1S Ag1F 56.55(4) . . ?
S42 Ag1S Ag1F 174.43(4) . . ?
Ag98 Ag1S Ag1F 59.99(2) 2_665 . ?
S24 Ag1S Ag70 82.19(4) 2_665 2_665 ?
S31 Ag1S Ag70 170.44(4) . 2_665 ?
S42 Ag1S Ag70 57.80(4) . 2_665 ?
Ag98 Ag1S Ag70 59.667(19) 2_665 2_665 ?
Ag1F Ag1S Ag70 119.66(2) . 2_665 ?
S24 Ag1S Ag23 126.89(4) 2_665 . ?
S31 Ag1S Ag23 80.29(4) . . ?
S42 Ag1S Ag23 116.19(4) . . ?
Ag98 Ag1S Ag23 58.889(19) 2_665 . ?
Ag1F Ag1S Ag23 58.295(18) . . ?
Ag70 Ag1S Ag23 90.33(2) 2_665 . ?
S24 Ag1S Ag30 144.10(4) 2_665 . ?
S31 Ag1S Ag30 110.85(4) . . ?
S42 Ag1S Ag30 57.80(3) . . ?
Ag98 Ag1S Ag30 88.68(2) 2_665 . ?
Ag1F Ag1S Ag30 116.72(2) . . ?
Ag70 Ag1S Ag30 61.915(19) 2_665 . ?
Ag23 Ag1S Ag30 58.437(19) . . ?
S24 Ag1S Ag1M 157.61(4) 2_665 . ?
S31 Ag1S Ag1M 52.89(4) . . ?
S42 Ag1S Ag1M 90.03(4) . . ?
Ag98 Ag1S Ag1M 117.08(2) 2_665 . ?
Ag1F Ag1S Ag1M 87.37(2) . . ?
Ag70 Ag1S Ag1M 120.20(2) 2_665 . ?
Ag23 Ag1S Ag1M 58.191(19) . . ?
Ag30 Ag1S Ag1M 58.291(19) . . ?
Ag55 Ag1T Ag62 88.53(2) . . ?
Ag55 Ag1T Ag12 120.52(3) . . ?
Ag62 Ag1T Ag12 119.82(3) . . ?
Ag55 Ag1T Ag11 62.360(19) . . ?
Ag62 Ag1T Ag11 60.82(2) . . ?
Ag12 Ag1T Ag11 176.74(3) . . ?
Ag55 Ag1T Ag87 61.79(2) . . ?
Ag62 Ag1T Ag87 146.05(3) . . ?
Ag12 Ag1T Ag87 91.02(2) . . ?
Ag11 Ag1T Ag87 89.24(2) . . ?
Ag55 Ag1T Ag84 94.22(2) . . ?
Ag62 Ag1T Ag84 110.16(3) . . ?
Ag12 Ag1T Ag84 117.62(2) . . ?
Ag11 Ag1T Ag84 59.835(19) . . ?
Ag87 Ag1T Ag84 60.15(2) . . ?
Ag55 Ag1T Ag90 59.75(2) . 2_665 ?
Ag62 Ag1T Ag90 119.25(3) . 2_665 ?
Ag12 Ag1T Ag90 60.786(18) . 2_665 ?
Ag11 Ag1T Ag90 122.04(2) . 2_665 ?
Ag87 Ag1T Ag90 61.48(2) . 2_665 ?
Ag84 Ag1T Ag90 121.57(3) . 2_665 ?
Ag55 Ag1T Ag1G 119.35(3) . . ?
Ag62 Ag1T Ag1G 60.23(2) . . ?
Ag12 Ag1T Ag1G 59.595(19) . . ?
Ag11 Ag1T Ag1G 120.91(3) . . ?
Ag87 Ag1T Ag1G 147.63(3) . . ?
Ag84 Ag1T Ag1G 143.22(3) . . ?
Ag90 Ag1T Ag1G 90.29(2) 2_665 . ?
Ag55 Ag1T Ag9 123.61(3) . . ?
Ag62 Ag1T Ag9 144.26(3) . . ?
Ag12 Ag1T Ag9 60.185(19) . . ?
Ag11 Ag1T Ag9 117.23(2) . . ?
Ag87 Ag1T Ag9 61.817(19) . . ?
Ag84 Ag1T Ag9 57.434(18) . . ?
Ag90 Ag1T Ag9 92.68(2) 2_665 . ?
Ag1G Ag1T Ag9 107.71(2) . . ?
Ag55 Ag1T Ag1K 177.82(3) . . ?
Ag62 Ag1T Ag1K 89.32(2) . . ?
Ag12 Ag1T Ag1K 61.01(2) . . ?
Ag11 Ag1T Ag1K 116.16(2) . . ?
Ag87 Ag1T Ag1K 120.14(2) . . ?
Ag84 Ag1T Ag1K 86.16(2) . . ?
Ag90 Ag1T Ag1K 121.79(2) 2_665 . ?
Ag1G Ag1T Ag1K 59.72(2) . . ?
Ag9 Ag1T Ag1K 58.347(19) . . ?
Ag55 Ag1T Ag1Q 59.97(2) . . ?
Ag62 Ag1T Ag1Q 59.92(2) . . ?
Ag12 Ag1T Ag1Q 88.95(2) . . ?
Ag11 Ag1T Ag1Q 93.99(2) . . ?
Ag87 Ag1T Ag1Q 111.16(2) . . ?
Ag84 Ag1T Ag1Q 150.90(2) . . ?
Ag90 Ag1T Ag1Q 59.366(19) 2_665 . ?
Ag1G Ag1T Ag1Q 59.39(2) . . ?
Ag9 Ag1T Ag1Q 146.90(2) . . ?
Ag1K Ag1T Ag1Q 119.11(3) . . ?
Ag55 Ag1T Ag1R 119.98(2) . . ?
Ag62 Ag1T Ag1R 60.20(2) . . ?
Ag12 Ag1T Ag1R 119.47(2) . . ?
Ag11 Ag1T Ag1R 57.720(17) . . ?
Ag87 Ag1T Ag1R 118.90(2) . . ?
Ag84 Ag1T Ag1R 58.825(19) . . ?
Ag90 Ag1T Ag1R 179.45(3) 2_665 . ?
Ag1G Ag1T Ag1R 89.47(2) . . ?
Ag9 Ag1T Ag1R 87.87(2) . . ?
Ag1K Ag1T Ag1R 58.46(2) . . ?
Ag1Q Ag1T Ag1R 120.09(3) . . ?
S24 Ag1U Ag24 145.61(4) . . ?
S24 Ag1U Ag1O 84.24(4) . . ?
Ag24 Ag1U Ag1O 61.377(19) . . ?
S24 Ag1U S10 124.73(6) . . ?
Ag24 Ag1U S10 69.04(4) . . ?
Ag1O Ag1U S10 103.53(4) . . ?
S24 Ag1U S7 101.12(6) . 2_665 ?
Ag24 Ag1U S7 112.29(4) . 2_665 ?
Ag1O Ag1U S7 166.83(4) . 2_665 ?
S10 Ag1U S7 83.43(5) . 2_665 ?
S24 Ag1U Ag98 72.64(4) . . ?
Ag24 Ag1U Ag98 88.28(2) . . ?
Ag1O Ag1U Ag98 60.349(19) . . ?
S10 Ag1U Ag98 157.05(3) . . ?
S7 Ag1U Ag98 109.48(4) 2_665 . ?
S24 Ag1U Ag94 123.88(4) . 2_665 ?
Ag24 Ag1U Ag94 60.104(19) . 2_665 ?
Ag1O Ag1U Ag94 90.58(2) . 2_665 ?
S10 Ag1U Ag94 110.83(4) . 2_665 ?
S7 Ag1U Ag94 76.42(4) 2_665 2_665 ?
Ag98 Ag1U Ag94 56.971(18) . 2_665 ?
S24 Ag1U Ag1A 152.75(4) . . ?
Ag24 Ag1U Ag1A 61.40(2) . . ?
Ag1O Ag1U Ag1A 122.68(2) . . ?
S10 Ag1U Ag1A 57.73(4) . . ?
S7 Ag1U Ag1A 51.70(4) 2_665 . ?
Ag98 Ag1U Ag1A 114.96(2) . . ?
Ag94 Ag1U Ag1A 58.026(18) 2_665 . ?
S24 Ag1U Ag1F 77.29(4) . 2_665 ?
Ag24 Ag1U Ag1F 116.26(2) . 2_665 ?
Ag1O Ag1U Ag1F 117.38(2) . 2_665 ?
S10 Ag1U Ag1F 135.94(4) . 2_665 ?
S7 Ag1U Ag1F 53.32(4) 2_665 2_665 ?
Ag98 Ag1U Ag1F 57.041(18) . 2_665 ?
Ag94 Ag1U Ag1F 56.161(18) 2_665 2_665 ?
Ag1A Ag1U Ag1F 85.42(2) . 2_665 ?
S24 Ag1U Ag43 105.40(4) . . ?
Ag24 Ag1U Ag43 56.574(18) . . ?
Ag1O Ag1U Ag43 54.727(17) . . ?
S10 Ag1U Ag43 49.89(4) . . ?
S7 Ag1U Ag43 133.32(4) 2_665 . ?
Ag98 Ag1U Ag43 114.76(2) . . ?
Ag94 Ag1U Ag43 116.40(2) 2_665 . ?
Ag1A Ag1U Ag43 95.08(2) . . ?
Ag1F Ag1U Ag43 170.62(2) 2_665 . ?
S35 Ag1V S28 131.96(6) . . ?
S35 Ag1V Ag11 96.68(5) . . ?
S28 Ag1V Ag11 103.83(4) . . ?
S35 Ag1V Ag62 139.21(5) . . ?
S28 Ag1V Ag62 88.09(4) . . ?
Ag11 Ag1V Ag62 60.43(2) . . ?
S35 Ag1V Ag89 143.64(5) . . ?
S28 Ag1V Ag89 59.05(4) . . ?
Ag11 Ag1V Ag89 115.06(2) . . ?
Ag62 Ag1V Ag89 57.208(19) . . ?
S35 Ag1V Ag1R 80.05(5) . . ?
S28 Ag1V Ag1R 147.03(4) . . ?
Ag11 Ag1V Ag1R 57.831(18) . . ?
Ag62 Ag1V Ag1R 59.28(2) . . ?
Ag89 Ag1V Ag1R 101.45(2) . . ?
S35 Ag1V Ag38 66.39(4) . . ?
S28 Ag1V Ag38 135.23(4) . . ?
Ag11 Ag1V Ag38 114.75(2) . . ?
Ag62 Ag1V Ag38 91.69(2) . . ?
Ag89 Ag1V Ag38 83.71(2) . . ?
Ag1R Ag1V Ag38 57.282(18) . . ?
S35 Ag1V Ag68 130.12(4) . . ?
S28 Ag1V Ag68 47.94(4) . . ?
Ag11 Ag1V Ag68 55.910(18) . . ?
Ag62 Ag1V Ag68 67.20(2) . . ?
Ag89 Ag1V Ag68 84.39(2) . . ?
Ag1R Ag1V Ag68 108.50(2) . . ?
Ag38 Ag1V Ag68 158.90(2) . . ?
S1 Ag1W Ag46 167.98(4) . . ?
S1 Ag1W Ag2 106.47(4) . . ?
Ag46 Ag1W Ag2 61.95(2) . . ?
S1 Ag1W Ag91 130.35(4) . . ?
Ag46 Ag1W Ag91 60.966(19) . . ?
Ag2 Ag1W Ag91 122.88(2) . . ?
S1 Ag1W Ag72 114.20(2) . . ?
Ag46 Ag1W Ag72 64.11(2) . . ?
Ag2 Ag1W Ag72 60.207(17) . . ?
Ag91 Ag1W Ag72 95.93(2) . . ?
S1 Ag1W Ag79 113.18(2) . . ?
Ag46 Ag1W Ag79 59.399(19) . . ?
Ag2 Ag1W Ag79 60.629(16) . . ?
Ag91 Ag1W Ag79 88.61(2) . . ?
Ag72 Ag1W Ag79 111.31(2) . . ?
S1 Ag1W Ag26 55.158(16) . . ?
Ag46 Ag1W Ag26 124.41(3) . . ?
Ag2 Ag1W Ag26 89.25(2) . . ?
Ag91 Ag1W Ag26 125.06(2) . . ?
Ag72 Ag1W Ag26 60.310(19) . . ?
Ag79 Ag1W Ag26 144.78(3) . . ?
S1 Ag1W Ag67 94.58(2) . . ?
Ag46 Ag1W Ag67 89.46(2) . . ?
Ag2 Ag1W Ag67 121.08(2) . . ?
Ag91 Ag1W Ag67 56.929(18) . . ?
Ag72 Ag1W Ag67 150.04(3) . . ?
Ag79 Ag1W Ag67 60.470(18) . . ?
Ag26 Ag1W Ag67 143.81(3) . . ?
S1 Ag1W Ag26 53.751(15) . 2_665 ?
Ag46 Ag1W Ag26 119.47(2) . 2_665 ?
Ag2 Ag1W Ag26 87.392(19) . 2_665 ?
Ag91 Ag1W Ag26 119.14(2) . 2_665 ?
Ag72 Ag1W Ag26 142.26(2) . 2_665 ?
Ag79 Ag1W Ag26 60.09(2) . 2_665 ?
Ag26 Ag1W Ag26 104.00(2) . 2_665 ?
Ag67 Ag1W Ag26 62.216(19) . 2_665 ?
S1 Ag1W Ag1W 50.23(4) . 2_665 ?
Ag46 Ag1W Ag1W 118.107(16) . 2_665 ?
Ag2 Ag1W Ag1W 56.243(15) . 2_665 ?
Ag91 Ag1W Ag1W 175.19(3) . 2_665 ?
Ag72 Ag1W Ag1W 87.55(2) . 2_665 ?
Ag79 Ag1W Ag1W 87.03(2) . 2_665 ?
Ag26 Ag1W Ag1W 59.62(2) . 2_665 ?
Ag67 Ag1W Ag1W 118.88(3) . 2_665 ?
Ag26 Ag1W Ag1W 56.694(18) 2_665 2_665 ?
S12 Ag1X Ag84 141.63(4) . . ?
S12 Ag1X S9 104.81(6) . . ?
Ag84 Ag1X S9 110.97(4) . . ?
S12 Ag1X Ag1N 81.79(4) . . ?
Ag84 Ag1X Ag1N 60.163(19) . . ?
S9 Ag1X Ag1N 164.52(4) . . ?
S12 Ag1X Ag72 68.66(4) . . ?
Ag84 Ag1X Ag72 86.52(2) . . ?
S9 Ag1X Ag72 109.28(4) . . ?
Ag1N Ag1X Ag72 59.547(19) . . ?
S12 Ag1X Ag87 120.59(4) . . ?
Ag84 Ag1X Ag87 59.41(2) . . ?
S9 Ag1X Ag87 74.36(4) . . ?
Ag1N Ag1X Ag87 90.21(2) . . ?
Ag72 Ag1X Ag87 57.186(18) . . ?
S12 Ag1X Ag31 154.92(4) . . ?
Ag84 Ag1X Ag31 62.372(19) . . ?
S9 Ag1X Ag31 50.12(4) . . ?
Ag1N Ag1X Ag31 122.52(2) . . ?
Ag72 Ag1X Ag31 116.11(2) . . ?
Ag87 Ag1X Ag31 58.943(19) . . ?
S12 Ag1X Ag37 103.84(4) . . ?
Ag84 Ag1X Ag37 61.193(19) . . ?
S9 Ag1X Ag37 131.73(4) . . ?
Ag1N Ag1X Ag37 57.542(18) . . ?
Ag72 Ag1X Ag37 117.05(2) . . ?
Ag87 Ag1X Ag37 120.54(2) . . ?
Ag31 Ag1X Ag37 95.59(2) . . ?
S12 Ag1X Ag2B 74.92(4) . . ?
Ag84 Ag1X Ag2B 116.61(2) . . ?
S9 Ag1X Ag2B 53.15(4) . . ?
Ag1N Ag1X Ag2B 117.28(2) . . ?
Ag72 Ag1X Ag2B 57.760(17) . . ?
Ag87 Ag1X Ag2B 57.246(18) . . ?
Ag31 Ag1X Ag2B 87.05(2) . . ?
Ag37 Ag1X Ag2B 174.81(2) . . ?
S17 Ag1Y S30 119.36(6) . . ?
S17 Ag1Y Ag95 132.58(4) . . ?
S30 Ag1Y Ag95 81.75(4) . . ?
S17 Ag1Y Ag1R 122.32(4) . . ?
S30 Ag1Y Ag1R 118.17(4) . . ?
Ag95 Ag1Y Ag1R 60.164(19) . . ?
S17 Ag1Y Ag38 166.81(4) . . ?
S30 Ag1Y Ag38 59.37(4) . . ?
Ag95 Ag1Y Ag38 60.52(2) . . ?
Ag1R Ag1Y Ag38 59.715(19) . . ?
S17 Ag1Y Ag76 81.43(4) . . ?
S30 Ag1Y Ag76 135.81(4) . . ?
Ag95 Ag1Y Ag76 58.57(2) . . ?
Ag1R Ag1Y Ag76 60.015(19) . . ?
Ag38 Ag1Y Ag76 108.68(2) . . ?
S17 Ag1Y S35 106.06(5) . . ?
S30 Ag1Y S35 87.01(5) . . ?
Ag95 Ag1Y S35 117.73(4) . . ?
Ag1R Ag1Y S35 73.06(4) . . ?
Ag38 Ag1Y S35 61.24(4) . . ?
Ag76 Ag1Y S35 126.78(4) . . ?
S17 Ag1Y Ag53 98.37(4) . . ?
S30 Ag1Y Ag53 52.22(4) . . ?
Ag95 Ag1Y Ag53 59.570(19) . . ?
Ag1R Ag1Y Ag53 119.73(2) . . ?
Ag38 Ag1Y Ag53 90.51(2) . . ?
Ag76 Ag1Y Ag53 88.54(2) . . ?
S35 Ag1Y Ag53 139.09(4) . . ?
S17 Ag1Y Ag41 74.38(4) . . ?
S30 Ag1Y Ag41 133.44(4) . . ?
Ag95 Ag1Y Ag41 123.56(2) . . ?
Ag1R Ag1Y Ag41 63.87(2) . . ?
Ag38 Ag1Y Ag41 97.07(2) . . ?
Ag76 Ag1Y Ag41 87.89(2) . . ?
S35 Ag1Y Ag41 47.39(4) . . ?
Ag53 Ag1Y Ag41 172.33(3) . . ?
S17 Ag1Y Ag49 49.79(4) . . ?
S30 Ag1Y Ag49 104.05(4) . . ?
Ag95 Ag1Y Ag49 85.45(2) . . ?
Ag1R Ag1Y Ag49 117.79(2) . . ?
Ag38 Ag1Y Ag49 142.78(2) . . ?
Ag76 Ag1Y Ag49 57.831(19) . . ?
S35 Ag1Y Ag49 155.84(4) . . ?
Ag53 Ag1Y Ag49 57.101(18) . . ?
Ag41 Ag1Y Ag49 115.34(2) . . ?
Ag92 Ag1Z Ag1 90.59(2) 2_665 . ?
Ag92 Ag1Z Ag22 61.20(2) 2_665 2_665 ?
Ag1 Ag1Z Ag22 148.56(3) . 2_665 ?
Ag92 Ag1Z Ag18 118.93(2) 2_665 2_665 ?
Ag1 Ag1Z Ag18 120.04(2) . 2_665 ?
Ag22 Ag1Z Ag18 87.77(2) 2_665 2_665 ?
Ag92 Ag1Z Ag4 179.17(2) 2_665 . ?
Ag1 Ag1Z Ag4 89.31(2) . . ?
Ag22 Ag1Z Ag4 119.11(3) 2_665 . ?
Ag18 Ag1Z Ag4 60.455(17) 2_665 . ?
Ag92 Ag1Z Ag25 60.77(2) 2_665 2_665 ?
Ag1 Ag1Z Ag25 61.375(19) . 2_665 ?
Ag22 Ag1Z Ag25 90.91(2) 2_665 2_665 ?
Ag18 Ag1Z Ag25 178.58(3) 2_665 2_665 ?
Ag4 Ag1Z Ag25 119.85(2) . 2_665 ?
Ag92 Ag1Z Ag45 120.93(2) 2_665 2_665 ?
Ag1 Ag1Z Ag45 60.344(17) . 2_665 ?
Ag22 Ag1Z Ag45 120.55(2) 2_665 2_665 ?
Ag18 Ag1Z Ag45 120.13(2) 2_665 2_665 ?
Ag4 Ag1Z Ag45 59.685(17) . 2_665 ?
Ag25 Ag1Z Ag45 60.170(18) 2_665 2_665 ?
Ag92 Ag1Z Ag1D 60.850(19) 2_665 2_665 ?
Ag1 Ag1Z Ag1D 61.244(17) . 2_665 ?
Ag22 Ag1Z Ag1D 109.70(2) 2_665 2_665 ?
Ag18 Ag1Z Ag1D 87.88(2) 2_665 2_665 ?
Ag4 Ag1Z Ag1D 118.41(2) . 2_665 ?
Ag25 Ag1Z Ag1D 93.08(2) 2_665 2_665 ?
Ag45 Ag1Z Ag1D 121.57(2) 2_665 2_665 ?
Ag92 Ag1Z Ag75 92.60(2) 2_665 . ?
Ag1 Ag1Z Ag75 110.94(2) . . ?
Ag22 Ag1Z Ag75 60.88(2) 2_665 . ?
Ag18 Ag1Z Ag75 117.61(3) 2_665 . ?
Ag4 Ag1Z Ag75 88.21(2) . . ?
Ag25 Ag1Z Ag75 61.19(2) 2_665 . ?
Ag45 Ag1Z Ag75 59.668(18) 2_665 . ?
Ag1D Ag1Z Ag75 150.78(3) 2_665 . ?
Ag92 Ag1Z Ag45 119.73(2) 2_665 . ?
Ag1 Ag1Z Ag45 60.180(17) . . ?
Ag22 Ag1Z Ag45 144.45(2) 2_665 . ?
Ag18 Ag1Z Ag45 59.857(18) 2_665 . ?
Ag4 Ag1Z Ag45 59.527(16) . . ?
Ag25 Ag1Z Ag45 121.55(3) 2_665 . ?
Ag45 Ag1Z Ag45 90.45(2) 2_665 . ?
Ag1D Ag1Z Ag45 58.888(19) 2_665 . ?
Ag75 Ag1Z Ag45 145.17(3) . . ?
Ag92 Ag1Z Ag17 121.12(3) 2_665 . ?
Ag1 Ag1Z Ag17 145.49(3) . . ?
Ag22 Ag1Z Ag17 59.920(19) 2_665 . ?
Ag18 Ag1Z Ag17 58.824(19) 2_665 . ?
Ag4 Ag1Z Ag17 59.189(19) . . ?
Ag25 Ag1Z Ag17 119.98(2) 2_665 . ?
Ag45 Ag1Z Ag17 89.47(2) 2_665 . ?
Ag1D Ag1Z Ag17 143.99(2) 2_665 . ?
Ag75 Ag1Z Ag17 58.788(19) . . ?
Ag45 Ag1Z Ag17 107.68(2) . . ?
Ag92 Ag1Z Ag47 59.88(2) 2_665 2_665 ?
Ag1 Ag1Z Ag47 119.83(2) . 2_665 ?
Ag22 Ag1Z Ag47 59.79(2) 2_665 2_665 ?
Ag18 Ag1Z Ag47 59.052(18) 2_665 2_665 ?
Ag4 Ag1Z Ag47 119.50(2) . 2_665 ?
Ag25 Ag1Z Ag47 120.65(3) 2_665 2_665 ?
Ag45 Ag1Z Ag47 179.18(3) 2_665 2_665 ?
Ag1D Ag1Z Ag47 58.595(17) 2_665 2_665 ?
Ag75 Ag1Z Ag47 120.65(2) . 2_665 ?
Ag45 Ag1Z Ag47 88.99(2) . 2_665 ?
Ag17 Ag1Z Ag47 90.11(2) . 2_665 ?
C2 C1 C2 119.5(10) 2_665 . ?
C2 C1 S1 120.3(5) 2_665 . ?
C2 C1 S1 120.3(5) . . ?
C1 C2 C3 121.1(7) . . ?
C1 C2 H2A 119.6 . . ?
C3 C2 H2A 119.4 . . ?
C2 C3 C4 118.7(7) . . ?
C2 C3 H3A 120.9 . . ?
C4 C3 H3A 120.3 . . ?
C3 C4 C3 120.9(10) . 2_665 ?
C3 C4 C7 119.5(5) . . ?
C3 C4 C7 119.5(5) 2_665 . ?
C8 C7 C8 142.8(16) 2_665 . ?
C8 C7 C9 112.6(9) 2_665 2_665 ?
C8 C7 C9 54.2(8) . 2_665 ?
C8 C7 C9 54.2(8) 2_665 . ?
C8 C7 C9 112.6(9) . . ?
C9 C7 C9 143.4(15) 2_665 . ?
C8 C7 C4 108.6(8) 2_665 . ?
C8 C7 C4 108.6(8) . . ?
C9 C7 C4 108.3(8) 2_665 . ?
C9 C7 C4 108.3(8) . . ?
C8 C7 C10 109.4(9) 2_665 2_665 ?
C8 C7 C10 57.4(8) . 2_665 ?
C9 C7 C10 109.0(9) 2_665 2_665 ?
C9 C7 C10 58.1(8) . 2_665 ?
C4 C7 C10 108.9(7) . 2_665 ?
C8 C7 C10 57.4(8) 2_665 . ?
C8 C7 C10 109.4(9) . . ?
C9 C7 C10 58.1(8) 2_665 . ?
C9 C7 C10 109.0(9) . . ?
C4 C7 C10 108.9(7) . . ?
C10 C7 C10 142.2(15) 2_665 . ?
C9 C8 C10 123.5(14) 2_665 2_665 ?
C9 C8 C7 63.9(9) 2_665 . ?
C10 C8 C7 63.2(9) 2_665 . ?
C9 C8 H8A 162.8 2_665 . ?
C10 C8 H8A 61.3 2_665 . ?
C7 C8 H8A 111.7 . . ?
C9 C8 H8B 87.4 2_665 . ?
C10 C8 H8B 91.7 2_665 . ?
C7 C8 H8B 108.8 . . ?
H8A C8 H8B 109.5 . . ?
C9 C8 H8C 59.7 2_665 . ?
C10 C8 H8C 158.8 2_665 . ?
C7 C8 H8C 108.0 . . ?
H8A C8 H8C 109.5 . . ?
H8B C8 H8C 109.5 . . ?
C8 C9 C10 120.1(14) 2_665 2_665 ?
C8 C9 C7 61.8(9) 2_665 . ?
C10 C9 C7 61.8(9) 2_665 . ?
C8 C9 H9A 160.9 2_665 . ?
C10 C9 H9A 61.7 2_665 . ?
C7 C9 H9A 109.7 . . ?
C8 C9 H9B 62.2 2_665 . ?
C10 C9 H9B 160.6 2_665 . ?
C7 C9 H9B 110.0 . . ?
H9A C9 H9B 109.5 . . ?
C8 C9 H9C 89.6 2_665 . ?
C10 C9 H9C 89.9 2_665 . ?
C7 C9 H9C 108.7 . . ?
H9A C9 H9C 109.5 . . ?
H9B C9 H9C 109.5 . . ?
C8 C10 C9 116.4(13) 2_665 2_665 ?
C8 C10 C7 59.4(8) 2_665 . ?
C9 C10 C7 60.1(8) 2_665 . ?
C8 C10 H10J 159.1 2_665 . ?
C9 C10 H10J 61.0 2_665 . ?
C7 C10 H10J 108.0 . . ?
C8 C10 H10K 91.1 2_665 . ?
C9 C10 H10K 91.7 2_665 . ?
C7 C10 H10K 109.8 . . ?
H10J C10 H10K 109.5 . . ?
C8 C10 H10L 65.1 2_665 . ?
C9 C10 H10L 158.8 2_665 . ?
C7 C10 H10L 110.6 . . ?
H10J C10 H10L 109.5 . . ?
H10K C10 H10L 109.5 . . ?
C16 C11 C12 118.4(7) . . ?
C16 C11 S2 119.4(6) . . ?
C12 C11 S2 122.2(6) . . ?
C13 C12 C11 121.2(7) . . ?
C13 C12 H12 119.4 . . ?
C11 C12 H12 119.4 . . ?
C14 C13 C12 118.7(7) . . ?
C14 C13 H13 120.6 . . ?
C12 C13 H13 120.6 . . ?
C13 C14 C15 122.1(7) . . ?
C13 C14 C17 120.5(6) . . ?
C15 C14 C17 117.3(7) . . ?
C14 C15 C16 118.9(7) . . ?
C14 C15 H15 120.5 . . ?
C16 C15 H15 120.5 . . ?
C11 C16 C15 120.7(7) . . ?
C11 C16 H16 119.7 . . ?
C15 C16 H16 119.7 . . ?
C18 C17 C20 113.8(7) . . ?
C18 C17 C19 111.6(7) . . ?
C20 C17 C19 107.0(6) . . ?
C18 C17 C14 108.9(6) . . ?
C20 C17 C14 109.0(6) . . ?
C19 C17 C14 106.2(6) . . ?
C17 C18 H18A 109.5 . . ?
C17 C18 H18B 109.5 . . ?
H18A C18 H18B 109.5 . . ?
C17 C18 H18C 109.5 . . ?
H18A C18 H18C 109.5 . . ?
H18B C18 H18C 109.5 . . ?
C17 C19 H19A 109.5 . . ?
C17 C19 H19B 109.5 . . ?
H19A C19 H19B 109.5 . . ?
C17 C19 H19C 109.5 . . ?
H19A C19 H19C 109.5 . . ?
H19B C19 H19C 109.5 . . ?
C17 C19 H19D 109.5 . . ?
H19A C19 H19D 141.1 . . ?
H19B C19 H19D 56.3 . . ?
H19C C19 H19D 56.3 . . ?
C17 C19 H19E 109.5 . . ?
H19A C19 H19E 56.3 . . ?
H19B C19 H19E 141.1 . . ?
H19C C19 H19E 56.3 . . ?
H19D C19 H19E 109.5 . . ?
C17 C19 H19F 109.5 . . ?
H19A C19 H19F 56.3 . . ?
H19B C19 H19F 56.3 . . ?
H19C C19 H19F 141.1 . . ?
H19D C19 H19F 109.5 . . ?
H19E C19 H19F 109.5 . . ?
C17 C20 H20A 109.5 . . ?
C17 C20 H20B 109.5 . . ?
H20A C20 H20B 109.5 . . ?
C17 C20 H20C 109.5 . . ?
H20A C20 H20C 109.5 . . ?
H20B C20 H20C 109.5 . . ?
C26 C21 C22 119.6(7) . . ?
C26 C21 S3 120.4(6) . . ?
C22 C21 S3 119.9(5) . . ?
C21 C22 C23 120.4(7) . . ?
C21 C22 H22 119.8 . . ?
C23 C22 H22 119.8 . . ?
C24 C23 C22 119.5(7) . . ?
C24 C23 H23 120.2 . . ?
C22 C23 H23 120.2 . . ?
C25 C24 C23 120.3(7) . . ?
C25 C24 C27 120.6(7) . . ?
C23 C24 C27 119.0(7) . . ?
C24 C25 C26 120.5(7) . . ?
C24 C25 H25 119.8 . . ?
C26 C25 H25 119.8 . . ?
C21 C26 C25 119.6(7) . . ?
C21 C26 H26 120.2 . . ?
C25 C26 H26 120.2 . . ?
C24 C27 C29 109.4(6) . . ?
C24 C27 C28 109.0(6) . . ?
C29 C27 C28 112.8(6) . . ?
C24 C27 C30 114.5(6) . . ?
C29 C27 C30 105.4(6) . . ?
C28 C27 C30 105.8(6) . . ?
C27 C28 H28A 109.5 . . ?
C27 C28 H28B 109.5 . . ?
H28A C28 H28B 109.5 . . ?
C27 C28 H28C 109.5 . . ?
H28A C28 H28C 109.5 . . ?
H28B C28 H28C 109.5 . . ?
C27 C29 H29A 109.5 . . ?
C27 C29 H29B 109.5 . . ?
H29A C29 H29B 109.5 . . ?
C27 C29 H29C 109.5 . . ?
H29A C29 H29C 109.5 . . ?
H29B C29 H29C 109.5 . . ?
C27 C30 H30A 109.5 . . ?
C27 C30 H30B 109.5 . . ?
H30A C30 H30B 109.5 . . ?
C27 C30 H30C 109.5 . . ?
H30A C30 H30C 109.5 . . ?
H30B C30 H30C 109.5 . . ?
C32 C31 C36 120.0(7) . . ?
C32 C31 S4 118.3(6) . . ?
C36 C31 S4 121.5(6) . . ?
C33 C32 C31 119.5(7) . . ?
C33 C32 H32 120.3 . . ?
C31 C32 H32 120.3 . . ?
C32 C33 C34 121.4(8) . . ?
C32 C33 H33 119.3 . . ?
C34 C33 H33 119.3 . . ?
C35 C34 C33 119.2(7) . . ?
C35 C34 C37 124.0(7) . . ?
C33 C34 C37 116.7(8) . . ?
C36 C35 C34 119.4(8) . . ?
C36 C35 H35 120.3 . . ?
C34 C35 H35 120.3 . . ?
C35 C36 C31 120.6(8) . . ?
C35 C36 H36 119.7 . . ?
C31 C36 H36 119.7 . . ?
C34 C37 C38 109.1(7) . . ?
C34 C37 C39 111.9(7) . . ?
C38 C37 C39 106.6(7) . . ?
C34 C37 C40 116.8(7) . . ?
C38 C37 C40 105.3(6) . . ?
C39 C37 C40 106.4(6) . . ?
C37 C38 H38A 109.5 . . ?
C37 C38 H38B 109.5 . . ?
H38A C38 H38B 109.5 . . ?
C37 C38 H38C 109.5 . . ?
H38A C38 H38C 109.5 . . ?
H38B C38 H38C 109.5 . . ?
C37 C39 H39A 109.5 . . ?
C37 C39 H39B 109.5 . . ?
H39A C39 H39B 109.5 . . ?
C37 C39 H39C 109.5 . . ?
H39A C39 H39C 109.5 . . ?
H39B C39 H39C 109.5 . . ?
C37 C40 H40A 109.5 . . ?
C37 C40 H40B 109.5 . . ?
H40A C40 H40B 109.5 . . ?
C37 C40 H40C 109.5 . . ?
H40A C40 H40C 109.5 . . ?
H40B C40 H40C 109.5 . . ?
C42 C41 C46 121.6(7) . . ?
C42 C41 S5 117.5(6) . . ?
C46 C41 S5 120.9(5) . . ?
C41 C42 C43 119.4(7) . . ?
C41 C42 H42 120.3 . . ?
C43 C42 H42 120.3 . . ?
C44 C43 C42 120.3(7) . . ?
C44 C43 H43 119.9 . . ?
C42 C43 H43 119.9 . . ?
C43 C44 C45 120.4(8) . . ?
C43 C44 C47 120.1(7) . . ?
C45 C44 C47 119.5(7) . . ?
C44 C45 C46 118.7(7) . . ?
C44 C45 H45 120.7 . . ?
C46 C45 H45 120.7 . . ?
C41 C46 C45 119.6(7) . . ?
C41 C46 H46 120.2 . . ?
C45 C46 H46 120.2 . . ?
C44 C47 C50 108.9(6) . . ?
C44 C47 C48 109.8(7) . . ?
C50 C47 C48 110.6(6) . . ?
C44 C47 C49 107.7(6) . . ?
C50 C47 C49 106.1(6) . . ?
C48 C47 C49 113.6(6) . . ?
C47 C48 H48A 109.5 . . ?
C47 C48 H48B 109.5 . . ?
H48A C48 H48B 109.5 . . ?
C47 C48 H48C 109.5 . . ?
H48A C48 H48C 109.5 . . ?
H48B C48 H48C 109.5 . . ?
C47 C49 H49A 109.5 . . ?
C47 C49 H49B 109.5 . . ?
H49A C49 H49B 109.5 . . ?
C47 C49 H49C 109.5 . . ?
H49A C49 H49C 109.5 . . ?
H49B C49 H49C 109.5 . . ?
C47 C50 H50A 109.5 . . ?
C47 C50 H50B 109.5 . . ?
H50A C50 H50B 109.5 . . ?
C47 C50 H50C 109.5 . . ?
H50A C50 H50C 109.5 . . ?
H50B C50 H50C 109.5 . . ?
C47 C50 H50D 109.5 . . ?
H50A C50 H50D 141.1 . . ?
H50B C50 H50D 56.3 . . ?
H50C C50 H50D 56.3 . . ?
C47 C50 H50E 109.5 . . ?
H50A C50 H50E 56.3 . . ?
H50B C50 H50E 141.1 . . ?
H50C C50 H50E 56.3 . . ?
H50D C50 H50E 109.5 . . ?
C47 C50 H50F 109.5 . . ?
H50A C50 H50F 56.3 . . ?
H50B C50 H50F 56.3 . . ?
H50C C50 H50F 141.1 . . ?
H50D C50 H50F 109.5 . . ?
H50E C50 H50F 109.5 . . ?
C52 C51 C56 120.9(7) . . ?
C52 C51 S6 118.4(5) . . ?
C56 C51 S6 120.7(6) . . ?
C51 C52 C53 119.7(7) . . ?
C51 C52 H52 120.1 . . ?
C53 C52 H52 120.1 . . ?
C52 C53 C54 120.4(8) . . ?
C52 C53 H53 119.8 . . ?
C54 C53 H53 119.8 . . ?
C55 C54 C53 120.4(7) . . ?
C55 C54 C57 121.0(7) . . ?
C53 C54 C57 118.4(7) . . ?
C54 C55 C56 120.4(7) . . ?
C54 C55 H55 119.8 . . ?
C56 C55 H55 119.8 . . ?
C51 C56 C55 118.2(7) . . ?
C51 C56 H56 120.9 . . ?
C55 C56 H56 120.9 . . ?
C54 C57 C59 105.0(6) . . ?
C54 C57 C58 111.3(6) . . ?
C59 C57 C58 107.4(6) . . ?
C54 C57 C60 110.1(6) . . ?
C59 C57 C60 109.2(6) . . ?
C58 C57 C60 113.5(6) . . ?
C57 C58 H58A 109.5 . . ?
C57 C58 H58B 109.5 . . ?
H58A C58 H58B 109.5 . . ?
C57 C58 H58C 109.5 . . ?
H58A C58 H58C 109.5 . . ?
H58B C58 H58C 109.5 . . ?
C57 C59 H59A 109.5 . . ?
C57 C59 H59B 109.5 . . ?
H59A C59 H59B 109.5 . . ?
C57 C59 H59C 109.5 . . ?
H59A C59 H59C 109.5 . . ?
H59B C59 H59C 109.5 . . ?
C57 C60 H60A 109.5 . . ?
C57 C60 H60B 109.5 . . ?
H60A C60 H60B 109.5 . . ?
C57 C60 H60C 109.5 . . ?
H60A C60 H60C 109.5 . . ?
H60B C60 H60C 109.5 . . ?
C66 C61 C62 119.4(7) . . ?
C66 C61 S7 121.3(6) . . ?
C62 C61 S7 119.3(6) . . ?
C63 C62 C61 119.9(8) . . ?
C63 C62 H62 120.0 . . ?
C61 C62 H62 120.0 . . ?
C62 C63 C64 119.8(8) . . ?
C62 C63 H63 120.1 . . ?
C64 C63 H63 120.1 . . ?
C65 C64 C63 120.4(7) . . ?
C65 C64 C67 120.2(7) . . ?
C63 C64 C67 119.4(7) . . ?
C64 C65 C66 120.2(7) . . ?
C64 C65 H65 119.9 . . ?
C66 C65 H65 119.9 . . ?
C61 C66 C65 120.3(7) . . ?
C61 C66 H66 119.9 . . ?
C65 C66 H66 119.9 . . ?
C70 C67 C64 110.0(7) . . ?
C70 C67 C68 107.1(6) . . ?
C64 C67 C68 108.0(6) . . ?
C70 C67 C69 113.0(7) . . ?
C64 C67 C69 108.2(6) . . ?
C68 C67 C69 110.4(7) . . ?
C67 C68 H68A 109.5 . . ?
C67 C68 H68B 109.5 . . ?
H68A C68 H68B 109.5 . . ?
C67 C68 H68C 109.5 . . ?
H68A C68 H68C 109.5 . . ?
H68B C68 H68C 109.5 . . ?
C67 C68 H68D 109.5 . . ?
H68A C68 H68D 141.1 . . ?
H68B C68 H68D 56.3 . . ?
H68C C68 H68D 56.3 . . ?
C67 C68 H68E 109.5 . . ?
H68A C68 H68E 56.3 . . ?
H68B C68 H68E 141.1 . . ?
H68C C68 H68E 56.3 . . ?
H68D C68 H68E 109.5 . . ?
C67 C68 H68F 109.5 . . ?
H68A C68 H68F 56.3 . . ?
H68B C68 H68F 56.3 . . ?
H68C C68 H68F 141.1 . . ?
H68D C68 H68F 109.5 . . ?
H68E C68 H68F 109.5 . . ?
C67 C69 H69A 109.5 . . ?
C67 C69 H69B 109.5 . . ?
H69A C69 H69B 109.5 . . ?
C67 C69 H69C 109.5 . . ?
H69A C69 H69C 109.5 . . ?
H69B C69 H69C 109.5 . . ?
C67 C69 H69D 109.5 . . ?
H69A C69 H69D 141.1 . . ?
H69B C69 H69D 56.3 . . ?
H69C C69 H69D 56.3 . . ?
C67 C69 H69E 109.5 . . ?
H69A C69 H69E 56.3 . . ?
H69B C69 H69E 141.1 . . ?
H69C C69 H69E 56.3 . . ?
H69D C69 H69E 109.5 . . ?
C67 C69 H69F 109.5 . . ?
H69A C69 H69F 56.3 . . ?
H69B C69 H69F 56.3 . . ?
H69C C69 H69F 141.1 . . ?
H69D C69 H69F 109.5 . . ?
H69E C69 H69F 109.5 . . ?
C67 C70 H70A 109.5 . . ?
C67 C70 H70B 109.5 . . ?
H70A C70 H70B 109.5 . . ?
C67 C70 H70C 109.5 . . ?
H70A C70 H70C 109.5 . . ?
H70B C70 H70C 109.5 . . ?
C72 C71 C76 118.8(7) . . ?
C72 C71 S8 122.9(6) . . ?
C76 C71 S8 118.3(5) . . ?
C71 C72 C73 121.1(8) . . ?
C71 C72 H72 119.4 . . ?
C73 C72 H72 119.4 . . ?
C74 C73 C72 119.9(8) . . ?
C74 C73 H73 120.1 . . ?
C72 C73 H73 120.1 . . ?
C73 C74 C75 118.9(8) . . ?
C73 C74 C77 119.9(7) . . ?
C75 C74 C77 121.2(7) . . ?
C76 C75 C74 120.8(7) . . ?
C76 C75 H75 119.6 . . ?
C74 C75 H75 119.6 . . ?
C75 C76 C71 120.5(7) . . ?
C75 C76 H76 119.8 . . ?
C71 C76 H76 119.8 . . ?
C74 C77 C80 120.2(6) . . ?
C74 C77 C78 108.2(6) . . ?
C80 C77 C78 105.6(6) . . ?
C74 C77 C79 115.0(6) . . ?
C80 C77 C79 101.6(6) . . ?
C78 C77 C79 104.9(6) . . ?
C77 C78 H78A 109.5 . . ?
C77 C78 H78B 109.5 . . ?
H78A C78 H78B 109.5 . . ?
C77 C78 H78C 109.5 . . ?
H78A C78 H78C 109.5 . . ?
H78B C78 H78C 109.5 . . ?
C77 C79 H79A 109.5 . . ?
C77 C79 H79B 109.5 . . ?
H79A C79 H79B 109.5 . . ?
C77 C79 H79C 109.5 . . ?
H79A C79 H79C 109.5 . . ?
H79B C79 H79C 109.5 . . ?
C77 C80 H80A 109.5 . . ?
C77 C80 H80B 109.5 . . ?
H80A C80 H80B 109.5 . . ?
C77 C80 H80C 109.5 . . ?
H80A C80 H80C 109.5 . . ?
H80B C80 H80C 109.5 . . ?
C82 C81 C86 119.3(8) . . ?
C82 C81 S9 120.8(6) . . ?
C86 C81 S9 119.8(6) . . ?
C83 C82 C81 121.3(8) . . ?
C83 C82 H82 119.4 . . ?
C81 C82 H82 119.4 . . ?
C82 C83 C84 120.0(7) . . ?
C82 C83 H83 120.0 . . ?
C84 C83 H83 120.0 . . ?
C83 C84 C85 119.3(7) . . ?
C83 C84 C87 119.5(7) . . ?
C85 C84 C87 121.2(7) . . ?
C86 C85 C84 120.9(7) . . ?
C86 C85 H85 119.5 . . ?
C84 C85 H85 119.5 . . ?
C85 C86 C81 119.2(7) . . ?
C85 C86 H86 120.4 . . ?
C81 C86 H86 120.4 . . ?
C84 C87 C88 120.1(7) . . ?
C84 C87 C90 110.3(6) . . ?
C88 C87 C90 107.1(6) . . ?
C84 C87 C89 108.0(6) . . ?
C88 C87 C89 100.2(6) . . ?
C90 C87 C89 110.7(7) . . ?
C87 C88 H88A 109.5 . . ?
C87 C88 H88B 109.5 . . ?
H88A C88 H88B 109.5 . . ?
C87 C88 H88C 109.5 . . ?
H88A C88 H88C 109.5 . . ?
H88B C88 H88C 109.5 . . ?
C87 C89 H89A 109.5 . . ?
C87 C89 H89B 109.5 . . ?
H89A C89 H89B 109.5 . . ?
C87 C89 H89C 109.5 . . ?
H89A C89 H89C 109.5 . . ?
H89B C89 H89C 109.5 . . ?
C87 C89 H89D 109.5 . . ?
H89A C89 H89D 141.1 . . ?
H89B C89 H89D 56.3 . . ?
H89C C89 H89D 56.3 . . ?
C87 C89 H89E 109.5 . . ?
H89A C89 H89E 56.3 . . ?
H89B C89 H89E 141.1 . . ?
H89C C89 H89E 56.3 . . ?
H89D C89 H89E 109.5 . . ?
C87 C89 H89F 109.5 . . ?
H89A C89 H89F 56.3 . . ?
H89B C89 H89F 56.3 . . ?
H89C C89 H89F 141.1 . . ?
H89D C89 H89F 109.5 . . ?
H89E C89 H89F 109.5 . . ?
C87 C90 H90A 109.5 . . ?
C87 C90 H90B 109.5 . . ?
H90A C90 H90B 109.5 . . ?
C87 C90 H90C 109.5 . . ?
H90A C90 H90C 109.5 . . ?
H90B C90 H90C 109.5 . . ?
C92 C91 C96 120.8(7) . . ?
C92 C91 S10 120.7(6) . . ?
C96 C91 S10 118.5(6) . . ?
C91 C92 C93 119.4(7) . . ?
C91 C92 H92 120.3 . . ?
C93 C92 H92 120.3 . . ?
C94 C93 C92 121.7(7) . . ?
C94 C93 H93 119.1 . . ?
C92 C93 H93 119.1 . . ?
C93 C94 C95 119.1(7) . . ?
C93 C94 C97 113.5(7) . . ?
C95 C94 C97 127.2(7) . . ?
C96 C95 C94 120.0(7) . . ?
C96 C95 H95 120.0 . . ?
C94 C95 H95 120.0 . . ?
C95 C96 C91 119.0(8) . . ?
C95 C96 H96 120.5 . . ?
C91 C96 H96 120.5 . . ?
C94 C97 C98 119.7(6) . . ?
C94 C97 C100 105.9(6) . . ?
C98 C97 C100 104.4(6) . . ?
C94 C97 C99 106.2(6) . . ?
C98 C97 C99 110.5(6) . . ?
C100 C97 C99 109.9(6) . . ?
C97 C98 H98A 109.5 . . ?
C97 C98 H98B 109.5 . . ?
H98A C98 H98B 109.5 . . ?
C97 C98 H98C 109.5 . . ?
H98A C98 H98C 109.5 . . ?
H98B C98 H98C 109.5 . . ?
C97 C99 H99A 109.5 . . ?
C97 C99 H99B 109.5 . . ?
H99A C99 H99B 109.5 . . ?
C97 C99 H99C 109.5 . . ?
H99A C99 H99C 109.5 . . ?
H99B C99 H99C 109.5 . . ?
C97 C100 H10A 109.5 . . ?
C97 C100 H10B 109.5 . . ?
H10A C100 H10B 109.5 . . ?
C97 C100 H10C 109.5 . . ?
H10A C100 H10C 109.5 . . ?
H10B C100 H10C 109.5 . . ?
C106 C101 C102 120.0(7) . . ?
C106 C101 S11 119.6(6) . . ?
C102 C101 S11 120.1(5) . . ?
C103 C102 C101 119.4(7) . . ?
C103 C102 H102 120.3 . . ?
C101 C102 H102 120.3 . . ?
C102 C103 C104 119.0(7) . . ?
C102 C103 H103 120.5 . . ?
C104 C103 H103 120.5 . . ?
C105 C104 C103 120.9(7) . . ?
C105 C104 C107 121.4(7) . . ?
C103 C104 C107 117.7(7) . . ?
C106 C105 C104 119.8(7) . . ?
C106 C105 H105 120.1 . . ?
C104 C105 H105 120.1 . . ?
C101 C106 C105 121.0(7) . . ?
C101 C106 H106 119.5 . . ?
C105 C106 H106 119.5 . . ?
C104 C107 C109 109.8(6) . . ?
C104 C107 C110 106.2(7) . . ?
C109 C107 C110 112.5(6) . . ?
C104 C107 C108 110.1(6) . . ?
C109 C107 C108 111.3(6) . . ?
C110 C107 C108 106.8(7) . . ?
C107 C108 H10D 109.5 . . ?
C107 C108 H10E 109.5 . . ?
H10D C108 H10E 109.5 . . ?
C107 C108 H10F 109.5 . . ?
H10D C108 H10F 109.5 . . ?
H10E C108 H10F 109.5 . . ?
C107 C108 H10G 109.5 . . ?
H10D C108 H10G 141.1 . . ?
H10E C108 H10G 56.3 . . ?
H10F C108 H10G 56.3 . . ?
C107 C108 H10H 109.5 . . ?
H10D C108 H10H 56.3 . . ?
H10E C108 H10H 141.1 . . ?
H10F C108 H10H 56.3 . . ?
H10G C108 H10H 109.5 . . ?
C107 C108 H10I 109.5 . . ?
H10D C108 H10I 56.3 . . ?
H10E C108 H10I 56.3 . . ?
H10F C108 H10I 141.1 . . ?
H10G C108 H10I 109.5 . . ?
H10H C108 H10I 109.5 . . ?
C107 C109 H10X 109.5 . . ?
C107 C109 H10Y 109.5 . . ?
H10X C109 H10Y 109.5 . . ?
C107 C109 H10Z 109.5 . . ?
H10X C109 H10Z 109.5 . . ?
H10Y C109 H10Z 109.5 . . ?
C107 C110 H11A 109.5 . . ?
C107 C110 H11B 109.5 . . ?
H11A C110 H11B 109.5 . . ?
C107 C110 H11C 109.5 . . ?
H11A C110 H11C 109.5 . . ?
H11B C110 H11C 109.5 . . ?
C112 C111 C116 120.1(7) . . ?
C112 C111 S12 116.9(6) . . ?
C116 C111 S12 123.0(6) . . ?
C113 C112 C111 119.7(7) . . ?
C113 C112 H112 120.1 . . ?
C111 C112 H112 120.1 . . ?
C112 C113 C114 121.1(7) . . ?
C112 C113 H113 119.5 . . ?
C114 C113 H113 119.5 . . ?
C113 C114 C115 119.3(7) . . ?
C113 C114 C117 120.3(7) . . ?
C115 C114 C117 120.4(7) . . ?
C116 C115 C114 120.3(7) . . ?
C116 C115 H115 119.8 . . ?
C114 C115 H115 119.8 . . ?
C115 C116 C111 119.5(7) . . ?
C115 C116 H116 120.2 . . ?
C111 C116 H116 120.2 . . ?
C119 C117 C114 109.3(7) . . ?
C119 C117 C118 113.4(6) . . ?
C114 C117 C118 108.3(6) . . ?
C119 C117 C120 107.1(7) . . ?
C114 C117 C120 108.2(6) . . ?
C118 C117 C120 110.4(7) . . ?
C117 C118 H11D 109.5 . . ?
C117 C118 H11E 109.5 . . ?
H11D C118 H11E 109.5 . . ?
C117 C118 H11F 109.5 . . ?
H11D C118 H11F 109.5 . . ?
H11E C118 H11F 109.5 . . ?
C117 C119 H11G 109.5 . . ?
C117 C119 H11H 109.5 . . ?
H11G C119 H11H 109.5 . . ?
C117 C119 H11I 109.5 . . ?
H11G C119 H11I 109.5 . . ?
H11H C119 H11I 109.5 . . ?
C117 C120 H12A 109.5 . . ?
C117 C120 H12B 109.5 . . ?
H12A C120 H12B 109.5 . . ?
C117 C120 H12C 109.5 . . ?
H12A C120 H12C 109.5 . . ?
H12B C120 H12C 109.5 . . ?
C122 C121 C126 119.6(7) . . ?
C122 C121 S13 119.7(6) . . ?
C126 C121 S13 120.7(6) . . ?
C121 C122 C123 120.6(8) . . ?
C121 C122 H122 119.7 . . ?
C123 C122 H122 119.7 . . ?
C122 C123 C124 119.6(7) . . ?
C122 C123 H123 120.2 . . ?
C124 C123 H123 120.2 . . ?
C125 C124 C123 120.0(7) . . ?
C125 C124 C127 115.9(7) . . ?
C123 C124 C127 124.1(7) . . ?
C124 C125 C126 120.5(8) . . ?
C124 C125 H125 119.7 . . ?
C126 C125 H125 119.7 . . ?
C125 C126 C121 119.6(8) . . ?
C125 C126 H126 120.2 . . ?
C121 C126 H126 120.2 . . ?
C124 C127 C129 117.7(7) . . ?
C124 C127 C128 113.2(7) . . ?
C129 C127 C128 106.8(6) . . ?
C124 C127 C130 114.7(6) . . ?
C129 C127 C130 95.5(7) . . ?
C128 C127 C130 107.1(7) . . ?
C127 C128 H12D 109.5 . . ?
C127 C128 H12E 109.5 . . ?
H12D C128 H12E 109.5 . . ?
C127 C128 H12F 109.5 . . ?
H12D C128 H12F 109.5 . . ?
H12E C128 H12F 109.5 . . ?
C127 C129 H12G 109.5 . . ?
C127 C129 H12H 109.5 . . ?
H12G C129 H12H 109.5 . . ?
C127 C129 H12I 109.5 . . ?
H12G C129 H12I 109.5 . . ?
H12H C129 H12I 109.5 . . ?
C127 C130 H13A 109.5 . . ?
C127 C130 H13B 109.5 . . ?
H13A C130 H13B 109.5 . . ?
C127 C130 H13C 109.5 . . ?
H13A C130 H13C 109.5 . . ?
H13B C130 H13C 109.5 . . ?
C127 C130 H13D 109.5 . . ?
H13A C130 H13D 141.1 . . ?
H13B C130 H13D 56.3 . . ?
H13C C130 H13D 56.3 . . ?
C127 C130 H13E 109.5 . . ?
H13A C130 H13E 56.3 . . ?
H13B C130 H13E 141.1 . . ?
H13C C130 H13E 56.3 . . ?
H13D C130 H13E 109.5 . . ?
C127 C130 H13F 109.5 . . ?
H13A C130 H13F 56.3 . . ?
H13B C130 H13F 56.3 . . ?
H13C C130 H13F 141.1 . . ?
H13D C130 H13F 109.5 . . ?
H13E C130 H13F 109.5 . . ?
C132 C131 C136 118.7(8) . . ?
C132 C131 S14 126.5(6) . . ?
C136 C131 S14 114.6(6) . . ?
C133 C132 C131 121.1(8) . . ?
C133 C132 H132 119.5 . . ?
C131 C132 H132 119.5 . . ?
C134 C133 C132 119.9(7) . . ?
C134 C133 H133 120.1 . . ?
C132 C133 H133 120.1 . . ?
C133 C134 C135 120.2(7) . . ?
C133 C134 C137 120.5(7) . . ?
C135 C134 C137 119.3(6) . . ?
C136 C135 C134 119.9(8) . . ?
C136 C135 H135 120.0 . . ?
C134 C135 H135 120.0 . . ?
C135 C136 C131 120.2(8) . . ?
C135 C136 H136 119.9 . . ?
C131 C136 H136 119.9 . . ?
C134 C137 C139 108.6(6) . . ?
C134 C137 C140 108.9(7) . . ?
C139 C137 C140 110.9(6) . . ?
C134 C137 C138 119.7(6) . . ?
C139 C137 C138 102.7(6) . . ?
C140 C137 C138 105.8(6) . . ?
C137 C138 H13X 109.5 . . ?
C137 C138 H13Y 109.5 . . ?
H13X C138 H13Y 109.5 . . ?
C137 C138 H13Z 109.5 . . ?
H13X C138 H13Z 109.5 . . ?
H13Y C138 H13Z 109.5 . . ?
C137 C139 H13G 109.5 . . ?
C137 C139 H13H 109.5 . . ?
H13G C139 H13H 109.5 . . ?
C137 C139 H13I 109.5 . . ?
H13G C139 H13I 109.5 . . ?
H13H C139 H13I 109.5 . . ?
C137 C140 H14A 109.5 . . ?
C137 C140 H14B 109.5 . . ?
H14A C140 H14B 109.5 . . ?
C137 C140 H14C 109.5 . . ?
H14A C140 H14C 109.5 . . ?
H14B C140 H14C 109.5 . . ?
C142 C141 C146 118.6(8) . . ?
C142 C141 S15 121.0(6) . . ?
C146 C141 S15 120.3(6) . . ?
C143 C142 C141 120.0(7) . . ?
C143 C142 H142 120.0 . . ?
C141 C142 H142 120.0 . . ?
C142 C143 C144 120.7(7) . . ?
C142 C143 H143 119.7 . . ?
C144 C143 H143 119.7 . . ?
C145 C144 C143 120.8(8) . . ?
C145 C144 C147 119.2(7) . . ?
C143 C144 C147 120.0(7) . . ?
C144 C145 C146 118.7(7) . . ?
C144 C145 H145 120.6 . . ?
C146 C145 H145 120.6 . . ?
C145 C146 C141 121.1(7) . . ?
C145 C146 H146 119.4 . . ?
C141 C146 H146 119.4 . . ?
C149 C147 C144 108.9(6) . . ?
C149 C147 C150 112.5(6) . . ?
C144 C147 C150 109.0(6) . . ?
C149 C147 C148 111.7(6) . . ?
C144 C147 C148 108.4(6) . . ?
C150 C147 C148 106.3(6) . . ?
C147 C148 H14D 109.5 . . ?
C147 C148 H14E 109.5 . . ?
H14D C148 H14E 109.5 . . ?
C147 C148 H14F 109.5 . . ?
H14D C148 H14F 109.5 . . ?
H14E C148 H14F 109.5 . . ?
C147 C149 H14G 109.5 . . ?
C147 C149 H14H 109.5 . . ?
H14G C149 H14H 109.5 . . ?
C147 C149 H14I 109.5 . . ?
H14G C149 H14I 109.5 . . ?
H14H C149 H14I 109.5 . . ?
C147 C150 H15X 109.5 . . ?
C147 C150 H15Y 109.5 . . ?
H15X C150 H15Y 109.5 . . ?
C147 C150 H15Z 109.5 . . ?
H15X C150 H15Z 109.5 . . ?
H15Y C150 H15Z 109.5 . . ?
C156 C151 C152 122.5(7) . . ?
C156 C151 S16 118.7(6) . . ?
C152 C151 S16 118.3(6) . . ?
C153 C152 C151 118.0(7) . . ?
C153 C152 H152 121.0 . . ?
C151 C152 H152 121.0 . . ?
C152 C153 C154 120.1(8) . . ?
C152 C153 H153 119.9 . . ?
C154 C153 H153 119.9 . . ?
C155 C154 C153 119.8(7) . . ?
C155 C154 C157 120.2(7) . . ?
C153 C154 C157 119.9(7) . . ?
C156 C155 C154 121.1(7) . . ?
C156 C155 H155 119.4 . . ?
C154 C155 H155 119.4 . . ?
C155 C156 C151 118.5(7) . . ?
C155 C156 H156 120.8 . . ?
C151 C156 H156 120.8 . . ?
C160 C157 C158 107.5(6) . . ?
C160 C157 C154 108.4(6) . . ?
C158 C157 C154 108.0(6) . . ?
C160 C157 C159 111.8(6) . . ?
C158 C157 C159 113.1(6) . . ?
C154 C157 C159 107.8(6) . . ?
C157 C158 H15D 109.5 . . ?
C157 C158 H15E 109.5 . . ?
H15D C158 H15E 109.5 . . ?
C157 C158 H15F 109.5 . . ?
H15D C158 H15F 109.5 . . ?
H15E C158 H15F 109.5 . . ?
C157 C159 H15A 109.5 . . ?
C157 C159 H15B 109.5 . . ?
H15A C159 H15B 109.5 . . ?
C157 C159 H15C 109.5 . . ?
H15A C159 H15C 109.5 . . ?
H15B C159 H15C 109.5 . . ?
C157 C159 H15G 109.5 . . ?
H15A C159 H15G 141.1 . . ?
H15B C159 H15G 56.3 . . ?
H15C C159 H15G 56.3 . . ?
C157 C159 H15H 109.5 . . ?
H15A C159 H15H 56.3 . . ?
H15B C159 H15H 141.1 . . ?
H15C C159 H15H 56.3 . . ?
H15G C159 H15H 109.5 . . ?
C157 C159 H15I 109.5 . . ?
H15A C159 H15I 56.3 . . ?
H15B C159 H15I 56.3 . . ?
H15C C159 H15I 141.1 . . ?
H15G C159 H15I 109.5 . . ?
H15H C159 H15I 109.5 . . ?
C157 C160 H16A 109.5 . . ?
C157 C160 H16B 109.5 . . ?
H16A C160 H16B 109.5 . . ?
C157 C160 H16C 109.5 . . ?
H16A C160 H16C 109.5 . . ?
H16B C160 H16C 109.5 . . ?
C162 C161 C166 119.0(7) . . ?
C162 C161 S17 120.7(6) . . ?
C166 C161 S17 120.2(5) . . ?
C163 C162 C161 120.8(7) . . ?
C163 C162 H162 119.6 . . ?
C161 C162 H162 119.6 . . ?
C162 C163 C164 121.0(7) . . ?
C162 C163 H163 119.5 . . ?
C164 C163 H163 119.5 . . ?
C163 C164 C165 119.4(8) . . ?
C163 C164 C167 121.2(7) . . ?
C165 C164 C167 119.3(7) . . ?
C164 C165 C166 118.8(7) . . ?
C164 C165 H165 120.6 . . ?
C166 C165 H165 120.6 . . ?
C161 C166 C165 120.9(7) . . ?
C161 C166 H166 119.6 . . ?
C165 C166 H166 119.6 . . ?
C164 C167 C169 109.4(6) . . ?
C164 C167 C170 108.8(6) . . ?
C169 C167 C170 107.2(6) . . ?
C164 C167 C168 108.9(6) . . ?
C169 C167 C168 111.6(6) . . ?
C170 C167 C168 110.9(6) . . ?
C167 C168 H16D 109.5 . . ?
C167 C168 H16E 109.5 . . ?
H16D C168 H16E 109.5 . . ?
C167 C168 H16F 109.5 . . ?
H16D C168 H16F 109.5 . . ?
H16E C168 H16F 109.5 . . ?
C167 C169 H16G 109.5 . . ?
C167 C169 H16H 109.5 . . ?
H16G C169 H16H 109.5 . . ?
C167 C169 H16I 109.5 . . ?
H16G C169 H16I 109.5 . . ?
H16H C169 H16I 109.5 . . ?
C167 C169 H16J 109.5 . . ?
H16G C169 H16J 141.1 . . ?
H16H C169 H16J 56.3 . . ?
H16I C169 H16J 56.3 . . ?
C167 C169 H16K 109.5 . . ?
H16G C169 H16K 56.3 . . ?
H16H C169 H16K 141.1 . . ?
H16I C169 H16K 56.3 . . ?
H16J C169 H16K 109.5 . . ?
C167 C169 H16L 109.5 . . ?
H16G C169 H16L 56.3 . . ?
H16H C169 H16L 56.3 . . ?
H16I C169 H16L 141.1 . . ?
H16J C169 H16L 109.5 . . ?
H16K C169 H16L 109.5 . . ?
C167 C170 H17A 109.5 . . ?
C167 C170 H17B 109.5 . . ?
H17A C170 H17B 109.5 . . ?
C167 C170 H17C 109.5 . . ?
H17A C170 H17C 109.5 . . ?
H17B C170 H17C 109.5 . . ?
C167 C170 H17D 109.5 . . ?
H17A C170 H17D 141.1 . . ?
H17B C170 H17D 56.3 . . ?
H17C C170 H17D 56.3 . . ?
C167 C170 H17E 109.5 . . ?
H17A C170 H17E 56.3 . . ?
H17B C170 H17E 141.1 . . ?
H17C C170 H17E 56.3 . . ?
H17D C170 H17E 109.5 . . ?
C167 C170 H17F 109.5 . . ?
H17A C170 H17F 56.3 . . ?
H17B C170 H17F 56.3 . . ?
H17C C170 H17F 141.1 . . ?
H17D C170 H17F 109.5 . . ?
H17E C170 H17F 109.5 . . ?
C172 C171 C176 120.0(7) . . ?
C172 C171 S18 118.6(6) . . ?
C176 C171 S18 121.3(6) . . ?
C171 C172 C173 119.5(7) . . ?
C171 C172 H172 120.3 . . ?
C173 C172 H172 120.3 . . ?
C174 C173 C172 120.3(7) . . ?
C174 C173 H173 119.9 . . ?
C172 C173 H173 119.9 . . ?
C175 C174 C173 120.3(7) . . ?
C175 C174 C177 119.5(7) . . ?
C173 C174 C177 120.2(7) . . ?
C174 C175 C176 119.6(8) . . ?
C174 C175 H175 120.2 . . ?
C176 C175 H175 120.2 . . ?
C175 C176 C171 120.2(7) . . ?
C175 C176 H176 119.9 . . ?
C171 C176 H176 119.9 . . ?
C174 C177 C179 116.8(7) . . ?
C174 C177 C178 110.1(6) . . ?
C179 C177 C178 107.3(7) . . ?
C174 C177 C180 108.2(7) . . ?
C179 C177 C180 101.5(6) . . ?
C178 C177 C180 112.8(6) . . ?
C177 C178 H17X 109.5 . . ?
C177 C178 H17Y 109.5 . . ?
H17X C178 H17Y 109.5 . . ?
C177 C178 H17Z 109.5 . . ?
H17X C178 H17Z 109.5 . . ?
H17Y C178 H17Z 109.5 . . ?
C177 C179 H17G 109.5 . . ?
C177 C179 H17H 109.5 . . ?
H17G C179 H17H 109.5 . . ?
C177 C179 H17I 109.5 . . ?
H17G C179 H17I 109.5 . . ?
H17H C179 H17I 109.5 . . ?
C177 C180 H18D 109.5 . . ?
C177 C180 H18E 109.5 . . ?
H18D C180 H18E 109.5 . . ?
C177 C180 H18F 109.5 . . ?
H18D C180 H18F 109.5 . . ?
H18E C180 H18F 109.5 . . ?
C186 C181 C182 120.2(7) . . ?
C186 C181 S19 120.3(5) . . ?
C182 C181 S19 119.4(6) . . ?
C183 C182 C181 120.2(7) . . ?
C183 C182 H182 119.9 . . ?
C181 C182 H182 119.9 . . ?
C182 C183 C184 119.4(7) . . ?
C182 C183 H183 120.3 . . ?
C184 C183 H183 120.3 . . ?
C183 C184 C185 120.5(7) . . ?
C183 C184 C187 119.5(6) . . ?
C185 C184 C187 120.0(7) . . ?
C186 C185 C184 119.8(8) . . ?
C186 C185 H185 120.1 . . ?
C184 C185 H185 120.1 . . ?
C181 C186 C185 119.9(7) . . ?
C181 C186 H186 120.1 . . ?
C185 C186 H186 120.1 . . ?
C189 C187 C188 101.2(6) . . ?
C189 C187 C184 121.5(6) . . ?
C188 C187 C184 108.4(6) . . ?
C189 C187 C190 104.7(6) . . ?
C188 C187 C190 112.8(6) . . ?
C184 C187 C190 108.1(6) . . ?
C187 C188 H18G 109.5 . . ?
C187 C188 H18H 109.5 . . ?
H18G C188 H18H 109.5 . . ?
C187 C188 H18I 109.5 . . ?
H18G C188 H18I 109.5 . . ?
H18H C188 H18I 109.5 . . ?
C187 C189 H18J 109.5 . . ?
C187 C189 H18K 109.5 . . ?
H18J C189 H18K 109.5 . . ?
C187 C189 H18L 109.5 . . ?
H18J C189 H18L 109.5 . . ?
H18K C189 H18L 109.5 . . ?
C187 C190 H19X 109.5 . . ?
C187 C190 H19Y 109.5 . . ?
H19X C190 H19Y 109.5 . . ?
C187 C190 H19Z 109.5 . . ?
H19X C190 H19Z 109.5 . . ?
H19Y C190 H19Z 109.5 . . ?
C192 C191 C196 120.0(7) . . ?
C192 C191 S20 120.2(6) . . ?
C196 C191 S20 119.8(6) . . ?
C191 C192 C193 119.8(7) . . ?
C191 C192 H192 120.1 . . ?
C193 C192 H192 120.1 . . ?
C194 C193 C192 119.1(7) . . ?
C194 C193 H193 120.4 . . ?
C192 C193 H193 120.4 . . ?
C195 C194 C193 120.9(7) . . ?
C195 C194 C197 120.1(7) . . ?
C193 C194 C197 118.9(7) . . ?
C194 C195 C196 120.7(8) . . ?
C194 C195 H195 119.6 . . ?
C196 C195 H195 119.6 . . ?
C191 C196 C195 119.4(7) . . ?
C191 C196 H196 120.3 . . ?
C195 C196 H196 120.3 . . ?
C194 C197 C198 109.5(7) . . ?
C194 C197 C200 109.7(7) . . ?
C198 C197 C200 106.4(6) . . ?
C194 C197 C199 109.4(7) . . ?
C198 C197 C199 112.7(7) . . ?
C200 C197 C199 109.0(7) . . ?
C197 C198 H19G 109.5 . . ?
C197 C198 H19H 109.5 . . ?
H19G C198 H19H 109.5 . . ?
C197 C198 H19I 109.5 . . ?
H19G C198 H19I 109.5 . . ?
H19H C198 H19I 109.5 . . ?
C197 C199 H19J 109.5 . . ?
C197 C199 H19K 109.5 . . ?
H19J C199 H19K 109.5 . . ?
C197 C199 H19L 109.5 . . ?
H19J C199 H19L 109.5 . . ?
H19K C199 H19L 109.5 . . ?
C197 C200 H20D 109.5 . . ?
C197 C200 H20E 109.5 . . ?
H20D C200 H20E 109.5 . . ?
C197 C200 H20F 109.5 . . ?
H20D C200 H20F 109.5 . . ?
H20E C200 H20F 109.5 . . ?
C197 C200 H20G 109.5 . . ?
H20D C200 H20G 141.1 . . ?
H20E C200 H20G 56.3 . . ?
H20F C200 H20G 56.3 . . ?
C197 C200 H20H 109.5 . . ?
H20D C200 H20H 56.3 . . ?
H20E C200 H20H 141.1 . . ?
H20F C200 H20H 56.3 . . ?
H20G C200 H20H 109.5 . . ?
C197 C200 H20I 109.5 . . ?
H20D C200 H20I 56.3 . . ?
H20E C200 H20I 56.3 . . ?
H20F C200 H20I 141.1 . . ?
H20G C200 H20I 109.5 . . ?
H20H C200 H20I 109.5 . . ?
C206 C201 C202 120.7(7) . . ?
C206 C201 S21 119.9(5) . . ?
C202 C201 S21 119.3(6) . . ?
C201 C202 C203 118.5(8) . . ?
C201 C202 H202 120.8 . . ?
C203 C202 H202 120.8 . . ?
C204 C203 C202 120.9(7) . . ?
C204 C203 H203 119.6 . . ?
C202 C203 H203 119.6 . . ?
C203 C204 C205 120.1(7) . . ?
C203 C204 C207 120.3(7) . . ?
C205 C204 C207 119.6(7) . . ?
C204 C205 C206 120.0(7) . . ?
C204 C205 H205 120.0 . . ?
C206 C205 H205 120.0 . . ?
C201 C206 C205 119.8(7) . . ?
C201 C206 H206 120.1 . . ?
C205 C206 H206 120.1 . . ?
C204 C207 C208 109.1(7) . . ?
C204 C207 C210 108.7(6) . . ?
C208 C207 C210 112.7(7) . . ?
C204 C207 C209 108.8(7) . . ?
C208 C207 C209 106.2(6) . . ?
C210 C207 C209 111.3(7) . . ?
C207 C208 H20X 109.5 . . ?
C207 C208 H20Y 109.5 . . ?
H20X C208 H20Y 109.5 . . ?
C207 C208 H20Z 109.5 . . ?
H20X C208 H20Z 109.5 . . ?
H20Y C208 H20Z 109.5 . . ?
C207 C209 H20J 109.5 . . ?
C207 C209 H20K 109.5 . . ?
H20J C209 H20K 109.5 . . ?
C207 C209 H20L 109.5 . . ?
H20J C209 H20L 109.5 . . ?
H20K C209 H20L 109.5 . . ?
C207 C210 H21A 109.5 . . ?
C207 C210 H21B 109.5 . . ?
H21A C210 H21B 109.5 . . ?
C207 C210 H21C 109.5 . . ?
H21A C210 H21C 109.5 . . ?
H21B C210 H21C 109.5 . . ?
C216 C211 C212 120.8(8) . . ?
C216 C211 S22 118.5(6) . . ?
C212 C211 S22 120.6(6) . . ?
C211 C212 C213 119.3(8) . . ?
C211 C212 H212 120.3 . . ?
C213 C212 H212 120.3 . . ?
C214 C213 C212 120.5(8) . . ?
C214 C213 H213 119.8 . . ?
C212 C213 H213 119.8 . . ?
C213 C214 C215 118.6(8) . . ?
C213 C214 C217 115.9(7) . . ?
C215 C214 C217 125.4(8) . . ?
C216 C215 C214 121.5(8) . . ?
C216 C215 H215 119.2 . . ?
C214 C215 H215 119.2 . . ?
C211 C216 C215 119.3(7) . . ?
C211 C216 H216 120.4 . . ?
C215 C216 H216 120.4 . . ?
C214 C217 C220 114.6(7) . . ?
C214 C217 C218 107.4(7) . . ?
C220 C217 C218 109.4(7) . . ?
C214 C217 C219 108.3(7) . . ?
C220 C217 C219 104.1(7) . . ?
C218 C217 C219 113.1(7) . . ?
C217 C218 H21D 109.5 . . ?
C217 C218 H21E 109.5 . . ?
H21D C218 H21E 109.5 . . ?
C217 C218 H21F 109.5 . . ?
H21D C218 H21F 109.5 . . ?
H21E C218 H21F 109.5 . . ?
C217 C219 H21G 109.5 . . ?
C217 C219 H21H 109.5 . . ?
H21G C219 H21H 109.5 . . ?
C217 C219 H21I 109.5 . . ?
H21G C219 H21I 109.5 . . ?
H21H C219 H21I 109.5 . . ?
C217 C219 H21J 109.5 . . ?
H21G C219 H21J 141.1 . . ?
H21H C219 H21J 56.3 . . ?
H21I C219 H21J 56.3 . . ?
C217 C219 H21K 109.5 . . ?
H21G C219 H21K 56.3 . . ?
H21H C219 H21K 141.1 . . ?
H21I C219 H21K 56.3 . . ?
H21J C219 H21K 109.5 . . ?
C217 C219 H21L 109.5 . . ?
H21G C219 H21L 56.3 . . ?
H21H C219 H21L 56.3 . . ?
H21I C219 H21L 141.1 . . ?
H21J C219 H21L 109.5 . . ?
H21K C219 H21L 109.5 . . ?
C217 C220 H22A 109.5 . . ?
C217 C220 H22B 109.5 . . ?
H22A C220 H22B 109.5 . . ?
C217 C220 H22C 109.5 . . ?
H22A C220 H22C 109.5 . . ?
H22B C220 H22C 109.5 . . ?
C226 C221 C222 119.8(8) . . ?
C226 C221 S23 119.6(6) . . ?
C222 C221 S23 120.5(6) . . ?
C223 C222 C221 120.5(8) . . ?
C223 C222 H222 119.7 . . ?
C221 C222 H222 119.7 . . ?
C222 C223 C224 120.2(8) . . ?
C222 C223 H223 119.9 . . ?
C224 C223 H223 119.9 . . ?
C223 C224 C225 120.0(7) . . ?
C223 C224 C227 120.3(7) . . ?
C225 C224 C227 119.7(7) . . ?
C226 C225 C224 120.8(7) . . ?
C226 C225 H225 119.6 . . ?
C224 C225 H225 119.6 . . ?
C225 C226 C221 118.7(8) . . ?
C225 C226 H226 120.6 . . ?
C221 C226 H226 120.6 . . ?
C224 C227 C228 108.9(6) . . ?
C224 C227 C230 109.1(6) . . ?
C228 C227 C230 106.6(6) . . ?
C224 C227 C229 109.5(6) . . ?
C228 C227 C229 112.3(6) . . ?
C230 C227 C229 110.5(6) . . ?
C227 C228 H22D 109.5 . . ?
C227 C228 H22E 109.5 . . ?
H22D C228 H22E 109.5 . . ?
C227 C228 H22F 109.5 . . ?
H22D C228 H22F 109.5 . . ?
H22E C228 H22F 109.5 . . ?
C227 C229 H22G 109.5 . . ?
C227 C229 H22H 109.5 . . ?
H22G C229 H22H 109.5 . . ?
C227 C229 H22I 109.5 . . ?
H22G C229 H22I 109.5 . . ?
H22H C229 H22I 109.5 . . ?
C227 C230 H23A 109.5 . . ?
C227 C230 H23B 109.5 . . ?
H23A C230 H23B 109.5 . . ?
C227 C230 H23C 109.5 . . ?
H23A C230 H23C 109.5 . . ?
H23B C230 H23C 109.5 . . ?
C227 C230 H23D 109.5 . . ?
H23A C230 H23D 141.1 . . ?
H23B C230 H23D 56.3 . . ?
H23C C230 H23D 56.3 . . ?
C227 C230 H23E 109.5 . . ?
H23A C230 H23E 56.3 . . ?
H23B C230 H23E 141.1 . . ?
H23C C230 H23E 56.3 . . ?
H23D C230 H23E 109.5 . . ?
C227 C230 H23F 109.5 . . ?
H23A C230 H23F 56.3 . . ?
H23B C230 H23F 56.3 . . ?
H23C C230 H23F 141.1 . . ?
H23D C230 H23F 109.5 . . ?
H23E C230 H23F 109.5 . . ?
C232 C231 C236 119.2(7) . . ?
C232 C231 S24 119.2(6) . . ?
C236 C231 S24 121.6(6) . . ?
C231 C232 C233 120.8(7) . . ?
C231 C232 H232 119.6 . . ?
C233 C232 H232 119.6 . . ?
C232 C233 C234 118.1(7) . . ?
C232 C233 H233 120.9 . . ?
C234 C233 H233 120.9 . . ?
C235 C234 C233 120.1(7) . . ?
C235 C234 C237 125.3(7) . . ?
C233 C234 C237 114.7(6) . . ?
C234 C235 C236 121.5(7) . . ?
C234 C235 H235 119.2 . . ?
C236 C235 H235 119.2 . . ?
C235 C236 C231 120.3(7) . . ?
C235 C236 H236 119.9 . . ?
C231 C236 H236 119.9 . . ?
C234 C237 C239 115.3(6) . . ?
C234 C237 C238 109.3(6) . . ?
C239 C237 C238 103.7(6) . . ?
C234 C237 C240 107.8(6) . . ?
C239 C237 C240 109.7(6) . . ?
C238 C237 C240 111.0(6) . . ?
C237 C238 H23X 109.5 . . ?
C237 C238 H23Y 109.5 . . ?
H23X C238 H23Y 109.5 . . ?
C237 C238 H23Z 109.5 . . ?
H23X C238 H23Z 109.5 . . ?
H23Y C238 H23Z 109.5 . . ?
C237 C239 H23G 109.5 . . ?
C237 C239 H23H 109.5 . . ?
H23G C239 H23H 109.5 . . ?
C237 C239 H23I 109.5 . . ?
H23G C239 H23I 109.5 . . ?
H23H C239 H23I 109.5 . . ?
C237 C239 H23J 109.5 . . ?
H23G C239 H23J 141.1 . . ?
H23H C239 H23J 56.3 . . ?
H23I C239 H23J 56.3 . . ?
C237 C239 H23K 109.5 . . ?
H23G C239 H23K 56.3 . . ?
H23H C239 H23K 141.1 . . ?
H23I C239 H23K 56.3 . . ?
H23J C239 H23K 109.5 . . ?
C237 C239 H23L 109.5 . . ?
H23G C239 H23L 56.3 . . ?
H23H C239 H23L 56.3 . . ?
H23I C239 H23L 141.1 . . ?
H23J C239 H23L 109.5 . . ?
H23K C239 H23L 109.5 . . ?
C237 C240 H24A 109.5 . . ?
C237 C240 H24B 109.5 . . ?
H24A C240 H24B 109.5 . . ?
C237 C240 H24C 109.5 . . ?
H24A C240 H24C 109.5 . . ?
H24B C240 H24C 109.5 . . ?
[truncated: 25,856,379 more chars]
