# Supplementary material for: Molecular metal nanoparticles with pseudo-plasma absorption band
Source: Natl Sci Rev. 2026 Jan 10;13(4):nwag001. doi: 10.1093/nsr/nwag001 (PMC12906343; doi:10.1093/nsr/nwag001)
Supplement: nwag001_Supplemental_Files [file nwag001_supplemental_files.zip › Ag252Zn2.cif]

 
data_1_sq
 
_audit_creation_method            'SHELXL-2019/1'
_shelx_SHELXL_version_number      '2019/1'
_chemical_name_systematic         ?
_chemical_name_common             ?
_chemical_melting_point           ?
_chemical_formula_moiety          
 'C684 H771 Ag252 N2 S85 Zn2 [+ solvent]'
_chemical_formula_sum
 'C684 H771 Ag252 N2 S85 Zn2 [+ solvent]' 
_chemical_formula_weight          39059.06

loop_
 _atom_type_symbol
 _atom_type_description
 _atom_type_scat_dispersion_real
 _atom_type_scat_dispersion_imag
 _atom_type_scat_source
 'C'  'C'   0.0137   0.0067
 'International Tables Vol C Tables 4.2.6.8 and 6.1.1.4'
 'H'  'H'   0.0000   0.0000
 'International Tables Vol C Tables 4.2.6.8 and 6.1.1.4'
 'Ag'  'Ag'   0.0782   3.3823
 'International Tables Vol C Tables 4.2.6.8 and 6.1.1.4'
 'N'  'N'   0.0241   0.0134
 'International Tables Vol C Tables 4.2.6.8 and 6.1.1.4'
 'S'  'S'   0.2925   0.4295
 'International Tables Vol C Tables 4.2.6.8 and 6.1.1.4'
 'Zn'  'Zn'  -2.7473   0.5279
 'International Tables Vol C Tables 4.2.6.8 and 6.1.1.4'
 
_space_group_crystal_system       monoclinic
_space_group_IT_number            13
_space_group_name_H-M_alt         'P 2/n'
_space_group_name_Hall            '-P 2yac'
 
_shelx_space_group_comment
;
The symmetry employed for this shelxl refinement is uniquely defined
by the following loop, which should always be used as a source of
symmetry information in preference to the above space-group names.
They are only intended as comments.
;
 
loop_
 _space_group_symop_operation_xyz
 'x, y, z'
 '-x+1/2, y, -z+1/2'
 '-x, -y, -z'
 'x-1/2, -y, z-1/2'
 
_cell_length_a                    35.5355(13)
_cell_length_b                    31.3194(12)
_cell_length_c                    46.0835(16)
_cell_angle_alpha                 90
_cell_angle_beta                  96.7688(15)
_cell_angle_gamma                 90
_cell_volume                      50931(3)
_cell_formula_units_Z             2
_cell_measurement_temperature     193(2)
_cell_measurement_reflns_used     6434
_cell_measurement_theta_min       6.78
_cell_measurement_theta_max       48.57
 
_exptl_crystal_description        block
_exptl_crystal_colour             black
_exptl_crystal_density_meas       ?
_exptl_crystal_density_method     ?
_exptl_crystal_density_diffrn     2.547          
_exptl_crystal_F_000              36306
_exptl_transmission_factor_min    ?
_exptl_transmission_factor_max    ?
_exptl_crystal_size_max           0.200
_exptl_crystal_size_mid           0.180
_exptl_crystal_size_min           0.160
_exptl_absorpt_coefficient_mu     27.107
_shelx_estimated_absorpt_T_min    0.074
_shelx_estimated_absorpt_T_max    0.098
_exptl_absorpt_correction_type    'multi-scan'
_exptl_absorpt_correction_T_min   0.1565
_exptl_absorpt_correction_T_max   0.3012
_exptl_absorpt_process_details    sadabs
_exptl_absorpt_special_details    ?
_diffrn_ambient_temperature       193(2)
_diffrn_radiation_wavelength      1.34139
_diffrn_radiation_type            GaK\a
_diffrn_source                    ?
_diffrn_measurement_device_type   'CCD area detector'
_diffrn_measurement_method        'phi and omega scans'
_diffrn_detector_area_resol_mean  ?
_diffrn_reflns_number             470686
_diffrn_reflns_av_unetI/netI      0.0541
_diffrn_reflns_av_R_equivalents   0.0963
_diffrn_reflns_limit_h_min        -40
_diffrn_reflns_limit_h_max        45
_diffrn_reflns_limit_k_min        -41
_diffrn_reflns_limit_k_max        38
_diffrn_reflns_limit_l_min        -54
_diffrn_reflns_limit_l_max        59
_diffrn_reflns_theta_min          1.227
_diffrn_reflns_theta_max          63.018
_diffrn_reflns_theta_full         53.594
_diffrn_measured_fraction_theta_max   0.885
_diffrn_measured_fraction_theta_full  0.998
_diffrn_reflns_Laue_measured_fraction_max    0.885
_diffrn_reflns_Laue_measured_fraction_full   0.998
_diffrn_reflns_point_group_measured_fraction_max   0.885
_diffrn_reflns_point_group_measured_fraction_full  0.998
_reflns_number_total              110699
_reflns_number_gt                 68978
_reflns_threshold_expression      'I > 2\s(I)'
_reflns_Friedel_coverage          0.000
_reflns_Friedel_fraction_max      .
_reflns_Friedel_fraction_full     .
 
_reflns_special_details
;
 Reflections were merged by SHELXL according to the crystal
 class for the calculation of statistics and refinement.
 
 Structure factors included contributions from the .fab file.
 
 _reflns_Friedel_fraction is defined as the number of unique
 Friedel pairs measured divided by the number that would be
 possible theoretically, ignoring centric projections and
 systematic absences.
;
 
_computing_data_collection        ?
_computing_cell_refinement        ?
_computing_data_reduction         ?
_computing_structure_solution     ?
_computing_structure_refinement 'SHELXL-2019/1 (Sheldrick, 2019)'
_computing_molecular_graphics     ?
_computing_publication_material   ?
_refine_special_details           ?
_refine_ls_structure_factor_coef  Fsqd
_refine_ls_matrix_type            fullcycle
_refine_ls_weighting_scheme       calc
_refine_ls_weighting_details
'w=1/[\s^2^(Fo^2^)+(0.09P)^2^+1.88P] where P=(Fo^2^+2Fc^2^)/3'
_atom_sites_solution_primary      ?
_atom_sites_solution_secondary    ?
_atom_sites_solution_hydrogens    mixed
_refine_ls_hydrogen_treatment     constr
_refine_ls_extinction_method      none
_refine_ls_extinction_coef        .
_refine_ls_number_reflns          110699
_refine_ls_number_parameters      4696
_refine_ls_number_restraints      0
_refine_ls_R_factor_all           0.1009
_refine_ls_R_factor_gt            0.0564
_refine_ls_wR_factor_ref          0.1607
_refine_ls_wR_factor_gt           0.1363
_refine_ls_goodness_of_fit_ref    1.025
_refine_ls_restrained_S_all       1.025
_refine_ls_shift/su_max           0.003
_refine_ls_shift/su_mean          0.000
 
loop_
 _atom_site_label
 _atom_site_type_symbol
 _atom_site_fract_x
 _atom_site_fract_y
 _atom_site_fract_z
 _atom_site_U_iso_or_equiv
 _atom_site_adp_type
 _atom_site_occupancy
 _atom_site_site_symmetry_order  
 _atom_site_calc_flag
 _atom_site_refinement_flags_posn
 _atom_site_refinement_flags_adp
 _atom_site_refinement_flags_occupancy
 _atom_site_disorder_assembly
 _atom_site_disorder_group
Ag1 Ag 0.750000 0.59207(3) 0.250000 0.03801(19) Uani 1 2 d S T P . .
Ag2 Ag 0.750000 0.75145(3) 0.250000 0.03652(19) Uani 1 2 d S T P . .
Ag3 Ag 0.750000 0.87915(3) 0.250000 0.0388(2) Uani 1 2 d S T P . .
Ag4 Ag 0.750000 1.01115(3) 0.250000 0.0442(2) Uani 1 2 d S T P . .
Ag5 Ag 0.53387(2) 0.95124(3) 0.18769(2) 0.0566(2) Uani 1 1 d . . . . .
Ag6 Ag 0.72997(2) 0.72637(2) 0.19027(2) 0.03658(14) Uani 1 1 d . . . . .
Ag7 Ag 0.72105(2) 0.67207(2) 0.26990(2) 0.03665(14) Uani 1 1 d . . . . .
Ag8 Ag 0.69150(2) 0.81567(2) 0.24590(2) 0.03717(14) Uani 1 1 d . . . . .
Ag9 Ag 0.69286(2) 0.75149(2) 0.29049(2) 0.03757(14) Uani 1 1 d . . . . .
Ag10 Ag 0.75224(2) 0.81515(2) 0.29486(2) 0.03680(14) Uani 1 1 d . . . . .
Ag11 Ag 0.63469(2) 0.75128(2) 0.33179(2) 0.03865(14) Uani 1 1 d . . . . .
Ag12 Ag 0.71117(2) 0.72588(2) 0.35034(2) 0.03814(14) Uani 1 1 d . . . . .
Ag13 Ag 0.61491(2) 0.72857(2) 0.27195(2) 0.03869(14) Uani 1 1 d . . . . .
Ag14 Ag 0.75206(2) 0.94420(2) 0.29494(2) 0.04139(15) Uani 1 1 d . . . . .
Ag15 Ag 0.67147(2) 0.56795(2) 0.22925(2) 0.04026(15) Uani 1 1 d . . . . .
Ag16 Ag 0.69642(2) 0.87591(2) 0.38144(2) 0.04216(15) Uani 1 1 d . . . . .
Ag17 Ag 0.61330(2) 0.57139(2) 0.26965(2) 0.04157(15) Uani 1 1 d . . . . .
Ag18 Ag 0.75807(2) 0.62160(2) 0.38825(2) 0.04187(15) Uani 1 1 d . . . . .
Ag19 Ag 0.62324(2) 0.62263(2) 0.19065(2) 0.04033(15) Uani 1 1 d . . . . .
Ag20 Ag 0.65332(2) 0.72542(2) 0.39172(2) 0.04190(15) Uani 1 1 d . . . . .
Ag21 Ag 0.68160(2) 0.62097(2) 0.15066(2) 0.04023(15) Uani 1 1 d . . . . .
Ag22 Ag 0.59263(2) 0.76839(2) 0.16536(2) 0.04091(15) Uani 1 1 d . . . . .
Ag23 Ag 0.79055(2) 0.76307(2) 0.41433(2) 0.04224(15) Uani 1 1 d . . . . .
Ag24 Ag 0.62927(2) 0.94160(2) 0.19964(2) 0.04391(16) Uani 1 1 d . . . . .
Ag25 Ag 0.65862(2) 0.51742(2) 0.31061(2) 0.04491(16) Uani 1 1 d . . . . .
Ag26 Ag 0.71852(2) 0.51617(2) 0.27100(2) 0.04290(16) Uani 1 1 d . . . . .
Ag27 Ag 0.52958(2) 0.83344(2) 0.16456(2) 0.04611(16) Uani 1 1 d . . . . .
Ag28 Ag 0.61379(2) 0.60013(3) 0.38960(2) 0.04746(17) Uani 1 1 d . . . . .
Ag29 Ag 0.70350(2) 0.48374(2) 0.20819(2) 0.04646(16) Uani 1 1 d . . . . .
Ag30 Ag 0.66727(2) 0.65789(3) 0.43387(2) 0.04731(17) Uani 1 1 d . . . . .
Ag31 Ag 0.68745(2) 0.74694(3) 0.44959(2) 0.04702(16) Uani 1 1 d . . . . .
Ag32 Ag 0.78354(2) 0.53951(2) 0.37152(2) 0.04527(16) Uani 1 1 d . . . . .
Ag33 Ag 0.51598(2) 0.68306(3) 0.19487(2) 0.04715(17) Uani 1 1 d . . . . .
Ag34 Ag 0.67734(2) 0.96929(3) 0.39460(2) 0.05023(18) Uani 1 1 d . . . . .
Ag35 Ag 0.78789(2) 0.82246(3) 0.46326(2) 0.04914(17) Uani 1 1 d . . . . .
Ag36 Ag 0.64013(2) 0.48164(3) 0.25505(2) 0.05002(17) Uani 1 1 d . . . . .
Ag37 Ag 0.74667(2) 0.62297(3) 0.45145(2) 0.05169(18) Uani 1 1 d . . . . .
Ag38 Ag 0.63513(2) 1.00384(3) 0.33792(2) 0.05154(18) Uani 1 1 d . . . . .
Ag39 Ag 0.80375(2) 0.67507(3) 0.42967(2) 0.04793(17) Uani 1 1 d . . . . .
Ag40 Ag 0.50245(2) 0.90880(3) 0.25227(2) 0.05131(18) Uani 1 1 d . . . . .
Ag41 Ag 0.46167(2) 0.73608(3) 0.22085(2) 0.05192(18) Uani 1 1 d . . . . .
Ag42 Ag 0.67106(2) 0.92327(3) 0.08933(2) 0.04981(18) Uani 1 1 d . . . . .
Ag43 Ag 0.47585(2) 0.83576(3) 0.20997(2) 0.05134(18) Uani 1 1 d . . . . .
Ag44 Ag 0.66281(2) 0.67323(2) 0.31080(2) 0.03769(14) Uani 1 1 d . . . . .
Ag45 Ag 0.57626(2) 0.81593(2) 0.32900(2) 0.04266(15) Uani 1 1 d . . . . .
Ag46 Ag 0.69181(2) 1.01019(3) 0.29601(2) 0.04587(16) Uani 1 1 d . . . . .
Ag47 Ag 0.53170(2) 0.54921(3) 0.25302(2) 0.04961(17) Uani 1 1 d . . . . .
Ag48 Ag 0.60689(2) 0.77614(3) 0.43106(2) 0.05035(18) Uani 1 1 d . . . . .
Ag49 Ag 0.71572(2) 0.46368(3) 0.33659(2) 0.0644(2) Uani 1 1 d . . . . .
Ag50 Ag 0.75299(2) 1.01506(3) 0.35988(2) 0.0624(2) Uani 1 1 d . . . . .
Ag51 Ag 0.67252(2) 0.72736(2) 0.23034(2) 0.03724(14) Uani 1 1 d . . . . .
Ag52 Ag 0.77351(2) 0.85036(2) 0.40045(2) 0.04244(15) Uani 1 1 d . . . . .
Ag53 Ag 0.57746(2) 0.52050(3) 0.31303(2) 0.05066(18) Uani 1 1 d . . . . .
Ag54 Ag 0.65219(2) 0.70220(2) 0.17010(2) 0.03861(14) Uani 1 1 d . . . . .
Ag55 Ag 0.61164(2) 0.85452(2) 0.18110(2) 0.04086(15) Uani 1 1 d . . . . .
Ag56 Ag 0.58736(2) 0.54543(2) 0.21068(2) 0.04541(16) Uani 1 1 d . . . . .
Ag57 Ag 0.63641(2) 0.73064(3) 0.05622(2) 0.05207(18) Uani 1 1 d . . . . .
Ag58 Ag 0.73937(2) 0.64719(2) 0.32949(2) 0.03780(14) Uani 1 1 d . . . . .
Ag59 Ag 0.58317(2) 0.64900(2) 0.29221(2) 0.04210(15) Uani 1 1 d . . . . .
Ag60 Ag 0.48352(2) 0.75330(3) 0.28450(2) 0.04801(17) Uani 1 1 d . . . . .
Ag61 Ag 0.73793(2) 0.90351(3) 0.44410(2) 0.05250(18) Uani 1 1 d . . . . .
Ag62 Ag 0.70140(2) 0.64777(2) 0.21046(2) 0.03722(14) Uani 1 1 d . . . . .
Ag63 Ag 0.56573(2) 0.62706(2) 0.23150(2) 0.04251(15) Uani 1 1 d . . . . .
Ag64 Ag 0.62113(2) 0.89869(3) 0.39446(2) 0.04771(17) Uani 1 1 d . . . . .
Ag65 Ag 0.50345(2) 0.78053(3) 0.34822(2) 0.05141(18) Uani 1 1 d . . . . .
Ag66 Ag 0.69436(2) 0.81361(2) 0.33612(2) 0.03827(14) Uani 1 1 d . . . . .
Ag67 Ag 0.60394(2) 0.67264(2) 0.35176(2) 0.04225(15) Uani 1 1 d . . . . .
Ag68 Ag 0.75311(2) 0.93811(2) 0.38766(2) 0.04573(16) Uani 1 1 d . . . . .
Ag69 Ag 0.62680(2) 1.01262(3) 0.24391(2) 0.05055(18) Uani 1 1 d . . . . .
Ag70 Ag 0.71150(2) 0.70069(2) 0.13071(2) 0.03842(14) Uani 1 1 d . . . . .
Ag71 Ag 0.63504(2) 0.87950(2) 0.33402(2) 0.04164(15) Uani 1 1 d . . . . .
Ag72 Ag 0.60697(2) 0.92282(3) 0.13779(2) 0.04767(17) Uani 1 1 d . . . . .
Ag73 Ag 0.53184(2) 0.60463(3) 0.17073(2) 0.05243(18) Uani 1 1 d . . . . .
Ag74 Ag 0.61410(2) 0.79222(2) 0.22749(2) 0.03856(14) Uani 1 1 d . . . . .
Ag75 Ag 0.70966(2) 0.56823(2) 0.34920(2) 0.04210(15) Uani 1 1 d . . . . .
Ag76 Ag 0.57248(2) 0.74018(3) 0.10183(2) 0.04609(16) Uani 1 1 d . . . . .
Ag77 Ag 0.55864(2) 0.97626(3) 0.29878(2) 0.05505(19) Uani 1 1 d . . . . .
Ag78 Ag 0.77099(2) 0.78888(2) 0.35498(2) 0.03812(14) Uani 1 1 d . . . . .
Ag79 Ag 0.63297(2) 0.59516(2) 0.33032(2) 0.04241(15) Uani 1 1 d . . . . .
Ag80 Ag 0.55384(2) 0.60237(3) 0.34080(2) 0.04762(17) Uani 1 1 d . . . . .
Ag81 Ag 0.67133(2) 0.79061(2) 0.18575(2) 0.03807(14) Uani 1 1 d . . . . .
Ag82 Ag 0.63662(2) 0.81359(2) 0.37763(2) 0.04188(15) Uani 1 1 d . . . . .
Ag83 Ag 0.59893(2) 0.59782(3) 0.12965(2) 0.04669(17) Uani 1 1 d . . . . .
Ag84 Ag 0.55698(2) 0.72940(2) 0.31305(2) 0.04198(15) Uani 1 1 d . . . . .
Ag85 Ag 0.50173(2) 0.66378(3) 0.29911(2) 0.04784(17) Uani 1 1 d . . . . .
Ag86 Ag 0.69110(2) 0.59354(2) 0.28962(2) 0.03825(14) Uani 1 1 d . . . . .
Ag87 Ag 0.53757(2) 0.77081(2) 0.20828(2) 0.04315(16) Uani 1 1 d . . . . .
Ag88 Ag 0.68812(2) 1.01100(3) 0.19938(2) 0.04735(17) Uani 1 1 d . . . . .
Ag89 Ag 0.64298(2) 0.64955(2) 0.25096(2) 0.03822(14) Uani 1 1 d . . . . .
Ag90 Ag 0.53767(2) 0.70599(2) 0.25304(2) 0.04234(15) Uani 1 1 d . . . . .
Ag91 Ag 0.66851(2) 0.84333(3) 0.43409(2) 0.04781(17) Uani 1 1 d . . . . .
Ag92 Ag 0.69361(2) 0.87854(2) 0.29192(2) 0.03943(15) Uani 1 1 d . . . . .
Ag93 Ag 0.63673(2) 0.94271(2) 0.28934(2) 0.04303(15) Uani 1 1 d . . . . .
Ag94 Ag 0.57544(2) 0.94400(3) 0.24289(2) 0.04766(17) Uani 1 1 d . . . . .
Ag95 Ag 0.63443(2) 0.81527(2) 0.28792(2) 0.03865(14) Uani 1 1 d . . . . .
Ag96 Ag 0.63798(2) 0.67729(2) 0.11028(2) 0.04248(15) Uani 1 1 d . . . . .
Ag97 Ag 0.58496(2) 0.68125(3) 0.41358(2) 0.04858(17) Uani 1 1 d . . . . .
Ag98 Ag 0.68053(2) 0.64553(2) 0.37189(2) 0.04199(15) Uani 1 1 d . . . . .
Ag99 Ag 0.66786(2) 0.85336(2) 0.13966(2) 0.04006(15) Uani 1 1 d . . . . .
Ag1A Ag 0.55390(2) 0.79382(2) 0.26870(2) 0.04276(15) Uani 1 1 d . . . . .
Ag2A Ag 0.73036(2) 0.70023(2) 0.40978(2) 0.04128(15) Uani 1 1 d . . . . .
Ag3A Ag 0.72996(2) 0.56759(2) 0.18988(2) 0.04007(14) Uani 1 1 d . . . . .
Ag1B Ag 0.57770(2) 0.75173(2) 0.37248(2) 0.04265(15) Uani 1 1 d . . . . .
Ag2B Ag 0.65009(2) 0.76625(2) 0.12477(2) 0.04051(15) Uani 1 1 d . . . . .
Ag3B Ag 0.68891(2) 0.87996(2) 0.20058(2) 0.03884(14) Uani 1 1 d . . . . .
Ag1C Ag 0.58864(2) 0.83118(2) 0.11944(2) 0.04415(16) Uani 1 1 d . . . . .
Ag2C Ag 0.69217(2) 0.94527(2) 0.24669(2) 0.04087(15) Uani 1 1 d . . . . .
Ag3C Ag 0.65147(2) 0.54073(2) 0.16917(2) 0.04332(15) Uani 1 1 d . . . . .
Ag1D Ag 0.65112(2) 0.82649(2) 0.07517(2) 0.04510(16) Uani 1 1 d . . . . .
Ag2D Ag 0.57495(2) 0.68054(2) 0.15374(2) 0.04373(16) Uani 1 1 d . . . . .
Ag3D Ag 0.68993(2) 0.94063(2) 0.15478(2) 0.04285(15) Uani 1 1 d . . . . .
Ag1E Ag 0.50457(2) 0.84702(3) 0.30112(2) 0.04831(17) Uani 1 1 d . . . . .
Ag2E Ag 0.55665(2) 0.85796(2) 0.22361(2) 0.04431(16) Uani 1 1 d . . . . .
Ag3E Ag 0.57651(2) 0.87954(2) 0.28426(2) 0.04277(15) Uani 1 1 d . . . . .
Ag1F Ag 0.55591(2) 0.83574(3) 0.38997(2) 0.04935(17) Uani 1 1 d . . . . .
Ag2F Ag 0.69633(2) 0.94114(2) 0.33732(2) 0.04373(16) Uani 1 1 d . . . . .
Ag3F Ag 0.76929(2) 0.72840(3) 0.46869(2) 0.04982(17) Uani 1 1 d . . . . .
Ag1G Ag 0.66432(2) 0.59572(3) 0.08258(2) 0.04946(17) Uani 1 1 d . . . . .
Ag2G Ag 0.48296(2) 0.63244(3) 0.23823(2) 0.05046(18) Uani 1 1 d . . . . .
Ag3G Ag 0.50826(2) 0.74112(3) 0.14805(2) 0.04910(17) Uani 1 1 d . . . . .
Ag1H Ag 0.64902(2) 0.51904(3) 0.37224(2) 0.05027(17) Uani 1 1 d . . . . .
Ag2H Ag 0.72242(2) 0.54510(3) 0.41104(2) 0.04976(18) Uani 1 1 d . . . . .
Ag3H Ag 0.52105(2) 0.68507(3) 0.36294(2) 0.04832(17) Uani 1 1 d . . . . .
Ag1J Ag 0.63375(2) 0.87981(2) 0.24313(2) 0.03982(15) Uani 1 1 d . . . . .
Ag2J Ag 0.55499(2) 0.90161(3) 0.34147(2) 0.04916(17) Uani 1 1 d . . . . .
Ag3J Ag 0.71298(2) 0.78867(2) 0.39785(2) 0.04160(15) Uani 1 1 d . . . . .
Ag1K Ag 0.59506(2) 0.70504(2) 0.21148(2) 0.03920(14) Uani 1 1 d . . . . .
Ag2K Ag 0.75421(2) 0.87768(2) 0.34046(2) 0.03934(14) Uani 1 1 d . . . . .
C1 C 0.5692(3) 0.8659(3) 0.4694(2) 0.051(3) Uani 1 1 d . . . . .
C2 C 0.5302(3) 0.8591(4) 0.4694(3) 0.062(3) Uani 1 1 d . . . . .
H2 H 0.516295 0.848400 0.452023 0.074 Uiso 1 1 calc R U . . .
C3 C 0.5110(3) 0.8670(4) 0.4927(3) 0.063(3) Uani 1 1 d . . . . .
C4 C 0.5304(3) 0.8860(4) 0.5169(3) 0.063(3) Uani 1 1 d . . . . .
H4 H 0.517266 0.892218 0.533244 0.076 Uiso 1 1 calc R U . . .
C5 C 0.5687(3) 0.8962(4) 0.5182(3) 0.060(3) Uani 1 1 d . . . . .
C6 C 0.5883(3) 0.8859(3) 0.4941(2) 0.044(2) Uani 1 1 d . . . . .
H6 H 0.614420 0.892489 0.494679 0.053 Uiso 1 1 calc R U . . .
C7 C 0.4694(3) 0.8553(4) 0.4930(2) 0.059(3) Uani 1 1 d . . . . .
H7A H 0.466253 0.840178 0.511199 0.088 Uiso 1 1 calc R U . . .
H7B H 0.461193 0.836887 0.476301 0.088 Uiso 1 1 calc R U . . .
H7C H 0.454039 0.881389 0.491812 0.088 Uiso 1 1 calc R U . . .
C8 C 0.5966(3) 0.9165(4) 0.5465(2) 0.052(3) Uani 1 1 d . . . . .
H8A H 0.620609 0.900735 0.549172 0.078 Uiso 1 1 calc R U . . .
H8B H 0.584015 0.914151 0.564221 0.078 Uiso 1 1 calc R U . . .
H8C H 0.601714 0.946661 0.542718 0.078 Uiso 1 1 calc R U . . .
C9 C 0.4570(3) 0.8685(4) 0.3800(3) 0.067(3) Uani 1 1 d . . . . .
C10 C 0.4382(4) 0.8348(5) 0.3880(2) 0.070(3) Uani 1 1 d . . . . .
H10 H 0.442210 0.807409 0.380092 0.085 Uiso 1 1 calc R U . . .
C11 C 0.4101(3) 0.8410(5) 0.4099(3) 0.069(3) Uani 1 1 d . . . . .
C12 C 0.4069(3) 0.8819(4) 0.4209(3) 0.068(3) Uani 1 1 d . . . . .
H12 H 0.390590 0.887051 0.435366 0.082 Uiso 1 1 calc R U . . .
C13 C 0.4279(3) 0.9161(4) 0.4106(3) 0.059(3) Uani 1 1 d . . . . .
C14 C 0.4546(4) 0.9065(4) 0.3897(3) 0.074(4) Uani 1 1 d . . . . .
H14 H 0.470206 0.928416 0.383373 0.089 Uiso 1 1 calc R U . . .
C15 C 0.3865(3) 0.8073(4) 0.4230(3) 0.060(3) Uani 1 1 d . . . . .
H15A H 0.400123 0.796902 0.441331 0.090 Uiso 1 1 calc R U . . .
H15B H 0.381792 0.783480 0.409240 0.090 Uiso 1 1 calc R U . . .
H15C H 0.362249 0.819776 0.426790 0.090 Uiso 1 1 calc R U . . .
C16 C 0.4220(4) 0.9559(4) 0.4270(3) 0.087(4) Uani 1 1 d . . . . .
H16A H 0.442675 0.959241 0.442899 0.131 Uiso 1 1 calc R U . . .
H16B H 0.397796 0.954254 0.435145 0.131 Uiso 1 1 calc R U . . .
H16C H 0.421714 0.980377 0.413754 0.131 Uiso 1 1 calc R U . . .
C17 C 0.4154(3) 0.7092(4) 0.3452(3) 0.061(3) Uani 1 1 d . . . . .
C18 C 0.4167(3) 0.7011(4) 0.3742(2) 0.061(3) Uani 1 1 d . . . . .
H18 H 0.439814 0.700607 0.386839 0.073 Uiso 1 1 calc R U . . .
C19 C 0.3784(3) 0.6927(4) 0.3850(3) 0.057(3) Uani 1 1 d . . . . .
C20 C 0.3476(3) 0.6984(4) 0.3639(3) 0.063(3) Uani 1 1 d . . . . .
H20 H 0.323546 0.691086 0.369482 0.075 Uiso 1 1 calc R U . . .
C21 C 0.3479(3) 0.7138(4) 0.3352(2) 0.052(3) Uani 1 1 d . . . . .
C22 C 0.3817(3) 0.7167(3) 0.3268(2) 0.054(3) Uani 1 1 d . . . . .
H22 H 0.383570 0.724359 0.307103 0.065 Uiso 1 1 calc R U . . .
C23 C 0.3734(4) 0.6842(4) 0.4197(3) 0.076(4) Uani 1 1 d . . . . .
H23A H 0.398397 0.681060 0.430900 0.115 Uiso 1 1 calc R U . . .
H23B H 0.360117 0.708457 0.427299 0.115 Uiso 1 1 calc R U . . .
H23C H 0.358620 0.658097 0.421400 0.115 Uiso 1 1 calc R U . . .
C24 C 0.3108(3) 0.7201(4) 0.3157(2) 0.062(3) Uani 1 1 d . . . . .
H24A H 0.312389 0.745780 0.303819 0.093 Uiso 1 1 calc R U . . .
H24B H 0.290077 0.723269 0.327868 0.093 Uiso 1 1 calc R U . . .
H24C H 0.305897 0.695211 0.302932 0.093 Uiso 1 1 calc R U . . .
C25 C 0.5047(3) 0.6111(3) 0.4218(2) 0.048(2) Uani 1 1 d . . . . .
C26 C 0.4687(3) 0.5981(4) 0.4098(2) 0.059(3) Uani 1 1 d . . . . .
H26 H 0.462834 0.596785 0.389159 0.071 Uiso 1 1 calc R U . . .
C27 C 0.4406(3) 0.5866(4) 0.4281(3) 0.063(3) Uani 1 1 d . . . . .
C28 C 0.4497(3) 0.5928(4) 0.4581(2) 0.059(3) Uani 1 1 d . . . . .
H28 H 0.430900 0.588151 0.470810 0.071 Uiso 1 1 calc R U . . .
C29 C 0.4847(3) 0.6051(3) 0.4693(3) 0.057(3) Uani 1 1 d . . . . .
C30 C 0.5126(3) 0.6165(4) 0.4514(2) 0.054(3) Uani 1 1 d . . . . .
H30 H 0.536285 0.627756 0.459706 0.064 Uiso 1 1 calc R U . . .
C31 C 0.4011(3) 0.5667(4) 0.4186(2) 0.069(4) Uani 1 1 d . . . . .
H31A H 0.403760 0.535759 0.416444 0.104 Uiso 1 1 calc R U . . .
H31B H 0.390405 0.579115 0.399961 0.104 Uiso 1 1 calc R U . . .
H31C H 0.384309 0.572645 0.433536 0.104 Uiso 1 1 calc R U . . .
C32 C 0.4974(3) 0.6135(4) 0.5031(2) 0.056(3) Uani 1 1 d . . . . .
H32A H 0.502406 0.586190 0.513129 0.085 Uiso 1 1 calc R U . . .
H32B H 0.477086 0.628569 0.511544 0.085 Uiso 1 1 calc R U . . .
H32C H 0.520401 0.630989 0.505324 0.085 Uiso 1 1 calc R U . . .
C33 C 0.5955(3) 0.7048(3) 0.4924(2) 0.050(2) Uani 1 1 d . . . . .
C34 C 0.5700(3) 0.7318(4) 0.5005(2) 0.059(3) Uani 1 1 d . . . . .
H34 H 0.563200 0.756249 0.488872 0.070 Uiso 1 1 calc R U . . .
C35 C 0.5523(3) 0.7244(4) 0.5267(2) 0.054(3) Uani 1 1 d . . . . .
C36 C 0.5617(3) 0.6897(4) 0.5434(2) 0.057(3) Uani 1 1 d . . . . .
H36 H 0.550964 0.685850 0.561130 0.069 Uiso 1 1 calc R U . . .
C37 C 0.5869(3) 0.6596(4) 0.5350(2) 0.053(3) Uani 1 1 d . . . . .
C38 C 0.6047(3) 0.6684(4) 0.51040(19) 0.051(3) Uani 1 1 d . . . . .
H38 H 0.623720 0.649460 0.505370 0.061 Uiso 1 1 calc R U . . .
C39 C 0.5230(3) 0.7616(4) 0.5316(3) 0.067(3) Uani 1 1 d . . . . .
H39A H 0.501147 0.749486 0.539904 0.100 Uiso 1 1 calc R U . . .
H39B H 0.514341 0.775136 0.512820 0.100 Uiso 1 1 calc R U . . .
H39C H 0.535366 0.782885 0.545046 0.100 Uiso 1 1 calc R U . . .
C40 C 0.5955(3) 0.6248(4) 0.5541(2) 0.069(4) Uani 1 1 d . . . . .
H40A H 0.613429 0.605770 0.545966 0.104 Uiso 1 1 calc R U . . .
H40B H 0.606742 0.635442 0.573162 0.104 Uiso 1 1 calc R U . . .
H40C H 0.572154 0.609142 0.556419 0.104 Uiso 1 1 calc R U . . .
C41 C 0.4563(3) 0.9748(5) 0.3036(2) 0.072(4) Uani 1 1 d . . . . .
C42 C 0.4493(3) 1.0082(4) 0.2845(2) 0.058(3) Uani 1 1 d . . . . .
H42 H 0.463790 1.011574 0.268579 0.070 Uiso 1 1 calc R U . . .
C43 C 0.4201(4) 1.0376(4) 0.2889(3) 0.081(4) Uani 1 1 d . . . . .
C44 C 0.3967(3) 1.0327(5) 0.3122(3) 0.076(4) Uani 1 1 d . . . . .
H44 H 0.378383 1.053641 0.315623 0.092 Uiso 1 1 calc R U . . .
C45 C 0.4018(5) 0.9977(6) 0.3289(3) 0.098(5) Uani 1 1 d . . . . .
C46 C 0.4323(4) 0.9685(4) 0.3260(3) 0.072(4) Uani 1 1 d . . . . .
H46 H 0.436549 0.944986 0.339056 0.086 Uiso 1 1 calc R U . . .
C47 C 0.4086(3) 1.0741(4) 0.2663(3) 0.070(3) Uani 1 1 d . . . . .
H47A H 0.385185 1.066282 0.254159 0.105 Uiso 1 1 calc R U . . .
H47B H 0.428918 1.078308 0.253924 0.105 Uiso 1 1 calc R U . . .
H47C H 0.404685 1.100663 0.276837 0.105 Uiso 1 1 calc R U . . .
C48 C 0.3772(3) 0.9874(5) 0.3546(3) 0.078(4) Uani 1 1 d . . . . .
H48A H 0.383703 1.007493 0.370715 0.117 Uiso 1 1 calc R U . . .
H48B H 0.382332 0.958197 0.361513 0.117 Uiso 1 1 calc R U . . .
H48C H 0.350201 0.990275 0.347399 0.117 Uiso 1 1 calc R U . . .
C49 C 0.4033(3) 0.8259(3) 0.2718(2) 0.056(3) Uani 1 1 d . . . . .
C50 C 0.3764(3) 0.8370(4) 0.2489(3) 0.069(4) Uani 1 1 d . . . . .
H50 H 0.383041 0.840362 0.229626 0.083 Uiso 1 1 calc R U . . .
C51 C 0.3401(3) 0.8430(4) 0.2548(3) 0.067(3) Uani 1 1 d . . . . .
C52 C 0.3316(3) 0.8429(4) 0.2832(3) 0.072(4) Uani 1 1 d . . . . .
H52 H 0.306937 0.850922 0.287213 0.086 Uiso 1 1 calc R U . . .
C53 C 0.3585(3) 0.8314(3) 0.3056(2) 0.057(3) Uani 1 1 d . . . . .
C54 C 0.3955(3) 0.8237(4) 0.3001(3) 0.063(3) Uani 1 1 d . . . . .
H54 H 0.414814 0.817140 0.315508 0.076 Uiso 1 1 calc R U . . .
C55 C 0.3085(4) 0.8506(4) 0.2293(3) 0.070(3) Uani 1 1 d . . . . .
H55A H 0.284408 0.839608 0.234691 0.105 Uiso 1 1 calc R U . . .
H55B H 0.314833 0.835624 0.211847 0.105 Uiso 1 1 calc R U . . .
H55C H 0.306107 0.881212 0.225244 0.105 Uiso 1 1 calc R U . . .
C56 C 0.3489(3) 0.8305(4) 0.3378(3) 0.064(3) Uani 1 1 d . . . . .
H56A H 0.323968 0.843462 0.338764 0.096 Uiso 1 1 calc R U . . .
H56B H 0.368146 0.846524 0.350346 0.096 Uiso 1 1 calc R U . . .
H56C H 0.348511 0.800828 0.344632 0.096 Uiso 1 1 calc R U . . .
C57 C 0.3863(3) 0.6762(4) 0.2489(3) 0.059(3) Uani 1 1 d . . . . .
C58 C 0.3742(3) 0.6364(4) 0.2544(3) 0.069(4) Uani 1 1 d . . . . .
H58 H 0.392314 0.615049 0.260658 0.083 Uiso 1 1 calc R U . . .
C59 C 0.3354(3) 0.6258(4) 0.2510(2) 0.057(3) Uani 1 1 d . . . . .
C60 C 0.3108(3) 0.6566(4) 0.2422(2) 0.055(3) Uani 1 1 d . . . . .
H60 H 0.284669 0.649538 0.239520 0.066 Uiso 1 1 calc R U . . .
C61 C 0.3210(3) 0.6986(4) 0.2365(2) 0.057(3) Uani 1 1 d . . . . .
C62 C 0.3610(3) 0.7067(4) 0.2404(2) 0.065(3) Uani 1 1 d . . . . .
H62 H 0.369777 0.734630 0.236852 0.078 Uiso 1 1 calc R U . . .
C63 C 0.3158(3) 0.5823(4) 0.2549(2) 0.060(3) Uani 1 1 d . . . . .
H63A H 0.288229 0.586007 0.251609 0.090 Uiso 1 1 calc R U . . .
H63B H 0.323113 0.571618 0.274698 0.090 Uiso 1 1 calc R U . . .
H63C H 0.323647 0.561838 0.240665 0.090 Uiso 1 1 calc R U . . .
C64 C 0.2997(3) 0.7388(4) 0.2284(3) 0.057(3) Uani 1 1 d . . . . .
H64A H 0.273579 0.731778 0.220698 0.086 Uiso 1 1 calc R U . . .
H64B H 0.311925 0.753991 0.213420 0.086 Uiso 1 1 calc R U . . .
H64C H 0.299764 0.756906 0.245711 0.086 Uiso 1 1 calc R U . . .
C65 C 0.4633(3) 0.5619(3) 0.3161(2) 0.053(3) Uani 1 1 d . . . . .
C66 C 0.4643(3) 0.5193(3) 0.32116(19) 0.047(2) Uani 1 1 d . . . . .
H66 H 0.485485 0.503041 0.316690 0.057 Uiso 1 1 calc R U . . .
C67 C 0.4338(3) 0.4986(4) 0.3332(2) 0.055(3) Uani 1 1 d . . . . .
C68 C 0.4017(3) 0.5210(3) 0.3387(2) 0.048(2) Uani 1 1 d . . . . .
H68 H 0.381503 0.506638 0.346328 0.058 Uiso 1 1 calc R U . . .
C69 C 0.3991(3) 0.5658(4) 0.3328(2) 0.060(3) Uani 1 1 d . . . . .
C70 C 0.4323(2) 0.5858(4) 0.3208(2) 0.051(3) Uani 1 1 d . . . . .
H70 H 0.431792 0.615421 0.316349 0.061 Uiso 1 1 calc R U . . .
C71 C 0.4302(3) 0.4530(3) 0.3395(2) 0.060(3) Uani 1 1 d . . . . .
H71A H 0.421427 0.437723 0.321465 0.090 Uiso 1 1 calc R U . . .
H71B H 0.411968 0.449163 0.353666 0.090 Uiso 1 1 calc R U . . .
H71C H 0.454959 0.441752 0.347733 0.090 Uiso 1 1 calc R U . . .
C72 C 0.3670(3) 0.5908(3) 0.3371(2) 0.051(3) Uani 1 1 d . . . . .
H72A H 0.343900 0.574522 0.330976 0.076 Uiso 1 1 calc R U . . .
H72B H 0.367065 0.617029 0.325547 0.076 Uiso 1 1 calc R U . . .
H72C H 0.367913 0.598106 0.357876 0.076 Uiso 1 1 calc R U . . .
C73 C 0.5547(3) 0.4801(3) 0.3843(2) 0.048(2) Uani 1 1 d . . . . .
C74 C 0.5707(3) 0.4399(4) 0.3873(2) 0.064(3) Uani 1 1 d . . . . .
H74 H 0.594554 0.433612 0.381024 0.076 Uiso 1 1 calc R U . . .
C75 C 0.5485(3) 0.4073(4) 0.4009(2) 0.053(3) Uani 1 1 d . . . . .
C76 C 0.5149(3) 0.4162(4) 0.4110(2) 0.057(3) Uani 1 1 d . . . . .
H76 H 0.501384 0.394286 0.419544 0.069 Uiso 1 1 calc R U . . .
C77 C 0.4998(3) 0.4596(4) 0.4086(2) 0.061(3) Uani 1 1 d . . . . .
C78 C 0.5203(4) 0.4885(4) 0.3935(3) 0.066(3) Uani 1 1 d . . . . .
H78 H 0.509590 0.515900 0.389455 0.079 Uiso 1 1 calc R U . . .
C79 C 0.5669(3) 0.3631(4) 0.4039(3) 0.062(3) Uani 1 1 d . . . . .
H79A H 0.564858 0.349273 0.384699 0.093 Uiso 1 1 calc R U . . .
H79B H 0.553934 0.345654 0.417321 0.093 Uiso 1 1 calc R U . . .
H79C H 0.593684 0.366045 0.411584 0.093 Uiso 1 1 calc R U . . .
C80 C 0.4646(3) 0.4679(4) 0.4199(2) 0.059(3) Uani 1 1 d . . . . .
H80A H 0.467249 0.493168 0.432471 0.088 Uiso 1 1 calc R U . . .
H80B H 0.457706 0.443218 0.431230 0.088 Uiso 1 1 calc R U . . .
H80C H 0.444718 0.472932 0.403607 0.088 Uiso 1 1 calc R U . . .
C81 C 0.6369(3) 0.5556(3) 0.4619(3) 0.057(3) Uani 1 1 d . . . . .
C82 C 0.6000(3) 0.5437(4) 0.4573(2) 0.052(3) Uani 1 1 d . . . . .
H82 H 0.585270 0.547145 0.438849 0.063 Uiso 1 1 calc R U . . .
C83 C 0.5841(3) 0.5253(4) 0.4822(3) 0.065(3) Uani 1 1 d . . . . .
C84 C 0.6061(3) 0.5193(4) 0.5088(2) 0.063(3) Uani 1 1 d . . . . .
H84 H 0.595553 0.507840 0.525131 0.075 Uiso 1 1 calc R U . . .
C85 C 0.6439(3) 0.5306(4) 0.5106(2) 0.058(3) Uani 1 1 d . . . . .
C86 C 0.6598(3) 0.5494(4) 0.4888(3) 0.064(3) Uani 1 1 d . . . . .
H86 H 0.685544 0.558380 0.491471 0.077 Uiso 1 1 calc R U . . .
C87 C 0.5440(3) 0.5104(4) 0.4767(3) 0.065(3) Uani 1 1 d . . . . .
H87A H 0.540105 0.486680 0.489892 0.097 Uiso 1 1 calc R U . . .
H87B H 0.538616 0.500737 0.456389 0.097 Uiso 1 1 calc R U . . .
H87C H 0.526921 0.533931 0.480163 0.097 Uiso 1 1 calc R U . . .
C88 C 0.6689(3) 0.5248(4) 0.5403(3) 0.072(4) Uani 1 1 d . . . . .
H88A H 0.677836 0.495193 0.542207 0.108 Uiso 1 1 calc R U . . .
H88B H 0.653885 0.531388 0.556294 0.108 Uiso 1 1 calc R U . . .
H88C H 0.690694 0.544097 0.541285 0.108 Uiso 1 1 calc R U . . .
C89 C 0.7203(4) 0.6624(4) 0.5207(2) 0.062(3) Uani 1 1 d . . . . .
C90 C 0.7374(3) 0.6253(5) 0.5338(3) 0.071(3) Uani 1 1 d . . . . .
H90 H 0.752033 0.607111 0.523075 0.086 Uiso 1 1 calc R U . . .
C91 C 0.7325(3) 0.6157(4) 0.5631(2) 0.057(3) Uani 1 1 d . . . . .
C92 C 0.7119(2) 0.6420(4) 0.5788(2) 0.058(3) Uani 1 1 d . . . . .
H92 H 0.710083 0.635162 0.598626 0.069 Uiso 1 1 calc R U . . .
C93 C 0.6934(3) 0.6786(4) 0.5670(3) 0.062(3) Uani 1 1 d . . . . .
C94 C 0.6991(2) 0.6891(4) 0.5360(2) 0.054(3) Uani 1 1 d . . . . .
H94 H 0.688102 0.714195 0.527038 0.064 Uiso 1 1 calc R U . . .
C95 C 0.7550(3) 0.5702(4) 0.5758(3) 0.063(3) Uani 1 1 d . . . . .
H95A H 0.765459 0.555610 0.559692 0.094 Uiso 1 1 calc R U . . .
H95B H 0.736917 0.551292 0.583924 0.094 Uiso 1 1 calc R U . . .
H95C H 0.775604 0.577424 0.591041 0.094 Uiso 1 1 calc R U . . .
C96 C 0.6721(3) 0.7060(4) 0.5875(3) 0.065(3) Uani 1 1 d . . . . .
H96A H 0.687997 0.730368 0.594550 0.097 Uiso 1 1 calc R U . . .
H96B H 0.666534 0.688710 0.604187 0.097 Uiso 1 1 calc R U . . .
H96C H 0.648414 0.716451 0.576889 0.097 Uiso 1 1 calc R U . . .
C97 C 0.7034(3) 0.8210(4) 0.5119(2) 0.058(3) Uani 1 1 d . . . . .
C98 C 0.6700(3) 0.8101(4) 0.5190(2) 0.056(3) Uani 1 1 d . . . . .
H98 H 0.652569 0.795654 0.505193 0.068 Uiso 1 1 calc R U . . .
C99 C 0.6598(3) 0.8193(4) 0.5462(2) 0.056(3) Uani 1 1 d . . . . .
C100 C 0.6843(3) 0.8390(4) 0.5651(3) 0.066(3) Uani 1 1 d . . . . .
H100 H 0.677436 0.844704 0.584066 0.080 Uiso 1 1 calc R U . . .
C101 C 0.7186(4) 0.8515(4) 0.5589(2) 0.066(3) Uani 1 1 d . . . . .
C102 C 0.7302(3) 0.8419(4) 0.5299(2) 0.057(3) Uani 1 1 d . . . . .
H102 H 0.754211 0.849625 0.524369 0.069 Uiso 1 1 calc R U . . .
C103 C 0.6220(3) 0.8070(4) 0.5545(2) 0.060(3) Uani 1 1 d . . . . .
H10A H 0.604839 0.831528 0.551947 0.090 Uiso 1 1 calc R U . . .
H10B H 0.624716 0.797809 0.574947 0.090 Uiso 1 1 calc R U . . .
H10C H 0.611603 0.783464 0.541974 0.090 Uiso 1 1 calc R U . . .
C104 C 0.7519(3) 0.8734(4) 0.5806(3) 0.069(3) Uani 1 1 d . . . . .
H10D H 0.767791 0.851173 0.590702 0.103 Uiso 1 1 calc R U . . .
H10E H 0.740786 0.891027 0.594935 0.103 Uiso 1 1 calc R U . . .
H10F H 0.767380 0.891365 0.569224 0.103 Uiso 1 1 calc R U . . .
C105 C 0.6676(3) 0.9675(4) 0.4750(2) 0.058(3) Uani 1 1 d . . . . .
C106 C 0.6836(3) 0.9558(4) 0.5022(2) 0.060(3) Uani 1 1 d . . . . .
H106 H 0.698383 0.930579 0.504601 0.071 Uiso 1 1 calc R U . . .
C107 C 0.6781(3) 0.9819(4) 0.5276(2) 0.058(3) Uani 1 1 d . . . . .
C108 C 0.6569(3) 1.0171(4) 0.5230(2) 0.056(3) Uani 1 1 d . . . . .
H108 H 0.653473 1.034418 0.539393 0.068 Uiso 1 1 calc R U . . .
C109 C 0.6396(3) 1.0300(4) 0.4961(3) 0.063(3) Uani 1 1 d . . . . .
C110 C 0.6454(3) 1.0054(4) 0.4719(2) 0.065(3) Uani 1 1 d . . . . .
H110 H 0.634403 1.014019 0.453026 0.078 Uiso 1 1 calc R U . . .
C111 C 0.6964(3) 0.9691(4) 0.5571(2) 0.059(3) Uani 1 1 d . . . . .
H11A H 0.676790 0.964052 0.570053 0.089 Uiso 1 1 calc R U . . .
H11B H 0.713315 0.991879 0.565247 0.089 Uiso 1 1 calc R U . . .
H11C H 0.710979 0.942823 0.555484 0.089 Uiso 1 1 calc R U . . .
C112 C 0.6130(3) 1.0727(5) 0.4892(3) 0.077(4) Uani 1 1 d . . . . .
H11D H 0.586323 1.064122 0.485726 0.116 Uiso 1 1 calc R U . . .
H11E H 0.620189 1.087052 0.471757 0.116 Uiso 1 1 calc R U . . .
H11F H 0.616664 1.092173 0.505883 0.116 Uiso 1 1 calc R U . . .
C113 C 0.5585(3) 0.9837(4) 0.3937(3) 0.059(3) Uani 1 1 d . . . . .
C114 C 0.5371(3) 1.0194(4) 0.3811(3) 0.061(3) Uani 1 1 d . . . . .
H114 H 0.537922 1.027315 0.361291 0.074 Uiso 1 1 calc R U . . .
C115 C 0.5141(4) 1.0431(5) 0.3996(3) 0.085(5) Uani 1 1 d . . . . .
C116 C 0.5118(3) 1.0304(4) 0.4278(2) 0.059(3) Uani 1 1 d . . . . .
H116 H 0.495353 1.045048 0.439219 0.071 Uiso 1 1 calc R U . . .
C117 C 0.5328(3) 0.9971(4) 0.4396(3) 0.069(3) Uani 1 1 d . . . . .
C118 C 0.5559(3) 0.9736(4) 0.4215(2) 0.057(3) Uani 1 1 d . . . . .
H118 H 0.569931 0.949851 0.429779 0.069 Uiso 1 1 calc R U . . .
C119 C 0.4897(4) 1.0823(4) 0.3856(3) 0.090(5) Uani 1 1 d . . . . .
H11G H 0.463459 1.073164 0.380274 0.136 Uiso 1 1 calc R U . . .
H11H H 0.500354 1.092181 0.368110 0.136 Uiso 1 1 calc R U . . .
H11I H 0.490459 1.105575 0.399856 0.136 Uiso 1 1 calc R U . . .
C120 C 0.5303(3) 0.9833(4) 0.4712(2) 0.064(3) Uani 1 1 d . . . . .
H12A H 0.538955 1.006667 0.484490 0.097 Uiso 1 1 calc R U . . .
H12B H 0.546258 0.958155 0.475789 0.097 Uiso 1 1 calc R U . . .
H12C H 0.503913 0.976288 0.473580 0.097 Uiso 1 1 calc R U . . .
C121 C 0.5723(3) 1.0846(4) 0.3122(3) 0.060(3) Uani 1 1 d . . . . .
C122 C 0.5944(4) 1.1148(4) 0.3272(3) 0.073(4) Uani 1 1 d . . . . .
H122 H 0.620741 1.109358 0.331991 0.088 Uiso 1 1 calc R U . . .
C123 C 0.5794(4) 1.1534(5) 0.3359(3) 0.077(4) Uani 1 1 d . . . . .
H123 H 0.584763 1.170686 0.318575 0.092 Uiso 1 1 calc R U . . .
C124 C 0.5415(3) 1.1579(4) 0.3322(3) 0.072(4) Uani 1 1 d . . . . .
H124 H 0.530600 1.182334 0.340167 0.086 Uiso 1 1 calc R U . . .
C125 C 0.5171(3) 1.1271(4) 0.3168(2) 0.059(3) Uani 1 1 d . . . . .
C126 C 0.5338(3) 1.0905(4) 0.3084(2) 0.061(3) Uani 1 1 d . . . . .
H126 H 0.518179 1.068355 0.299655 0.073 Uiso 1 1 calc R U . . .
C127 C 0.6048(3) 1.1793(4) 0.3595(3) 0.059(3) Uani 1 1 d . . . . .
H12D H 0.608010 1.163143 0.377871 0.088 Uiso 1 1 calc R U . . .
H12E H 0.592741 1.206779 0.362708 0.088 Uiso 1 1 calc R U . . .
H12F H 0.629652 1.184267 0.352908 0.088 Uiso 1 1 calc R U . . .
C128 C 0.4705(3) 1.1349(4) 0.3127(3) 0.071(4) Uani 1 1 d . . . . .
H12G H 0.460883 1.133595 0.291903 0.107 Uiso 1 1 calc R U . . .
H12H H 0.464921 1.163073 0.320466 0.107 Uiso 1 1 calc R U . . .
H12I H 0.458300 1.112780 0.323321 0.107 Uiso 1 1 calc R U . . .
C129 C 0.3957(3) 0.7851(4) 0.1660(3) 0.066(3) Uani 1 1 d . . . . .
C130 C 0.3733(3) 0.7516(4) 0.1634(2) 0.054(3) Uani 1 1 d . . . . .
H130 H 0.382931 0.723424 0.166335 0.065 Uiso 1 1 calc R U . . .
C131 C 0.3340(3) 0.7594(4) 0.1561(3) 0.059(3) Uani 1 1 d . . . . .
C132 C 0.3206(3) 0.8001(3) 0.1504(2) 0.046(2) Uani 1 1 d . . . . .
H132 H 0.294067 0.804083 0.145951 0.055 Uiso 1 1 calc R U . . .
C133 C 0.3435(3) 0.8346(4) 0.1508(2) 0.060(3) Uani 1 1 d . . . . .
C134 C 0.3842(3) 0.8261(4) 0.1612(2) 0.056(3) Uani 1 1 d . . . . .
H134 H 0.401711 0.849045 0.164549 0.068 Uiso 1 1 calc R U . . .
C135 C 0.3092(3) 0.7213(4) 0.1511(3) 0.063(3) Uani 1 1 d . . . . .
H13A H 0.307074 0.707158 0.169855 0.095 Uiso 1 1 calc R U . . .
H13B H 0.320119 0.701399 0.138013 0.095 Uiso 1 1 calc R U . . .
H13C H 0.283971 0.730176 0.142294 0.095 Uiso 1 1 calc R U . . .
C136 C 0.3297(3) 0.8799(4) 0.1497(3) 0.061(3) Uani 1 1 d . . . . .
H13D H 0.307290 0.882384 0.135160 0.091 Uiso 1 1 calc R U . . .
H13E H 0.349708 0.898735 0.144253 0.091 Uiso 1 1 calc R U . . .
H13F H 0.322963 0.888172 0.168933 0.091 Uiso 1 1 calc R U . . .
C137 C 0.4411(3) 0.5386(4) 0.2084(3) 0.067(3) Uani 1 1 d . . . . .
C138 C 0.4209(3) 0.5324(4) 0.1821(2) 0.060(3) Uani 1 1 d . . . . .
H138 H 0.429061 0.543564 0.164696 0.072 Uiso 1 1 calc R U . . .
C139 C 0.3847(3) 0.5068(4) 0.1814(3) 0.065(3) Uani 1 1 d . . . . .
C140 C 0.3727(3) 0.4923(4) 0.2057(2) 0.056(3) Uani 1 1 d . . . . .
H140 H 0.350507 0.475149 0.204601 0.067 Uiso 1 1 calc R U . . .
C141 C 0.3926(4) 0.5021(5) 0.2331(3) 0.076(4) Uani 1 1 d . . . . .
C142 C 0.4279(3) 0.5237(4) 0.2332(3) 0.059(3) Uani 1 1 d . . . . .
H142 H 0.442985 0.528058 0.251350 0.071 Uiso 1 1 calc R U . . .
C143 C 0.3616(3) 0.5006(4) 0.1499(2) 0.056(3) Uani 1 1 d . . . . .
H14A H 0.350325 0.471961 0.148515 0.084 Uiso 1 1 calc R U . . .
H14B H 0.378746 0.503868 0.134908 0.084 Uiso 1 1 calc R U . . .
H14C H 0.341449 0.522057 0.146930 0.084 Uiso 1 1 calc R U . . .
C144 C 0.3770(3) 0.4866(4) 0.2608(3) 0.069(3) Uani 1 1 d . . . . .
H14D H 0.364082 0.510168 0.269480 0.103 Uiso 1 1 calc R U . . .
H14E H 0.397978 0.476395 0.274888 0.103 Uiso 1 1 calc R U . . .
H14F H 0.359090 0.463197 0.255900 0.103 Uiso 1 1 calc R U . . .
C145 C 0.5225(3) 0.4389(4) 0.2733(3) 0.058(3) Uani 1 1 d . . . . .
C146 C 0.4918(3) 0.4352(4) 0.2514(2) 0.056(3) Uani 1 1 d . . . . .
H146 H 0.489396 0.452878 0.234559 0.067 Uiso 1 1 calc R U . . .
C147 C 0.4645(3) 0.4036(4) 0.2559(3) 0.063(3) Uani 1 1 d . . . . .
C148 C 0.4682(3) 0.3804(4) 0.2799(2) 0.058(3) Uani 1 1 d . . . . .
H148 H 0.448866 0.360344 0.282424 0.070 Uiso 1 1 calc R U . . .
C149 C 0.4979(3) 0.3833(3) 0.3013(2) 0.054(3) Uani 1 1 d . . . . .
C150 C 0.5263(3) 0.4128(4) 0.2976(2) 0.056(3) Uani 1 1 d . . . . .
H150 H 0.548052 0.414977 0.311643 0.067 Uiso 1 1 calc R U . . .
C151 C 0.4327(3) 0.3991(4) 0.2268(2) 0.064(3) Uani 1 1 d . . . . .
H15D H 0.438290 0.373730 0.215610 0.097 Uiso 1 1 calc R U . . .
H15E H 0.433592 0.424543 0.214521 0.097 Uiso 1 1 calc R U . . .
H15F H 0.407362 0.396362 0.233011 0.097 Uiso 1 1 calc R U . . .
C152 C 0.5020(4) 0.3579(4) 0.3309(2) 0.073(4) Uani 1 1 d . . . . .
H15G H 0.481815 0.336556 0.330414 0.110 Uiso 1 1 calc R U . . .
H15H H 0.500075 0.377783 0.347087 0.110 Uiso 1 1 calc R U . . .
H15I H 0.526711 0.343662 0.333628 0.110 Uiso 1 1 calc R U . . .
C153 C 0.6847(3) 0.4326(3) 0.4172(3) 0.055(3) Uani 1 1 d . . . . .
C154 C 0.6557(3) 0.4378(4) 0.4341(2) 0.057(3) Uani 1 1 d . . . . .
H154 H 0.641712 0.463702 0.433076 0.068 Uiso 1 1 calc R U . . .
C155 C 0.6465(4) 0.4037(4) 0.4535(3) 0.069(3) Uani 1 1 d . . . . .
C156 C 0.6681(4) 0.3650(5) 0.4530(3) 0.078(4) Uani 1 1 d . . . . .
H156 H 0.662176 0.341777 0.464967 0.094 Uiso 1 1 calc R U . . .
C157 C 0.6960(3) 0.3604(4) 0.4365(2) 0.058(3) Uani 1 1 d . . . . .
C158 C 0.7033(3) 0.3963(4) 0.4176(3) 0.064(3) Uani 1 1 d . . . . .
H158 H 0.722455 0.393221 0.404981 0.077 Uiso 1 1 calc R U . . .
C159 C 0.6166(3) 0.4182(4) 0.4689(2) 0.061(3) Uani 1 1 d . . . . .
H15J H 0.623126 0.446159 0.477614 0.092 Uiso 1 1 calc R U . . .
H15K H 0.612658 0.397754 0.484374 0.092 Uiso 1 1 calc R U . . .
H15L H 0.593251 0.420649 0.455352 0.092 Uiso 1 1 calc R U . . .
C160 C 0.7114(3) 0.3124(4) 0.4394(3) 0.072(3) Uani 1 1 d . . . . .
H16D H 0.691738 0.292849 0.430666 0.108 Uiso 1 1 calc R U . . .
H16E H 0.717913 0.305305 0.460110 0.108 Uiso 1 1 calc R U . . .
H16F H 0.733997 0.309695 0.429240 0.108 Uiso 1 1 calc R U . . .
C161 C 0.7809(3) 0.5241(3) 0.4799(2) 0.050(2) Uani 1 1 d . . . . .
C162 C 0.7539(3) 0.4939(4) 0.4829(2) 0.058(3) Uani 1 1 d . . . . .
H162 H 0.733750 0.491397 0.467568 0.070 Uiso 1 1 calc R U . . .
C163 C 0.7536(3) 0.4675(4) 0.5059(2) 0.061(3) Uani 1 1 d . . . . .
C164 C 0.7822(3) 0.4734(4) 0.5291(2) 0.065(3) Uani 1 1 d . . . . .
H164 H 0.782476 0.456572 0.546219 0.078 Uiso 1 1 calc R U . . .
C165 C 0.8091(3) 0.5025(4) 0.5273(2) 0.059(3) Uani 1 1 d . . . . .
C166 C 0.8091(3) 0.5291(4) 0.5023(2) 0.054(3) Uani 1 1 d . . . . .
H166 H 0.828366 0.549929 0.501291 0.065 Uiso 1 1 calc R U . . .
C167 C 0.7203(3) 0.4315(5) 0.5045(2) 0.074(4) Uani 1 1 d . . . . .
H16G H 0.704472 0.433265 0.485651 0.111 Uiso 1 1 calc R U . . .
H16H H 0.704617 0.436494 0.520322 0.111 Uiso 1 1 calc R U . . .
H16I H 0.731780 0.403055 0.506764 0.111 Uiso 1 1 calc R U . . .
C168 C 0.8427(3) 0.5136(4) 0.5551(2) 0.065(3) Uani 1 1 d . . . . .
H16J H 0.867751 0.507137 0.549227 0.097 Uiso 1 1 calc R U . . .
H16K H 0.838564 0.496208 0.572094 0.097 Uiso 1 1 calc R U . . .
H16L H 0.841485 0.543917 0.560128 0.097 Uiso 1 1 calc R U . . .
C169 C 0.8319(3) 0.7608(4) 0.5294(2) 0.055(3) Uani 1 1 d . . . . .
C170 C 0.7976(3) 0.7612(3) 0.5436(2) 0.055(3) Uani 1 1 d . . . . .
H170 H 0.773297 0.762097 0.532496 0.067 Uiso 1 1 calc R U . . .
C171 C 0.8013(3) 0.7600(4) 0.5753(2) 0.060(3) Uani 1 1 d . . . . .
C172 C 0.8379(3) 0.7558(4) 0.5893(2) 0.060(3) Uani 1 1 d . . . . .
H172 H 0.840787 0.752887 0.609982 0.072 Uiso 1 1 calc R U . . .
C173 C 0.8703(3) 0.7555(4) 0.5757(3) 0.065(3) Uani 1 1 d . . . . .
C174 C 0.8664(3) 0.7588(4) 0.5441(2) 0.052(3) Uani 1 1 d . . . . .
H174 H 0.888256 0.759581 0.533981 0.062 Uiso 1 1 calc R U . . .
C175 C 0.7656(3) 0.7525(4) 0.5904(3) 0.065(3) Uani 1 1 d . . . . .
H17A H 0.743680 0.748647 0.575552 0.098 Uiso 1 1 calc R U . . .
H17B H 0.761253 0.777140 0.602642 0.098 Uiso 1 1 calc R U . . .
H17C H 0.768963 0.726800 0.602561 0.098 Uiso 1 1 calc R U . . .
C176 C 0.9076(3) 0.7526(4) 0.5908(2) 0.060(3) Uani 1 1 d . . . . .
H17D H 0.918885 0.725208 0.586301 0.090 Uiso 1 1 calc R U . . .
H17E H 0.906462 0.754723 0.611875 0.090 Uiso 1 1 calc R U . . .
H17F H 0.923118 0.775980 0.584500 0.090 Uiso 1 1 calc R U . . .
C177 C 0.8148(2) 0.9137(3) 0.5033(2) 0.045(2) Uani 1 1 d . . . . .
C178 C 0.8351(3) 0.8869(4) 0.5239(3) 0.068(3) Uani 1 1 d . . . . .
H178 H 0.842659 0.859129 0.518672 0.081 Uiso 1 1 calc R U . . .
C179 C 0.8442(3) 0.9027(4) 0.5532(3) 0.065(3) Uani 1 1 d . . . . .
C180 C 0.8311(3) 0.9420(4) 0.5610(2) 0.056(3) Uani 1 1 d . . . . .
H180 H 0.835259 0.951090 0.580792 0.068 Uiso 1 1 calc R U . . .
C181 C 0.8114(3) 0.9688(4) 0.5394(2) 0.063(3) Uani 1 1 d . . . . .
C182 C 0.8036(3) 0.9544(4) 0.5110(2) 0.065(3) Uani 1 1 d . . . . .
H182 H 0.790554 0.972463 0.496537 0.078 Uiso 1 1 calc R U . . .
C183 C 0.8635(3) 0.8710(4) 0.5771(2) 0.061(3) Uani 1 1 d . . . . .
H18A H 0.848906 0.844367 0.576603 0.092 Uiso 1 1 calc R U . . .
H18B H 0.864202 0.884048 0.596471 0.092 Uiso 1 1 calc R U . . .
H18C H 0.889409 0.864738 0.573050 0.092 Uiso 1 1 calc R U . . .
C184 C 0.7982(3) 1.0161(4) 0.5458(2) 0.061(3) Uani 1 1 d . . . . .
H18D H 0.810060 1.036196 0.533243 0.091 Uiso 1 1 calc R U . . .
H18E H 0.805950 1.023238 0.566313 0.091 Uiso 1 1 calc R U . . .
H18F H 0.770617 1.018125 0.541611 0.091 Uiso 1 1 calc R U . . .
C185 C 0.6676(3) 1.0787(4) 0.3962(3) 0.064(3) Uani 1 1 d . . . . .
C186 C 0.6940(4) 1.1093(4) 0.4061(3) 0.074(4) Uani 1 1 d . . . . .
H186 H 0.719475 1.106136 0.402078 0.089 Uiso 1 1 calc R U . . .
C187 C 0.6842(3) 1.1446(4) 0.4219(2) 0.062(3) Uani 1 1 d . . . . .
C188 C 0.6467(3) 1.1493(4) 0.4279(3) 0.059(3) Uani 1 1 d . . . . .
H188 H 0.639758 1.173561 0.438513 0.071 Uiso 1 1 calc R U . . .
C189 C 0.6194(3) 1.1184(5) 0.4184(3) 0.071(4) Uani 1 1 d . . . . .
C190 C 0.6312(3) 1.0820(4) 0.4020(3) 0.065(3) Uani 1 1 d . . . . .
H190 H 0.613382 1.060471 0.395328 0.078 Uiso 1 1 calc R U . . .
C191 C 0.7141(4) 1.1772(4) 0.4366(3) 0.067(3) Uani 1 1 d . . . . .
H19A H 0.728719 1.163736 0.453523 0.100 Uiso 1 1 calc R U . . .
H19B H 0.701058 1.202452 0.442948 0.100 Uiso 1 1 calc R U . . .
H19C H 0.731280 1.185667 0.422452 0.100 Uiso 1 1 calc R U . . .
C192 C 0.5753(3) 1.1172(5) 0.4210(2) 0.071(4) Uani 1 1 d . . . . .
H19D H 0.561302 1.127281 0.402731 0.106 Uiso 1 1 calc R U . . .
H19E H 0.569741 1.135794 0.437124 0.106 Uiso 1 1 calc R U . . .
H19F H 0.567642 1.087916 0.424909 0.106 Uiso 1 1 calc R U . . .
C193 C 0.4368(3) 0.6533(4) 0.1399(2) 0.056(3) Uani 1 1 d . . . . .
C194 C 0.4203(3) 0.6563(3) 0.1117(2) 0.053(3) Uani 1 1 d . . . . .
H194 H 0.434494 0.665238 0.096538 0.063 Uiso 1 1 calc R U . . .
C195 C 0.3810(3) 0.6457(4) 0.1055(2) 0.055(3) Uani 1 1 d . . . . .
C196 C 0.3608(3) 0.6305(4) 0.1254(2) 0.065(3) Uani 1 1 d . . . . .
H196 H 0.335329 0.621821 0.120255 0.078 Uiso 1 1 calc R U . . .
C197 C 0.3783(3) 0.6273(4) 0.1554(3) 0.065(3) Uani 1 1 d . . . . .
C198 C 0.4167(3) 0.6394(3) 0.1620(2) 0.047(2) Uani 1 1 d . . . . .
H198 H 0.428650 0.637951 0.181492 0.056 Uiso 1 1 calc R U . . .
C199 C 0.3637(3) 0.6430(4) 0.0700(2) 0.061(3) Uani 1 1 d . . . . .
H19G H 0.366603 0.613873 0.062832 0.091 Uiso 1 1 calc R U . . .
H19H H 0.377511 0.662900 0.058727 0.091 Uiso 1 1 calc R U . . .
H19I H 0.336722 0.650650 0.067713 0.091 Uiso 1 1 calc R U . . .
C200 C 0.3562(3) 0.6123(3) 0.1788(2) 0.052(3) Uani 1 1 d . . . . .
H20A H 0.348085 0.636914 0.189606 0.077 Uiso 1 1 calc R U . . .
H20B H 0.372063 0.593545 0.192141 0.077 Uiso 1 1 calc R U . . .
H20C H 0.333888 0.596522 0.170034 0.077 Uiso 1 1 calc R U . . .
C201 C 0.5149(3) 0.5176(4) 0.1371(3) 0.063(3) Uani 1 1 d . . . . .
C202 C 0.4889(3) 0.5406(4) 0.1168(2) 0.062(3) Uani 1 1 d . . . . .
H202 H 0.494752 0.568964 0.111620 0.074 Uiso 1 1 calc R U . . .
C203 C 0.4550(3) 0.5217(4) 0.1044(3) 0.058(3) Uani 1 1 d . . . . .
C204 C 0.4474(3) 0.4801(4) 0.1113(3) 0.071(4) Uani 1 1 d . . . . .
H204 H 0.424374 0.467599 0.102783 0.085 Uiso 1 1 calc R U . . .
C205 C 0.4722(3) 0.4555(4) 0.1303(3) 0.061(3) Uani 1 1 d . . . . .
C206 C 0.5052(3) 0.4744(5) 0.1444(3) 0.067(4) Uani 1 1 d . . . . .
H206 H 0.521000 0.458945 0.158774 0.080 Uiso 1 1 calc R U . . .
C207 C 0.4248(4) 0.5492(4) 0.0825(3) 0.070(4) Uani 1 1 d . . . . .
H20D H 0.412938 0.530614 0.066936 0.105 Uiso 1 1 calc R U . . .
H20E H 0.438036 0.572614 0.073891 0.105 Uiso 1 1 calc R U . . .
H20F H 0.405198 0.560992 0.093519 0.105 Uiso 1 1 calc R U . . .
C208 C 0.4621(3) 0.4150(4) 0.1390(3) 0.074(4) Uani 1 1 d . . . . .
H20G H 0.437962 0.403593 0.132000 0.089 Uiso 1 1 calc R U . . .
H20H H 0.479343 0.398744 0.151885 0.089 Uiso 1 1 calc R U . . .
C209 C 0.6057(3) 0.4262(4) 0.1905(3) 0.060(3) Uani 1 1 d . . . . .
C210 C 0.5722(3) 0.4158(4) 0.2000(3) 0.068(3) Uani 1 1 d . . . . .
H210 H 0.560143 0.434914 0.212001 0.082 Uiso 1 1 calc R U . . .
C211 C 0.5555(3) 0.3756(5) 0.1918(2) 0.063(3) Uani 1 1 d . . . . .
C212 C 0.5704(3) 0.3515(4) 0.1716(3) 0.066(3) Uani 1 1 d . . . . .
H212 H 0.558804 0.325100 0.165635 0.080 Uiso 1 1 calc R U . . .
C213 C 0.6024(3) 0.3649(4) 0.1595(3) 0.065(3) Uani 1 1 d . . . . .
C214 C 0.6204(3) 0.4057(4) 0.1686(3) 0.072(4) Uani 1 1 d . . . . .
H214 H 0.641105 0.416966 0.159735 0.087 Uiso 1 1 calc R U . . .
C215 C 0.5214(4) 0.3617(5) 0.2048(3) 0.086(4) Uani 1 1 d . . . . .
H21X H 0.514927 0.383147 0.218862 0.128 Uiso 1 1 calc R U . . .
H21Y H 0.500182 0.358403 0.189314 0.128 Uiso 1 1 calc R U . . .
H21Z H 0.526469 0.334311 0.214784 0.128 Uiso 1 1 calc R U . . .
C216 C 0.6184(3) 0.3391(5) 0.1352(3) 0.080(4) Uani 1 1 d . . . . .
H21D H 0.623301 0.358353 0.119282 0.119 Uiso 1 1 calc R U . . .
H21E H 0.599911 0.317383 0.127637 0.119 Uiso 1 1 calc R U . . .
H21F H 0.642054 0.325176 0.143153 0.119 Uiso 1 1 calc R U . . .
C217 C 0.6464(4) 0.3955(4) 0.3067(3) 0.068(3) Uani 1 1 d . . . . .
C218 C 0.6194(2) 0.3751(3) 0.2845(2) 0.046(2) Uani 1 1 d . . . . .
H218 H 0.614866 0.386941 0.265437 0.055 Uiso 1 1 calc R U . . .
C219 C 0.6001(3) 0.3381(3) 0.2914(2) 0.052(2) Uani 1 1 d . . . . .
C220 C 0.6096(3) 0.3193(3) 0.3188(2) 0.053(3) Uani 1 1 d . . . . .
H220 H 0.597845 0.293201 0.323115 0.064 Uiso 1 1 calc R U . . .
C221 C 0.6350(3) 0.3373(4) 0.3394(2) 0.059(3) Uani 1 1 d . . . . .
C222 C 0.6539(3) 0.3758(3) 0.3323(3) 0.055(3) Uani 1 1 d . . . . .
H222 H 0.672497 0.387643 0.346555 0.065 Uiso 1 1 calc R U . . .
C223 C 0.5682(3) 0.3206(4) 0.2704(2) 0.057(3) Uani 1 1 d . . . . .
H22D H 0.561987 0.291884 0.276934 0.086 Uiso 1 1 d R U . . .
H22E H 0.575603 0.319158 0.250137 0.086 Uiso 1 1 d R U . . .
H22F H 0.546087 0.339196 0.270471 0.086 Uiso 1 1 d R U . . .
C224 C 0.6463(3) 0.3152(4) 0.3679(2) 0.056(3) Uani 1 1 d . . . . .
H22X H 0.629682 0.324390 0.382196 0.084 Uiso 1 1 calc R U . . .
H22Y H 0.672619 0.322543 0.374990 0.084 Uiso 1 1 calc R U . . .
H22Z H 0.644149 0.284250 0.365097 0.084 Uiso 1 1 calc R U . . .
C225 C 0.7879(3) 0.4233(4) 0.3660(3) 0.063(3) Uani 1 1 d . . . . .
C226 C 0.7808(3) 0.3851(4) 0.3533(3) 0.070(3) Uani 1 1 d . . . . .
H226 H 0.770844 0.383826 0.333306 0.084 Uiso 1 1 calc R U . . .
C227 C 0.7881(3) 0.3457(4) 0.3696(3) 0.061(3) Uani 1 1 d . . . . .
C228 C 0.8017(3) 0.3486(4) 0.3997(3) 0.064(3) Uani 1 1 d . . . . .
H228 H 0.807508 0.323087 0.410462 0.077 Uiso 1 1 calc R U . . .
C229 C 0.8068(3) 0.3870(5) 0.4136(4) 0.086(5) Uani 1 1 d . . . . .
C230 C 0.7999(3) 0.4255(4) 0.3978(3) 0.063(3) Uani 1 1 d . . . . .
H230 H 0.802998 0.452320 0.407502 0.076 Uiso 1 1 calc R U . . .
C231 C 0.7806(3) 0.3051(4) 0.3536(2) 0.058(3) Uani 1 1 d . . . . .
H23D H 0.800582 0.284442 0.360041 0.087 Uiso 1 1 calc R U . . .
H23E H 0.780226 0.310169 0.332553 0.087 Uiso 1 1 calc R U . . .
H23F H 0.756021 0.293678 0.357498 0.087 Uiso 1 1 calc R U . . .
C232 C 0.8221(3) 0.3891(4) 0.4469(2) 0.074(4) Uani 1 1 d . . . . .
H23G H 0.845383 0.406088 0.449529 0.111 Uiso 1 1 calc R U . . .
H23H H 0.827356 0.360173 0.454345 0.111 Uiso 1 1 calc R U . . .
H23I H 0.802944 0.402457 0.457664 0.111 Uiso 1 1 calc R U . . .
C233 C 0.6148(3) 0.4980(4) 0.0863(2) 0.056(3) Uani 1 1 d . . . . .
C234 C 0.6195(2) 0.4978(4) 0.0569(2) 0.061(3) Uani 1 1 d . . . . .
H234 H 0.634385 0.518844 0.048666 0.073 Uiso 1 1 calc R U . . .
C235 C 0.6009(3) 0.4644(4) 0.0393(3) 0.062(3) Uani 1 1 d . . . . .
C236 C 0.5769(3) 0.4377(4) 0.0509(3) 0.063(3) Uani 1 1 d . . . . .
H236 H 0.562788 0.417465 0.038744 0.075 Uiso 1 1 calc R U . . .
C237 C 0.5726(3) 0.4395(5) 0.0798(2) 0.074(4) Uani 1 1 d . . . . .
C238 C 0.5917(4) 0.4700(4) 0.0983(2) 0.066(3) Uani 1 1 d . . . . .
H238 H 0.588671 0.471011 0.118545 0.079 Uiso 1 1 calc R U . . .
C239 C 0.6057(3) 0.4669(4) 0.0083(2) 0.060(3) Uani 1 1 d . . . . .
H23J H 0.585868 0.485013 -0.001823 0.089 Uiso 1 1 calc R U . . .
H23K H 0.603957 0.438156 -0.000237 0.089 Uiso 1 1 calc R U . . .
H23L H 0.630632 0.479079 0.006089 0.089 Uiso 1 1 calc R U . . .
C240 C 0.5376(3) 0.4109(4) 0.0908(2) 0.055(3) Uani 1 1 d . . . . .
H24D H 0.525576 0.393848 0.074454 0.083 Uiso 1 1 calc R U . . .
H24E H 0.518736 0.430091 0.097745 0.083 Uiso 1 1 calc R U . . .
H24F H 0.547701 0.391907 0.106750 0.083 Uiso 1 1 calc R U . . .
C241 C 0.6234(3) 0.6308(4) 0.0098(3) 0.065(3) Uani 1 1 d . . . . .
C242 C 0.6491(3) 0.6454(3) -0.0083(2) 0.048(2) Uani 1 1 d . . . . .
H242 H 0.670503 0.660888 0.000400 0.057 Uiso 1 1 calc R U . . .
C243 C 0.6459(4) 0.6390(4) -0.0385(2) 0.065(3) Uani 1 1 d . . . . .
C244 C 0.6148(3) 0.6147(4) -0.0501(2) 0.058(3) Uani 1 1 d . . . . .
H244 H 0.611114 0.609449 -0.070576 0.069 Uiso 1 1 calc R U . . .
C245 C 0.5893(3) 0.5982(4) -0.0327(3) 0.065(3) Uani 1 1 d . . . . .
C246 C 0.5934(3) 0.6059(4) -0.0031(2) 0.051(3) Uani 1 1 d . . . . .
H246 H 0.575714 0.594224 0.008586 0.062 Uiso 1 1 calc R U . . .
C247 C 0.6719(4) 0.6551(5) -0.0590(3) 0.091(5) Uani 1 1 d . . . . .
H24G H 0.665293 0.684630 -0.064422 0.136 Uiso 1 1 calc R U . . .
H24H H 0.669372 0.637234 -0.076646 0.136 Uiso 1 1 calc R U . . .
H24I H 0.698040 0.653861 -0.049619 0.136 Uiso 1 1 calc R U . . .
C248 C 0.5539(4) 0.5692(5) -0.0467(3) 0.085(4) Uani 1 1 d . . . . .
H24M H 0.554640 0.566459 -0.067779 0.127 Uiso 1 1 calc R U . . .
H24N H 0.555620 0.540806 -0.037666 0.127 Uiso 1 1 calc R U . . .
H24O H 0.530078 0.582793 -0.043012 0.127 Uiso 1 1 calc R U . . .
C249 C 0.5667(3) 0.7819(4) 0.0197(2) 0.053(3) Uani 1 1 d . . . . .
C250 C 0.5548(3) 0.7416(4) 0.0067(2) 0.059(3) Uani 1 1 d . . . . .
H250 H 0.561256 0.716042 0.017144 0.071 Uiso 1 1 calc R U . . .
C251 C 0.5354(3) 0.7394(4) -0.0192(2) 0.054(3) Uani 1 1 d . . . . .
C252 C 0.5280(3) 0.7732(4) -0.0386(3) 0.060(3) Uani 1 1 d . . . . .
H252 H 0.515184 0.769545 -0.057704 0.072 Uiso 1 1 calc R U . . .
C253 C 0.5409(3) 0.8138(4) -0.0276(2) 0.056(3) Uani 1 1 d . . . . .
C254 C 0.5592(3) 0.8182(4) 0.0007(2) 0.061(3) Uani 1 1 d . . . . .
H254 H 0.566965 0.845728 0.007682 0.073 Uiso 1 1 calc R U . . .
C255 C 0.5249(3) 0.6966(4) -0.0335(3) 0.070(3) Uani 1 1 d . . . . .
H25A H 0.545901 0.686348 -0.043713 0.105 Uiso 1 1 calc R U . . .
H25B H 0.502176 0.699907 -0.047586 0.105 Uiso 1 1 calc R U . . .
H25C H 0.519926 0.675851 -0.018515 0.105 Uiso 1 1 calc R U . . .
C256 C 0.5343(3) 0.8505(4) -0.0468(2) 0.059(3) Uani 1 1 d . . . . .
H25D H 0.530572 0.876037 -0.035196 0.089 Uiso 1 1 calc R U . . .
H25E H 0.511668 0.845514 -0.060707 0.089 Uiso 1 1 calc R U . . .
H25F H 0.556261 0.854725 -0.057543 0.089 Uiso 1 1 calc R U . . .
C257 C 0.7977(3) 1.0254(3) 0.4351(3) 0.061(3) Uani 1 1 d . . . . .
C258 C 0.7624(3) 1.0343(4) 0.4445(2) 0.055(3) Uani 1 1 d . . . . .
H258 H 0.739728 1.022900 0.434536 0.066 Uiso 1 1 calc R U . . .
C259 C 0.7617(3) 1.0611(4) 0.4696(3) 0.062(3) Uani 1 1 d . . . . .
C260 C 0.7951(3) 1.0779(4) 0.4847(2) 0.052(3) Uani 1 1 d . . . . .
H260 H 0.794264 1.096305 0.500982 0.063 Uiso 1 1 calc R U . . .
C261 C 0.8297(3) 1.0669(4) 0.4750(3) 0.062(3) Uani 1 1 d . . . . .
C262 C 0.8326(3) 1.0422(3) 0.4495(2) 0.054(3) Uani 1 1 d . . . . .
H262 H 0.856239 1.037131 0.442396 0.064 Uiso 1 1 calc R U . . .
C263 C 0.7182(4) 1.0718(5) 0.4802(3) 0.083(4) Uani 1 1 d . . . . .
H26A H 0.698403 1.060958 0.465494 0.124 Uiso 1 1 calc R U . . .
H26B H 0.715279 1.102729 0.482294 0.124 Uiso 1 1 calc R U . . .
H26C H 0.716081 1.057893 0.499012 0.124 Uiso 1 1 calc R U . . .
C264 C 0.8660(3) 1.0905(3) 0.4927(2) 0.051(2) Uani 1 1 d . . . . .
H26D H 0.880300 1.070044 0.505737 0.076 Uiso 1 1 calc R U . . .
H26E H 0.857337 1.114099 0.504199 0.076 Uiso 1 1 calc R U . . .
H26F H 0.882368 1.101778 0.478753 0.076 Uiso 1 1 calc R U . . .
C265 C 0.7587(3) 1.1016(5) 0.3245(3) 0.073(4) Uani 1 1 d . . . . .
C266 C 0.7355(3) 1.1291(4) 0.3364(3) 0.063(3) Uani 1 1 d . . . . .
H266 H 0.711609 1.119213 0.341013 0.076 Uiso 1 1 calc R U . . .
C267 C 0.7455(3) 1.1716(4) 0.3422(3) 0.072(4) Uani 1 1 d . . . . .
C268 C 0.7811(3) 1.1857(5) 0.3385(3) 0.084(4) Uani 1 1 d . . . . .
H268 H 0.788563 1.213923 0.344058 0.101 Uiso 1 1 calc R U . . .
C269 C 0.8070(4) 1.1581(5) 0.3262(3) 0.083(4) Uani 1 1 d . . . . .
C270 C 0.7948(3) 1.1172(4) 0.3191(3) 0.066(3) Uani 1 1 d . . . . .
H270 H 0.811295 1.098591 0.310277 0.079 Uiso 1 1 calc R U . . .
C271 C 0.7123(3) 1.1975(4) 0.3546(3) 0.064(3) Uani 1 1 d . . . . .
H27A H 0.692182 1.203446 0.338700 0.096 Uiso 1 1 calc R U . . .
H27B H 0.722303 1.224502 0.363098 0.096 Uiso 1 1 calc R U . . .
H27C H 0.702026 1.180519 0.369701 0.096 Uiso 1 1 calc R U . . .
C272 C 0.8449(3) 1.1817(4) 0.3205(3) 0.061(3) Uani 1 1 d . . . . .
H27D H 0.838568 1.208014 0.309445 0.091 Uiso 1 1 calc R U . . .
H27E H 0.859874 1.163011 0.309296 0.091 Uiso 1 1 calc R U . . .
H27F H 0.859532 1.188807 0.339240 0.091 Uiso 1 1 calc R U . . .
C273 C 0.6896(4) 1.1154(4) 0.2594(3) 0.074(4) Uani 1 1 d . . . . .
C274 C 0.6527(3) 1.1339(4) 0.2517(3) 0.075(4) Uani 1 1 d . . . . .
H274 H 0.632291 1.115903 0.244362 0.090 Uiso 1 1 calc R U . . .
C275 C 0.6460(3) 1.1770(3) 0.2547(3) 0.058(3) Uani 1 1 d . . . . .
C276 C 0.6760(3) 1.2047(5) 0.2671(3) 0.072(4) Uani 1 1 d . . . . .
H276 H 0.671330 1.233968 0.270733 0.087 Uiso 1 1 calc R U . . .
C277 C 0.7126(3) 1.1871(4) 0.2736(2) 0.061(3) Uani 1 1 d . . . . .
C278 C 0.7206(4) 1.1436(5) 0.2707(3) 0.072(4) Uani 1 1 d . . . . .
H278 H 0.745445 1.132755 0.275894 0.086 Uiso 1 1 calc R U . . .
C279 C 0.6086(4) 1.1967(5) 0.2477(3) 0.102(5) Uani 1 1 d . . . . .
H27G H 0.598263 1.188984 0.227783 0.154 Uiso 1 1 calc R U . . .
H27H H 0.611028 1.227795 0.249306 0.154 Uiso 1 1 calc R U . . .
H27I H 0.591617 1.186424 0.261487 0.154 Uiso 1 1 calc R U . . .
C280 C 0.7454(4) 1.2142(5) 0.2869(3) 0.087(4) Uani 1 1 d . . . . .
H28A H 0.747243 1.212486 0.308278 0.131 Uiso 0.5 1 calc R U P . .
H28B H 0.741251 1.243919 0.280742 0.131 Uiso 0.5 1 calc R U P . .
H28C H 0.768983 1.203714 0.280366 0.131 Uiso 0.5 1 calc R U P . .
H28X H 0.757742 1.227594 0.271313 0.131 Uiso 0.5 1 calc R U P . .
H28Y H 0.763734 1.196160 0.298848 0.131 Uiso 0.5 1 calc R U P . .
H28Z H 0.736002 1.236365 0.299225 0.131 Uiso 0.5 1 calc R U P . .
C281 C 0.5298(4) 0.6413(3) 0.0726(3) 0.063(3) Uani 1 1 d . . . . .
C282 C 0.5048(3) 0.6688(3) 0.0589(2) 0.056(3) Uani 1 1 d . . . . .
H282 H 0.505471 0.697986 0.064543 0.067 Uiso 1 1 calc R U . . .
C283 C 0.4775(3) 0.6546(4) 0.0361(3) 0.062(3) Uani 1 1 d . . . . .
C284 C 0.4785(4) 0.6128(5) 0.0277(3) 0.087(4) Uani 1 1 d . . . . .
H284 H 0.460620 0.602888 0.012270 0.104 Uiso 1 1 calc R U . . .
C285 C 0.5059(3) 0.5836(5) 0.0417(3) 0.071(4) Uani 1 1 d . . . . .
C286 C 0.5322(3) 0.5986(5) 0.0637(3) 0.072(4) Uani 1 1 d . . . . .
H286 H 0.551532 0.580344 0.072665 0.087 Uiso 1 1 calc R U . . .
C287 C 0.4440(3) 0.6801(4) 0.0195(3) 0.061(3) Uani 1 1 d . . . . .
H28D H 0.425832 0.687786 0.033039 0.091 Uiso 1 1 calc R U . . .
H28E H 0.431378 0.662544 0.003649 0.091 Uiso 1 1 calc R U . . .
H28F H 0.453796 0.706195 0.011272 0.091 Uiso 1 1 calc R U . . .
C288 C 0.5058(3) 0.5342(4) 0.0321(3) 0.062(3) Uani 1 1 d . . . . .
H28G H 0.523873 0.518296 0.045696 0.093 Uiso 1 1 calc R U . . .
H28H H 0.513078 0.531925 0.012283 0.093 Uiso 1 1 calc R U . . .
H28I H 0.480329 0.522290 0.032420 0.093 Uiso 1 1 calc R U . . .
C289 C 0.4747(3) 0.7930(4) 0.0837(2) 0.055(3) Uani 1 1 d . . . . .
C290 C 0.4393(3) 0.7792(4) 0.0914(2) 0.059(3) Uani 1 1 d . . . . .
H290 H 0.437824 0.769903 0.110806 0.071 Uiso 1 1 calc R U . . .
C291 C 0.4073(3) 0.7788(4) 0.0719(3) 0.054(3) Uani 1 1 d . . . . .
C292 C 0.4122(3) 0.7910(4) 0.0418(2) 0.051(2) Uani 1 1 d . . . . .
H292 H 0.390726 0.790549 0.027467 0.061 Uiso 1 1 calc R U . . .
C293 C 0.4456(3) 0.8026(4) 0.0337(2) 0.053(3) Uani 1 1 d . . . . .
C294 C 0.4776(3) 0.8042(4) 0.0548(2) 0.062(3) Uani 1 1 d . . . . .
H294 H 0.501403 0.812907 0.049304 0.074 Uiso 1 1 calc R U . . .
C295 C 0.3689(3) 0.7686(4) 0.0823(3) 0.056(3) Uani 1 1 d . . . . .
H29A H 0.362412 0.790962 0.095701 0.085 Uiso 1 1 calc R U . . .
H29B H 0.370391 0.741015 0.092381 0.085 Uiso 1 1 calc R U . . .
H29C H 0.349442 0.767303 0.065388 0.085 Uiso 1 1 calc R U . . .
C296 C 0.4495(3) 0.8105(4) 0.0015(3) 0.065(3) Uani 1 1 d . . . . .
H29D H 0.452360 0.841198 -0.001797 0.097 Uiso 1 1 calc R U . . .
H29E H 0.426780 0.800070 -0.010525 0.097 Uiso 1 1 calc R U . . .
H29F H 0.471812 0.795382 -0.003838 0.097 Uiso 1 1 calc R U . . .
C297 C 0.4236(3) 0.9419(4) 0.2030(3) 0.055(3) Uani 1 1 d . . . . .
C298 C 0.4040(2) 0.9403(3) 0.2270(3) 0.055(3) Uani 1 1 d . . . . .
H298 H 0.414893 0.927673 0.244771 0.066 Uiso 1 1 calc R U . . .
C299 C 0.3673(3) 0.9578(4) 0.2244(3) 0.064(3) Uani 1 1 d . . . . .
C300 C 0.3517(3) 0.9754(4) 0.1977(2) 0.059(3) Uani 1 1 d . . . . .
H300 H 0.326820 0.986956 0.196039 0.071 Uiso 1 1 calc R U . . .
C301 C 0.3714(3) 0.9762(4) 0.1740(2) 0.054(3) Uani 1 1 d . . . . .
C302 C 0.4090(2) 0.9588(4) 0.1769(2) 0.055(3) Uani 1 1 d . . . . .
H302 H 0.423531 0.959152 0.160831 0.067 Uiso 1 1 calc R U . . .
C303 C 0.3442(3) 0.9555(5) 0.2517(2) 0.075(4) Uani 1 1 d . . . . .
H30A H 0.355205 0.975445 0.266810 0.112 Uiso 1 1 calc R U . . .
H30B H 0.345286 0.926449 0.259628 0.112 Uiso 1 1 calc R U . . .
H30C H 0.317712 0.963356 0.245678 0.112 Uiso 1 1 calc R U . . .
C304 C 0.3554(3) 0.9986(4) 0.1479(2) 0.071(4) Uani 1 1 d . . . . .
H30D H 0.327939 0.993979 0.144880 0.107 Uiso 1 1 calc R U . . .
H30E H 0.366770 0.987711 0.130983 0.107 Uiso 1 1 calc R U . . .
H30F H 0.360662 1.029193 0.150159 0.107 Uiso 1 1 calc R U . . .
C305 C 0.4945(3) 0.9307(4) 0.1241(2) 0.065(3) Uani 1 1 d . . . . .
C306 C 0.4928(3) 0.9746(4) 0.1201(2) 0.057(3) Uani 1 1 d . . . . .
H306 H 0.514160 0.991558 0.126998 0.068 Uiso 1 1 calc R U . . .
C307 C 0.4603(3) 0.9943(3) 0.1063(2) 0.050(2) Uani 1 1 d . . . . .
C308 C 0.4287(3) 0.9678(4) 0.0949(3) 0.061(3) Uani 1 1 d . . . . .
H308 H 0.406956 0.980444 0.084263 0.073 Uiso 1 1 calc R U . . .
C309 C 0.4300(3) 0.9240(3) 0.0994(2) 0.054(3) Uani 1 1 d . . . . .
C310 C 0.4616(3) 0.9052(4) 0.1129(2) 0.062(3) Uani 1 1 d . . . . .
H310 H 0.462375 0.875026 0.115177 0.075 Uiso 1 1 calc R U . . .
C311 C 0.4576(4) 1.0378(4) 0.0983(3) 0.069(3) Uani 1 1 d . . . . .
H31X H 0.432000 1.043884 0.088964 0.103 Uiso 1 1 calc R U . . .
H31Y H 0.463053 1.055578 0.115815 0.103 Uiso 1 1 calc R U . . .
H31Z H 0.476031 1.044094 0.084649 0.103 Uiso 1 1 calc R U . . .
C312 C 0.3935(3) 0.8950(3) 0.0882(3) 0.060(3) Uani 1 1 d . . . . .
H31G H 0.374696 0.912503 0.076267 0.090 Uiso 1 1 calc R U . . .
H31H H 0.382334 0.883740 0.105062 0.090 Uiso 1 1 calc R U . . .
H31I H 0.401297 0.871255 0.076403 0.090 Uiso 1 1 calc R U . . .
C313 C 0.5297(3) 1.0534(4) 0.2149(3) 0.059(3) Uani 1 1 d . . . . .
C314 C 0.5367(3) 1.0923(4) 0.2251(2) 0.062(3) Uani 1 1 d . . . . .
H314 H 0.561562 1.098588 0.234043 0.075 Uiso 1 1 calc R U . . .
C315 C 0.5089(3) 1.1255(4) 0.2233(3) 0.066(3) Uani 1 1 d . . . . .
C316 C 0.4726(3) 1.1119(4) 0.2157(3) 0.067(3) Uani 1 1 d . . . . .
H316 H 0.452104 1.130352 0.218527 0.081 Uiso 1 1 calc R U . . .
C317 C 0.4650(3) 1.0714(4) 0.2040(3) 0.061(3) Uani 1 1 d . . . . .
C318 C 0.4935(3) 1.0390(4) 0.2050(2) 0.048(2) Uani 1 1 d . . . . .
H318 H 0.488168 1.010254 0.199291 0.058 Uiso 1 1 calc R U . . .
C319 C 0.5178(3) 1.1748(4) 0.2315(3) 0.070(3) Uani 1 1 d . . . . .
H31J H 0.522754 1.177847 0.252739 0.105 Uiso 1 1 calc R U . . .
H31K H 0.495995 1.192499 0.224097 0.105 Uiso 1 1 calc R U . . .
H31L H 0.540140 1.184149 0.222532 0.105 Uiso 1 1 calc R U . . .
C320 C 0.4235(3) 1.0645(5) 0.1875(3) 0.082(4) Uani 1 1 d . . . . .
H32D H 0.405717 1.059617 0.201805 0.123 Uiso 1 1 calc R U . . .
H32E H 0.423551 1.039713 0.174505 0.123 Uiso 1 1 calc R U . . .
H32F H 0.415859 1.089975 0.175895 0.123 Uiso 1 1 calc R U . . .
C321 C 0.5761(3) 0.9154(3) 0.0544(2) 0.051(3) Uani 1 1 d . . . . .
C322 C 0.5390(3) 0.9114(4) 0.0538(3) 0.062(3) Uani 1 1 d . . . . .
H322 H 0.528516 0.897392 0.069278 0.075 Uiso 1 1 calc R U . . .
C323 C 0.5151(3) 0.9284(4) 0.0298(2) 0.053(3) Uani 1 1 d . . . . .
C324 C 0.5310(3) 0.9478(4) 0.00779(19) 0.055(3) Uani 1 1 d . . . . .
H324 H 0.515042 0.959392 -0.008258 0.066 Uiso 1 1 calc R U . . .
C325 C 0.5698(3) 0.9510(4) 0.00823(19) 0.048(2) Uani 1 1 d . . . . .
C326 C 0.5918(3) 0.9362(4) 0.0320(2) 0.057(3) Uani 1 1 d . . . . .
H326 H 0.618494 0.940050 0.033466 0.068 Uiso 1 1 calc R U . . .
C327 C 0.4716(3) 0.9256(5) 0.0282(2) 0.072(4) Uani 1 1 d . . . . .
H32G H 0.463963 0.895569 0.028876 0.108 Uiso 1 1 calc R U . . .
H32H H 0.459994 0.938525 0.009957 0.108 Uiso 1 1 calc R U . . .
H32I H 0.463146 0.940873 0.044850 0.108 Uiso 1 1 calc R U . . .
C328 C 0.5877(3) 0.9738(4) -0.0149(2) 0.056(3) Uani 1 1 d . . . . .
H32J H 0.613872 0.981201 -0.007454 0.084 Uiso 1 1 calc R U . . .
H32K H 0.573432 0.999943 -0.020338 0.084 Uiso 1 1 calc R U . . .
H32L H 0.587626 0.955340 -0.032045 0.084 Uiso 1 1 calc R U . . .
C329 C 0.6079(3) 1.0343(3) 0.1362(3) 0.060(3) Uani 1 1 d . . . . .
C330 C 0.5962(3) 1.0685(4) 0.1498(3) 0.071(3) Uani 1 1 d . . . . .
H330 H 0.605807 1.073634 0.169626 0.085 Uiso 1 1 calc R U . . .
C331 C 0.5709(3) 1.0961(5) 0.1360(3) 0.071(4) Uani 1 1 d . . . . .
C332 C 0.5563(3) 1.0933(4) 0.1061(2) 0.063(3) Uani 1 1 d . . . . .
H332 H 0.540091 1.114436 0.096503 0.076 Uiso 1 1 calc R U . . .
C333 C 0.5684(3) 1.0547(4) 0.0909(3) 0.068(3) Uani 1 1 d . . . . .
C334 C 0.5933(3) 1.0266(4) 0.1063(2) 0.062(3) Uani 1 1 d . . . . .
H334 H 0.600864 1.001589 0.096894 0.074 Uiso 1 1 calc R U . . .
C335 C 0.5553(3) 1.1372(4) 0.1518(3) 0.076(4) Uani 1 1 d . . . . .
H33A H 0.543148 1.156831 0.137016 0.115 Uiso 1 1 calc R U . . .
H33B H 0.576467 1.151723 0.163346 0.115 Uiso 1 1 calc R U . . .
H33C H 0.536803 1.128060 0.164724 0.115 Uiso 1 1 calc R U . . .
C336 C 0.5496(3) 1.0437(3) 0.0593(2) 0.056(3) Uani 1 1 d . . . . .
H33D H 0.528276 1.024156 0.060454 0.084 Uiso 1 1 calc R U . . .
H33E H 0.568309 1.030174 0.048296 0.084 Uiso 1 1 calc R U . . .
H33F H 0.540318 1.070029 0.049343 0.084 Uiso 1 1 calc R U . . .
C337 C 0.750000 0.3900(6) 0.250000 0.069(5) Uani 1 2 d S T P . .
C338 C 0.7844(4) 0.3711(5) 0.2543(3) 0.077(4) Uani 1 1 d . . . . .
H338 H 0.807141 0.387232 0.257055 0.093 Uiso 1 1 calc R U . . .
C339 C 0.7846(3) 0.3249(6) 0.2544(3) 0.090(5) Uani 1 1 d . . . . .
C340 C 0.750000 0.3026(7) 0.250000 0.094(7) Uani 1 2 d S T P . .
H340 H 0.749999 0.272235 0.249998 0.113 Uiso 1 2 calc R U P . .
C341 C 0.8233(3) 0.2989(6) 0.2593(4) 0.128(8) Uani 1 1 d . . . . .
H34A H 0.818176 0.268443 0.255760 0.192 Uiso 0.5 1 calc R U P . .
H34B H 0.835191 0.302939 0.279365 0.192 Uiso 0.5 1 calc R U P . .
H34C H 0.840483 0.309168 0.245617 0.192 Uiso 0.5 1 calc R U P . .
H34D H 0.844391 0.318590 0.264734 0.192 Uiso 0.5 1 calc R U P . .
H34E H 0.827376 0.284094 0.241130 0.192 Uiso 0.5 1 calc R U P . .
H34F H 0.822083 0.277865 0.274878 0.192 Uiso 0.5 1 calc R U P . .
C342 C 0.4583(3) 0.7306(5) 0.4563(3) 0.077(4) Uani 1 1 d . . . . .
C343 C 0.4302(3) 0.7211(6) 0.4755(3) 0.093(5) Uani 1 1 d . . . . .
H34G H 0.433607 0.740289 0.492400 0.139 Uiso 1 1 calc R U . . .
H34H H 0.433074 0.691446 0.482159 0.139 Uiso 1 1 calc R U . . .
H34I H 0.404851 0.725169 0.464977 0.139 Uiso 1 1 calc R U . . .
N1 N 0.4812(2) 0.7380(3) 0.4378(2) 0.062(3) Uani 1 1 d . . . . .
S1 S 0.59357(7) 0.85238(9) 0.43889(5) 0.0494(6) Uani 1 1 d . . . . .
S2 S 0.49533(7) 0.85773(9) 0.35964(5) 0.0509(6) Uani 1 1 d . . . . .
S3 S 0.46299(7) 0.71619(9) 0.33304(6) 0.0494(6) Uani 1 1 d . . . . .
S4 S 0.53749(7) 0.62358(9) 0.39710(6) 0.0504(6) Uani 1 1 d . . . . .
S5 S 0.61932(7) 0.71022(9) 0.46004(5) 0.0511(6) Uani 1 1 d . . . . .
S6 S 0.49830(8) 0.94143(11) 0.29989(6) 0.0627(7) Uani 1 1 d . . . . .
S7 S 0.45341(7) 0.82071(9) 0.26327(6) 0.0522(6) Uani 1 1 d . . . . .
S8 S 0.43745(7) 0.68438(10) 0.25416(6) 0.0568(7) Uani 1 1 d . . . . .
S9 S 0.50262(7) 0.58445(9) 0.30016(6) 0.0518(6) Uani 1 1 d . . . . .
S10 S 0.57932(7) 0.52081(10) 0.36619(6) 0.0547(6) Uani 1 1 d . . . . .
S11 S 0.66037(7) 0.57848(9) 0.43120(6) 0.0480(6) Uani 1 1 d . . . . .
S12 S 0.72160(7) 0.67621(10) 0.48326(6) 0.0544(6) Uani 1 1 d . . . . .
S13 S 0.71602(7) 0.81410(9) 0.47374(6) 0.0520(6) Uani 1 1 d . . . . .
S14 S 0.67500(7) 0.93541(9) 0.44318(6) 0.0541(6) Uani 1 1 d . . . . .
S15 S 0.58876(7) 0.96166(9) 0.37017(6) 0.0511(6) Uani 1 1 d . . . . .
S16 S 0.59846(7) 1.04088(9) 0.29683(6) 0.0541(6) Uani 1 1 d . . . . .
S17 S 0.44884(7) 0.77895(10) 0.17602(6) 0.0551(7) Uani 1 1 d . . . . .
S18 S 0.48580(7) 0.56669(9) 0.20908(6) 0.0528(6) Uani 1 1 d . . . . .
S19 S 0.56283(7) 0.48043(9) 0.26755(6) 0.0529(6) Uani 1 1 d . . . . .
S20 S 0.70195(7) 0.47170(9) 0.39211(6) 0.0526(6) Uani 1 1 d . . . . .
S21 S 0.78160(7) 0.55598(9) 0.44711(6) 0.0522(6) Uani 1 1 d . . . . .
S22 S 0.82897(7) 0.76436(9) 0.49028(6) 0.0511(6) Uani 1 1 d . . . . .
S23 S 0.80522(7) 0.89934(9) 0.46478(6) 0.0525(6) Uani 1 1 d . . . . .
S24 S 0.68558(7) 1.03977(9) 0.37305(6) 0.0566(7) Uani 1 1 d . . . . .
S25 S 0.48820(7) 0.66265(9) 0.14297(6) 0.0523(6) Uani 1 1 d . . . . .
S26 S 0.55876(7) 0.54020(9) 0.15422(6) 0.0527(6) Uani 1 1 d . . . . .
S27 S 0.62836(7) 0.47710(9) 0.20174(6) 0.0513(6) Uani 1 1 d . . . . .
S28 S 0.67277(7) 0.43907(9) 0.29660(6) 0.0533(6) Uani 1 1 d . . . . .
S29 S 0.77851(7) 0.47246(10) 0.34764(6) 0.0567(7) Uani 1 1 d . . . . .
S30 S 0.64314(7) 0.53634(9) 0.11121(5) 0.0517(6) Uani 1 1 d . . . . .
S31 S 0.63258(8) 0.65028(9) 0.04586(6) 0.0555(7) Uani 1 1 d . . . . .
S32 S 0.58831(7) 0.78582(9) 0.05473(5) 0.0515(6) Uani 1 1 d . . . . .
S33 S 0.80230(7) 0.99817(9) 0.40135(6) 0.0522(6) Uani 1 1 d . . . . .
S34 S 0.75408(7) 1.05100(10) 0.31536(6) 0.0548(6) Uani 1 1 d . . . . .
S35 S 0.69691(9) 1.05821(10) 0.24875(6) 0.0629(7) Uani 1 1 d . . . . .
S36 S 0.56579(7) 0.65874(9) 0.09786(5) 0.0470(6) Uani 1 1 d . . . . .
S37 S 0.51760(7) 0.79397(9) 0.11023(5) 0.0515(6) Uani 1 1 d . . . . .
S38 S 0.47119(7) 0.91589(9) 0.20169(5) 0.0519(6) Uani 1 1 d . . . . .
S39 S 0.53408(7) 0.90730(9) 0.14230(6) 0.0531(6) Uani 1 1 d . . . . .
S40 S 0.56492(7) 1.01136(10) 0.21096(6) 0.0548(6) Uani 1 1 d . . . . .
S41 S 0.60718(7) 0.89342(9) 0.08553(5) 0.0481(6) Uani 1 1 d . . . . .
S42 S 0.63377(7) 0.99686(9) 0.15668(5) 0.0490(6) Uani 1 1 d . . . . .
S43 S 0.750000 0.44894(13) 0.250000 0.0487(8) Uani 1 2 d S T P . .
Zn1 Zn 0.51903(3) 0.75151(4) 0.40930(3) 0.0386(3) Uani 1 1 d . . . . .
 
loop_
 _atom_site_aniso_label
 _atom_site_aniso_U_11
 _atom_site_aniso_U_22
 _atom_site_aniso_U_33
 _atom_site_aniso_U_23
 _atom_site_aniso_U_13
 _atom_site_aniso_U_12
Ag1 0.0474(5) 0.0307(5) 0.0379(5) 0.000 0.0132(3) 0.000
Ag2 0.0485(4) 0.0299(5) 0.0335(4) 0.000 0.0146(3) 0.000
Ag3 0.0472(5) 0.0342(5) 0.0368(5) 0.000 0.0120(3) 0.000
Ag4 0.0511(5) 0.0396(6) 0.0434(5) 0.000 0.0120(4) 0.000
Ag5 0.0580(4) 0.0611(6) 0.0512(4) 0.0113(4) 0.0078(3) 0.0075(4)
Ag6 0.0470(3) 0.0315(4) 0.0329(3) 0.0063(3) 0.0116(2) 0.0067(3)
Ag7 0.0470(3) 0.0307(4) 0.0343(3) 0.0068(3) 0.0135(2) 0.0071(3)
Ag8 0.0470(3) 0.0315(4) 0.0349(3) 0.0083(3) 0.0125(2) 0.0082(3)
Ag9 0.0496(3) 0.0313(4) 0.0340(3) 0.0075(3) 0.0141(2) 0.0071(3)
Ag10 0.0473(3) 0.0302(4) 0.0345(3) 0.0063(3) 0.0114(2) 0.0057(3)
Ag11 0.0470(3) 0.0346(4) 0.0363(3) 0.0075(3) 0.0130(2) 0.0064(3)
Ag12 0.0472(3) 0.0339(4) 0.0350(3) 0.0074(3) 0.0113(2) 0.0080(3)
Ag13 0.0481(3) 0.0335(4) 0.0361(3) 0.0081(3) 0.0116(2) 0.0067(3)
Ag14 0.0502(3) 0.0336(4) 0.0420(4) 0.0070(3) 0.0126(3) 0.0075(3)
Ag15 0.0488(3) 0.0326(4) 0.0406(3) 0.0084(3) 0.0106(3) 0.0058(3)
Ag16 0.0498(3) 0.0392(4) 0.0391(3) 0.0056(3) 0.0120(3) 0.0087(3)
Ag17 0.0488(3) 0.0363(4) 0.0407(3) 0.0089(3) 0.0099(3) 0.0057(3)
Ag18 0.0500(3) 0.0376(4) 0.0389(3) 0.0095(3) 0.0093(3) 0.0071(3)
Ag19 0.0480(3) 0.0356(4) 0.0386(3) 0.0080(3) 0.0100(2) 0.0069(3)
Ag20 0.0507(3) 0.0398(4) 0.0367(3) 0.0079(3) 0.0117(2) 0.0082(3)
Ag21 0.0496(3) 0.0338(4) 0.0383(3) 0.0061(3) 0.0094(3) 0.0062(3)
Ag22 0.0478(3) 0.0375(4) 0.0385(3) 0.0093(3) 0.0094(2) 0.0079(3)
Ag23 0.0484(3) 0.0399(4) 0.0396(3) 0.0061(3) 0.0097(3) 0.0078(3)
Ag24 0.0526(4) 0.0386(4) 0.0421(4) 0.0089(3) 0.0117(3) 0.0108(3)
Ag25 0.0507(3) 0.0393(4) 0.0457(4) 0.0087(3) 0.0099(3) 0.0066(3)
Ag26 0.0498(3) 0.0349(4) 0.0453(4) 0.0073(3) 0.0111(3) 0.0067(3)
Ag27 0.0520(4) 0.0425(4) 0.0447(4) 0.0084(3) 0.0092(3) 0.0118(3)
Ag28 0.0519(4) 0.0473(5) 0.0443(4) 0.0105(3) 0.0102(3) 0.0072(3)
Ag29 0.0527(4) 0.0424(4) 0.0452(4) 0.0076(3) 0.0098(3) 0.0067(3)
Ag30 0.0533(4) 0.0463(5) 0.0437(4) 0.0091(3) 0.0111(3) 0.0060(3)
Ag31 0.0534(4) 0.0461(5) 0.0427(4) 0.0068(3) 0.0104(3) 0.0083(3)
Ag32 0.0504(3) 0.0403(4) 0.0461(4) 0.0098(3) 0.0098(3) 0.0099(3)
Ag33 0.0494(3) 0.0477(5) 0.0453(4) 0.0088(3) 0.0092(3) 0.0082(3)
Ag34 0.0545(4) 0.0486(5) 0.0489(4) 0.0074(3) 0.0117(3) 0.0106(3)
Ag35 0.0534(4) 0.0498(5) 0.0453(4) 0.0068(3) 0.0104(3) 0.0088(3)
Ag36 0.0547(4) 0.0475(5) 0.0486(4) 0.0054(3) 0.0091(3) 0.0075(3)
Ag37 0.0561(4) 0.0514(5) 0.0492(4) 0.0116(3) 0.0128(3) 0.0079(3)
Ag38 0.0559(4) 0.0495(5) 0.0505(4) 0.0078(3) 0.0117(3) 0.0138(3)
Ag39 0.0525(4) 0.0475(5) 0.0448(4) 0.0086(3) 0.0096(3) 0.0097(3)
Ag40 0.0523(4) 0.0503(5) 0.0525(4) 0.0106(3) 0.0106(3) 0.0127(3)
Ag41 0.0500(4) 0.0556(5) 0.0511(4) 0.0103(4) 0.0097(3) 0.0109(3)
Ag42 0.0506(4) 0.0495(5) 0.0499(4) 0.0081(3) 0.0083(3) 0.0088(3)
Ag43 0.0507(4) 0.0528(5) 0.0518(4) 0.0075(3) 0.0113(3) 0.0101(3)
Ag44 0.0459(3) 0.0329(4) 0.0361(3) 0.0083(3) 0.0124(2) 0.0068(3)
Ag45 0.0483(3) 0.0423(4) 0.0389(3) 0.0080(3) 0.0114(3) 0.0094(3)
Ag46 0.0516(4) 0.0402(4) 0.0468(4) 0.0066(3) 0.0100(3) 0.0093(3)
Ag47 0.0507(4) 0.0475(5) 0.0522(4) 0.0111(3) 0.0125(3) 0.0078(3)
Ag48 0.0557(4) 0.0497(5) 0.0470(4) 0.0084(3) 0.0117(3) 0.0099(3)
Ag49 0.0628(4) 0.0717(6) 0.0584(5) 0.0042(4) 0.0058(4) 0.0213(4)
Ag50 0.0569(4) 0.0593(6) 0.0720(5) 0.0219(4) 0.0116(4) 0.0127(4)
Ag51 0.0489(3) 0.0319(4) 0.0328(3) 0.0084(3) 0.0126(2) 0.0071(3)
Ag52 0.0504(3) 0.0395(4) 0.0384(3) 0.0053(3) 0.0097(3) 0.0072(3)
Ag53 0.0521(4) 0.0508(5) 0.0503(4) 0.0077(3) 0.0113(3) 0.0048(3)
Ag54 0.0469(3) 0.0359(4) 0.0345(3) 0.0080(3) 0.0112(2) 0.0078(3)
Ag55 0.0491(3) 0.0354(4) 0.0394(3) 0.0097(3) 0.0109(3) 0.0093(3)
Ag56 0.0516(4) 0.0410(4) 0.0444(4) 0.0077(3) 0.0089(3) 0.0058(3)
Ag57 0.0508(4) 0.0524(5) 0.0531(4) 0.0144(4) 0.0069(3) 0.0095(3)
Ag58 0.0478(3) 0.0308(4) 0.0366(3) 0.0065(3) 0.0123(2) 0.0069(3)
Ag59 0.0482(3) 0.0391(4) 0.0403(3) 0.0089(3) 0.0107(3) 0.0074(3)
Ag60 0.0476(3) 0.0495(5) 0.0477(4) 0.0091(3) 0.0092(3) 0.0102(3)
Ag61 0.0574(4) 0.0524(5) 0.0494(4) 0.0079(3) 0.0130(3) 0.0111(3)
Ag62 0.0465(3) 0.0313(4) 0.0357(3) 0.0074(3) 0.0124(2) 0.0078(3)
Ag63 0.0485(3) 0.0392(4) 0.0409(3) 0.0089(3) 0.0098(3) 0.0063(3)
Ag64 0.0518(4) 0.0463(5) 0.0463(4) 0.0070(3) 0.0114(3) 0.0110(3)
Ag65 0.0528(4) 0.0502(5) 0.0527(4) 0.0078(3) 0.0119(3) 0.0106(3)
Ag66 0.0473(3) 0.0331(4) 0.0359(3) 0.0057(3) 0.0111(2) 0.0066(3)
Ag67 0.0484(3) 0.0393(4) 0.0407(3) 0.0095(3) 0.0119(3) 0.0073(3)
Ag68 0.0528(4) 0.0410(4) 0.0443(4) 0.0046(3) 0.0095(3) 0.0085(3)
Ag69 0.0564(4) 0.0457(5) 0.0508(4) 0.0093(3) 0.0113(3) 0.0080(3)
Ag70 0.0470(3) 0.0350(4) 0.0348(3) 0.0056(3) 0.0110(2) 0.0070(3)
Ag71 0.0487(3) 0.0380(4) 0.0397(3) 0.0081(3) 0.0112(3) 0.0101(3)
Ag72 0.0550(4) 0.0456(5) 0.0434(4) 0.0107(3) 0.0096(3) 0.0099(3)
Ag73 0.0590(4) 0.0519(5) 0.0472(4) 0.0077(3) 0.0097(3) 0.0071(4)
Ag74 0.0472(3) 0.0335(4) 0.0367(3) 0.0079(3) 0.0121(2) 0.0076(3)
Ag75 0.0488(3) 0.0380(4) 0.0408(3) 0.0095(3) 0.0109(3) 0.0070(3)
Ag76 0.0488(3) 0.0462(4) 0.0440(4) 0.0107(3) 0.0087(3) 0.0093(3)
Ag77 0.0570(4) 0.0580(5) 0.0517(4) 0.0066(4) 0.0132(3) 0.0149(4)
Ag78 0.0480(3) 0.0323(4) 0.0355(3) 0.0069(3) 0.0111(2) 0.0061(3)
Ag79 0.0503(3) 0.0391(4) 0.0393(3) 0.0099(3) 0.0117(3) 0.0052(3)
Ag80 0.0494(3) 0.0472(5) 0.0474(4) 0.0081(3) 0.0106(3) 0.0053(3)
Ag81 0.0483(3) 0.0323(4) 0.0353(3) 0.0073(3) 0.0115(2) 0.0080(3)
Ag82 0.0490(3) 0.0409(4) 0.0374(3) 0.0067(3) 0.0119(2) 0.0087(3)
Ag83 0.0542(4) 0.0434(4) 0.0429(4) 0.0089(3) 0.0076(3) 0.0061(3)
Ag84 0.0476(3) 0.0396(4) 0.0403(3) 0.0086(3) 0.0117(3) 0.0080(3)
Ag85 0.0473(3) 0.0500(5) 0.0472(4) 0.0099(3) 0.0095(3) 0.0073(3)
Ag86 0.0471(3) 0.0325(4) 0.0368(3) 0.0079(3) 0.0120(2) 0.0068(3)
Ag87 0.0491(3) 0.0416(4) 0.0396(3) 0.0089(3) 0.0090(3) 0.0091(3)
Ag88 0.0539(4) 0.0418(4) 0.0476(4) 0.0084(3) 0.0110(3) 0.0092(3)
Ag89 0.0469(3) 0.0333(4) 0.0359(3) 0.0089(3) 0.0111(2) 0.0079(3)
Ag90 0.0468(3) 0.0421(4) 0.0395(3) 0.0093(3) 0.0107(3) 0.0075(3)
Ag91 0.0532(4) 0.0493(5) 0.0421(4) 0.0073(3) 0.0105(3) 0.0100(3)
Ag92 0.0490(3) 0.0343(4) 0.0365(3) 0.0070(3) 0.0114(2) 0.0079(3)
Ag93 0.0513(3) 0.0379(4) 0.0414(3) 0.0068(3) 0.0117(3) 0.0090(3)
Ag94 0.0538(4) 0.0435(4) 0.0471(4) 0.0096(3) 0.0119(3) 0.0122(3)
Ag95 0.0479(3) 0.0335(4) 0.0362(3) 0.0080(3) 0.0120(2) 0.0075(3)
Ag96 0.0471(3) 0.0403(4) 0.0409(3) 0.0075(3) 0.0090(3) 0.0072(3)
Ag97 0.0525(4) 0.0471(5) 0.0470(4) 0.0089(3) 0.0096(3) 0.0066(3)
Ag98 0.0468(3) 0.0396(4) 0.0410(3) 0.0084(3) 0.0115(3) 0.0079(3)
Ag99 0.0493(3) 0.0340(4) 0.0383(3) 0.0086(3) 0.0112(2) 0.0080(3)
Ag1A 0.0484(3) 0.0418(4) 0.0394(3) 0.0093(3) 0.0107(3) 0.0091(3)
Ag2A 0.0504(3) 0.0391(4) 0.0355(3) 0.0082(3) 0.0099(2) 0.0068(3)
Ag3A 0.0486(3) 0.0328(4) 0.0402(3) 0.0053(3) 0.0110(3) 0.0061(3)
Ag1B 0.0479(3) 0.0405(4) 0.0411(3) 0.0072(3) 0.0120(2) 0.0076(3)
Ag2B 0.0494(3) 0.0346(4) 0.0387(3) 0.0087(3) 0.0102(2) 0.0088(3)
Ag3B 0.0488(3) 0.0333(4) 0.0364(3) 0.0076(3) 0.0133(2) 0.0084(3)
Ag1C 0.0519(3) 0.0413(4) 0.0404(3) 0.0100(3) 0.0104(3) 0.0107(3)
Ag2C 0.0503(3) 0.0328(4) 0.0410(3) 0.0070(3) 0.0115(3) 0.0086(3)
Ag3C 0.0502(3) 0.0382(4) 0.0425(4) 0.0075(3) 0.0095(3) 0.0060(3)
Ag1D 0.0485(3) 0.0439(4) 0.0437(4) 0.0096(3) 0.0088(3) 0.0091(3)
Ag2D 0.0481(3) 0.0415(4) 0.0424(4) 0.0095(3) 0.0088(3) 0.0088(3)
Ag3D 0.0505(3) 0.0378(4) 0.0416(3) 0.0097(3) 0.0112(3) 0.0090(3)
Ag1E 0.0500(4) 0.0480(5) 0.0480(4) 0.0087(3) 0.0104(3) 0.0106(3)
Ag2E 0.0490(3) 0.0425(4) 0.0425(4) 0.0097(3) 0.0104(3) 0.0109(3)
Ag3E 0.0489(3) 0.0398(4) 0.0409(3) 0.0073(3) 0.0109(3) 0.0107(3)
Ag1F 0.0533(4) 0.0493(5) 0.0464(4) 0.0067(3) 0.0100(3) 0.0110(3)
Ag2F 0.0511(3) 0.0394(4) 0.0422(4) 0.0064(3) 0.0116(3) 0.0090(3)
Ag3F 0.0527(4) 0.0531(5) 0.0445(4) 0.0074(3) 0.0091(3) 0.0078(3)
Ag1G 0.0524(4) 0.0450(5) 0.0520(4) 0.0086(3) 0.0102(3) 0.0060(3)
Ag2G 0.0505(4) 0.0521(5) 0.0493(4) 0.0096(3) 0.0082(3) 0.0059(3)
Ag3G 0.0522(4) 0.0492(5) 0.0463(4) 0.0107(3) 0.0078(3) 0.0105(3)
Ag1H 0.0546(4) 0.0493(5) 0.0484(4) 0.0118(3) 0.0123(3) 0.0080(3)
Ag2H 0.0522(4) 0.0514(5) 0.0469(4) 0.0127(3) 0.0111(3) 0.0079(3)
Ag3H 0.0503(4) 0.0488(5) 0.0467(4) 0.0099(3) 0.0095(3) 0.0077(3)
Ag1J 0.0480(3) 0.0352(4) 0.0380(3) 0.0084(3) 0.0122(2) 0.0086(3)
Ag2J 0.0532(4) 0.0474(5) 0.0483(4) 0.0073(3) 0.0117(3) 0.0129(3)
Ag3J 0.0485(3) 0.0386(4) 0.0391(3) 0.0073(3) 0.0112(3) 0.0075(3)
Ag1K 0.0471(3) 0.0365(4) 0.0355(3) 0.0086(3) 0.0110(2) 0.0080(3)
Ag2K 0.0490(3) 0.0326(4) 0.0381(3) 0.0064(3) 0.0125(2) 0.0067(3)
C1 0.059(6) 0.042(6) 0.050(6) -0.006(5) -0.009(4) 0.016(5)
C2 0.040(5) 0.079(9) 0.063(7) 0.000(6) -0.008(5) 0.019(5)
C3 0.050(6) 0.069(9) 0.071(8) -0.015(6) 0.007(5) 0.000(5)
C4 0.056(6) 0.078(9) 0.059(7) 0.012(6) 0.022(5) 0.007(6)
C5 0.048(5) 0.061(8) 0.068(7) 0.014(6) -0.005(5) 0.016(5)
C6 0.048(5) 0.045(6) 0.042(5) -0.010(4) 0.014(4) 0.018(4)
C7 0.046(5) 0.074(9) 0.059(6) 0.007(6) 0.019(4) -0.005(5)
C8 0.065(6) 0.058(7) 0.034(5) 0.003(5) 0.012(4) 0.003(5)
C9 0.065(7) 0.040(7) 0.095(9) 0.030(7) 0.012(6) 0.007(5)
C10 0.104(9) 0.074(9) 0.037(6) 0.006(6) 0.027(6) 0.020(7)
C11 0.070(7) 0.086(10) 0.051(7) -0.006(6) 0.010(5) -0.006(7)
C12 0.073(7) 0.064(9) 0.072(8) 0.014(7) 0.020(6) 0.008(6)
C13 0.069(6) 0.049(7) 0.066(7) 0.021(6) 0.037(5) 0.020(5)
C14 0.093(9) 0.045(8) 0.090(10) 0.009(7) 0.034(7) -0.006(7)
C15 0.042(5) 0.059(8) 0.084(8) 0.011(6) 0.024(5) 0.005(5)
C16 0.095(9) 0.048(8) 0.127(13) 0.032(8) 0.047(9) -0.001(7)
C17 0.059(6) 0.050(7) 0.080(8) 0.005(6) 0.024(5) 0.016(5)
C18 0.056(6) 0.074(9) 0.050(6) 0.021(6) -0.002(5) -0.008(5)
C19 0.042(5) 0.058(8) 0.071(7) 0.017(6) 0.011(4) -0.008(5)
C20 0.071(7) 0.056(8) 0.061(7) 0.002(6) 0.006(5) -0.007(6)
C21 0.049(5) 0.074(8) 0.036(5) 0.009(5) 0.018(4) 0.017(5)
C22 0.051(5) 0.047(7) 0.070(7) 0.018(5) 0.033(5) 0.026(5)
C23 0.091(9) 0.063(9) 0.081(9) 0.005(7) 0.033(7) 0.006(7)
C24 0.062(6) 0.065(8) 0.059(7) -0.014(6) 0.006(5) 0.000(6)
C25 0.065(6) 0.023(5) 0.057(6) 0.012(4) 0.010(4) 0.015(4)
C26 0.063(6) 0.064(8) 0.052(6) 0.007(5) 0.018(5) 0.014(6)
C27 0.057(6) 0.071(9) 0.060(7) 0.013(6) 0.003(5) 0.021(6)
C28 0.034(5) 0.085(9) 0.063(7) 0.021(6) 0.022(4) 0.003(5)
C29 0.071(7) 0.037(6) 0.065(7) 0.010(5) 0.019(5) 0.020(5)
C30 0.060(6) 0.055(7) 0.049(6) 0.018(5) 0.016(4) 0.018(5)
C31 0.060(6) 0.094(10) 0.055(7) 0.024(7) 0.014(5) 0.017(6)
C32 0.057(6) 0.063(8) 0.048(6) -0.001(5) 0.004(4) 0.012(5)
C33 0.066(6) 0.036(6) 0.047(5) 0.009(4) 0.005(4) 0.021(5)
C34 0.102(8) 0.048(7) 0.026(5) 0.005(4) 0.004(5) 0.011(6)
C35 0.057(6) 0.046(7) 0.062(7) 0.010(5) 0.021(5) 0.007(5)
C36 0.048(5) 0.068(8) 0.057(6) 0.009(6) 0.007(4) 0.009(5)
C37 0.048(5) 0.048(7) 0.063(6) 0.007(5) 0.011(4) 0.021(5)
C38 0.057(5) 0.067(8) 0.030(5) 0.012(5) 0.013(4) 0.010(5)
C39 0.044(5) 0.079(9) 0.074(8) -0.001(7) -0.007(5) 0.004(5)
C40 0.072(7) 0.083(10) 0.055(7) 0.039(6) 0.014(5) 0.012(6)
C41 0.073(7) 0.099(11) 0.047(6) 0.021(6) 0.020(5) 0.045(7)
C42 0.070(6) 0.066(8) 0.039(5) 0.006(5) 0.015(4) 0.027(6)
C43 0.094(9) 0.055(9) 0.096(10) 0.019(7) 0.021(8) 0.010(7)
C44 0.060(7) 0.086(11) 0.084(9) 0.004(8) 0.013(6) 0.019(7)
C45 0.139(12) 0.127(14) 0.032(6) 0.035(7) 0.028(7) 0.045(11)
C46 0.093(9) 0.053(8) 0.067(8) 0.023(6) -0.002(6) 0.015(7)
C47 0.081(7) 0.056(8) 0.080(8) 0.018(6) 0.038(6) 0.031(6)
C48 0.076(8) 0.074(10) 0.083(9) -0.001(7) 0.004(7) 0.026(7)
C49 0.081(7) 0.035(6) 0.050(6) 0.010(5) 0.002(5) 0.012(5)
C50 0.042(5) 0.104(11) 0.065(7) 0.042(7) 0.022(4) 0.021(6)
C51 0.070(7) 0.046(7) 0.088(9) 0.021(6) 0.018(6) 0.015(6)
C52 0.077(7) 0.076(9) 0.061(7) 0.025(6) 0.004(6) 0.040(7)
C53 0.076(7) 0.042(6) 0.058(6) 0.031(5) 0.037(5) 0.031(5)
C54 0.051(6) 0.063(8) 0.074(8) 0.019(6) 0.004(5) 0.025(5)
C55 0.087(8) 0.047(8) 0.078(8) 0.001(6) 0.014(6) -0.017(6)
C56 0.066(6) 0.037(6) 0.096(9) 0.016(6) 0.042(6) 0.012(5)
C57 0.061(6) 0.034(6) 0.078(8) 0.013(5) -0.005(5) 0.008(5)
C58 0.059(6) 0.072(9) 0.073(8) -0.019(7) -0.006(6) 0.004(6)
C59 0.052(5) 0.066(8) 0.058(6) 0.004(6) 0.025(4) 0.017(5)
C60 0.068(6) 0.065(8) 0.032(5) 0.014(5) 0.007(4) -0.002(6)
C61 0.044(5) 0.072(9) 0.054(6) 0.012(6) 0.001(4) 0.001(5)
C62 0.057(6) 0.077(9) 0.062(7) 0.021(6) 0.013(5) 0.029(6)
C63 0.060(6) 0.064(8) 0.059(7) 0.014(6) 0.023(5) -0.005(6)
C64 0.049(5) 0.059(8) 0.064(7) -0.002(6) 0.008(4) -0.008(5)
C65 0.072(6) 0.038(6) 0.044(5) -0.009(4) -0.016(5) 0.020(5)
C66 0.057(5) 0.051(7) 0.036(5) 0.005(4) 0.011(4) 0.028(5)
C67 0.056(6) 0.052(7) 0.057(6) -0.010(5) 0.009(5) 0.003(5)
C68 0.069(6) 0.035(6) 0.039(5) 0.002(4) -0.005(4) 0.020(5)
C69 0.086(7) 0.058(8) 0.039(5) 0.014(5) 0.012(5) 0.018(6)
C70 0.039(5) 0.077(8) 0.036(5) 0.011(5) -0.003(4) -0.001(5)
C71 0.088(7) 0.035(6) 0.067(7) 0.018(5) 0.048(6) 0.015(5)
C72 0.052(5) 0.053(7) 0.048(6) 0.020(5) 0.008(4) 0.005(5)
C73 0.053(5) 0.024(5) 0.068(7) 0.010(5) 0.010(4) 0.017(4)
C74 0.076(7) 0.080(9) 0.040(5) 0.011(6) 0.028(5) -0.017(6)
C75 0.059(6) 0.056(7) 0.043(5) 0.014(5) 0.005(4) 0.008(5)
C76 0.048(5) 0.057(8) 0.071(7) -0.012(6) 0.028(5) -0.014(5)
C77 0.068(7) 0.061(8) 0.056(7) 0.009(6) 0.020(5) 0.013(6)
C78 0.091(8) 0.046(7) 0.056(7) 0.004(5) -0.007(6) 0.015(6)
C79 0.065(6) 0.059(8) 0.061(7) 0.016(6) 0.006(5) 0.007(6)
C80 0.073(7) 0.069(8) 0.037(5) 0.001(5) 0.016(4) 0.002(6)
C81 0.047(5) 0.032(6) 0.096(9) -0.005(6) 0.024(5) 0.005(4)
C82 0.044(5) 0.065(8) 0.050(6) 0.015(5) 0.016(4) 0.002(5)
C83 0.084(8) 0.047(7) 0.066(7) 0.032(6) 0.016(6) -0.004(6)
C84 0.073(7) 0.064(8) 0.053(6) 0.003(6) 0.013(5) 0.016(6)
C85 0.069(6) 0.072(8) 0.036(5) -0.005(5) 0.022(4) 0.006(6)
C86 0.071(7) 0.046(7) 0.074(8) 0.008(6) 0.005(6) 0.018(6)
C87 0.058(6) 0.076(9) 0.066(7) 0.029(6) 0.030(5) 0.003(6)
C88 0.049(6) 0.075(9) 0.090(9) 0.002(7) 0.001(6) 0.004(6)
C89 0.097(8) 0.070(8) 0.018(4) 0.003(5) 0.004(4) 0.000(7)
C90 0.068(7) 0.080(10) 0.069(8) 0.005(7) 0.021(6) -0.001(7)
C91 0.068(6) 0.055(7) 0.050(6) 0.009(5) 0.013(5) 0.013(5)
C92 0.042(5) 0.085(9) 0.047(6) 0.049(6) 0.006(4) -0.001(5)
C93 0.057(6) 0.059(8) 0.067(7) -0.002(6) 0.000(5) 0.005(5)
C94 0.035(4) 0.054(7) 0.071(7) -0.001(6) 0.000(4) 0.011(4)
C95 0.075(7) 0.056(8) 0.059(7) 0.015(6) 0.015(5) 0.012(6)
C96 0.045(5) 0.065(8) 0.084(8) 0.009(6) 0.010(5) 0.031(5)
C97 0.067(6) 0.044(7) 0.060(7) 0.000(5) -0.002(5) 0.006(5)
C98 0.040(5) 0.080(9) 0.050(6) 0.014(6) 0.009(4) 0.001(5)
C99 0.036(5) 0.070(8) 0.061(7) -0.001(6) 0.005(4) -0.014(5)
C100 0.060(6) 0.088(10) 0.056(7) 0.027(6) 0.028(5) 0.019(6)
C101 0.085(8) 0.070(9) 0.042(6) 0.003(6) 0.003(5) 0.015(7)
C102 0.064(6) 0.057(8) 0.050(6) 0.009(5) 0.006(5) 0.015(5)
C103 0.085(7) 0.054(7) 0.043(6) 0.020(5) 0.015(5) 0.006(6)
C104 0.072(7) 0.059(8) 0.074(8) -0.020(6) 0.005(6) 0.008(6)
C105 0.055(5) 0.073(8) 0.048(6) -0.012(5) 0.014(4) 0.019(5)
C106 0.047(5) 0.067(8) 0.064(7) 0.002(6) 0.005(5) 0.014(5)
C107 0.092(8) 0.048(7) 0.036(5) 0.008(5) 0.014(5) 0.010(6)
C108 0.070(6) 0.051(7) 0.047(6) 0.016(5) 0.005(5) 0.008(5)
C109 0.074(7) 0.044(7) 0.073(8) -0.001(6) 0.021(6) 0.009(6)
C110 0.078(7) 0.073(9) 0.045(6) 0.013(6) 0.010(5) 0.031(6)
C111 0.075(7) 0.054(7) 0.047(6) 0.006(5) 0.003(5) 0.014(6)
C112 0.077(7) 0.107(12) 0.050(6) -0.005(7) 0.017(5) 0.035(8)
C113 0.066(6) 0.041(6) 0.066(7) 0.014(5) -0.003(5) 0.021(5)
C114 0.047(5) 0.066(8) 0.071(7) 0.019(6) 0.006(5) 0.007(5)
C115 0.080(8) 0.119(12) 0.063(7) 0.045(8) 0.044(6) 0.057(8)
C116 0.082(7) 0.043(7) 0.053(6) 0.021(5) 0.014(5) 0.026(6)
C117 0.065(7) 0.065(9) 0.081(8) 0.018(7) 0.023(6) 0.020(6)
C118 0.072(7) 0.050(7) 0.053(6) 0.002(5) 0.024(5) 0.025(5)
C119 0.130(12) 0.048(8) 0.102(11) 0.022(8) 0.052(9) 0.035(8)
C120 0.068(6) 0.087(9) 0.043(6) 0.008(6) 0.023(5) 0.022(6)
C121 0.078(7) 0.034(6) 0.066(7) 0.012(5) 0.006(5) 0.025(5)
C122 0.114(10) 0.060(8) 0.052(7) -0.011(6) 0.033(6) 0.022(8)
C123 0.086(8) 0.091(11) 0.060(7) 0.025(7) 0.037(6) -0.002(8)
C124 0.058(6) 0.069(9) 0.089(9) 0.010(7) 0.010(6) -0.001(6)
C125 0.078(7) 0.054(7) 0.048(6) -0.009(5) 0.024(5) 0.016(6)
C126 0.055(6) 0.073(9) 0.057(6) 0.020(6) 0.017(5) 0.010(6)
C127 0.057(6) 0.048(7) 0.072(7) 0.007(6) 0.014(5) -0.007(5)
C128 0.062(6) 0.078(9) 0.073(8) 0.027(7) 0.003(5) 0.027(6)
C129 0.072(7) 0.063(8) 0.060(7) -0.003(6) -0.009(5) 0.035(6)
C130 0.061(6) 0.053(7) 0.051(6) 0.002(5) 0.016(4) 0.011(5)
C131 0.059(6) 0.049(7) 0.070(7) 0.019(6) 0.013(5) 0.018(5)
C132 0.046(5) 0.044(6) 0.048(5) -0.017(4) 0.004(4) 0.016(4)
C133 0.064(6) 0.061(8) 0.053(6) 0.003(5) -0.009(5) 0.002(6)
C134 0.067(6) 0.059(8) 0.044(6) 0.013(5) 0.010(4) 0.010(5)
C135 0.053(6) 0.074(9) 0.062(7) 0.000(6) 0.005(5) 0.014(6)
C136 0.049(5) 0.056(7) 0.073(7) 0.011(6) -0.015(5) 0.011(5)
C137 0.073(7) 0.062(8) 0.061(7) -0.001(6) -0.005(6) -0.023(6)
C138 0.056(6) 0.087(9) 0.039(5) -0.011(5) 0.020(4) -0.025(6)
C139 0.073(7) 0.061(8) 0.060(7) -0.004(6) 0.007(5) 0.005(6)
C140 0.061(6) 0.070(8) 0.037(5) 0.010(5) 0.010(4) -0.008(5)
C141 0.079(8) 0.089(11) 0.061(7) -0.016(7) 0.016(6) 0.017(7)
C142 0.049(5) 0.068(8) 0.061(7) 0.021(6) 0.011(4) -0.006(5)
C143 0.058(6) 0.070(8) 0.042(5) 0.025(5) 0.017(4) 0.016(5)
C144 0.052(6) 0.073(9) 0.084(9) 0.026(7) 0.019(5) 0.005(6)
C145 0.049(5) 0.048(7) 0.076(8) 0.009(6) 0.005(5) 0.014(5)
C146 0.067(6) 0.054(7) 0.052(6) -0.007(5) 0.024(5) 0.013(5)
C147 0.056(6) 0.048(7) 0.086(9) 0.007(6) 0.013(5) 0.007(5)
C148 0.070(6) 0.052(7) 0.053(6) 0.021(5) 0.012(5) 0.026(5)
C149 0.049(5) 0.041(6) 0.073(7) 0.024(5) 0.008(5) 0.010(5)
C150 0.067(6) 0.065(8) 0.038(5) 0.003(5) 0.015(4) -0.001(6)
C151 0.069(7) 0.065(8) 0.056(7) -0.014(6) -0.007(5) 0.021(6)
C152 0.110(9) 0.066(9) 0.050(6) 0.025(6) 0.037(6) 0.033(7)
C153 0.061(6) 0.025(5) 0.074(7) 0.026(5) -0.008(5) 0.000(4)
C154 0.069(6) 0.061(8) 0.043(6) 0.018(5) 0.019(5) 0.014(6)
C155 0.082(8) 0.048(8) 0.084(9) 0.017(6) 0.037(7) 0.009(6)
C156 0.085(8) 0.097(11) 0.055(7) 0.030(7) 0.018(6) -0.009(8)
C157 0.048(5) 0.070(8) 0.058(6) -0.001(6) 0.017(4) -0.008(5)
C158 0.074(7) 0.063(8) 0.058(7) 0.005(6) 0.022(5) -0.012(6)
C159 0.057(6) 0.081(9) 0.044(6) 0.023(6) 0.001(4) -0.006(6)
C160 0.069(7) 0.083(10) 0.066(8) -0.003(7) 0.012(6) 0.004(7)
C161 0.064(6) 0.041(6) 0.048(6) 0.015(5) 0.014(4) 0.008(5)
C162 0.073(7) 0.059(8) 0.043(6) 0.021(5) 0.009(5) 0.017(6)
C163 0.066(6) 0.076(9) 0.044(6) 0.022(6) 0.015(5) -0.001(6)
C164 0.093(8) 0.044(7) 0.054(7) 0.024(5) -0.013(6) 0.005(6)
C165 0.076(7) 0.044(7) 0.053(6) 0.010(5) -0.013(5) 0.014(6)
C166 0.074(6) 0.045(7) 0.046(6) 0.013(5) 0.021(5) 0.010(5)
C167 0.077(7) 0.105(11) 0.038(6) 0.023(6) -0.001(5) 0.013(7)
C168 0.080(7) 0.072(9) 0.044(6) 0.026(6) 0.011(5) -0.003(6)
C169 0.077(7) 0.050(7) 0.039(5) -0.001(5) 0.013(5) 0.014(5)
C170 0.075(7) 0.038(6) 0.056(6) -0.001(5) 0.017(5) 0.008(5)
C171 0.044(5) 0.073(9) 0.062(7) 0.012(6) 0.002(4) 0.022(5)
C172 0.045(5) 0.113(11) 0.026(4) 0.008(5) 0.022(3) -0.001(6)
C173 0.055(6) 0.074(9) 0.069(7) 0.024(6) 0.025(5) 0.013(6)
C174 0.056(5) 0.057(7) 0.045(5) 0.008(5) 0.016(4) -0.003(5)
C175 0.052(6) 0.083(10) 0.064(7) -0.010(6) 0.017(5) 0.010(6)
C176 0.072(6) 0.071(8) 0.038(5) 0.014(5) 0.006(4) 0.016(6)
C177 0.036(4) 0.048(6) 0.051(5) -0.006(5) 0.010(4) 0.015(4)
C178 0.054(6) 0.070(9) 0.080(8) 0.019(7) 0.011(5) 0.013(6)
C179 0.067(7) 0.062(8) 0.067(8) 0.014(6) 0.011(5) 0.014(6)
C180 0.071(6) 0.052(7) 0.049(6) 0.006(5) 0.020(5) 0.020(5)
C181 0.064(6) 0.083(9) 0.047(6) -0.001(6) 0.027(5) 0.020(6)
C182 0.065(6) 0.083(10) 0.053(6) 0.005(6) 0.026(5) 0.021(6)
C183 0.064(6) 0.078(9) 0.045(6) 0.015(6) 0.017(4) -0.014(6)
C184 0.065(6) 0.059(8) 0.056(6) -0.001(6) 0.002(5) 0.008(6)
C185 0.056(6) 0.037(7) 0.098(9) 0.001(6) -0.001(6) 0.010(5)
C186 0.077(8) 0.060(9) 0.088(9) 0.010(7) 0.016(7) 0.027(7)
C187 0.080(7) 0.071(8) 0.039(5) 0.006(5) 0.021(5) 0.047(6)
C188 0.050(5) 0.045(7) 0.084(8) -0.002(6) 0.018(5) 0.008(5)
C189 0.068(7) 0.089(10) 0.060(7) 0.011(7) 0.021(5) -0.020(7)
C190 0.074(7) 0.041(7) 0.082(8) 0.004(6) 0.020(6) 0.026(6)
C191 0.100(9) 0.043(7) 0.062(7) -0.005(6) 0.030(6) 0.004(6)
C192 0.077(7) 0.111(11) 0.029(5) 0.015(6) 0.028(4) 0.006(7)
C193 0.045(5) 0.077(9) 0.048(6) -0.001(5) 0.010(4) 0.001(5)
C194 0.058(6) 0.038(6) 0.069(7) -0.008(5) 0.034(5) -0.013(5)
C195 0.072(7) 0.046(7) 0.043(6) -0.002(5) -0.011(5) 0.016(5)
C196 0.037(5) 0.100(10) 0.058(7) 0.013(7) 0.003(4) -0.012(5)
C197 0.049(6) 0.073(9) 0.076(8) 0.021(7) 0.019(5) 0.007(5)
C198 0.050(5) 0.041(6) 0.048(6) -0.001(4) -0.001(4) 0.006(4)
C199 0.063(6) 0.087(9) 0.030(5) 0.014(5) -0.001(4) 0.002(6)
C200 0.054(5) 0.042(6) 0.057(6) -0.001(5) 0.001(4) 0.005(5)
C201 0.059(6) 0.040(7) 0.086(8) -0.002(6) -0.007(6) 0.003(5)
C202 0.064(6) 0.091(10) 0.032(5) 0.002(5) 0.008(4) -0.013(6)
C203 0.058(6) 0.052(7) 0.065(7) 0.008(6) 0.010(5) 0.012(5)
C204 0.061(6) 0.060(8) 0.086(9) 0.015(7) -0.014(6) -0.024(6)
C205 0.045(5) 0.056(7) 0.079(8) 0.026(6) -0.006(5) 0.012(5)
C206 0.037(5) 0.104(11) 0.063(7) 0.015(7) 0.019(4) 0.005(6)
C207 0.090(8) 0.053(8) 0.065(7) 0.011(6) 0.002(6) -0.029(6)
C208 0.071(7) 0.038(7) 0.112(11) 0.014(7) 0.007(7) -0.012(6)
C209 0.051(6) 0.071(9) 0.060(7) 0.016(6) 0.012(5) 0.004(5)
C210 0.077(8) 0.053(8) 0.077(8) 0.014(6) 0.020(6) 0.020(6)
C211 0.057(6) 0.095(11) 0.040(6) 0.010(6) 0.016(4) 0.005(6)
C212 0.053(6) 0.054(8) 0.095(9) 0.002(7) 0.026(6) 0.005(5)
C213 0.073(7) 0.054(8) 0.077(8) 0.017(6) 0.044(6) 0.029(6)
C214 0.067(7) 0.073(10) 0.087(9) -0.004(7) 0.053(6) 0.000(6)
C215 0.105(10) 0.081(11) 0.075(9) 0.003(8) 0.028(8) -0.018(8)
C216 0.066(7) 0.095(11) 0.082(9) -0.014(8) 0.027(6) -0.001(7)
C217 0.093(8) 0.045(7) 0.068(8) -0.001(6) 0.013(6) 0.012(6)
C218 0.046(5) 0.050(6) 0.038(5) 0.004(4) -0.009(4) 0.002(4)
C219 0.051(5) 0.044(6) 0.065(7) 0.007(5) 0.026(4) 0.000(5)
C220 0.065(6) 0.037(6) 0.062(6) 0.026(5) 0.025(5) 0.008(5)
C221 0.090(8) 0.040(7) 0.050(6) 0.006(5) 0.016(5) 0.011(6)
C222 0.039(5) 0.045(7) 0.082(8) -0.001(6) 0.016(4) 0.017(4)
C223 0.053(5) 0.067(8) 0.053(6) -0.001(5) 0.011(4) 0.024(5)
C224 0.049(5) 0.058(8) 0.061(7) -0.001(5) 0.009(4) 0.013(5)
C225 0.056(6) 0.069(9) 0.066(7) 0.012(6) 0.016(5) 0.022(6)
C226 0.067(7) 0.051(8) 0.095(10) 0.003(7) 0.022(6) 0.008(6)
C227 0.046(5) 0.079(9) 0.062(7) 0.025(6) 0.019(4) 0.013(5)
C228 0.057(6) 0.034(6) 0.095(9) 0.021(6) -0.012(6) 0.000(5)
C229 0.042(6) 0.087(11) 0.126(12) 0.028(10) 0.001(7) 0.018(6)
C230 0.070(7) 0.051(7) 0.068(7) 0.005(6) 0.004(5) 0.009(6)
C231 0.073(7) 0.061(8) 0.044(6) 0.010(5) 0.022(5) 0.022(6)
C232 0.050(6) 0.102(11) 0.064(7) 0.032(7) -0.015(5) 0.002(6)
C233 0.074(7) 0.053(7) 0.042(5) 0.002(5) 0.016(5) -0.003(6)
C234 0.030(4) 0.089(9) 0.062(7) -0.007(6) 0.003(4) 0.017(5)
C235 0.080(7) 0.054(8) 0.054(6) 0.001(5) 0.014(5) 0.010(6)
C236 0.068(7) 0.070(9) 0.057(7) -0.005(6) 0.035(5) -0.006(6)
C237 0.069(7) 0.116(12) 0.038(6) 0.014(7) 0.007(5) -0.014(7)
C238 0.102(9) 0.061(8) 0.040(6) 0.014(5) 0.028(5) -0.005(7)
C239 0.078(7) 0.064(8) 0.038(5) -0.023(5) 0.011(5) 0.002(6)
C240 0.065(6) 0.051(7) 0.047(6) 0.000(5) -0.005(5) 0.000(5)
C241 0.055(6) 0.067(8) 0.076(8) 0.008(6) 0.018(5) 0.033(6)
C242 0.048(5) 0.041(6) 0.050(6) 0.008(4) -0.007(4) 0.022(4)
C243 0.100(9) 0.052(8) 0.047(6) 0.000(5) 0.025(6) 0.012(7)
C244 0.062(6) 0.072(8) 0.040(5) 0.006(5) 0.007(4) 0.031(6)
C245 0.068(7) 0.051(7) 0.070(8) 0.021(6) -0.012(6) -0.019(6)
C246 0.052(5) 0.053(7) 0.049(6) 0.001(5) 0.005(4) 0.013(5)
C247 0.070(8) 0.104(13) 0.098(11) -0.009(9) 0.013(7) -0.006(8)
C248 0.095(9) 0.091(11) 0.066(8) -0.020(8) -0.006(7) -0.015(8)
C249 0.039(5) 0.064(8) 0.054(6) 0.010(5) 0.000(4) 0.000(5)
C250 0.061(6) 0.062(8) 0.056(6) 0.019(6) 0.020(5) 0.017(6)
C251 0.049(5) 0.074(8) 0.038(5) 0.009(5) 0.002(4) 0.016(5)
C252 0.087(8) 0.040(7) 0.057(7) 0.002(5) 0.028(5) 0.006(6)
C253 0.045(5) 0.065(8) 0.060(6) 0.030(6) 0.013(4) 0.011(5)
C254 0.065(6) 0.084(9) 0.035(5) 0.014(5) 0.010(4) -0.004(6)
C255 0.079(7) 0.062(8) 0.071(8) -0.030(7) 0.018(6) 0.011(6)
C256 0.055(6) 0.071(8) 0.054(6) 0.008(6) 0.017(4) 0.024(5)
C257 0.078(7) 0.032(6) 0.071(7) -0.006(5) 0.003(6) 0.007(5)
C258 0.054(6) 0.055(7) 0.059(6) -0.012(5) 0.013(4) 0.005(5)
C259 0.055(6) 0.058(8) 0.078(8) -0.012(6) 0.029(5) -0.002(5)
C260 0.057(6) 0.051(7) 0.051(6) 0.011(5) 0.015(4) 0.008(5)
C261 0.068(7) 0.057(8) 0.065(7) 0.009(6) 0.021(5) 0.010(6)
C262 0.058(6) 0.030(6) 0.070(7) 0.010(5) -0.007(5) 0.014(4)
C263 0.086(9) 0.076(10) 0.086(10) -0.023(8) 0.007(7) -0.019(7)
C264 0.057(5) 0.046(7) 0.049(6) -0.012(5) 0.008(4) 0.007(5)
C265 0.061(7) 0.081(10) 0.079(8) 0.045(7) 0.022(6) 0.009(6)
C266 0.052(6) 0.054(8) 0.084(8) 0.003(6) 0.011(5) 0.011(5)
C267 0.029(5) 0.068(9) 0.124(11) -0.010(8) 0.027(5) 0.006(5)
C268 0.063(7) 0.078(11) 0.113(12) -0.011(9) 0.018(7) 0.019(7)
C269 0.078(8) 0.086(11) 0.083(9) -0.001(8) 0.005(7) 0.030(8)
C270 0.070(7) 0.035(7) 0.094(9) -0.029(6) 0.014(6) 0.008(5)
C271 0.074(7) 0.056(8) 0.066(7) 0.024(6) 0.020(5) 0.031(6)
C272 0.057(6) 0.062(8) 0.064(7) 0.007(6) 0.015(5) -0.008(5)
C273 0.084(8) 0.061(9) 0.081(9) 0.022(7) 0.027(7) 0.026(7)
C274 0.046(5) 0.073(9) 0.106(10) 0.053(8) 0.007(6) 0.011(6)
C275 0.066(6) 0.019(5) 0.091(8) -0.006(5) 0.024(6) 0.015(5)
C276 0.069(7) 0.096(11) 0.060(7) -0.006(7) 0.040(5) 0.003(7)
C277 0.057(6) 0.068(9) 0.062(7) 0.007(6) 0.022(5) 0.000(6)
C278 0.089(9) 0.069(10) 0.059(8) 0.004(6) 0.016(6) 0.002(7)
C279 0.121(12) 0.114(14) 0.078(10) 0.044(10) 0.034(9) 0.031(10)
C280 0.127(12) 0.058(9) 0.079(9) -0.003(7) 0.024(8) -0.011(9)
C281 0.090(8) 0.026(6) 0.075(8) 0.004(5) 0.017(6) 0.000(6)
C282 0.074(7) 0.026(6) 0.067(7) -0.007(5) 0.007(5) 0.006(5)
C283 0.035(5) 0.082(10) 0.072(7) -0.003(7) 0.018(4) -0.001(5)
C284 0.071(8) 0.090(12) 0.097(11) -0.027(9) -0.001(7) -0.013(8)
C285 0.075(7) 0.080(10) 0.061(7) 0.001(7) 0.018(6) 0.036(7)
C286 0.048(6) 0.093(11) 0.069(8) -0.006(7) -0.018(5) 0.004(6)
C287 0.056(6) 0.051(7) 0.072(7) 0.000(6) -0.005(5) 0.015(5)
C288 0.057(6) 0.071(9) 0.060(7) -0.002(6) 0.014(5) 0.014(6)
C289 0.054(6) 0.051(7) 0.059(6) 0.012(5) 0.007(5) 0.006(5)
C290 0.074(7) 0.061(8) 0.038(5) 0.008(5) -0.004(5) 0.005(6)
C291 0.042(5) 0.052(7) 0.072(7) -0.010(6) 0.019(4) 0.009(5)
C292 0.059(6) 0.050(7) 0.046(5) 0.000(5) 0.016(4) -0.002(5)
C293 0.058(6) 0.057(7) 0.046(6) -0.005(5) 0.011(4) 0.018(5)
C294 0.074(7) 0.069(8) 0.045(6) 0.024(6) 0.020(5) 0.010(6)
C295 0.055(6) 0.043(7) 0.074(7) -0.005(5) 0.018(5) 0.000(5)
C296 0.070(7) 0.058(8) 0.069(7) 0.016(6) 0.014(5) 0.033(6)
C297 0.045(5) 0.051(7) 0.070(7) -0.019(6) 0.005(5) 0.018(5)
C298 0.036(5) 0.049(7) 0.080(8) -0.004(6) 0.002(5) 0.011(4)
C299 0.067(7) 0.041(7) 0.086(9) 0.009(6) 0.017(6) 0.011(5)
C300 0.052(6) 0.062(8) 0.064(7) 0.001(6) 0.009(5) 0.019(5)
C301 0.054(5) 0.052(7) 0.058(6) 0.009(5) 0.019(4) 0.022(5)
C302 0.024(4) 0.082(9) 0.061(6) 0.007(6) 0.007(4) 0.007(4)
C303 0.069(7) 0.117(12) 0.043(6) 0.023(7) 0.027(5) -0.004(7)
C304 0.062(6) 0.095(10) 0.060(7) 0.026(7) 0.019(5) 0.040(7)
C305 0.071(7) 0.076(9) 0.053(6) 0.020(6) 0.031(5) -0.001(6)
C306 0.067(6) 0.059(8) 0.044(6) -0.007(5) 0.008(4) -0.008(6)
C307 0.056(5) 0.037(6) 0.060(6) 0.008(5) 0.020(4) 0.011(5)
C308 0.061(6) 0.060(8) 0.069(7) 0.013(6) 0.038(5) 0.020(6)
C309 0.061(6) 0.037(6) 0.068(7) 0.009(5) 0.021(5) 0.012(5)
C310 0.078(7) 0.046(7) 0.061(7) 0.003(5) 0.002(5) 0.030(6)
C311 0.086(8) 0.061(8) 0.062(7) 0.014(6) 0.021(6) 0.017(7)
C312 0.047(5) 0.039(6) 0.092(9) 0.008(6) -0.002(5) 0.012(5)
C313 0.061(6) 0.042(7) 0.076(8) -0.011(6) 0.013(5) -0.009(5)
C314 0.086(8) 0.061(8) 0.037(5) 0.022(5) -0.004(5) 0.003(6)
C315 0.055(6) 0.078(9) 0.069(7) 0.011(7) 0.029(5) 0.014(6)
C316 0.066(7) 0.031(6) 0.103(10) -0.009(6) 0.001(6) -0.005(5)
C317 0.054(6) 0.057(8) 0.069(7) 0.028(6) -0.006(5) 0.002(5)
C318 0.059(5) 0.049(6) 0.045(5) -0.007(4) 0.034(4) 0.015(5)
C319 0.077(7) 0.076(10) 0.061(7) -0.005(6) 0.025(6) 0.032(7)
C320 0.063(7) 0.110(12) 0.077(9) 0.037(8) 0.024(6) 0.031(7)
C321 0.074(7) 0.036(6) 0.042(5) 0.006(4) 0.000(5) 0.015(5)
C322 0.080(8) 0.042(7) 0.064(7) 0.026(5) 0.002(6) 0.014(6)
C323 0.054(5) 0.075(8) 0.033(5) 0.005(5) 0.012(4) 0.012(5)
C324 0.088(7) 0.058(7) 0.019(4) -0.005(4) 0.003(4) 0.017(6)
C325 0.050(5) 0.064(7) 0.029(4) 0.004(4) -0.005(4) 0.001(5)
C326 0.055(6) 0.054(7) 0.064(7) 0.020(5) 0.014(5) 0.026(5)
C327 0.066(7) 0.109(12) 0.042(6) 0.002(6) 0.013(5) 0.014(7)
C328 0.050(5) 0.055(7) 0.067(7) 0.005(5) 0.025(5) 0.016(5)
C329 0.069(6) 0.025(6) 0.084(8) 0.012(5) 0.002(6) 0.019(5)
C330 0.064(7) 0.070(9) 0.077(8) 0.008(7) 0.000(6) 0.003(6)
C331 0.059(6) 0.085(10) 0.069(8) -0.008(7) 0.006(5) -0.009(6)
C332 0.070(7) 0.070(9) 0.053(6) 0.005(6) 0.021(5) -0.006(6)
C333 0.073(7) 0.058(8) 0.076(8) 0.015(6) 0.024(6) 0.027(6)
C334 0.071(7) 0.051(7) 0.061(7) 0.006(5) -0.003(5) 0.038(6)
C335 0.056(6) 0.059(8) 0.124(11) 0.040(8) 0.047(7) 0.011(6)
C336 0.072(6) 0.045(7) 0.048(6) 0.013(5) -0.009(5) 0.019(5)
C337 0.065(10) 0.055(11) 0.084(13) 0.000 -0.006(9) 0.000
C338 0.101(10) 0.061(9) 0.075(9) 0.007(7) 0.032(7) 0.005(8)
C339 0.057(7) 0.114(14) 0.110(11) 0.016(10) 0.051(7) -0.005(8)
C340 0.117(17) 0.046(12) 0.127(19) 0.000 0.046(14) 0.000
C341 0.038(6) 0.165(18) 0.187(19) 0.094(15) 0.032(8) 0.034(8)
C342 0.043(6) 0.109(12) 0.084(9) -0.023(8) 0.023(5) -0.014(6)
C343 0.059(7) 0.157(16) 0.069(8) -0.001(9) 0.037(6) -0.011(8)
N1 0.051(5) 0.059(7) 0.073(6) -0.004(5) -0.003(4) 0.009(4)
S1 0.0587(13) 0.0491(16) 0.0413(12) 0.0020(11) 0.0091(10) 0.0069(11)
S2 0.0516(12) 0.0566(17) 0.0454(13) 0.0075(12) 0.0091(9) 0.0154(12)
S3 0.0519(12) 0.0453(15) 0.0515(14) 0.0111(11) 0.0081(10) 0.0067(11)
S4 0.0552(13) 0.0443(15) 0.0526(14) 0.0073(11) 0.0100(10) 0.0042(11)
S5 0.0618(14) 0.0492(16) 0.0432(13) 0.0107(11) 0.0095(10) 0.0062(12)
S6 0.0638(15) 0.071(2) 0.0551(16) 0.0107(14) 0.0120(12) 0.0193(14)
S7 0.0507(12) 0.0569(17) 0.0509(14) 0.0089(12) 0.0133(10) 0.0134(12)
S8 0.0519(13) 0.0637(19) 0.0552(15) 0.0067(13) 0.0085(10) 0.0100(12)
S9 0.0525(13) 0.0544(17) 0.0493(14) 0.0069(12) 0.0096(10) 0.0061(12)
S10 0.0584(14) 0.0563(18) 0.0500(14) 0.0069(12) 0.0093(10) 0.0108(12)
S11 0.0508(12) 0.0421(15) 0.0521(14) 0.0072(11) 0.0097(10) 0.0064(11)
S12 0.0546(13) 0.0643(19) 0.0455(13) 0.0105(12) 0.0111(10) 0.0089(12)
S13 0.0527(13) 0.0557(17) 0.0493(14) 0.0118(12) 0.0129(10) 0.0069(12)
S14 0.0567(13) 0.0552(18) 0.0508(14) 0.0035(12) 0.0086(10) 0.0074(12)
S15 0.0605(14) 0.0406(15) 0.0535(14) 0.0125(11) 0.0129(10) 0.0094(11)
S16 0.0581(13) 0.0521(17) 0.0534(14) 0.0134(12) 0.0126(11) 0.0129(12)
S17 0.0561(13) 0.0634(19) 0.0461(13) 0.0114(12) 0.0065(10) 0.0123(13)
S18 0.0464(12) 0.0548(17) 0.0563(15) 0.0112(12) 0.0022(10) 0.0083(11)
S19 0.0575(13) 0.0489(16) 0.0528(14) 0.0050(12) 0.0082(10) 0.0076(12)
S20 0.0534(13) 0.0496(17) 0.0561(15) 0.0110(12) 0.0117(10) 0.0085(11)
S21 0.0567(13) 0.0454(16) 0.0550(14) 0.0146(12) 0.0088(11) 0.0095(11)
S22 0.0512(12) 0.0518(17) 0.0500(14) 0.0058(12) 0.0047(10) 0.0064(11)
S23 0.0561(13) 0.0526(17) 0.0500(14) 0.0077(12) 0.0115(10) 0.0077(12)
S24 0.0607(14) 0.0518(17) 0.0584(15) 0.0138(13) 0.0117(11) 0.0114(12)
S25 0.0534(13) 0.0501(16) 0.0536(14) 0.0165(12) 0.0069(10) 0.0094(11)
S26 0.0529(13) 0.0540(17) 0.0521(14) 0.0111(12) 0.0104(10) 0.0040(12)
S27 0.0530(13) 0.0505(16) 0.0509(14) 0.0105(12) 0.0079(10) 0.0051(11)
S28 0.0635(14) 0.0484(16) 0.0482(14) 0.0077(12) 0.0076(11) 0.0085(12)
S29 0.0579(14) 0.0609(19) 0.0515(14) 0.0104(13) 0.0073(11) 0.0043(13)
S30 0.0560(13) 0.0553(17) 0.0446(13) 0.0039(12) 0.0090(10) 0.0064(12)
S31 0.0668(15) 0.0495(17) 0.0503(14) 0.0116(12) 0.0066(11) 0.0106(13)
S32 0.0577(13) 0.0566(17) 0.0404(12) 0.0089(11) 0.0068(10) 0.0049(12)
S33 0.0555(13) 0.0466(16) 0.0540(14) 0.0043(12) 0.0045(10) 0.0085(11)
S34 0.0598(14) 0.0510(17) 0.0550(15) 0.0096(12) 0.0129(11) 0.0075(12)
S35 0.0809(18) 0.0536(18) 0.0567(16) 0.0098(13) 0.0184(13) 0.0090(15)
S36 0.0547(12) 0.0473(15) 0.0409(12) 0.0089(11) 0.0133(9) 0.0106(11)
S37 0.0486(12) 0.0597(18) 0.0464(13) 0.0098(12) 0.0062(9) 0.0104(11)
S38 0.0494(12) 0.0604(18) 0.0459(13) 0.0115(12) 0.0061(10) 0.0114(12)
S39 0.0514(12) 0.0584(18) 0.0497(14) 0.0126(12) 0.0073(10) 0.0115(12)
S40 0.0524(13) 0.0556(18) 0.0573(15) 0.0060(13) 0.0100(11) 0.0150(12)
S41 0.0546(13) 0.0455(15) 0.0450(13) 0.0088(11) 0.0095(10) 0.0056(11)
S42 0.0498(12) 0.0532(17) 0.0451(13) -0.0007(11) 0.0095(9) 0.0083(11)
S43 0.0463(16) 0.054(2) 0.0483(19) 0.000 0.0137(13) 0.000
Zn1 0.0390(6) 0.0308(7) 0.0467(7) 0.0076(6) 0.0082(5) 0.0074(5)
 
_geom_special_details
;
 All esds (except the esd in the dihedral angle between two l.s. planes)
 are estimated using the full covariance matrix.  The cell esds are taken
 into account individually in the estimation of esds in distances, angles
 and torsion angles; correlations between esds in cell parameters are only
 used when they are defined by crystal symmetry.  An approximate (isotropic)
 treatment of cell esds is used for estimating esds involving l.s. planes.
;
 
loop_
 _geom_bond_atom_site_label_1
 _geom_bond_atom_site_label_2
 _geom_bond_distance
 _geom_bond_site_symmetry_2
 _geom_bond_publ_flag
Ag1 Ag26 2.8449(11) 2_655 ?
Ag1 Ag26 2.8449(11) . ?
Ag1 Ag3A 2.8819(7) 2_655 ?
Ag1 Ag3A 2.8820(7) . ?
Ag1 Ag7 2.8981(10) . ?
Ag1 Ag7 2.8982(11) 2_655 ?
Ag1 Ag62 2.9333(8) . ?
Ag1 Ag62 2.9335(8) 2_655 ?
Ag1 Ag86 2.9356(7) . ?
Ag1 Ag86 2.9357(7) 2_655 ?
Ag1 Ag15 2.9400(7) 2_655 ?
Ag1 Ag15 2.9400(7) . ?
Ag2 Ag10 2.8674(9) 2_655 ?
Ag2 Ag10 2.8674(9) . ?
Ag2 Ag6 2.8699(7) 2_655 ?
Ag2 Ag6 2.8700(7) . ?
Ag2 Ag7 2.8812(10) 2_655 ?
Ag2 Ag7 2.8812(10) . ?
Ag2 Ag8 2.8826(9) 2_655 ?
Ag2 Ag8 2.8827(9) . ?
Ag2 Ag51 2.8953(7) . ?
Ag2 Ag51 2.8954(7) 2_655 ?
Ag2 Ag9 2.9152(6) . ?
Ag2 Ag9 2.9153(6) 2_655 ?
Ag3 Ag8 2.8665(10) . ?
Ag3 Ag8 2.8666(10) 2_655 ?
Ag3 Ag10 2.8739(9) 2_655 ?
Ag3 Ag10 2.8740(9) . ?
Ag3 Ag14 2.8999(10) 2_655 ?
Ag3 Ag14 2.8999(10) . ?
Ag3 Ag2C 2.9085(9) 2_655 ?
Ag3 Ag2C 2.9086(9) . ?
Ag3 Ag92 2.9428(7) . ?
Ag3 Ag92 2.9429(7) 2_655 ?
Ag3 Ag3B 2.9555(6) . ?
Ag3 Ag3B 2.9556(6) 2_655 ?
Ag4 S35 2.389(3) 2_655 ?
Ag4 S35 2.389(3) . ?
Ag4 Ag2C 2.9033(10) 2_655 ?
Ag4 Ag2C 2.9034(10) . ?
Ag4 Ag14 2.9421(10) . ?
Ag4 Ag14 2.9422(10) 2_655 ?
Ag4 Ag88 3.0110(7) 2_655 ?
Ag4 Ag88 3.0111(7) . ?
Ag4 Ag46 3.1315(8) 2_655 ?
Ag4 Ag46 3.1315(8) . ?
Ag5 S40 2.374(3) . ?
Ag5 S39 2.505(3) . ?
Ag5 S38 2.635(3) . ?
Ag5 Ag94 2.7960(10) . ?
Ag6 Ag78 2.8577(9) 2_655 ?
Ag6 Ag62 2.8600(9) . ?
Ag6 Ag70 2.8613(9) . ?
Ag6 Ag81 2.8865(9) . ?
Ag6 Ag9 2.8899(9) 2_655 ?
Ag6 Ag58 2.8985(9) 2_655 ?
Ag6 Ag51 2.9097(9) . ?
Ag6 Ag54 2.9108(9) . ?
Ag6 Ag10 2.9151(9) 2_655 ?
Ag6 Ag7 2.9218(9) 2_655 ?
Ag6 Ag12 2.9665(9) 2_655 ?
Ag7 Ag62 2.8495(9) . ?
Ag7 Ag58 2.8553(8) . ?
Ag7 Ag86 2.8701(9) . ?
Ag7 Ag9 2.8836(9) . ?
Ag7 Ag89 2.8960(9) . ?
Ag7 Ag62 2.8991(9) 2_655 ?
Ag7 Ag7 2.9128(12) 2_655 ?
Ag7 Ag51 2.9250(8) . ?
Ag7 Ag44 2.9593(9) . ?
Ag8 Ag1J 2.8639(9) . ?
Ag8 Ag9 2.8712(9) . ?
Ag8 Ag74 2.8766(9) . ?
Ag8 Ag92 2.8885(10) . ?
Ag8 Ag81 2.8886(9) . ?
Ag8 Ag3B 2.8946(9) . ?
Ag8 Ag10 2.9000(9) 2_655 ?
Ag8 Ag51 2.9163(10) . ?
Ag8 Ag10 2.9330(9) . ?
Ag8 Ag95 2.9649(9) . ?
Ag9 Ag66 2.8606(9) . ?
Ag9 Ag12 2.8719(8) . ?
Ag9 Ag95 2.8738(9) . ?
Ag9 Ag44 2.8737(9) . ?
Ag9 Ag51 2.8821(9) . ?
Ag9 Ag13 2.8913(9) . ?
Ag9 Ag10 2.8927(9) . ?
Ag9 Ag11 2.9702(9) . ?
Ag10 Ag81 2.8627(9) 2_655 ?
Ag10 Ag2K 2.8673(9) . ?
Ag10 Ag92 2.8694(9) . ?
Ag10 Ag78 2.8916(8) . ?
Ag10 Ag3B 2.9044(9) 2_655 ?
Ag10 Ag66 2.9612(9) . ?
Ag11 Ag95 2.8460(9) . ?
Ag11 Ag44 2.8526(10) . ?
Ag11 Ag13 2.8542(9) . ?
Ag11 Ag12 2.8639(8) . ?
Ag11 Ag82 2.8710(10) . ?
Ag11 Ag66 2.8720(9) . ?
Ag11 Ag84 2.8772(9) . ?
Ag11 Ag20 2.8794(9) . ?
Ag11 Ag67 2.8886(10) . ?
Ag11 Ag45 2.8921(9) . ?
Ag11 Ag1B 2.9175(9) . ?
Ag12 Ag2A 2.8593(9) . ?
Ag12 Ag58 2.8684(9) . ?
Ag12 Ag66 2.8710(9) . ?
Ag12 Ag44 2.8730(9) . ?
Ag12 Ag78 2.8897(9) . ?
Ag12 Ag70 2.8932(9) 2_655 ?
Ag12 Ag3J 2.9379(10) . ?
Ag12 Ag98 2.9598(10) . ?
Ag12 Ag20 2.9643(9) . ?
Ag13 Ag74 2.8565(9) . ?
Ag13 Ag90 2.8686(9) . ?
Ag13 Ag95 2.8769(10) . ?
Ag13 Ag89 2.8780(10) . ?
Ag13 Ag1K 2.8885(9) . ?
Ag13 Ag44 2.8960(8) . ?
Ag13 Ag59 2.9327(10) . ?
Ag13 Ag84 2.9570(9) . ?
Ag13 Ag51 2.9657(9) . ?
Ag13 Ag1A 2.9705(9) . ?
Ag14 Ag2C 2.8910(9) . ?
Ag14 Ag3B 2.8963(9) 2_655 ?
Ag14 Ag92 2.9144(10) . ?
Ag14 Ag3D 2.9166(9) 2_655 ?
Ag14 Ag2C 2.9166(10) 2_655 ?
Ag14 Ag2F 2.9424(10) . ?
Ag14 Ag2K 2.9510(9) . ?
Ag14 Ag88 2.9723(10) 2_655 ?
Ag14 Ag46 2.9804(9) . ?
Ag15 Ag19 2.8837(9) . ?
Ag15 Ag62 2.8894(9) . ?
Ag15 Ag26 2.8928(9) . ?
Ag15 Ag86 2.9001(9) . ?
Ag15 Ag3C 2.9043(10) . ?
Ag15 Ag3A 2.9159(9) . ?
Ag15 Ag17 2.9424(9) . ?
Ag15 Ag89 2.9658(10) . ?
Ag15 Ag29 3.0744(10) . ?
Ag15 Ag56 3.0919(9) . ?
Ag15 Ag36 3.2051(11) . ?
Ag16 Ag68 2.7925(10) . ?
Ag16 Ag66 2.8528(10) . ?
Ag16 Ag82 2.8755(10) . ?
Ag16 Ag3J 2.8774(10) . ?
Ag16 Ag2F 2.8818(10) . ?
Ag16 Ag52 2.8891(9) . ?
Ag16 Ag64 2.8990(10) . ?
Ag16 Ag71 2.9020(9) . ?
Ag16 Ag91 2.9118(10) . ?
Ag16 Ag2K 2.9496(9) . ?
Ag16 Ag34 3.0785(11) . ?
Ag16 Ag61 3.2026(10) . ?
Ag17 Ag89 2.8390(10) . ?
Ag17 Ag63 2.8787(9) . ?
Ag17 Ag25 2.8806(9) . ?
Ag17 Ag56 2.8818(10) . ?
Ag17 Ag86 2.8934(9) . ?
Ag17 Ag59 2.8978(10) . ?
Ag17 Ag79 2.8981(10) . ?
Ag17 Ag53 2.9594(10) . ?
Ag17 Ag47 2.9924(9) . ?
Ag17 Ag36 3.0684(11) . ?
Ag18 Ag58 2.8267(9) . ?
Ag18 Ag32 2.8616(10) . ?
Ag18 Ag98 2.8693(9) . ?
Ag18 Ag2A 2.8723(10) . ?
Ag18 Ag75 2.8745(10) . ?
Ag18 Ag70 2.8795(10) 2_655 ?
Ag18 Ag39 2.8901(10) . ?
Ag18 Ag21 2.9525(9) 2_655 ?
Ag18 Ag2H 2.9602(11) . ?
Ag18 Ag37 2.9879(10) . ?
Ag18 Ag1G 3.0324(9) 2_655 ?
Ag19 Ag54 2.8973(10) . ?
Ag19 Ag2D 2.9052(9) . ?
Ag19 Ag89 2.9097(9) . ?
Ag19 Ag62 2.9272(9) . ?
Ag19 Ag21 2.9323(9) . ?
Ag19 Ag56 2.9329(10) . ?
Ag19 Ag63 2.9407(9) . ?
Ag19 Ag83 2.9463(10) . ?
Ag19 Ag3C 2.9667(10) . ?
Ag19 Ag1K 2.9686(10) . ?
Ag19 Ag73 3.3178(10) . ?
Ag20 Ag1B 2.8504(9) . ?
Ag20 Ag98 2.8702(10) . ?
Ag20 Ag30 2.8748(10) . ?
Ag20 Ag2A 2.8761(9) . ?
Ag20 Ag31 2.8767(10) . ?
Ag20 Ag82 2.8823(10) . ?
Ag20 Ag3J 2.8909(10) . ?
Ag20 Ag67 2.9053(10) . ?
Ag20 Ag48 3.0394(10) . ?
Ag20 Ag97 3.0671(10) . ?
Ag21 Ag3A 2.8780(9) . ?
Ag21 Ag96 2.8804(9) . ?
Ag21 Ag62 2.8870(9) . ?
Ag21 Ag3C 2.8990(10) . ?
Ag21 Ag70 2.9050(10) . ?
Ag21 Ag54 2.9302(10) . ?
Ag21 Ag58 2.9653(9) 2_655 ?
Ag21 Ag32 3.0639(10) 2_655 ?
Ag21 Ag83 3.0696(9) . ?
Ag21 Ag1G 3.2236(10) . ?
Ag22 Ag55 2.8539(10) . ?
Ag22 Ag2D 2.8587(11) . ?
Ag22 Ag1C 2.8799(9) . ?
Ag22 Ag1K 2.9016(9) . ?
Ag22 Ag81 2.9273(9) . ?
Ag22 Ag2B 2.9280(9) . ?
Ag22 Ag87 2.9425(10) . ?
Ag22 Ag54 2.9523(9) . ?
Ag22 Ag74 2.9703(9) . ?
Ag22 Ag27 3.0252(9) . ?
Ag22 Ag76 3.0609(10) . ?
Ag22 Ag3G 3.1289(10) . ?
Ag23 Ag70 2.8452(10) 2_655 ?
Ag23 Ag52 2.8561(10) . ?
Ag23 Ag78 2.8581(9) . ?
Ag23 Ag39 2.8702(10) . ?
Ag23 Ag1D 2.8702(10) 2_655 ?
Ag23 Ag3J 2.8850(9) . ?
Ag23 Ag2A 2.8961(10) . ?
Ag23 Ag3F 2.9107(10) . ?
Ag23 Ag2B 2.9330(9) 2_655 ?
Ag23 Ag35 2.9330(10) . ?
Ag23 Ag57 2.9632(10) 2_655 ?
Ag24 S42 2.649(3) . ?
Ag24 Ag1J 2.7770(9) . ?
Ag24 Ag3B 2.8633(9) . ?
Ag24 Ag55 2.9041(11) . ?
Ag24 Ag94 2.9213(10) . ?
Ag24 Ag72 2.9266(10) . ?
Ag24 Ag2C 2.9273(9) . ?
Ag24 Ag88 3.0174(11) . ?
Ag24 Ag69 3.0265(11) . ?
Ag24 Ag3D 3.1580(10) . ?
Ag25 S28 2.602(3) . ?
Ag25 Ag79 2.7891(10) . ?
Ag25 Ag49 2.7947(10) . ?
Ag25 Ag36 2.8010(10) . ?
Ag25 Ag86 2.8658(10) . ?
Ag25 Ag75 2.8676(10) . ?
Ag25 Ag53 2.9009(10) . ?
Ag25 Ag1H 2.9009(11) . ?
Ag25 Ag26 2.9630(10) . ?
Ag26 S43 2.623(3) . ?
Ag26 Ag86 2.7845(10) . ?
Ag26 Ag3A 2.9011(9) 2_655 ?
Ag26 Ag36 2.9977(10) . ?
Ag26 Ag29 3.0005(9) 2_655 ?
Ag26 Ag29 3.0544(10) . ?
Ag26 Ag26 3.1261(14) 2_655 ?
Ag27 S39 2.543(3) . ?
Ag27 S37 2.780(3) . ?
Ag27 Ag87 2.8023(10) . ?
Ag27 Ag2E 2.8814(10) . ?
Ag27 Ag43 2.9953(10) . ?
Ag27 Ag55 2.9993(9) . ?
Ag27 Ag3G 3.0621(11) . ?
Ag27 Ag1C 3.1242(10) . ?
Ag28 S11 2.475(2) . ?
Ag28 Ag67 2.8593(10) . ?
Ag28 S4 2.869(3) . ?
Ag28 Ag79 2.8967(10) . ?
Ag28 Ag80 2.9106(9) . ?
Ag28 S10 2.920(3) . ?
Ag28 Ag98 2.9611(10) . ?
Ag28 Ag1H 2.9821(11) . ?
Ag28 Ag97 2.9987(11) . ?
Ag28 Ag30 3.1830(11) . ?
Ag29 S43 2.6230(17) . ?
Ag29 S27 2.660(2) . ?
Ag29 S29 2.746(3) 2_655 ?
Ag29 Ag3A 2.9462(10) . ?
Ag29 Ag3C 3.0089(9) . ?
Ag29 Ag36 3.2991(11) . ?
Ag30 S11 2.501(3) . ?
Ag30 S5 2.744(3) . ?
Ag30 S12 2.864(2) . ?
Ag30 Ag2A 2.9328(10) . ?
Ag30 Ag31 2.9486(11) . ?
Ag30 Ag98 2.9742(10) . ?
Ag30 Ag37 3.0455(10) . ?
Ag30 Ag97 3.0529(9) . ?
Ag31 S13 2.535(3) . ?
Ag31 S5 2.773(3) . ?
Ag31 S12 2.888(3) . ?
Ag31 Ag2A 2.9137(10) . ?
Ag31 Ag3J 2.9544(10) . ?
Ag31 Ag3F 2.9944(9) . ?
Ag31 Ag48 3.0307(9) . ?
Ag31 Ag91 3.1567(11) . ?
Ag32 S29 2.368(3) . ?
Ag32 S30 2.635(2) 2_655 ?
Ag32 Ag75 2.8503(9) . ?
Ag32 Ag3A 2.9479(9) 2_655 ?
Ag32 Ag2H 2.9997(10) . ?
Ag32 Ag3C 3.1418(10) 2_655 ?
Ag32 Ag1G 3.1751(10) 2_655 ?
Ag33 S25 2.559(3) . ?
Ag33 Ag73 2.7817(11) . ?
Ag33 Ag90 2.7945(10) . ?
Ag33 Ag3G 2.8103(10) . ?
Ag33 Ag63 2.8894(9) . ?
Ag33 Ag87 2.9003(11) . ?
Ag33 Ag2G 2.9043(11) . ?
Ag33 Ag1K 2.9069(9) . ?
Ag33 Ag41 2.9086(11) . ?
Ag33 Ag2D 2.9878(10) . ?
Ag34 S24 2.452(3) . ?
Ag34 S14 2.487(3) . ?
Ag34 Ag68 2.9169(10) . ?
Ag34 Ag2F 2.9360(11) . ?
Ag34 Ag64 2.9791(11) . ?
Ag34 Ag38 3.0531(10) . ?
Ag35 S23 2.484(3) . ?
Ag35 S22 2.562(2) . ?
Ag35 S13 2.667(3) . ?
Ag35 Ag1D 2.9589(10) 2_655 ?
Ag35 Ag52 3.0090(10) . ?
Ag35 Ag3F 3.0362(12) . ?
Ag35 Ag61 3.1631(10) . ?
Ag36 S27 2.447(3) . ?
Ag36 S28 2.503(2) . ?
Ag36 S19 2.873(3) . ?
Ag36 Ag56 3.2842(10) . ?
Ag37 S12 2.456(3) . ?
Ag37 S21 2.458(3) . ?
Ag37 Ag39 2.8746(11) . ?
Ag37 Ag2A 3.1009(10) . ?
Ag37 Ag2H 3.1271(12) . ?
Ag38 S16 2.459(2) . ?
Ag38 S24 2.533(3) . ?
Ag38 S15 2.692(3) . ?
Ag38 Ag2F 2.9326(10) . ?
Ag38 Ag93 2.9515(11) . ?
Ag38 Ag46 2.9569(10) . ?
Ag38 Ag77 3.1988(11) . ?
Ag39 S31 2.528(3) 2_655 ?
Ag39 Ag57 2.7655(10) 2_655 ?
Ag39 Ag2A 2.7747(9) . ?
Ag39 Ag1G 2.8168(11) 2_655 ?
Ag39 Ag3F 2.8357(11) . ?
Ag39 Ag70 2.8854(9) 2_655 ?
Ag39 Ag96 2.9293(10) 2_655 ?
Ag40 S6 2.441(3) . ?
Ag40 S38 2.471(2) . ?
Ag40 Ag94 2.8973(11) . ?
Ag40 Ag2E 2.9308(11) . ?
Ag40 Ag1E 2.9624(10) . ?
Ag40 Ag3E 3.0040(9) . ?
Ag40 Ag43 3.0810(12) . ?
Ag41 S8 2.456(3) . ?
Ag41 S17 2.461(3) . ?
Ag41 Ag60 2.9933(10) . ?
Ag41 Ag87 3.0268(10) . ?
Ag41 Ag90 3.0721(9) . ?
Ag41 Ag43 3.2111(12) . ?
Ag42 S41 2.442(3) . ?
Ag42 S33 2.547(3) 2_655 ?
Ag42 Ag68 2.8157(9) 2_655 ?
Ag42 S23 2.826(3) 2_655 ?
Ag42 Ag52 3.0162(10) 2_655 ?
Ag42 Ag3D 3.0601(10) . ?
Ag42 Ag1D 3.1633(11) . ?
Ag42 Ag99 3.2015(10) . ?
Ag42 Ag72 3.3725(11) . ?
Ag43 S17 2.486(3) . ?
Ag43 S38 2.541(3) . ?
Ag43 S7 2.712(3) . ?
Ag43 Ag2E 2.9492(10) . ?
Ag43 Ag87 2.9993(10) . ?
Ag44 Ag79 2.8525(10) . ?
Ag44 Ag89 2.8625(9) . ?
Ag44 Ag58 2.8734(8) . ?
Ag44 Ag86 2.9024(10) . ?
Ag44 Ag98 2.9424(9) . ?
Ag44 Ag59 2.9576(9) . ?
Ag44 Ag67 2.9785(9) . ?
Ag45 Ag1B 2.8348(9) . ?
Ag45 Ag2J 2.8642(11) . ?
Ag45 Ag3E 2.8676(9) . ?
Ag45 Ag84 2.8698(11) . ?
Ag45 Ag71 2.8750(10) . ?
Ag45 Ag1A 2.8830(9) . ?
Ag45 Ag1E 2.8840(9) . ?
Ag45 Ag82 2.9148(9) . ?
Ag45 Ag95 2.9627(9) . ?
Ag45 Ag65 3.0413(10) . ?
Ag45 Ag1F 3.0466(10) . ?
Ag46 S34 2.619(3) . ?
Ag46 S35 2.670(3) . ?
Ag46 Ag93 2.8724(10) . ?
Ag46 Ag2F 2.8732(10) . ?
Ag46 Ag2C 3.0507(10) . ?
Ag46 Ag69 3.1305(10) . ?
Ag47 S19 2.478(3) . ?
Ag47 S18 2.507(2) . ?
Ag47 S9 2.744(3) . ?
Ag47 Ag56 2.9402(10) . ?
Ag47 Ag63 2.9453(11) . ?
Ag47 Ag2G 3.1591(10) . ?
Ag47 Ag53 3.1686(10) . ?
Ag48 S1 2.469(3) . ?
Ag48 S5 2.471(3) . ?
Ag48 Ag1B 2.8789(10) . ?
Ag48 Ag82 3.0275(10) . ?
Ag48 Ag91 3.0284(11) . ?
Ag48 Ag1F 3.0892(10) . ?
Ag48 Ag97 3.1529(12) . ?
Ag48 Zn1 3.2573(12) . ?
Ag49 S29 2.246(3) . ?
Ag49 S28 2.378(3) . ?
Ag49 S20 2.673(3) . ?
Ag49 Ag75 3.3370(12) . ?
Ag50 S34 2.344(3) . ?
Ag50 S33 2.493(2) . ?
Ag50 S24 2.655(3) . ?
Ag50 Ag68 2.7287(11) . ?
Ag50 Ag2F 3.1625(12) . ?
Ag50 Ag3D 3.2137(11) 2_655 ?
Ag51 Ag81 2.8509(9) . ?
Ag51 Ag89 2.8600(9) . ?
Ag51 Ag1K 2.8735(9) . ?
Ag51 Ag62 2.8860(9) . ?
Ag51 Ag54 2.8944(9) . ?
Ag51 Ag74 2.8963(9) . ?
Ag52 Ag78 2.8391(10) . ?
Ag52 Ag1D 2.8781(9) 2_655 ?
Ag52 Ag3J 2.8831(10) . ?
Ag52 Ag68 2.8854(10) . ?
Ag52 Ag2K 2.8978(9) . ?
Ag52 Ag99 2.9449(9) 2_655 ?
Ag52 Ag61 3.0028(11) . ?
Ag53 S10 2.443(3) . ?
Ag53 S19 2.446(3) . ?
Ag53 Ag80 3.0283(11) . ?
Ag53 Ag79 3.1020(11) . ?
Ag54 Ag2D 2.8415(9) . ?
Ag54 Ag96 2.8519(9) . ?
Ag54 Ag2B 2.8907(9) . ?
Ag54 Ag81 2.9216(10) . ?
Ag54 Ag70 2.9394(9) . ?
Ag54 Ag62 2.9423(8) . ?
Ag54 Ag1K 2.9460(9) . ?
Ag55 Ag74 2.8883(9) . ?
Ag55 Ag3B 2.8983(9) . ?
Ag55 Ag81 2.9060(9) . ?
Ag55 Ag72 2.9167(10) . ?
Ag55 Ag99 2.9221(9) . ?
Ag55 Ag2E 2.9272(10) . ?
Ag55 Ag1C 2.9543(10) . ?
Ag55 Ag1J 2.9811(9) . ?
Ag56 S27 2.648(3) . ?
Ag56 S26 2.684(3) . ?
Ag56 Ag63 2.8674(10) . ?
Ag56 Ag73 3.1406(10) . ?
Ag56 Ag3C 3.1464(10) . ?
Ag57 S32 2.426(3) . ?
Ag57 S31 2.563(3) . ?
Ag57 S22 2.801(3) 2_655 ?
Ag57 Ag96 2.9949(10) . ?
Ag57 Ag1D 3.1527(12) . ?
Ag57 Ag76 3.2853(11) . ?
Ag57 Ag2B 3.3313(11) . ?
Ag58 Ag75 2.8777(10) . ?
Ag58 Ag86 2.8984(9) . ?
Ag58 Ag3A 2.9032(10) 2_655 ?
Ag58 Ag70 2.9093(9) 2_655 ?
Ag58 Ag62 2.9552(9) 2_655 ?
Ag58 Ag98 3.0258(9) . ?
Ag59 Ag67 2.8545(10) . ?
Ag59 Ag63 2.8763(9) . ?
Ag59 Ag79 2.8857(9) . ?
Ag59 Ag84 2.8878(10) . ?
Ag59 Ag90 2.8930(9) . ?
Ag59 Ag80 2.9637(10) . ?
Ag59 Ag85 2.9847(9) . ?
Ag59 Ag89 3.0137(9) . ?
Ag60 S7 2.512(3) . ?
Ag60 S3 2.696(3) . ?
Ag60 Ag84 2.8803(9) . ?
Ag60 Ag85 2.9377(11) . ?
Ag60 Ag90 2.9426(10) . ?
Ag60 S8 2.959(3) . ?
Ag60 Ag1A 2.9708(10) . ?
Ag60 Ag65 3.0595(11) . ?
Ag60 Ag1E 3.1028(11) . ?
Ag61 S14 2.445(3) . ?
Ag61 S23 2.471(2) . ?
Ag61 Ag68 2.9260(11) . ?
Ag61 Ag91 3.0953(11) . ?
Ag62 Ag3A 2.9089(9) . ?
Ag62 Ag89 2.9514(9) . ?
Ag63 Ag1K 2.8509(10) . ?
Ag63 Ag89 2.8730(9) . ?
Ag63 Ag90 2.8850(10) . ?
Ag63 Ag2G 2.9983(10) . ?
Ag63 Ag73 2.9988(10) . ?
Ag64 S15 2.482(2) . ?
Ag64 S1 2.780(3) . ?
Ag64 Ag82 2.8476(11) . ?
Ag64 Ag91 2.9071(9) . ?
Ag64 Ag71 2.9476(10) . ?
Ag64 Ag1F 3.0314(11) . ?
Ag64 Ag2J 3.1847(9) . ?
Ag65 S2 2.499(3) . ?
Ag65 S3 2.526(3) . ?
Ag65 Ag1B 2.8860(9) . ?
Ag65 Zn1 2.9474(13) . ?
Ag65 Ag1E 3.0118(11) . ?
Ag65 Ag1F 3.0530(11) . ?
Ag65 Ag84 3.0881(11) . ?
Ag65 Ag3H 3.1127(11) . ?
Ag66 Ag78 2.8658(8) . ?
Ag66 Ag92 2.8761(9) . ?
Ag66 Ag95 2.8909(8) . ?
Ag66 Ag2K 2.9135(10) . ?
Ag66 Ag71 2.9432(9) . ?
Ag66 Ag3J 2.9488(9) . ?
Ag66 Ag82 2.9656(9) . ?
Ag67 Ag80 2.8381(11) . ?
Ag67 Ag1B 2.8507(10) . ?
Ag67 Ag79 2.8581(10) . ?
Ag67 Ag98 2.8970(9) . ?
Ag67 Ag84 2.9029(9) . ?
Ag67 Ag97 3.0159(10) . ?
Ag67 Ag3H 3.0741(10) . ?
Ag68 S33 2.595(3) . ?
Ag68 Ag2K 2.8868(10) . ?
Ag68 Ag2F 2.8909(9) . ?
Ag68 Ag3D 2.9766(10) 2_655 ?
Ag69 S40 2.521(2) . ?
Ag69 Ag94 2.8162(11) . ?
Ag69 S35 2.857(3) . ?
Ag69 S16 2.885(3) . ?
Ag69 Ag93 3.0213(10) . ?
Ag69 Ag2C 3.1293(10) . ?
Ag69 Ag88 3.1646(11) . ?
Ag70 Ag96 2.7693(9) . ?
Ag70 Ag78 2.8903(10) 2_655 ?
Ag70 Ag2A 2.9431(9) 2_655 ?
Ag70 Ag2B 2.9850(9) . ?
Ag71 Ag93 2.8620(9) . ?
Ag71 Ag82 2.8771(9) . ?
Ag71 Ag2F 2.9008(10) . ?
Ag71 Ag3E 2.9085(9) . ?
Ag71 Ag95 2.9236(10) . ?
Ag71 Ag2J 2.9867(10) . ?
Ag71 Ag92 3.0079(9) . ?
Ag72 S41 2.580(3) . ?
Ag72 S42 2.616(3) . ?
Ag72 S39 2.667(3) . ?
Ag72 Ag3D 3.0116(10) . ?
Ag72 Ag1C 3.0409(11) . ?
Ag72 Ag99 3.0624(10) . ?
Ag73 S26 2.395(3) . ?
Ag73 S25 2.622(2) . ?
Ag73 S18 2.809(3) . ?
Ag73 Ag2D 2.9824(11) . ?
Ag73 Ag83 3.2214(11) . ?
Ag74 Ag87 2.8392(9) . ?
Ag74 Ag95 2.8853(9) . ?
Ag74 Ag1K 2.8878(10) . ?
Ag74 Ag2E 2.8901(9) . ?
Ag74 Ag1J 2.9007(10) . ?
Ag74 Ag81 2.9597(9) . ?
Ag74 Ag1A 3.0239(9) . ?
Ag75 Ag86 2.8591(9) . ?
Ag75 Ag98 2.8779(10) . ?
Ag75 Ag79 2.8873(9) . ?
Ag75 Ag2H 2.9238(9) . ?
Ag75 Ag1H 2.9469(10) . ?
Ag75 Ag3A 2.9591(9) 2_655 ?
Ag76 S36 2.566(3) . ?
Ag76 S37 2.640(3) . ?
Ag76 S32 2.713(3) . ?
Ag76 Ag2B 2.9501(9) . ?
Ag76 Ag1C 3.0003(11) . ?
Ag76 Ag2D 3.0279(10) . ?
Ag76 Ag96 3.0388(9) . ?
Ag76 Ag3G 3.3002(10) . ?
Ag77 S6 2.412(3) . ?
Ag77 S16 2.477(3) . ?
Ag77 Ag94 2.8936(11) . ?
Ag77 Ag93 3.0460(10) . ?
Ag77 Ag2J 3.0683(11) . ?
Ag77 Ag3E 3.1820(11) . ?
Ag78 Ag2K 2.9059(9) . ?
Ag78 Ag2B 2.9361(9) 2_655 ?
Ag78 Ag81 2.9386(9) 2_655 ?
Ag78 Ag99 2.9552(9) 2_655 ?
Ag78 Ag3J 3.0185(9) . ?
Ag79 Ag98 2.8727(10) . ?
Ag79 Ag80 2.9173(10) . ?
Ag79 Ag86 2.9496(9) . ?
Ag79 Ag1H 3.0793(10) . ?
Ag80 S9 2.516(2) . ?
Ag80 S4 2.805(3) . ?
Ag80 S10 2.909(3) . ?
Ag80 Ag3H 3.0639(11) . ?
Ag80 Ag85 3.1590(9) . ?
Ag81 Ag99 2.8854(9) . ?
Ag81 Ag2B 2.9238(9) . ?
Ag81 Ag3B 2.9305(10) . ?
Ag82 Ag1B 2.8419(10) . ?
Ag82 Ag91 2.8680(10) . ?
Ag82 Ag3J 2.8713(9) . ?
Ag82 Ag1F 3.0685(10) . ?
Ag83 S36 2.601(2) . ?
Ag83 S26 2.638(3) . ?
Ag83 S30 2.686(3) . ?
Ag83 Ag2D 2.9822(11) . ?
Ag83 Ag3C 3.0331(9) . ?
Ag83 Ag96 3.0345(11) . ?
Ag83 Ag1G 3.3610(11) . ?
Ag84 Ag1B 2.8384(9) . ?
Ag84 Ag85 2.8626(10) . ?
Ag84 Ag1A 2.8646(9) . ?
Ag84 Ag90 2.8650(9) . ?
Ag84 Ag3H 3.0880(10) . ?
Ag85 S9 2.485(3) . ?
Ag85 S3 2.746(3) . ?
Ag85 Ag90 2.9202(10) . ?
Ag85 S8 2.968(2) . ?
Ag85 Ag2G 2.9731(11) . ?
Ag85 Ag3H 3.0152(10) . ?
Ag86 Ag89 2.9082(8) . ?
Ag86 Ag3A 2.9658(9) 2_655 ?
Ag87 Ag1A 2.8685(10) . ?
Ag87 Ag2E 2.8801(11) . ?
Ag87 Ag1K 2.8927(9) . ?
Ag87 Ag90 2.8937(9) . ?
Ag87 Ag3G 2.9955(10) . ?
Ag88 S34 2.565(3) 2_655 ?
Ag88 S42 2.627(2) . ?
Ag88 S35 2.700(3) . ?
Ag88 Ag2C 2.9897(10) . ?
Ag88 Ag3D 3.0199(11) . ?
Ag89 Ag1K 2.9153(8) . ?
Ag90 Ag1A 2.8848(11) . ?
Ag90 Ag1K 2.9576(9) . ?
Ag90 Ag2G 3.0397(11) . ?
Ag91 S13 2.510(2) . ?
Ag91 S1 2.713(3) . ?
Ag91 S14 2.919(3) . ?
Ag91 Ag3J 2.9732(10) . ?
Ag92 Ag93 2.8428(9) . ?
Ag92 Ag2F 2.8607(10) . ?
Ag92 Ag95 2.8795(10) . ?
Ag92 Ag1J 2.9077(9) . ?
Ag92 Ag2K 2.9165(9) . ?
Ag92 Ag2C 2.9478(9) . ?
Ag93 Ag94 2.8686(9) . ?
Ag93 Ag2F 2.8763(9) . ?
Ag93 Ag1J 2.8936(10) . ?
Ag93 Ag3E 2.9034(10) . ?
Ag93 Ag2C 2.9432(10) . ?
Ag94 S40 2.574(3) . ?
Ag94 Ag3E 2.7742(10) . ?
Ag94 Ag1J 2.8862(9) . ?
Ag94 Ag2E 2.8911(11) . ?
Ag95 Ag3E 2.8695(9) . ?
Ag95 Ag1J 2.8869(9) . ?
Ag95 Ag1A 2.9710(9) . ?
Ag96 S36 2.627(2) . ?
Ag96 Ag2B 2.8854(10) . ?
Ag96 Ag1G 3.0519(11) . ?
Ag96 Ag2D 3.1774(10) . ?
Ag97 S5 2.506(3) . ?
Ag97 S4 2.526(3) . ?
Ag97 Ag1B 2.9003(10) . ?
Ag97 Ag3H 3.0607(9) . ?
Ag97 Zn1 3.2032(12) . ?
Ag98 Ag2A 2.8966(10) . ?
Ag99 Ag2B 2.8654(10) . ?
Ag99 Ag3D 2.9055(10) . ?
Ag99 Ag2K 2.9137(9) 2_655 ?
Ag99 Ag3B 2.9392(9) . ?
Ag99 Ag1C 2.9424(9) . ?
Ag99 Ag1D 3.0785(10) . ?
Ag1A Ag3E 2.8691(11) . ?
Ag1A Ag2E 2.9002(10) . ?
Ag1A Ag1E 2.9491(10) . ?
Ag2A Ag3J 2.8768(10) . ?
Ag2A Ag3F 3.0293(10) . ?
Ag3A Ag3C 2.9616(9) . ?
Ag1B Zn1 2.8390(13) . ?
Ag1B Ag1F 2.8844(11) . ?
Ag1B Ag3H 2.8975(10) . ?
Ag2B Ag1D 2.9672(9) . ?
Ag2B Ag1C 2.9730(9) . ?
Ag3B Ag3D 2.8433(9) . ?
Ag3B Ag2K 2.9272(9) 2_655 ?
Ag3B Ag1J 2.9316(9) . ?
Ag3B Ag2C 2.9419(10) . ?
Ag1C S41 2.631(3) . ?
Ag1C S37 2.767(3) . ?
Ag1C Ag1D 3.1908(10) . ?
Ag2C Ag1J 2.9087(10) . ?
Ag3C S30 2.656(3) . ?
Ag3C S27 2.681(3) . ?
Ag1D S32 2.645(3) . ?
Ag1D S41 2.690(3) . ?
Ag2D S36 2.647(2) . ?
Ag2D Ag1K 2.7806(9) . ?
Ag2D Ag3G 3.0229(10) . ?
Ag3D S42 2.671(2) . ?
Ag3D Ag2K 2.7879(9) 2_655 ?
Ag1E S7 2.506(3) . ?
Ag1E S2 2.775(3) . ?
Ag1E Ag3E 2.9400(10) . ?
Ag1E S6 2.965(3) . ?
Ag1E Ag2J 2.9673(11) . ?
Ag2E Ag1J 2.8639(9) . ?
Ag2E Ag3E 2.8817(10) . ?
Ag3E Ag2J 2.9132(10) . ?
Ag3E Ag1J 2.9392(9) . ?
Ag1F S2 2.520(2) . ?
Ag1F S1 2.536(2) . ?
Ag1F Ag2J 3.0388(10) . ?
Ag1F Zn1 3.1218(13) . ?
Ag2F Ag2K 2.8516(9) . ?
Ag3F S22 2.502(2) . ?
Ag3F S12 2.503(3) . ?
Ag1G S30 2.449(3) . ?
Ag1G S31 2.570(2) . ?
Ag1G S21 2.781(3) 2_655 ?
Ag2G S8 2.466(3) . ?
Ag2G S18 2.467(3) . ?
Ag3G S37 2.454(3) . ?
Ag3G S25 2.562(3) . ?
Ag3G S17 2.857(3) . ?
Ag1H S10 2.460(3) . ?
Ag1H S20 2.484(2) . ?
Ag1H Ag2H 3.0931(10) . ?
Ag2H S20 2.535(3) . ?
Ag2H S21 2.545(2) . ?
Ag2H S11 2.702(3) . ?
Ag3H S4 2.512(3) . ?
Ag3H S3 2.537(2) . ?
Ag3H Zn1 2.9891(14) . ?
Ag2J S15 2.520(3) . ?
Ag2J S2 2.739(3) . ?
Ag2J S6 2.894(3) . ?
C1 C2 1.402(15) . ?
C1 C6 1.402(13) . ?
C1 S1 1.786(11) . ?
C2 C3 1.363(16) . ?
C2 H2 0.9500 . ?
C3 C4 1.374(16) . ?
C3 C7 1.525(14) . ?
C4 C5 1.395(15) . ?
C4 H4 0.9500 . ?
C5 C6 1.415(15) . ?
C5 C8 1.668(14) . ?
C6 H6 0.9500 . ?
C7 H7A 0.9800 . ?
C7 H7B 0.9800 . ?
C7 H7C 0.9800 . ?
C8 H8A 0.9800 . ?
C8 H8B 0.9800 . ?
C8 H8C 0.9800 . ?
C9 C14 1.276(18) . ?
C9 C10 1.324(17) . ?
C9 S2 1.775(14) . ?
C10 C11 1.515(17) . ?
C10 H10 0.9500 . ?
C11 C12 1.387(18) . ?
C11 C15 1.515(17) . ?
C12 C13 1.415(17) . ?
C12 H12 0.9500 . ?
C13 C14 1.463(17) . ?
C13 C16 1.484(18) . ?
C14 H14 0.9500 . ?
C15 H15A 0.9800 . ?
C15 H15B 0.9800 . ?
C15 H15C 0.9800 . ?
C16 H16A 0.9800 . ?
C16 H16B 0.9800 . ?
C16 H16C 0.9800 . ?
C17 C18 1.355(16) . ?
C17 C22 1.400(15) . ?
C17 S3 1.856(11) . ?
C18 C19 1.528(15) . ?
C18 H18 0.9500 . ?
C19 C20 1.384(14) . ?
C19 C23 1.651(17) . ?
C20 C21 1.408(15) . ?
C20 H20 0.9500 . ?
C21 C22 1.309(13) . ?
C21 C24 1.519(13) . ?
C22 H22 0.9500 . ?
C23 H23A 0.9800 . ?
C23 H23B 0.9800 . ?
C23 H23C 0.9800 . ?
C24 H24A 0.9800 . ?
C24 H24B 0.9800 . ?
C24 H24C 0.9800 . ?
C25 C30 1.371(14) . ?
C25 C26 1.393(15) . ?
C25 S4 1.768(11) . ?
C26 C27 1.428(16) . ?
C26 H26 0.9500 . ?
C27 C28 1.395(16) . ?
C27 C31 1.549(16) . ?
C28 C29 1.345(15) . ?
C28 H28 0.9500 . ?
C29 C30 1.406(15) . ?
C29 C32 1.591(15) . ?
C30 H30 0.9500 . ?
C31 H31A 0.9800 . ?
C31 H31B 0.9800 . ?
C31 H31C 0.9800 . ?
C32 H32A 0.9800 . ?
C32 H32B 0.9800 . ?
C32 H32C 0.9800 . ?
C33 C34 1.326(15) . ?
C33 C38 1.423(13) . ?
C33 S5 1.807(11) . ?
C34 C35 1.446(15) . ?
C34 H34 0.9500 . ?
C35 C36 1.352(15) . ?
C35 C39 1.594(15) . ?
C36 C37 1.387(15) . ?
C36 H36 0.9500 . ?
C37 C38 1.388(14) . ?
C37 C40 1.410(14) . ?
C38 H38 0.9500 . ?
C39 H39A 0.9800 . ?
C39 H39B 0.9800 . ?
C39 H39C 0.9800 . ?
C40 H40A 0.9800 . ?
C40 H40B 0.9800 . ?
C40 H40C 0.9800 . ?
C41 C42 1.370(16) . ?
C41 C46 1.428(17) . ?
C41 S6 1.847(11) . ?
C42 C43 1.420(17) . ?
C42 H42 0.9500 . ?
C43 C44 1.441(19) . ?
C43 C47 1.568(17) . ?
C44 C45 1.340(19) . ?
C44 H44 0.9500 . ?
C45 C46 1.436(19) . ?
C45 C48 1.587(19) . ?
C46 H46 0.9500 . ?
C47 H47A 0.9800 . ?
C47 H47B 0.9800 . ?
C47 H47C 0.9800 . ?
C48 H48A 0.9800 . ?
C48 H48B 0.9800 . ?
C48 H48C 0.9800 . ?
C49 C54 1.367(16) . ?
C49 C50 1.382(13) . ?
C49 S7 1.874(12) . ?
C50 C51 1.362(15) . ?
C50 H50 0.9500 . ?
C51 C52 1.377(17) . ?
C51 C55 1.546(16) . ?
C52 C53 1.373(14) . ?
C52 H52 0.9500 . ?
C53 C54 1.390(15) . ?
C53 C56 1.563(15) . ?
C54 H54 0.9500 . ?
C55 H55A 0.9800 . ?
C55 H55B 0.9800 . ?
C55 H55C 0.9800 . ?
C56 H56A 0.9800 . ?
C56 H56B 0.9800 . ?
C56 H56C 0.9800 . ?
C57 C62 1.337(14) . ?
C57 C58 1.353(17) . ?
C57 S8 1.825(11) . ?
C58 C59 1.409(15) . ?
C58 H58 0.9500 . ?
C59 C60 1.331(15) . ?
C59 C63 1.549(16) . ?
C60 C61 1.397(16) . ?
C60 H60 0.9500 . ?
C61 C62 1.432(15) . ?
C61 C64 1.493(16) . ?
C62 H62 0.9500 . ?
C63 H63A 0.9800 . ?
C63 H63B 0.9800 . ?
C63 H63C 0.9800 . ?
C64 H64A 0.9800 . ?
C64 H64B 0.9800 . ?
C64 H64C 0.9800 . ?
C65 C66 1.355(14) . ?
C65 C70 1.372(14) . ?
C65 S9 1.796(13) . ?
C66 C67 1.430(15) . ?
C66 H66 0.9500 . ?
C67 C68 1.389(14) . ?
C67 C71 1.465(15) . ?
C68 C69 1.430(15) . ?
C68 H68 0.9500 . ?
C69 C72 1.414(15) . ?
C69 C70 1.497(15) . ?
C70 H70 0.9500 . ?
C71 H71A 0.9800 . ?
C71 H71B 0.9800 . ?
C71 H71C 0.9800 . ?
C72 H72A 0.9800 . ?
C72 H72B 0.9800 . ?
C72 H72C 0.9800 . ?
C73 C78 1.366(16) . ?
C73 C74 1.381(15) . ?
C73 S10 1.806(10) . ?
C74 C75 1.473(15) . ?
C74 H74 0.9500 . ?
C75 C76 1.359(14) . ?
C75 C79 1.530(15) . ?
C76 C77 1.461(16) . ?
C76 H76 0.9500 . ?
C77 C78 1.397(17) . ?
C77 C80 1.434(15) . ?
C78 H78 0.9500 . ?
C79 H79A 0.9800 . ?
C79 H79B 0.9800 . ?
C79 H79C 0.9800 . ?
C80 H80A 0.9800 . ?
C80 H80B 0.9800 . ?
C80 H80C 0.9800 . ?
C81 C82 1.357(14) . ?
C81 C86 1.417(16) . ?
C81 S11 1.867(12) . ?
C82 C83 1.455(14) . ?
C82 H82 0.9500 . ?
C83 C84 1.387(15) . ?
C83 C87 1.491(16) . ?
C84 C85 1.385(16) . ?
C84 H84 0.9500 . ?
C85 C86 1.344(16) . ?
C85 C88 1.553(15) . ?
C86 H86 0.9500 . ?
C87 H87A 0.9800 . ?
C87 H87B 0.9800 . ?
C87 H87C 0.9800 . ?
C88 H88A 0.9800 . ?
C88 H88B 0.9800 . ?
C88 H88C 0.9800 . ?
C89 C94 1.376(15) . ?
C89 C90 1.411(17) . ?
C89 S12 1.785(10) . ?
C90 C91 1.412(16) . ?
C90 H90 0.9500 . ?
C91 C92 1.364(16) . ?
C91 C95 1.706(15) . ?
C92 C93 1.400(15) . ?
C92 H92 0.9500 . ?
C93 C94 1.500(16) . ?
C93 C96 1.540(16) . ?
C94 H94 0.9500 . ?
C95 H95A 0.9800 . ?
C95 H95B 0.9800 . ?
C95 H95C 0.9800 . ?
C96 H96A 0.9800 . ?
C96 H96B 0.9800 . ?
C96 H96C 0.9800 . ?
C97 C98 1.315(15) . ?
C97 C102 1.355(15) . ?
C97 S13 1.877(12) . ?
C98 C99 1.373(15) . ?
C98 H98 0.9500 . ?
C99 C100 1.311(16) . ?
C99 C103 1.491(15) . ?
C100 C101 1.341(17) . ?
C100 H100 0.9500 . ?
C101 C102 1.478(16) . ?
C101 C104 1.609(15) . ?
C102 H102 0.9500 . ?
C103 H10A 0.9800 . ?
C103 H10B 0.9800 . ?
C103 H10C 0.9800 . ?
C104 H10D 0.9800 . ?
C104 H10E 0.9800 . ?
C104 H10F 0.9800 . ?
C105 C106 1.362(15) . ?
C105 C110 1.424(15) . ?
C105 S14 1.822(10) . ?
C106 C107 1.460(15) . ?
C106 H106 0.9500 . ?
C107 C108 1.338(15) . ?
C107 C111 1.493(13) . ?
C108 C109 1.375(15) . ?
C108 H108 0.9500 . ?
C109 C110 1.392(16) . ?
C109 C112 1.645(16) . ?
C110 H110 0.9500 . ?
C111 H11A 0.9800 . ?
C111 H11B 0.9800 . ?
C111 H11C 0.9800 . ?
C112 H11D 0.9800 . ?
C112 H11E 0.9800 . ?
C112 H11F 0.9800 . ?
C113 C118 1.334(15) . ?
C113 C114 1.437(14) . ?
C113 S15 1.756(12) . ?
C114 C115 1.450(17) . ?
C114 H114 0.9500 . ?
C115 C116 1.371(15) . ?
C115 C119 1.593(16) . ?
C116 C117 1.357(14) . ?
C116 H116 0.9500 . ?
C117 C118 1.438(16) . ?
C117 C120 1.533(16) . ?
C118 H118 0.9500 . ?
C119 H11G 0.9800 . ?
C119 H11H 0.9800 . ?
C119 H11I 0.9800 . ?
C120 H12A 0.9800 . ?
C120 H12B 0.9800 . ?
C120 H12C 0.9800 . ?
C121 C122 1.365(17) . ?
C121 C126 1.369(15) . ?
C121 S16 1.845(11) . ?
C122 C123 1.400(18) . ?
C122 H122 0.9500 . ?
C123 C124 1.344(16) . ?
C123 C127 1.559(17) . ?
C123 H123 1.0000 . ?
C124 C125 1.428(17) . ?
C124 H124 0.9500 . ?
C125 C126 1.367(16) . ?
C125 C128 1.662(15) . ?
C126 H126 0.9500 . ?
C127 H12D 0.9800 . ?
C127 H12E 0.9800 . ?
C127 H12F 0.9800 . ?
C128 H12G 0.9800 . ?
C128 H12H 0.9800 . ?
C128 H12I 0.9800 . ?
C129 C130 1.315(17) . ?
C129 C134 1.359(16) . ?
C129 S17 1.901(11) . ?
C130 C131 1.417(14) . ?
C130 H130 0.9500 . ?
C131 C132 1.375(14) . ?
C131 C135 1.485(16) . ?
C132 C133 1.351(15) . ?
C132 H132 0.9500 . ?
C133 C134 1.495(14) . ?
C133 C136 1.501(16) . ?
C134 H134 0.9500 . ?
C135 H13A 0.9800 . ?
C135 H13B 0.9800 . ?
C135 H13C 0.9800 . ?
C136 H13D 0.9800 . ?
C136 H13E 0.9800 . ?
C136 H13F 0.9800 . ?
C137 C138 1.350(14) . ?
C137 C142 1.365(16) . ?
C137 S18 1.813(11) . ?
C138 C139 1.514(16) . ?
C138 H138 0.9500 . ?
C139 C140 1.323(15) . ?
C139 C143 1.594(14) . ?
C140 C141 1.409(15) . ?
C140 H140 0.9500 . ?
C141 C142 1.424(17) . ?
C141 C144 1.529(17) . ?
C142 H142 0.9500 . ?
C143 H14A 0.9800 . ?
C143 H14B 0.9800 . ?
C143 H14C 0.9800 . ?
C144 H14D 0.9800 . ?
C144 H14E 0.9800 . ?
C144 H14F 0.9800 . ?
C145 C150 1.377(15) . ?
C145 C146 1.402(14) . ?
C145 S19 1.977(12) . ?
C146 C147 1.418(16) . ?
C146 H146 0.9500 . ?
C147 C148 1.315(15) . ?
C147 C151 1.656(15) . ?
C148 C149 1.359(14) . ?
C148 H148 0.9500 . ?
C149 C150 1.395(15) . ?
C149 C152 1.570(14) . ?
C150 H150 0.9500 . ?
C151 H15D 0.9800 . ?
C151 H15E 0.9800 . ?
C151 H15F 0.9800 . ?
C152 H15G 0.9800 . ?
C152 H15H 0.9800 . ?
C152 H15I 0.9800 . ?
C153 C158 1.314(16) . ?
C153 C154 1.371(16) . ?
C153 S20 1.838(10) . ?
C154 C155 1.457(15) . ?
C154 H154 0.9500 . ?
C155 C159 1.419(16) . ?
C155 C156 1.439(18) . ?
C156 C157 1.327(16) . ?
C156 H156 0.9500 . ?
C157 C158 1.467(16) . ?
C157 C160 1.598(17) . ?
C158 H158 0.9500 . ?
C159 H15J 0.9800 . ?
C159 H15K 0.9800 . ?
C159 H15L 0.9800 . ?
C160 H16D 0.9800 . ?
C160 H16E 0.9800 . ?
C160 H16F 0.9800 . ?
C161 C166 1.361(14) . ?
C161 C162 1.363(15) . ?
C161 S21 1.816(10) . ?
C162 C163 1.345(14) . ?
C162 H162 0.9500 . ?
C163 C164 1.397(14) . ?
C163 C167 1.631(17) . ?
C164 C165 1.328(16) . ?
C164 H164 0.9500 . ?
C165 C166 1.421(14) . ?
C165 C168 1.682(14) . ?
C166 H166 0.9500 . ?
C167 H16G 0.9800 . ?
C167 H16H 0.9800 . ?
C167 H16I 0.9800 . ?
C168 H16J 0.9800 . ?
C168 H16K 0.9800 . ?
C168 H16L 0.9800 . ?
C169 C174 1.331(14) . ?
C169 C170 1.452(16) . ?
C169 S22 1.795(10) . ?
C170 C171 1.449(16) . ?
C170 H170 0.9500 . ?
C171 C172 1.389(13) . ?
C171 C175 1.538(16) . ?
C172 C173 1.372(14) . ?
C172 H172 0.9500 . ?
C173 C176 1.424(14) . ?
C173 C174 1.454(15) . ?
C174 H174 0.9500 . ?
C175 H17A 0.9800 . ?
C175 H17B 0.9800 . ?
C175 H17C 0.9800 . ?
C176 H17D 0.9800 . ?
C176 H17E 0.9800 . ?
C176 H17F 0.9800 . ?
C177 C182 1.394(15) . ?
C177 C178 1.402(14) . ?
C177 S23 1.824(9) . ?
C178 C179 1.440(18) . ?
C178 H178 0.9500 . ?
C179 C180 1.377(16) . ?
C179 C183 1.578(15) . ?
C180 C181 1.422(15) . ?
C180 H180 0.9500 . ?
C181 C182 1.385(16) . ?
C181 C184 1.591(16) . ?
C182 H182 0.9500 . ?
C183 H18A 0.9800 . ?
C183 H18B 0.9800 . ?
C183 H18C 0.9800 . ?
C184 H18D 0.9800 . ?
C184 H18E 0.9800 . ?
C184 H18F 0.9800 . ?
C185 C190 1.357(17) . ?
C185 C186 1.379(17) . ?
C185 S24 1.786(13) . ?
C186 C187 1.392(16) . ?
C186 H186 0.9500 . ?
C187 C188 1.400(15) . ?
C187 C191 1.567(17) . ?
C188 C189 1.406(16) . ?
C188 H188 0.9500 . ?
C189 C190 1.459(18) . ?
C189 C192 1.585(16) . ?
C190 H190 0.9500 . ?
C191 H19A 0.9800 . ?
C191 H19B 0.9800 . ?
C191 H19C 0.9800 . ?
C192 H19D 0.9800 . ?
C192 H19E 0.9800 . ?
C192 H19F 0.9800 . ?
C193 C194 1.366(15) . ?
C193 C198 1.379(14) . ?
C193 S25 1.838(10) . ?
C194 C195 1.430(14) . ?
C194 H194 0.9500 . ?
C195 C196 1.320(16) . ?
C195 C199 1.681(12) . ?
C196 C197 1.448(15) . ?
C196 H196 0.9500 . ?
C197 C198 1.415(14) . ?
C197 C200 1.483(15) . ?
C198 H198 0.9500 . ?
C199 H19G 0.9800 . ?
C199 H19H 0.9800 . ?
C199 H19I 0.9800 . ?
C200 H20A 0.9800 . ?
C200 H20B 0.9800 . ?
C200 H20C 0.9800 . ?
C201 C202 1.429(15) . ?
C201 C206 1.445(17) . ?
C201 S26 1.805(10) . ?
C202 C203 1.404(15) . ?
C202 H202 0.9500 . ?
C203 C204 1.374(16) . ?
C203 C207 1.630(15) . ?
C204 C205 1.400(14) . ?
C204 H204 0.9500 . ?
C205 C208 1.390(16) . ?
C205 C206 1.402(15) . ?
C206 H206 0.9500 . ?
C207 H20D 0.9800 . ?
C207 H20E 0.9800 . ?
C207 H20F 0.9800 . ?
C208 H20G 0.9500 . ?
C208 H20H 0.9500 . ?
C209 C214 1.350(16) . ?
C209 C210 1.357(16) . ?
C209 S27 1.834(13) . ?
C210 C211 1.424(18) . ?
C210 H210 0.9500 . ?
C211 C212 1.352(17) . ?
C211 C215 1.479(17) . ?
C212 C213 1.391(16) . ?
C212 H212 0.9500 . ?
C213 C214 1.467(18) . ?
C213 C216 1.544(17) . ?
C214 H214 0.9500 . ?
C215 H21X 0.9800 . ?
C215 H21Y 0.9800 . ?
C215 H21Z 0.9800 . ?
C216 H21D 0.9800 . ?
C216 H21E 0.9800 . ?
C216 H21F 0.9800 . ?
C217 C222 1.333(16) . ?
C217 C218 1.463(15) . ?
C217 S28 1.750(14) . ?
C218 C219 1.399(14) . ?
C218 H218 0.9500 . ?
C219 C220 1.398(14) . ?
C219 C223 1.505(14) . ?
C220 C221 1.351(15) . ?
C220 H220 0.9500 . ?
C221 C222 1.435(16) . ?
C221 C224 1.498(14) . ?
C222 H222 0.9500 . ?
C223 H22D 0.9822 . ?
C223 H22E 0.9995 . ?
C223 H22F 0.9800 . ?
C224 H22X 0.9800 . ?
C224 H22Y 0.9800 . ?
C224 H22Z 0.9800 . ?
C225 C226 1.342(17) . ?
C225 C230 1.480(16) . ?
C225 S29 1.771(12) . ?
C226 C227 1.450(16) . ?
C226 H226 0.9500 . ?
C227 C228 1.417(17) . ?
C227 C231 1.479(17) . ?
C228 C229 1.366(19) . ?
C228 H228 0.9500 . ?
C229 C230 1.414(18) . ?
C229 C232 1.568(18) . ?
C230 H230 0.9500 . ?
C231 H23D 0.9800 . ?
C231 H23E 0.9800 . ?
C231 H23F 0.9800 . ?
C232 H23G 0.9800 . ?
C232 H23H 0.9800 . ?
C232 H23I 0.9800 . ?
C233 C238 1.365(15) . ?
C233 C234 1.387(15) . ?
C233 S30 1.870(11) . ?
C234 C235 1.436(16) . ?
C234 H234 0.9500 . ?
C235 C236 1.347(16) . ?
C235 C239 1.463(15) . ?
C236 C237 1.361(15) . ?
C236 H236 0.9500 . ?
C237 C238 1.399(17) . ?
C237 C240 1.661(17) . ?
C238 H238 0.9500 . ?
C239 H23J 0.9800 . ?
C239 H23K 0.9800 . ?
C239 H23L 0.9800 . ?
C240 H24D 0.9800 . ?
C240 H24E 0.9800 . ?
C240 H24F 0.9800 . ?
C241 C242 1.388(16) . ?
C241 C246 1.395(16) . ?
C241 S31 1.762(13) . ?
C242 C243 1.394(15) . ?
C242 H242 0.9500 . ?
C243 C244 1.394(17) . ?
C243 C247 1.488(18) . ?
C244 C245 1.381(16) . ?
C244 H244 0.9500 . ?
C245 C246 1.373(16) . ?
C245 C248 1.624(15) . ?
C246 H246 0.9500 . ?
C247 H24G 0.9800 . ?
C247 H24H 0.9800 . ?
C247 H24I 0.9800 . ?
C248 H24M 0.9800 . ?
C248 H24N 0.9800 . ?
C248 H24O 0.9800 . ?
C249 C250 1.439(16) . ?
C249 C254 1.436(15) . ?
C249 S32 1.710(10) . ?
C250 C251 1.307(14) . ?
C250 H250 0.9500 . ?
C251 C252 1.390(15) . ?
C251 C255 1.522(16) . ?
C252 C253 1.426(16) . ?
C252 H252 0.9500 . ?
C253 C254 1.394(14) . ?
C253 C256 1.454(14) . ?
C254 H254 0.9500 . ?
C255 H25A 0.9800 . ?
C255 H25B 0.9800 . ?
C255 H25C 0.9800 . ?
C256 H25D 0.9800 . ?
C256 H25E 0.9800 . ?
C256 H25F 0.9800 . ?
C257 C258 1.402(16) . ?
C257 C262 1.435(14) . ?
C257 S33 1.799(12) . ?
C258 C259 1.430(15) . ?
C258 H258 0.9500 . ?
C259 C260 1.407(15) . ?
C259 C263 1.708(17) . ?
C260 C261 1.399(15) . ?
C260 H260 0.9500 . ?
C261 C262 1.420(16) . ?
C261 C264 1.621(15) . ?
C262 H262 0.9500 . ?
C263 H26A 0.9800 . ?
C263 H26B 0.9800 . ?
C263 H26C 0.9800 . ?
C264 H26D 0.9800 . ?
C264 H26E 0.9800 . ?
C264 H26F 0.9800 . ?
C265 C266 1.355(18) . ?
C265 C270 1.422(17) . ?
C265 S34 1.643(15) . ?
C266 C267 1.396(17) . ?
C266 H266 0.9500 . ?
C267 C268 1.368(17) . ?
C267 C271 1.593(15) . ?
C268 C269 1.428(18) . ?
C268 H268 0.9500 . ?
C269 C270 1.380(18) . ?
C269 C272 1.583(18) . ?
C270 H270 0.9500 . ?
C271 H27A 0.9800 . ?
C271 H27B 0.9800 . ?
C271 H27C 0.9800 . ?
C272 H27D 0.9800 . ?
C272 H27E 0.9800 . ?
C272 H27F 0.9800 . ?
C273 C274 1.438(15) . ?
C273 C278 1.458(19) . ?
C273 S35 1.884(14) . ?
C274 C275 1.380(16) . ?
C274 H274 0.9500 . ?
C275 C276 1.438(17) . ?
C275 C279 1.465(17) . ?
C276 C277 1.412(16) . ?
C276 H276 0.9500 . ?
C277 C278 1.401(19) . ?
C277 C280 1.513(18) . ?
C278 H278 0.9500 . ?
C279 H27G 0.9800 . ?
C279 H27H 0.9800 . ?
C279 H27I 0.9800 . ?
C280 H28A 0.9800 . ?
C280 H28B 0.9800 . ?
C280 H28C 0.9800 . ?
C280 H28X 0.9800 . ?
C280 H28Y 0.9800 . ?
C280 H28Z 0.9800 . ?
C281 C282 1.339(15) . ?
C281 C286 1.405(17) . ?
C281 S36 1.715(12) . ?
C282 C283 1.416(15) . ?
C282 H282 0.9500 . ?
C283 C284 1.366(18) . ?
C283 C287 1.559(14) . ?
C284 C285 1.430(18) . ?
C284 H284 0.9500 . ?
C285 C286 1.379(16) . ?
C285 C288 1.608(18) . ?
C286 H286 0.9500 . ?
C287 H28D 0.9800 . ?
C287 H28E 0.9800 . ?
C287 H28F 0.9800 . ?
C288 H28G 0.9800 . ?
C288 H28H 0.9800 . ?
C288 H28I 0.9800 . ?
C289 C294 1.393(15) . ?
C289 C290 1.413(16) . ?
C289 S37 1.837(10) . ?
C290 C291 1.364(13) . ?
C290 H290 0.9500 . ?
C291 C292 1.469(15) . ?
C291 C295 1.530(14) . ?
C292 C293 1.336(15) . ?
C292 H292 0.9500 . ?
C293 C294 1.408(14) . ?
C293 C296 1.527(15) . ?
C294 H294 0.9500 . ?
C295 H29A 0.9800 . ?
C295 H29B 0.9800 . ?
C295 H29C 0.9800 . ?
C296 H29D 0.9800 . ?
C296 H29E 0.9800 . ?
C296 H29F 0.9800 . ?
C297 C302 1.363(15) . ?
C297 C298 1.374(16) . ?
C297 S38 1.885(10) . ?
C298 C299 1.405(14) . ?
C298 H298 0.9500 . ?
C299 C300 1.404(16) . ?
C299 C303 1.583(16) . ?
C300 C301 1.366(15) . ?
C300 H300 0.9500 . ?
C301 C302 1.435(12) . ?
C301 C304 1.448(14) . ?
C302 H302 0.9500 . ?
C303 H30A 0.9800 . ?
C303 H30B 0.9800 . ?
C303 H30C 0.9800 . ?
C304 H30D 0.9800 . ?
C304 H30E 0.9800 . ?
C304 H30F 0.9800 . ?
C305 C306 1.386(17) . ?
C305 C310 1.460(17) . ?
C305 S39 1.716(12) . ?
C306 C307 1.396(14) . ?
C306 H306 0.9500 . ?
C307 C311 1.410(15) . ?
C307 C308 1.446(16) . ?
C308 C309 1.389(15) . ?
C308 H308 0.9500 . ?
C309 C310 1.353(13) . ?
C309 C312 1.617(15) . ?
C310 H310 0.9500 . ?
C311 H31X 0.9800 . ?
C311 H31Y 0.9800 . ?
C311 H31Z 0.9800 . ?
C312 H31G 0.9800 . ?
C312 H31H 0.9800 . ?
C312 H31I 0.9800 . ?
C313 C314 1.319(16) . ?
C313 C318 1.388(14) . ?
C313 S40 1.841(12) . ?
C314 C315 1.432(16) . ?
C314 H314 0.9500 . ?
C315 C316 1.365(16) . ?
C315 C319 1.612(18) . ?
C316 C317 1.391(16) . ?
C316 H316 0.9500 . ?
C317 C318 1.432(14) . ?
C317 C320 1.591(15) . ?
C318 H318 0.9500 . ?
C319 H31J 0.9800 . ?
C319 H31K 0.9800 . ?
C319 H31L 0.9800 . ?
C320 H32D 0.9800 . ?
C320 H32E 0.9800 . ?
C320 H32F 0.9800 . ?
C321 C322 1.321(16) . ?
C321 C326 1.390(15) . ?
C321 S41 1.840(9) . ?
C322 C323 1.418(13) . ?
C322 H322 0.9500 . ?
C323 C324 1.358(14) . ?
C323 C327 1.544(14) . ?
C324 C325 1.378(15) . ?
C324 H324 0.9500 . ?
C325 C326 1.352(12) . ?
C325 C328 1.487(14) . ?
C326 H326 0.9500 . ?
C327 H32G 0.9800 . ?
C327 H32H 0.9800 . ?
C327 H32I 0.9800 . ?
C328 H32J 0.9800 . ?
C328 H32K 0.9800 . ?
C328 H32L 0.9800 . ?
C329 C330 1.335(17) . ?
C329 C334 1.432(16) . ?
C329 S42 1.705(10) . ?
C330 C331 1.350(17) . ?
C330 H330 0.9500 . ?
C331 C332 1.417(16) . ?
C331 C335 1.610(18) . ?
C332 C333 1.486(17) . ?
C332 H332 0.9500 . ?
C333 C334 1.383(14) . ?
C333 C336 1.569(16) . ?
C334 H334 0.9500 . ?
C335 H33A 0.9800 . ?
C335 H33B 0.9800 . ?
C335 H33C 0.9800 . ?
C336 H33D 0.9800 . ?
C336 H33E 0.9800 . ?
C336 H33F 0.9800 . ?
C337 C338 1.351(15) . ?
C337 C338 1.351(15) 2_655 ?
C337 S43 1.845(19) . ?
C338 C339 1.45(2) . ?
C338 H338 0.9500 . ?
C339 C340 1.410(17) . ?
C339 C341 1.593(18) . ?
C340 H340 0.9500 . ?
C341 H34A 0.9800 . ?
C341 H34B 0.9800 . ?
C341 H34C 0.9800 . ?
C341 H34D 0.9800 . ?
C341 H34E 0.9800 . ?
C341 H34F 0.9800 . ?
C342 N1 1.265(16) . ?
C342 C343 1.442(17) . ?
C343 H34G 0.9800 . ?
C343 H34H 0.9800 . ?
C343 H34I 0.9800 . ?
N1 Zn1 2.032(11) . ?
 
loop_
 _geom_angle_atom_site_label_1
 _geom_angle_atom_site_label_2
 _geom_angle_atom_site_label_3
 _geom_angle
 _geom_angle_site_symmetry_1
 _geom_angle_site_symmetry_3
 _geom_angle_publ_flag
Ag26 Ag1 Ag26 66.65(4) 2_655 . ?
Ag26 Ag1 Ag3A 92.42(3) 2_655 2_655 ?
Ag26 Ag1 Ag3A 60.87(2) . 2_655 ?
Ag26 Ag1 Ag3A 60.87(2) 2_655 . ?
Ag26 Ag1 Ag3A 92.42(3) . . ?
Ag3A Ag1 Ag3A 149.15(5) 2_655 . ?
Ag26 Ag1 Ag7 176.82(3) 2_655 . ?
Ag26 Ag1 Ag7 116.506(19) . . ?
Ag3A Ag1 Ag7 89.00(2) 2_655 . ?
Ag3A Ag1 Ag7 118.52(3) . . ?
Ag26 Ag1 Ag7 116.508(19) 2_655 2_655 ?
Ag26 Ag1 Ag7 176.81(3) . 2_655 ?
Ag3A Ag1 Ag7 118.52(3) 2_655 2_655 ?
Ag3A Ag1 Ag7 89.00(2) . 2_655 ?
Ag7 Ag1 Ag7 60.33(3) . 2_655 ?
Ag26 Ag1 Ag62 120.79(2) 2_655 . ?
Ag26 Ag1 Ag62 118.81(2) . . ?
Ag3A Ag1 Ag62 144.69(3) 2_655 . ?
Ag3A Ag1 Ag62 60.020(19) . . ?
Ag7 Ag1 Ag62 58.50(2) . . ?
Ag7 Ag1 Ag62 59.62(2) 2_655 . ?
Ag26 Ag1 Ag62 118.81(2) 2_655 2_655 ?
Ag26 Ag1 Ag62 120.79(2) . 2_655 ?
Ag3A Ag1 Ag62 60.021(19) 2_655 2_655 ?
Ag3A Ag1 Ag62 144.69(3) . 2_655 ?
Ag7 Ag1 Ag62 59.62(2) . 2_655 ?
Ag7 Ag1 Ag62 58.50(2) 2_655 2_655 ?
Ag62 Ag1 Ag62 107.02(4) . 2_655 ?
Ag26 Ag1 Ag86 124.22(3) 2_655 . ?
Ag26 Ag1 Ag86 57.57(2) . . ?
Ag3A Ag1 Ag86 61.294(18) 2_655 . ?
Ag3A Ag1 Ag86 119.25(2) . . ?
Ag7 Ag1 Ag86 58.94(2) . . ?
Ag7 Ag1 Ag86 119.27(3) 2_655 . ?
Ag62 Ag1 Ag86 88.07(2) . . ?
Ag62 Ag1 Ag86 90.86(2) 2_655 . ?
Ag26 Ag1 Ag86 57.57(2) 2_655 2_655 ?
Ag26 Ag1 Ag86 124.22(3) . 2_655 ?
Ag3A Ag1 Ag86 119.25(2) 2_655 2_655 ?
Ag3A Ag1 Ag86 61.297(18) . 2_655 ?
Ag7 Ag1 Ag86 119.27(3) . 2_655 ?
Ag7 Ag1 Ag86 58.94(2) 2_655 2_655 ?
Ag62 Ag1 Ag86 90.86(2) . 2_655 ?
Ag62 Ag1 Ag86 88.07(2) 2_655 2_655 ?
Ag86 Ag1 Ag86 178.21(4) . 2_655 ?
Ag26 Ag1 Ag15 59.98(2) 2_655 2_655 ?
Ag26 Ag1 Ag15 94.06(3) . 2_655 ?
Ag3A Ag1 Ag15 60.099(19) 2_655 2_655 ?
Ag3A Ag1 Ag15 111.21(2) . 2_655 ?
Ag7 Ag1 Ag15 118.55(3) . 2_655 ?
Ag7 Ag1 Ag15 88.08(2) 2_655 2_655 ?
Ag62 Ag1 Ag15 145.25(3) . 2_655 ?
Ag62 Ag1 Ag15 58.933(18) 2_655 2_655 ?
Ag86 Ag1 Ag15 121.382(19) . 2_655 ?
Ag86 Ag1 Ag15 59.154(18) 2_655 2_655 ?
Ag26 Ag1 Ag15 94.06(3) 2_655 . ?
Ag26 Ag1 Ag15 59.98(2) . . ?
Ag3A Ag1 Ag15 111.21(2) 2_655 . ?
Ag3A Ag1 Ag15 60.101(19) . . ?
Ag7 Ag1 Ag15 88.07(2) . . ?
Ag7 Ag1 Ag15 118.55(3) 2_655 . ?
Ag62 Ag1 Ag15 58.936(18) . . ?
Ag62 Ag1 Ag15 145.25(3) 2_655 . ?
Ag86 Ag1 Ag15 59.152(18) . . ?
Ag86 Ag1 Ag15 121.386(19) 2_655 . ?
Ag15 Ag1 Ag15 150.22(4) 2_655 . ?
Ag10 Ag2 Ag10 91.82(4) 2_655 . ?
Ag10 Ag2 Ag6 149.82(3) 2_655 2_655 ?
Ag10 Ag2 Ag6 61.068(19) . 2_655 ?
Ag10 Ag2 Ag6 61.073(19) 2_655 . ?
Ag10 Ag2 Ag6 149.83(3) . . ?
Ag6 Ag2 Ag6 148.24(4) 2_655 . ?
Ag10 Ag2 Ag7 110.580(19) 2_655 2_655 ?
Ag10 Ag2 Ag7 148.12(2) . 2_655 ?
Ag6 Ag2 Ag7 90.67(3) 2_655 2_655 ?
Ag6 Ag2 Ag7 61.06(2) . 2_655 ?
Ag10 Ag2 Ag7 148.12(2) 2_655 . ?
Ag10 Ag2 Ag7 110.578(19) . . ?
Ag6 Ag2 Ag7 61.07(2) 2_655 . ?
Ag6 Ag2 Ag7 90.66(3) . . ?
Ag7 Ag2 Ag7 60.73(3) 2_655 . ?
Ag10 Ag2 Ag8 61.34(2) 2_655 2_655 ?
Ag10 Ag2 Ag8 60.58(2) . 2_655 ?
Ag6 Ag2 Ag8 91.867(19) 2_655 2_655 ?
Ag6 Ag2 Ag8 110.44(2) . 2_655 ?
Ag7 Ag2 Ag8 109.949(19) 2_655 2_655 ?
Ag7 Ag2 Ag8 149.64(2) . 2_655 ?
Ag10 Ag2 Ag8 60.57(2) 2_655 . ?
Ag10 Ag2 Ag8 61.34(2) . . ?
Ag6 Ag2 Ag8 110.44(2) 2_655 . ?
Ag6 Ag2 Ag8 91.869(19) . . ?
Ag7 Ag2 Ag8 149.64(2) 2_655 . ?
Ag7 Ag2 Ag8 109.950(19) . . ?
Ag8 Ag2 Ag8 91.51(4) 2_655 . ?
Ag10 Ag2 Ag51 90.637(19) 2_655 . ?
Ag10 Ag2 Ag51 110.58(2) . . ?
Ag6 Ag2 Ag51 110.37(2) 2_655 . ?
Ag6 Ag2 Ag51 60.619(19) . . ?
Ag7 Ag2 Ag51 92.15(3) 2_655 . ?
Ag7 Ag2 Ag51 60.84(2) . . ?
Ag8 Ag2 Ag51 148.66(3) 2_655 . ?
Ag8 Ag2 Ag51 60.625(19) . . ?
Ag10 Ag2 Ag51 110.58(2) 2_655 2_655 ?
Ag10 Ag2 Ag51 90.638(19) . 2_655 ?
Ag6 Ag2 Ag51 60.621(18) 2_655 2_655 ?
Ag6 Ag2 Ag51 110.37(2) . 2_655 ?
Ag7 Ag2 Ag51 60.84(2) 2_655 2_655 ?
Ag7 Ag2 Ag51 92.15(3) . 2_655 ?
Ag8 Ag2 Ag51 60.624(19) 2_655 2_655 ?
Ag8 Ag2 Ag51 148.66(3) . 2_655 ?
Ag51 Ag2 Ag51 149.79(4) . 2_655 ?
Ag10 Ag2 Ag9 119.94(3) 2_655 . ?
Ag10 Ag2 Ag9 60.03(2) . . ?
Ag6 Ag2 Ag9 59.928(17) 2_655 . ?
Ag6 Ag2 Ag9 120.09(2) . . ?
Ag7 Ag2 Ag9 120.38(3) 2_655 . ?
Ag7 Ag2 Ag9 59.66(2) . . ?
Ag8 Ag2 Ag9 120.60(3) 2_655 . ?
Ag8 Ag2 Ag9 59.365(19) . . ?
Ag51 Ag2 Ag9 59.472(18) . . ?
Ag51 Ag2 Ag9 120.544(19) 2_655 . ?
Ag10 Ag2 Ag9 60.03(2) 2_655 2_655 ?
Ag10 Ag2 Ag9 119.94(3) . 2_655 ?
Ag6 Ag2 Ag9 120.09(2) 2_655 2_655 ?
Ag6 Ag2 Ag9 59.931(17) . 2_655 ?
Ag7 Ag2 Ag9 59.66(2) 2_655 2_655 ?
Ag7 Ag2 Ag9 120.38(3) . 2_655 ?
Ag8 Ag2 Ag9 59.363(19) 2_655 2_655 ?
Ag8 Ag2 Ag9 120.60(3) . 2_655 ?
Ag51 Ag2 Ag9 120.544(19) . 2_655 ?
Ag51 Ag2 Ag9 59.469(18) 2_655 2_655 ?
Ag9 Ag2 Ag9 179.95(4) . 2_655 ?
Ag8 Ag3 Ag8 92.17(4) . 2_655 ?
Ag8 Ag3 Ag10 60.69(2) . 2_655 ?
Ag8 Ag3 Ag10 61.45(2) 2_655 2_655 ?
Ag8 Ag3 Ag10 61.45(2) . . ?
Ag8 Ag3 Ag10 60.69(2) 2_655 . ?
Ag10 Ag3 Ag10 91.55(4) 2_655 . ?
Ag8 Ag3 Ag14 118.884(17) . 2_655 ?
Ag8 Ag3 Ag14 119.437(19) 2_655 2_655 ?
Ag10 Ag3 Ag14 88.852(19) 2_655 2_655 ?
Ag10 Ag3 Ag14 179.58(3) . 2_655 ?
Ag8 Ag3 Ag14 119.434(19) . . ?
Ag8 Ag3 Ag14 118.888(17) 2_655 . ?
Ag10 Ag3 Ag14 179.57(3) 2_655 . ?
Ag10 Ag3 Ag14 88.853(19) . . ?
Ag14 Ag3 Ag14 90.74(4) 2_655 . ?
Ag8 Ag3 Ag2C 178.37(3) . 2_655 ?
Ag8 Ag3 Ag2C 89.314(19) 2_655 2_655 ?
Ag10 Ag3 Ag2C 119.583(19) 2_655 2_655 ?
Ag10 Ag3 Ag2C 119.963(19) . 2_655 ?
Ag14 Ag3 Ag2C 59.70(2) 2_655 2_655 ?
Ag14 Ag3 Ag2C 60.28(2) . 2_655 ?
Ag8 Ag3 Ag2C 89.311(19) . . ?
Ag8 Ag3 Ag2C 178.37(3) 2_655 . ?
Ag10 Ag3 Ag2C 119.960(18) 2_655 . ?
Ag10 Ag3 Ag2C 119.583(19) . . ?
Ag14 Ag3 Ag2C 60.28(2) 2_655 . ?
Ag14 Ag3 Ag2C 59.70(2) . . ?
Ag2C Ag3 Ag2C 89.21(4) 2_655 . ?
Ag8 Ag3 Ag92 59.61(2) . . ?
Ag8 Ag3 Ag92 119.78(3) 2_655 . ?
Ag10 Ag3 Ag92 120.29(3) 2_655 . ?
Ag10 Ag3 Ag92 59.099(19) . . ?
Ag14 Ag3 Ag92 120.77(3) 2_655 . ?
Ag14 Ag3 Ag92 59.84(2) . . ?
Ag2C Ag3 Ag92 120.12(3) 2_655 . ?
Ag2C Ag3 Ag92 60.496(19) . . ?
Ag8 Ag3 Ag92 119.78(3) . 2_655 ?
Ag8 Ag3 Ag92 59.62(2) 2_655 2_655 ?
Ag10 Ag3 Ag92 59.097(19) 2_655 2_655 ?
Ag10 Ag3 Ag92 120.29(3) . 2_655 ?
Ag14 Ag3 Ag92 59.84(2) 2_655 2_655 ?
Ag14 Ag3 Ag92 120.78(3) . 2_655 ?
Ag2C Ag3 Ag92 60.497(19) 2_655 2_655 ?
Ag2C Ag3 Ag92 120.12(3) . 2_655 ?
Ag92 Ag3 Ag92 179.25(4) . 2_655 ?
Ag8 Ag3 Ag3B 59.605(19) . . ?
Ag8 Ag3 Ag3B 121.19(3) 2_655 . ?
Ag10 Ag3 Ag3B 59.74(2) 2_655 . ?
Ag10 Ag3 Ag3B 121.05(3) . . ?
Ag14 Ag3 Ag3B 59.28(2) 2_655 . ?
Ag14 Ag3 Ag3B 119.92(3) . . ?
Ag2C Ag3 Ag3B 118.98(3) 2_655 . ?
Ag2C Ag3 Ag3B 60.22(2) . . ?
Ag92 Ag3 Ag3B 90.619(18) . . ?
Ag92 Ag3 Ag3B 89.385(18) 2_655 . ?
Ag8 Ag3 Ag3B 121.19(3) . 2_655 ?
Ag8 Ag3 Ag3B 59.607(19) 2_655 2_655 ?
Ag10 Ag3 Ag3B 121.06(3) 2_655 2_655 ?
Ag10 Ag3 Ag3B 59.74(2) . 2_655 ?
Ag14 Ag3 Ag3B 119.92(3) 2_655 2_655 ?
Ag14 Ag3 Ag3B 59.28(2) . 2_655 ?
Ag2C Ag3 Ag3B 60.22(2) 2_655 2_655 ?
Ag2C Ag3 Ag3B 118.98(3) . 2_655 ?
Ag92 Ag3 Ag3B 89.387(18) . 2_655 ?
Ag92 Ag3 Ag3B 90.622(18) 2_655 2_655 ?
Ag3B Ag3 Ag3B 179.01(5) . 2_655 ?
S35 Ag4 S35 103.82(16) 2_655 . ?
S35 Ag4 Ag2C 83.41(8) 2_655 2_655 ?
S35 Ag4 Ag2C 172.56(8) . 2_655 ?
S35 Ag4 Ag2C 172.56(8) 2_655 . ?
S35 Ag4 Ag2C 83.41(8) . . ?
Ag2C Ag4 Ag2C 89.42(4) 2_655 . ?
S35 Ag4 Ag14 117.95(8) 2_655 . ?
S35 Ag4 Ag14 114.25(7) . . ?
Ag2C Ag4 Ag14 59.86(3) 2_655 . ?
Ag2C Ag4 Ag14 59.28(3) . . ?
S35 Ag4 Ag14 114.25(7) 2_655 2_655 ?
S35 Ag4 Ag14 117.95(8) . 2_655 ?
Ag2C Ag4 Ag14 59.28(3) 2_655 2_655 ?
Ag2C Ag4 Ag14 59.85(3) . 2_655 ?
Ag14 Ag4 Ag14 89.09(4) . 2_655 ?
S35 Ag4 Ag88 58.65(7) 2_655 2_655 ?
S35 Ag4 Ag88 121.47(7) . 2_655 ?
Ag2C Ag4 Ag88 60.70(2) 2_655 2_655 ?
Ag2C Ag4 Ag88 119.17(3) . 2_655 ?
Ag14 Ag4 Ag88 59.89(2) . 2_655 ?
Ag14 Ag4 Ag88 119.97(3) 2_655 2_655 ?
S35 Ag4 Ag88 121.47(7) 2_655 . ?
S35 Ag4 Ag88 58.66(7) . . ?
Ag2C Ag4 Ag88 119.16(3) 2_655 . ?
Ag2C Ag4 Ag88 60.70(2) . . ?
Ag14 Ag4 Ag88 119.97(3) . . ?
Ag14 Ag4 Ag88 59.89(2) 2_655 . ?
Ag88 Ag4 Ag88 179.83(5) 2_655 . ?
S35 Ag4 Ag46 55.93(7) 2_655 2_655 ?
S35 Ag4 Ag46 124.90(7) . 2_655 ?
Ag2C Ag4 Ag46 60.59(2) 2_655 2_655 ?
Ag2C Ag4 Ag46 118.52(3) . 2_655 ?
Ag14 Ag4 Ag46 120.41(3) . 2_655 ?
Ag14 Ag4 Ag46 58.680(19) 2_655 2_655 ?
Ag88 Ag4 Ag46 92.534(19) 2_655 2_655 ?
Ag88 Ag4 Ag46 87.462(19) . 2_655 ?
S35 Ag4 Ag46 124.89(7) 2_655 . ?
S35 Ag4 Ag46 55.93(7) . . ?
Ag2C Ag4 Ag46 118.52(3) 2_655 . ?
Ag2C Ag4 Ag46 60.59(2) . . ?
Ag14 Ag4 Ag46 58.676(19) . . ?
Ag14 Ag4 Ag46 120.41(3) 2_655 . ?
Ag88 Ag4 Ag46 87.462(19) 2_655 . ?
Ag88 Ag4 Ag46 92.539(19) . . ?
Ag46 Ag4 Ag46 178.90(4) 2_655 . ?
S40 Ag5 S39 140.01(9) . . ?
S40 Ag5 S38 125.74(9) . . ?
S39 Ag5 S38 93.41(9) . . ?
S40 Ag5 Ag94 59.05(6) . . ?
S39 Ag5 Ag94 131.46(5) . . ?
S38 Ag5 Ag94 96.58(5) . . ?
Ag78 Ag6 Ag62 148.52(3) 2_655 . ?
Ag78 Ag6 Ag70 60.71(2) 2_655 . ?
Ag62 Ag6 Ag70 91.14(3) . . ?
Ag78 Ag6 Ag2 119.52(3) 2_655 . ?
Ag62 Ag6 Ag2 88.92(3) . . ?
Ag70 Ag6 Ag2 178.85(3) . . ?
Ag78 Ag6 Ag81 61.53(2) 2_655 . ?
Ag62 Ag6 Ag81 110.03(3) . . ?
Ag70 Ag6 Ag81 92.55(2) . . ?
Ag2 Ag6 Ag81 88.50(3) . . ?
Ag78 Ag6 Ag9 88.09(3) 2_655 2_655 ?
Ag62 Ag6 Ag9 119.67(3) . 2_655 ?
Ag70 Ag6 Ag9 118.22(3) . 2_655 ?
Ag2 Ag6 Ag9 60.812(18) . 2_655 ?
Ag81 Ag6 Ag9 118.91(3) . 2_655 ?
Ag78 Ag6 Ag58 109.23(3) 2_655 2_655 ?
Ag62 Ag6 Ag58 61.75(2) . 2_655 ?
Ag70 Ag6 Ag58 60.67(2) . 2_655 ?
Ag2 Ag6 Ag58 118.40(3) . 2_655 ?
Ag81 Ag6 Ag58 150.29(3) . 2_655 ?
Ag9 Ag6 Ag58 87.19(2) 2_655 2_655 ?
Ag78 Ag6 Ag51 120.45(3) 2_655 . ?
Ag62 Ag6 Ag51 60.02(2) . . ?
Ag70 Ag6 Ag51 120.86(3) . . ?
Ag2 Ag6 Ag51 60.120(18) . . ?
Ag81 Ag6 Ag51 58.92(2) . . ?
Ag9 Ag6 Ag51 120.93(3) 2_655 . ?
Ag58 Ag6 Ag51 121.76(3) 2_655 . ?
Ag78 Ag6 Ag54 90.91(2) 2_655 . ?
Ag62 Ag6 Ag54 61.30(2) . . ?
Ag70 Ag6 Ag54 61.22(2) . . ?
Ag2 Ag6 Ag54 119.76(3) . . ?
Ag81 Ag6 Ag54 60.52(2) . . ?
Ag9 Ag6 Ag54 179.00(3) 2_655 . ?
Ag58 Ag6 Ag54 93.15(3) 2_655 . ?
Ag51 Ag6 Ag54 59.64(2) . . ?
Ag78 Ag6 Ag10 60.11(2) 2_655 2_655 ?
Ag62 Ag6 Ag10 145.10(3) . 2_655 ?
Ag70 Ag6 Ag10 120.83(3) . 2_655 ?
Ag2 Ag6 Ag10 59.42(2) . 2_655 ?
Ag81 Ag6 Ag10 59.13(2) . 2_655 ?
Ag9 Ag6 Ag10 59.78(2) 2_655 2_655 ?
Ag58 Ag6 Ag10 144.18(3) 2_655 2_655 ?
Ag51 Ag6 Ag10 89.41(3) . 2_655 ?
Ag54 Ag6 Ag10 119.65(3) . 2_655 ?
Ag78 Ag6 Ag7 144.31(3) 2_655 2_655 ?
Ag62 Ag6 Ag7 60.18(2) . 2_655 ?
Ag70 Ag6 Ag7 119.43(3) . 2_655 ?
Ag2 Ag6 Ag7 59.66(2) . 2_655 ?
Ag81 Ag6 Ag7 145.35(3) . 2_655 ?
Ag9 Ag6 Ag7 59.49(2) 2_655 2_655 ?
Ag58 Ag6 Ag7 58.76(2) 2_655 2_655 ?
Ag51 Ag6 Ag7 91.04(2) . 2_655 ?
Ag54 Ag6 Ag7 121.48(3) . 2_655 ?
Ag10 Ag6 Ag7 108.12(3) 2_655 2_655 ?
Ag78 Ag6 Ag12 59.46(2) 2_655 2_655 ?
Ag62 Ag6 Ag12 120.29(3) . 2_655 ?
Ag70 Ag6 Ag12 59.50(2) . 2_655 ?
Ag2 Ag6 Ag12 119.53(2) . 2_655 ?
Ag81 Ag6 Ag12 120.98(3) . 2_655 ?
Ag9 Ag6 Ag12 58.72(2) 2_655 2_655 ?
Ag58 Ag6 Ag12 58.55(2) 2_655 2_655 ?
Ag51 Ag6 Ag12 179.59(3) . 2_655 ?
Ag54 Ag6 Ag12 120.71(3) . 2_655 ?
Ag10 Ag6 Ag12 90.21(2) 2_655 2_655 ?
Ag7 Ag6 Ag12 88.93(2) 2_655 2_655 ?
Ag62 Ag7 Ag58 148.65(3) . . ?
Ag62 Ag7 Ag86 91.00(3) . . ?
Ag58 Ag7 Ag86 60.83(2) . . ?
Ag62 Ag7 Ag2 88.90(2) . . ?
Ag58 Ag7 Ag2 119.48(3) . . ?
Ag86 Ag7 Ag2 179.14(3) . . ?
Ag62 Ag7 Ag9 119.44(3) . . ?
Ag58 Ag7 Ag9 88.13(2) . . ?
Ag86 Ag7 Ag9 118.60(3) . . ?
Ag2 Ag7 Ag9 60.75(2) . . ?
Ag62 Ag7 Ag89 61.81(2) . . ?
Ag58 Ag7 Ag89 108.97(3) . . ?
Ag86 Ag7 Ag89 60.58(2) . . ?
Ag2 Ag7 Ag89 118.66(2) . . ?
Ag9 Ag7 Ag89 87.23(2) . . ?
Ag62 Ag7 Ag1 61.369(19) . . ?
Ag58 Ag7 Ag1 91.10(2) . . ?
Ag86 Ag7 Ag1 61.18(2) . . ?
Ag2 Ag7 Ag1 119.47(3) . . ?
Ag9 Ag7 Ag1 179.19(3) . . ?
Ag89 Ag7 Ag1 93.28(2) . . ?
Ag62 Ag7 Ag62 110.27(3) . 2_655 ?
Ag58 Ag7 Ag62 61.79(2) . 2_655 ?
Ag86 Ag7 Ag62 92.89(3) . 2_655 ?
Ag2 Ag7 Ag62 87.94(2) . 2_655 ?
Ag9 Ag7 Ag62 118.55(3) . 2_655 ?
Ag89 Ag7 Ag62 150.67(3) . 2_655 ?
Ag1 Ag7 Ag62 60.797(18) . 2_655 ?
Ag62 Ag7 Ag7 60.40(2) . 2_655 ?
Ag58 Ag7 Ag7 120.51(3) . 2_655 ?
Ag86 Ag7 Ag7 121.013(18) . 2_655 ?
Ag2 Ag7 Ag7 59.636(16) . 2_655 ?
Ag9 Ag7 Ag7 120.385(18) . 2_655 ?
Ag89 Ag7 Ag7 122.20(3) . 2_655 ?
Ag1 Ag7 Ag7 59.834(16) . 2_655 ?
Ag62 Ag7 Ag7 58.72(2) 2_655 2_655 ?
Ag62 Ag7 Ag6 145.06(3) . 2_655 ?
Ag58 Ag7 Ag6 60.21(2) . 2_655 ?
Ag86 Ag7 Ag6 121.04(3) . 2_655 ?
Ag2 Ag7 Ag6 59.275(19) . 2_655 ?
Ag9 Ag7 Ag6 59.70(2) . 2_655 ?
Ag89 Ag7 Ag6 144.06(3) . 2_655 ?
Ag1 Ag7 Ag6 119.65(2) . 2_655 ?
Ag62 Ag7 Ag6 58.85(2) 2_655 2_655 ?
Ag7 Ag7 Ag6 89.02(2) 2_655 2_655 ?
Ag62 Ag7 Ag51 59.95(2) . . ?
Ag58 Ag7 Ag51 144.28(3) . . ?
Ag86 Ag7 Ag51 119.42(3) . . ?
Ag2 Ag7 Ag51 59.817(19) . . ?
Ag9 Ag7 Ag51 59.49(2) . . ?
Ag89 Ag7 Ag51 58.85(2) . . ?
Ag1 Ag7 Ag51 121.32(3) . . ?
Ag62 Ag7 Ag51 144.99(3) 2_655 . ?
Ag7 Ag7 Ag51 90.91(3) 2_655 . ?
Ag6 Ag7 Ag51 108.10(3) 2_655 . ?
Ag62 Ag7 Ag44 120.33(3) . . ?
Ag58 Ag7 Ag44 59.20(2) . . ?
Ag86 Ag7 Ag44 59.70(2) . . ?
Ag2 Ag7 Ag44 119.66(3) . . ?
Ag9 Ag7 Ag44 58.90(2) . . ?
Ag89 Ag7 Ag44 58.52(2) . . ?
Ag1 Ag7 Ag44 120.87(3) . . ?
Ag62 Ag7 Ag44 120.98(3) 2_655 . ?
Ag7 Ag7 Ag44 179.11(3) 2_655 . ?
Ag6 Ag7 Ag44 90.13(2) 2_655 . ?
Ag51 Ag7 Ag44 89.11(2) . . ?
Ag1J Ag8 Ag3 91.54(3) . . ?
Ag1J Ag8 Ag9 118.32(3) . . ?
Ag3 Ag8 Ag9 119.18(3) . . ?
Ag1J Ag8 Ag74 60.70(2) . . ?
Ag3 Ag8 Ag74 149.02(3) . . ?
Ag9 Ag8 Ag74 88.11(3) . . ?
Ag1J Ag8 Ag2 178.78(3) . . ?
Ag3 Ag8 Ag2 88.16(3) . . ?
Ag9 Ag8 Ag2 60.882(19) . . ?
Ag74 Ag8 Ag2 119.88(3) . . ?
Ag1J Ag8 Ag92 60.73(2) . . ?
Ag3 Ag8 Ag92 61.51(2) . . ?
Ag9 Ag8 Ag92 87.41(3) . . ?
Ag74 Ag8 Ag92 109.37(3) . . ?
Ag2 Ag8 Ag92 118.12(2) . . ?
Ag1J Ag8 Ag81 93.00(2) . . ?
Ag3 Ag8 Ag81 110.35(2) . . ?
Ag9 Ag8 Ag81 118.55(3) . . ?
Ag74 Ag8 Ag81 61.78(2) . . ?
Ag2 Ag8 Ag81 88.22(2) . . ?
Ag92 Ag8 Ag81 150.67(3) . . ?
Ag1J Ag8 Ag3B 61.20(2) . . ?
Ag3 Ag8 Ag3B 61.73(2) . . ?
Ag9 Ag8 Ag3B 179.08(3) . . ?
Ag74 Ag8 Ag3B 90.97(2) . . ?
Ag2 Ag8 Ag3B 119.61(3) . . ?
Ag92 Ag8 Ag3B 92.95(3) . . ?
Ag81 Ag8 Ag3B 60.89(2) . . ?
Ag1J Ag8 Ag10 121.35(3) . 2_655 ?
Ag3 Ag8 Ag10 59.781(19) . 2_655 ?
Ag9 Ag8 Ag10 120.33(3) . 2_655 ?
Ag74 Ag8 Ag10 121.05(3) . 2_655 ?
Ag2 Ag8 Ag10 59.452(19) . 2_655 ?
Ag92 Ag8 Ag10 121.28(3) . 2_655 ?
Ag81 Ag8 Ag10 59.28(2) . 2_655 ?
Ag3B Ag8 Ag10 60.16(2) . 2_655 ?
Ag1J Ag8 Ag51 120.69(3) . . ?
Ag3 Ag8 Ag51 144.98(3) . . ?
Ag9 Ag8 Ag51 59.73(2) . . ?
Ag74 Ag8 Ag51 59.99(2) . . ?
Ag2 Ag8 Ag51 59.90(2) . . ?
Ag92 Ag8 Ag51 144.32(3) . . ?
Ag81 Ag8 Ag51 58.83(2) . . ?
Ag3B Ag8 Ag51 119.71(3) . . ?
Ag10 Ag8 Ag51 89.58(3) 2_655 . ?
Ag1J Ag8 Ag10 119.78(3) . . ?
Ag3 Ag8 Ag10 59.40(2) . . ?
Ag9 Ag8 Ag10 59.78(2) . . ?
Ag74 Ag8 Ag10 144.76(3) . . ?
Ag2 Ag8 Ag10 59.075(19) . . ?
Ag92 Ag8 Ag10 59.06(2) . . ?
Ag81 Ag8 Ag10 144.45(3) . . ?
Ag3B Ag8 Ag10 121.13(3) . . ?
Ag10 Ag8 Ag10 89.85(2) 2_655 . ?
Ag51 Ag8 Ag10 108.17(3) . . ?
Ag1J Ag8 Ag95 59.35(2) . . ?
Ag3 Ag8 Ag95 120.42(3) . . ?
Ag9 Ag8 Ag95 58.97(2) . . ?
Ag74 Ag8 Ag95 59.18(2) . . ?
Ag2 Ag8 Ag95 119.85(2) . . ?
Ag92 Ag8 Ag95 58.92(2) . . ?
Ag81 Ag8 Ag95 120.94(3) . . ?
Ag3B Ag8 Ag95 120.54(3) . . ?
Ag10 Ag8 Ag95 179.30(3) 2_655 . ?
Ag51 Ag8 Ag95 90.02(3) . . ?
Ag10 Ag8 Ag95 89.74(2) . . ?
Ag66 Ag9 Ag8 92.71(3) . . ?
Ag66 Ag9 Ag12 60.11(2) . . ?
Ag8 Ag9 Ag12 149.95(3) . . ?
Ag66 Ag9 Ag95 60.55(2) . . ?
Ag8 Ag9 Ag95 62.14(2) . . ?
Ag12 Ag9 Ag95 108.33(3) . . ?
Ag66 Ag9 Ag44 108.44(3) . . ?
Ag8 Ag9 Ag44 148.72(3) . . ?
Ag12 Ag9 Ag44 60.00(2) . . ?
Ag95 Ag9 Ag44 108.18(3) . . ?
Ag66 Ag9 Ag51 150.02(3) . . ?
Ag8 Ag9 Ag51 60.91(2) . . ?
Ag12 Ag9 Ag51 148.56(3) . . ?
Ag95 Ag9 Ag51 92.55(2) . . ?
Ag44 Ag9 Ag51 91.66(3) . . ?
Ag66 Ag9 Ag7 148.38(3) . . ?
Ag8 Ag9 Ag7 110.21(3) . . ?
Ag12 Ag9 Ag7 91.55(3) . . ?
Ag95 Ag9 Ag7 149.70(3) . . ?
Ag44 Ag9 Ag7 61.86(2) . . ?
Ag51 Ag9 Ag7 60.97(2) . . ?
Ag66 Ag9 Ag6 91.43(2) . 2_655 ?
Ag8 Ag9 Ag6 110.20(3) . 2_655 ?
Ag12 Ag9 Ag6 61.98(2) . 2_655 ?
Ag95 Ag9 Ag6 148.96(3) . 2_655 ?
Ag44 Ag9 Ag6 92.50(2) . 2_655 ?
Ag51 Ag9 Ag6 110.18(3) . 2_655 ?
Ag7 Ag9 Ag6 60.81(2) . 2_655 ?
Ag66 Ag9 Ag13 108.68(3) . . ?
Ag8 Ag9 Ag13 91.58(2) . . ?
Ag12 Ag9 Ag13 108.37(3) . . ?
Ag95 Ag9 Ag13 59.87(2) . . ?
Ag44 Ag9 Ag13 60.31(2) . . ?
Ag51 Ag9 Ag13 61.82(2) . . ?
Ag7 Ag9 Ag13 92.66(3) . . ?
Ag6 Ag9 Ag13 149.82(3) 2_655 . ?
Ag66 Ag9 Ag10 61.95(2) . . ?
Ag8 Ag9 Ag10 61.17(2) . . ?
Ag12 Ag9 Ag10 92.57(3) . . ?
Ag95 Ag9 Ag10 92.37(3) . . ?
Ag44 Ag9 Ag10 149.45(3) . . ?
Ag51 Ag9 Ag10 110.23(3) . . ?
Ag7 Ag9 Ag10 109.79(3) . . ?
Ag6 Ag9 Ag10 60.54(2) 2_655 . ?
Ag13 Ag9 Ag10 149.00(3) . . ?
Ag66 Ag9 Ag2 121.11(3) . . ?
Ag8 Ag9 Ag2 59.75(2) . . ?
Ag12 Ag9 Ag2 121.23(2) . . ?
Ag95 Ag9 Ag2 121.89(3) . . ?
Ag44 Ag9 Ag2 121.44(3) . . ?
Ag51 Ag9 Ag2 59.920(19) . . ?
Ag7 Ag9 Ag2 59.58(2) . . ?
Ag6 Ag9 Ag2 59.256(18) 2_655 . ?
Ag13 Ag9 Ag2 121.74(3) . . ?
Ag10 Ag9 Ag2 59.17(2) . . ?
Ag66 Ag9 Ag11 58.98(2) . . ?
Ag8 Ag9 Ag11 120.39(3) . . ?
Ag12 Ag9 Ag11 58.68(2) . . ?
Ag95 Ag9 Ag11 58.26(2) . . ?
Ag44 Ag9 Ag11 58.41(2) . . ?
Ag51 Ag9 Ag11 120.07(3) . . ?
Ag7 Ag9 Ag11 120.27(3) . . ?
Ag6 Ag9 Ag11 120.66(3) 2_655 . ?
Ag13 Ag9 Ag11 58.26(2) . . ?
Ag10 Ag9 Ag11 120.93(3) . . ?
Ag2 Ag9 Ag11 179.85(3) . . ?
Ag81 Ag10 Ag2K 90.82(2) 2_655 . ?
Ag81 Ag10 Ag2 89.02(2) 2_655 . ?
Ag2K Ag10 Ag2 178.97(3) . . ?
Ag81 Ag10 Ag92 149.03(3) 2_655 . ?
Ag2K Ag10 Ag92 61.11(2) . . ?
Ag2 Ag10 Ag92 119.28(3) . . ?
Ag81 Ag10 Ag3 110.88(3) 2_655 . ?
Ag2K Ag10 Ag3 92.70(3) . . ?
Ag2 Ag10 Ag3 88.31(3) . . ?
Ag92 Ag10 Ag3 61.65(2) . . ?
Ag81 Ag10 Ag78 61.42(2) 2_655 . ?
Ag2K Ag10 Ag78 60.61(2) . . ?
Ag2 Ag10 Ag78 118.46(3) . . ?
Ag92 Ag10 Ag78 109.04(3) . . ?
Ag3 Ag10 Ag78 150.62(3) . . ?
Ag81 Ag10 Ag9 119.62(3) 2_655 . ?
Ag2K Ag10 Ag9 118.45(3) . . ?
Ag2 Ag10 Ag9 60.81(2) . . ?
Ag92 Ag10 Ag9 87.37(3) . . ?
Ag3 Ag10 Ag9 118.20(2) . . ?
Ag78 Ag10 Ag9 87.39(3) . . ?
Ag81 Ag10 Ag8 60.16(2) 2_655 2_655 ?
Ag2K Ag10 Ag8 120.78(3) . 2_655 ?
Ag2 Ag10 Ag8 59.970(19) . 2_655 ?
Ag92 Ag10 Ag8 121.17(3) . 2_655 ?
Ag3 Ag10 Ag8 59.53(2) . 2_655 ?
Ag78 Ag10 Ag8 121.57(3) . 2_655 ?
Ag9 Ag10 Ag8 120.77(3) . 2_655 ?
Ag81 Ag10 Ag3B 61.07(2) 2_655 2_655 ?
Ag2K Ag10 Ag3B 60.95(2) . 2_655 ?
Ag2 Ag10 Ag3B 119.80(3) . 2_655 ?
Ag92 Ag10 Ag3B 91.86(3) . 2_655 ?
Ag3 Ag10 Ag3B 61.52(2) . 2_655 ?
Ag78 Ag10 Ag3B 92.68(3) . 2_655 ?
Ag9 Ag10 Ag3B 179.20(3) . 2_655 ?
Ag8 Ag10 Ag3B 59.83(2) 2_655 2_655 ?
Ag81 Ag10 Ag6 59.94(2) 2_655 2_655 ?
Ag2K Ag10 Ag6 119.57(3) . 2_655 ?
Ag2 Ag10 Ag6 59.51(2) . 2_655 ?
Ag92 Ag10 Ag6 143.82(3) . 2_655 ?
Ag3 Ag10 Ag6 145.19(3) . 2_655 ?
Ag78 Ag10 Ag6 58.96(2) . 2_655 ?
Ag9 Ag10 Ag6 59.68(2) . 2_655 ?
Ag8 Ag10 Ag6 90.60(3) 2_655 2_655 ?
Ag3B Ag10 Ag6 121.02(3) 2_655 2_655 ?
Ag81 Ag10 Ag8 145.76(3) 2_655 . ?
Ag2K Ag10 Ag8 120.81(3) . . ?
Ag2 Ag10 Ag8 59.59(2) . . ?
Ag92 Ag10 Ag8 59.70(2) . . ?
Ag3 Ag10 Ag8 59.149(19) . . ?
Ag78 Ag10 Ag8 143.55(3) . . ?
Ag9 Ag10 Ag8 59.05(2) . . ?
Ag8 Ag10 Ag8 90.15(2) 2_655 . ?
Ag3B Ag10 Ag8 120.67(3) 2_655 . ?
Ag6 Ag10 Ag8 107.80(3) 2_655 . ?
Ag81 Ag10 Ag66 120.04(3) 2_655 . ?
Ag2K Ag10 Ag66 59.96(2) . . ?
Ag2 Ag10 Ag66 119.30(3) . . ?
Ag92 Ag10 Ag66 59.09(2) . . ?
Ag3 Ag10 Ag66 120.72(2) . . ?
Ag78 Ag10 Ag66 58.62(2) . . ?
Ag9 Ag10 Ag66 58.49(2) . . ?
Ag8 Ag10 Ag66 179.26(3) 2_655 . ?
Ag3B Ag10 Ag66 120.90(3) 2_655 . ?
Ag6 Ag10 Ag66 88.94(2) 2_655 . ?
Ag8 Ag10 Ag66 89.45(2) . . ?
Ag95 Ag11 Ag44 109.55(3) . . ?
Ag95 Ag11 Ag13 60.62(2) . . ?
Ag44 Ag11 Ag13 60.99(2) . . ?
Ag95 Ag11 Ag12 109.33(3) . . ?
Ag44 Ag11 Ag12 60.34(2) . . ?
Ag13 Ag11 Ag12 109.63(3) . . ?
Ag95 Ag11 Ag82 92.39(3) . . ?
Ag44 Ag11 Ag82 148.54(3) . . ?
Ag13 Ag11 Ag82 149.56(3) . . ?
Ag12 Ag11 Ag82 91.69(3) . . ?
Ag95 Ag11 Ag66 60.74(2) . . ?
Ag44 Ag11 Ag66 108.71(3) . . ?
Ag13 Ag11 Ag66 109.41(3) . . ?
Ag12 Ag11 Ag66 60.07(2) . . ?
Ag82 Ag11 Ag66 62.18(2) . . ?
Ag95 Ag11 Ag84 91.82(2) . . ?
Ag44 Ag11 Ag84 93.23(3) . . ?
Ag13 Ag11 Ag84 62.12(2) . . ?
Ag12 Ag11 Ag84 150.10(3) . . ?
Ag82 Ag11 Ag84 108.76(3) . . ?
Ag66 Ag11 Ag84 149.02(3) . . ?
Ag95 Ag11 Ag20 149.37(3) . . ?
Ag44 Ag11 Ag20 91.95(3) . . ?
Ag13 Ag11 Ag20 149.22(3) . . ?
Ag12 Ag11 Ag20 62.15(2) . . ?
Ag82 Ag11 Ag20 60.16(2) . . ?
Ag66 Ag11 Ag20 92.29(3) . . ?
Ag84 Ag11 Ag20 108.97(3) . . ?
Ag95 Ag11 Ag67 149.00(3) . . ?
Ag44 Ag11 Ag67 62.50(2) . . ?
Ag13 Ag11 Ag67 92.07(3) . . ?
Ag12 Ag11 Ag67 92.83(3) . . ?
Ag82 Ag11 Ag67 108.80(3) . . ?
Ag66 Ag11 Ag67 149.47(3) . . ?
Ag84 Ag11 Ag67 60.46(2) . . ?
Ag20 Ag11 Ag67 60.49(2) . . ?
Ag95 Ag11 Ag45 62.17(2) . . ?
Ag44 Ag11 Ag45 149.68(3) . . ?
Ag13 Ag11 Ag45 92.17(2) . . ?
Ag12 Ag11 Ag45 149.17(3) . . ?
Ag82 Ag11 Ag45 60.76(2) . . ?
Ag66 Ag11 Ag45 92.72(3) . . ?
Ag84 Ag11 Ag45 59.66(2) . . ?
Ag20 Ag11 Ag45 108.80(3) . . ?
Ag67 Ag11 Ag45 108.34(3) . . ?
Ag95 Ag11 Ag1B 120.58(3) . . ?
Ag44 Ag11 Ag1B 121.30(3) . . ?
Ag13 Ag11 Ag1B 120.77(3) . . ?
Ag12 Ag11 Ag1B 121.05(3) . . ?
Ag82 Ag11 Ag1B 58.80(2) . . ?
Ag66 Ag11 Ag1B 120.98(3) . . ?
Ag84 Ag11 Ag1B 58.65(2) . . ?
Ag20 Ag11 Ag1B 58.90(2) . . ?
Ag67 Ag11 Ag1B 58.81(2) . . ?
Ag45 Ag11 Ag1B 58.41(2) . . ?
Ag95 Ag11 Ag9 59.18(2) . . ?
Ag44 Ag11 Ag9 59.10(2) . . ?
Ag13 Ag11 Ag9 59.49(2) . . ?
Ag12 Ag11 Ag9 58.95(2) . . ?
Ag82 Ag11 Ag9 120.79(3) . . ?
Ag66 Ag11 Ag9 58.61(2) . . ?
Ag84 Ag11 Ag9 121.60(3) . . ?
Ag20 Ag11 Ag9 121.09(3) . . ?
Ag67 Ag11 Ag9 121.60(3) . . ?
Ag45 Ag11 Ag9 121.34(3) . . ?
Ag1B Ag11 Ag9 179.57(3) . . ?
Ag2A Ag12 Ag11 118.34(3) . . ?
Ag2A Ag12 Ag58 91.50(3) . . ?
Ag11 Ag12 Ag58 119.70(3) . . ?
Ag2A Ag12 Ag66 120.48(3) . . ?
Ag11 Ag12 Ag66 60.10(2) . . ?
Ag58 Ag12 Ag66 144.82(3) . . ?
Ag2A Ag12 Ag9 179.29(3) . . ?
Ag11 Ag12 Ag9 62.37(2) . . ?
Ag58 Ag12 Ag9 88.11(3) . . ?
Ag66 Ag12 Ag9 59.75(2) . . ?
Ag2A Ag12 Ag44 120.24(3) . . ?
Ag11 Ag12 Ag44 59.63(2) . . ?
Ag58 Ag12 Ag44 60.06(2) . . ?
Ag66 Ag12 Ag44 108.17(3) . . ?
Ag9 Ag12 Ag44 60.03(2) . . ?
Ag2A Ag12 Ag78 91.75(3) . . ?
Ag11 Ag12 Ag78 119.77(3) . . ?
Ag58 Ag12 Ag78 109.17(3) . . ?
Ag66 Ag12 Ag78 59.67(2) . . ?
Ag9 Ag12 Ag78 87.82(3) . . ?
Ag44 Ag12 Ag78 144.96(3) . . ?
Ag2A Ag12 Ag70 61.54(2) . 2_655 ?
Ag11 Ag12 Ag70 179.65(4) . 2_655 ?
Ag58 Ag12 Ag70 60.65(2) . 2_655 ?
Ag66 Ag12 Ag70 119.63(3) . 2_655 ?
Ag9 Ag12 Ag70 117.75(3) . 2_655 ?
Ag44 Ag12 Ag70 120.72(3) . 2_655 ?
Ag78 Ag12 Ag70 59.97(2) . 2_655 ?
Ag2A Ag12 Ag3J 59.48(2) . . ?
Ag11 Ag12 Ag3J 88.47(3) . . ?
Ag58 Ag12 Ag3J 147.86(3) . . ?
Ag66 Ag12 Ag3J 61.00(2) . . ?
Ag9 Ag12 Ag3J 120.75(3) . . ?
Ag44 Ag12 Ag3J 144.66(3) . . ?
Ag78 Ag12 Ag3J 62.38(2) . . ?
Ag70 Ag12 Ag3J 91.20(2) 2_655 . ?
Ag2A Ag12 Ag98 59.67(2) . . ?
Ag11 Ag12 Ag98 87.85(3) . . ?
Ag58 Ag12 Ag98 62.53(2) . . ?
Ag66 Ag12 Ag98 144.63(3) . . ?
Ag9 Ag12 Ag98 120.60(3) . . ?
Ag44 Ag12 Ag98 60.57(2) . . ?
Ag78 Ag12 Ag98 148.45(3) . . ?
Ag70 Ag12 Ag98 92.34(3) 2_655 . ?
Ag3J Ag12 Ag98 107.19(3) . . ?
Ag2A Ag12 Ag20 59.16(2) . . ?
Ag11 Ag12 Ag20 59.18(2) . . ?
Ag58 Ag12 Ag20 120.49(3) . . ?
Ag66 Ag12 Ag20 90.58(3) . . ?
Ag9 Ag12 Ag20 121.56(3) . . ?
Ag44 Ag12 Ag20 89.82(3) . . ?
Ag78 Ag12 Ag20 121.03(3) . . ?
Ag70 Ag12 Ag20 120.69(3) 2_655 . ?
Ag3J Ag12 Ag20 58.65(2) . . ?
Ag98 Ag12 Ag20 57.96(2) . . ?
Ag2A Ag12 Ag6 119.98(3) . 2_655 ?
Ag11 Ag12 Ag6 121.68(3) . 2_655 ?
Ag58 Ag12 Ag6 59.54(2) . 2_655 ?
Ag66 Ag12 Ag6 89.67(3) . 2_655 ?
Ag9 Ag12 Ag6 59.31(2) . 2_655 ?
Ag44 Ag12 Ag6 90.94(2) . 2_655 ?
Ag78 Ag12 Ag6 58.40(2) . 2_655 ?
Ag70 Ag12 Ag6 58.44(2) 2_655 2_655 ?
Ag3J Ag12 Ag6 120.77(3) . 2_655 ?
Ag98 Ag12 Ag6 122.06(3) . 2_655 ?
Ag20 Ag12 Ag6 179.08(3) . 2_655 ?
Ag11 Ag13 Ag74 119.97(3) . . ?
Ag11 Ag13 Ag90 118.21(3) . . ?
Ag74 Ag13 Ag90 91.47(2) . . ?
Ag11 Ag13 Ag95 59.55(2) . . ?
Ag74 Ag13 Ag95 60.43(2) . . ?
Ag90 Ag13 Ag95 120.23(3) . . ?
Ag11 Ag13 Ag89 118.92(3) . . ?
Ag74 Ag13 Ag89 109.48(3) . . ?
Ag90 Ag13 Ag89 92.46(3) . . ?
Ag95 Ag13 Ag89 144.59(3) . . ?
Ag11 Ag13 Ag1K 179.64(4) . . ?
Ag74 Ag13 Ag1K 60.35(2) . . ?
Ag90 Ag13 Ag1K 61.82(2) . . ?
Ag95 Ag13 Ag1K 120.78(3) . . ?
Ag89 Ag13 Ag1K 60.74(2) . . ?
Ag11 Ag13 Ag9 62.25(2) . . ?
Ag74 Ag13 Ag9 88.11(3) . . ?
Ag90 Ag13 Ag9 179.50(3) . . ?
Ag95 Ag13 Ag9 59.76(2) . . ?
Ag89 Ag13 Ag9 87.42(3) . . ?
Ag1K Ag13 Ag9 117.71(3) . . ?
Ag11 Ag13 Ag44 59.48(2) . . ?
Ag74 Ag13 Ag44 144.74(3) . . ?
Ag90 Ag13 Ag44 120.79(3) . . ?
Ag95 Ag13 Ag44 107.48(3) . . ?
Ag89 Ag13 Ag44 59.44(2) . . ?
Ag1K Ag13 Ag44 120.17(3) . . ?
Ag9 Ag13 Ag44 59.54(2) . . ?
Ag11 Ag13 Ag59 87.96(3) . . ?
Ag74 Ag13 Ag59 148.16(3) . . ?
Ag90 Ag13 Ag59 59.81(2) . . ?
Ag95 Ag13 Ag59 144.17(3) . . ?
Ag89 Ag13 Ag59 62.48(2) . . ?
Ag1K Ag13 Ag59 91.77(3) . . ?
Ag9 Ag13 Ag59 120.53(3) . . ?
Ag44 Ag13 Ag59 60.98(2) . . ?
Ag11 Ag13 Ag84 59.32(2) . . ?
Ag74 Ag13 Ag84 120.28(3) . . ?
Ag90 Ag13 Ag84 58.89(2) . . ?
Ag95 Ag13 Ag84 89.59(3) . . ?
Ag89 Ag13 Ag84 121.19(3) . . ?
Ag1K Ag13 Ag84 120.72(3) . . ?
Ag9 Ag13 Ag84 121.57(3) . . ?
Ag44 Ag13 Ag84 90.70(2) . . ?
Ag59 Ag13 Ag84 58.72(2) . . ?
Ag11 Ag13 Ag51 121.19(3) . . ?
Ag74 Ag13 Ag51 59.63(2) . . ?
Ag90 Ag13 Ag51 120.60(3) . . ?
Ag95 Ag13 Ag51 90.77(3) . . ?
Ag89 Ag13 Ag51 58.58(2) . . ?
Ag1K Ag13 Ag51 58.77(2) . . ?
Ag9 Ag13 Ag51 58.94(2) . . ?
Ag44 Ag13 Ag51 89.54(2) . . ?
Ag59 Ag13 Ag51 121.04(3) . . ?
Ag84 Ag13 Ag51 179.49(3) . . ?
Ag11 Ag13 Ag1A 88.42(3) . . ?
Ag74 Ag13 Ag1A 62.49(2) . . ?
Ag90 Ag13 Ag1A 59.18(2) . . ?
Ag95 Ag13 Ag1A 61.05(2) . . ?
Ag89 Ag13 Ag1A 148.70(3) . . ?
Ag1K Ag13 Ag1A 91.89(2) . . ?
Ag9 Ag13 Ag1A 120.81(3) . . ?
Ag44 Ag13 Ag1A 144.61(3) . . ?
Ag59 Ag13 Ag1A 107.15(3) . . ?
Ag84 Ag13 Ag1A 57.80(2) . . ?
Ag51 Ag13 Ag1A 122.10(3) . . ?
Ag2C Ag14 Ag3B 121.61(3) . 2_655 ?
Ag2C Ag14 Ag3 60.30(2) . . ?
Ag3B Ag14 Ag3 61.32(2) 2_655 . ?
Ag2C Ag14 Ag92 61.03(2) . . ?
Ag3B Ag14 Ag92 91.11(3) 2_655 . ?
Ag3 Ag14 Ag92 60.81(2) . . ?
Ag2C Ag14 Ag3D 177.20(3) . 2_655 ?
Ag3B Ag14 Ag3D 58.57(2) 2_655 2_655 ?
Ag3 Ag14 Ag3D 119.76(3) . 2_655 ?
Ag92 Ag14 Ag3D 116.35(3) . 2_655 ?
Ag2C Ag14 Ag2C 89.40(3) . 2_655 ?
Ag3B Ag14 Ag2C 60.81(2) 2_655 2_655 ?
Ag3 Ag14 Ag2C 60.01(2) . 2_655 ?
Ag92 Ag14 Ag2C 120.82(3) . 2_655 ?
Ag3D Ag14 Ag2C 92.96(3) 2_655 2_655 ?
Ag2C Ag14 Ag4 59.69(2) . . ?
Ag3B Ag14 Ag4 120.19(3) 2_655 . ?
Ag3 Ag14 Ag4 90.09(3) . . ?
Ag92 Ag14 Ag4 120.72(3) . . ?
Ag3D Ag14 Ag4 122.90(3) 2_655 . ?
Ag2C Ag14 Ag4 59.41(2) 2_655 . ?
Ag2C Ag14 Ag2F 91.08(3) . . ?
Ag3B Ag14 Ag2F 117.94(3) 2_655 . ?
Ag3 Ag14 Ag2F 119.27(3) . . ?
Ag92 Ag14 Ag2F 58.47(2) . . ?
Ag3D Ag14 Ag2F 86.53(3) 2_655 . ?
Ag2C Ag14 Ag2F 178.71(3) 2_655 . ?
Ag4 Ag14 Ag2F 121.85(3) . . ?
Ag2C Ag14 Ag2K 120.66(3) . . ?
Ag3B Ag14 Ag2K 60.07(2) 2_655 . ?
Ag3 Ag14 Ag2K 90.46(3) . . ?
Ag92 Ag14 Ag2K 59.63(2) . . ?
Ag3D Ag14 Ag2K 56.73(2) 2_655 . ?
Ag2C Ag14 Ag2K 120.87(3) 2_655 . ?
Ag4 Ag14 Ag2K 179.45(4) . . ?
Ag2F Ag14 Ag2K 57.88(2) . . ?
Ag2C Ag14 Ag88 120.89(3) . 2_655 ?
Ag3B Ag14 Ag88 88.75(3) 2_655 2_655 ?
Ag3 Ag14 Ag88 120.99(3) . 2_655 ?
Ag92 Ag14 Ag88 177.71(3) . 2_655 ?
Ag3D Ag14 Ag88 61.70(2) 2_655 2_655 ?
Ag2C Ag14 Ag88 61.01(2) 2_655 2_655 ?
Ag4 Ag14 Ag88 61.21(2) . 2_655 ?
Ag2F Ag14 Ag88 119.67(3) . 2_655 ?
Ag2K Ag14 Ag88 118.44(3) . 2_655 ?
Ag2C Ag14 Ag46 62.59(2) . . ?
Ag3B Ag14 Ag46 174.99(3) 2_655 . ?
Ag3 Ag14 Ag46 122.77(3) . . ?
Ag92 Ag14 Ag46 88.90(3) . . ?
Ag3D Ag14 Ag46 117.09(3) 2_655 . ?
Ag2C Ag14 Ag46 123.23(3) 2_655 . ?
Ag4 Ag14 Ag46 63.84(2) . . ?
Ag2F Ag14 Ag46 58.04(2) . . ?
Ag2K Ag14 Ag46 115.87(3) . . ?
Ag88 Ag14 Ag46 91.04(3) 2_655 . ?
Ag19 Ag15 Ag62 60.93(2) . . ?
Ag19 Ag15 Ag26 176.43(3) . . ?
Ag62 Ag15 Ag26 118.69(3) . . ?
Ag19 Ag15 Ag86 119.07(3) . . ?
Ag62 Ag15 Ag86 89.60(3) . . ?
Ag26 Ag15 Ag86 57.46(2) . . ?
Ag19 Ag15 Ag3C 61.67(2) . . ?
Ag62 Ag15 Ag3C 91.46(3) . . ?
Ag26 Ag15 Ag3C 121.79(3) . . ?
Ag86 Ag15 Ag3C 178.92(3) . . ?
Ag19 Ag15 Ag3A 91.94(3) . . ?
Ag62 Ag15 Ag3A 60.14(2) . . ?
Ag26 Ag15 Ag3A 90.75(3) . . ?
Ag86 Ag15 Ag3A 119.31(3) . . ?
Ag3C Ag15 Ag3A 61.17(2) . . ?
Ag19 Ag15 Ag1 121.35(3) . . ?
Ag62 Ag15 Ag1 60.42(2) . . ?
Ag26 Ag15 Ag1 58.38(2) . . ?
Ag86 Ag15 Ag1 60.348(18) . . ?
Ag3C Ag15 Ag1 120.11(3) . . ?
Ag3A Ag15 Ag1 58.963(18) . . ?
Ag19 Ag15 Ag17 87.58(2) . . ?
Ag62 Ag15 Ag17 117.96(3) . . ?
Ag26 Ag15 Ag17 89.65(3) . . ?
Ag86 Ag15 Ag17 59.36(2) . . ?
Ag3C Ag15 Ag17 120.19(3) . . ?
Ag3A Ag15 Ag17 177.96(3) . . ?
Ag1 Ag15 Ag17 119.70(3) . . ?
Ag19 Ag15 Ag89 59.64(2) . . ?
Ag62 Ag15 Ag89 60.52(2) . . ?
Ag26 Ag15 Ag89 116.89(3) . . ?
Ag86 Ag15 Ag89 59.43(2) . . ?
Ag3C Ag15 Ag89 121.31(3) . . ?
Ag3A Ag15 Ag89 120.66(3) . . ?
Ag1 Ag15 Ag89 91.01(3) . . ?
Ag17 Ag15 Ag89 57.44(2) . . ?
Ag19 Ag15 Ag29 122.00(3) . . ?
Ag62 Ag15 Ag29 118.98(3) . . ?
Ag26 Ag15 Ag29 61.49(2) . . ?
Ag86 Ag15 Ag29 118.93(3) . . ?
Ag3C Ag15 Ag29 60.35(2) . . ?
Ag3A Ag15 Ag29 58.85(2) . . ?
Ag1 Ag15 Ag29 87.17(3) . . ?
Ag17 Ag15 Ag29 123.02(3) . . ?
Ag89 Ag15 Ag29 178.04(3) . . ?
Ag19 Ag15 Ag56 58.66(2) . . ?
Ag62 Ag15 Ag56 119.50(3) . . ?
Ag26 Ag15 Ag56 121.35(3) . . ?
Ag86 Ag15 Ag56 116.35(3) . . ?
Ag3C Ag15 Ag56 63.21(2) . . ?
Ag3A Ag15 Ag56 124.31(3) . . ?
Ag1 Ag15 Ag56 176.52(3) . . ?
Ag17 Ag15 Ag56 56.99(2) . . ?
Ag89 Ag15 Ag56 86.13(3) . . ?
Ag29 Ag15 Ag56 95.67(3) . . ?
Ag19 Ag15 Ag36 121.50(3) . . ?
Ag62 Ag15 Ag36 175.70(3) . . ?
Ag26 Ag15 Ag36 58.62(2) . . ?
Ag86 Ag15 Ag36 86.10(3) . . ?
Ag3C Ag15 Ag36 92.84(3) . . ?
Ag3A Ag15 Ag36 122.14(3) . . ?
Ag1 Ag15 Ag36 117.00(3) . . ?
Ag17 Ag15 Ag36 59.70(2) . . ?
Ag89 Ag15 Ag36 117.02(3) . . ?
Ag29 Ag15 Ag36 63.35(2) . . ?
Ag56 Ag15 Ag36 62.84(2) . . ?
Ag68 Ag16 Ag66 120.54(3) . . ?
Ag68 Ag16 Ag82 177.10(3) . . ?
Ag66 Ag16 Ag82 62.36(2) . . ?
Ag68 Ag16 Ag3J 120.84(3) . . ?
Ag66 Ag16 Ag3J 61.94(2) . . ?
Ag82 Ag16 Ag3J 59.88(2) . . ?
Ag68 Ag16 Ag2F 61.23(2) . . ?
Ag66 Ag16 Ag2F 88.32(3) . . ?
Ag82 Ag16 Ag2F 119.92(3) . . ?
Ag3J Ag16 Ag2F 147.32(3) . . ?
Ag68 Ag16 Ag52 61.01(2) . . ?
Ag66 Ag16 Ag52 88.51(3) . . ?
Ag82 Ag16 Ag52 119.86(3) . . ?
Ag3J Ag16 Ag52 60.00(2) . . ?
Ag2F Ag16 Ag52 109.42(3) . . ?
Ag68 Ag16 Ag64 118.64(3) . . ?
Ag66 Ag16 Ag64 112.03(3) . . ?
Ag82 Ag16 Ag64 59.09(2) . . ?
Ag3J Ag16 Ag64 110.15(3) . . ?
Ag2F Ag16 Ag64 92.70(3) . . ?
Ag52 Ag16 Ag64 150.53(3) . . ?
Ag68 Ag16 Ag71 121.29(3) . . ?
Ag66 Ag16 Ag71 61.51(2) . . ?
Ag82 Ag16 Ag71 59.73(2) . . ?
Ag3J Ag16 Ag71 110.30(3) . . ?
Ag2F Ag16 Ag71 60.20(2) . . ?
Ag52 Ag16 Ag71 147.21(3) . . ?
Ag64 Ag16 Ag71 61.08(2) . . ?
Ag68 Ag16 Ag91 118.12(3) . . ?
Ag66 Ag16 Ag91 112.86(3) . . ?
Ag82 Ag16 Ag91 59.41(2) . . ?
Ag3J Ag16 Ag91 61.80(2) . . ?
Ag2F Ag16 Ag91 149.77(3) . . ?
Ag52 Ag16 Ag91 93.11(3) . . ?
Ag64 Ag16 Ag91 60.04(2) . . ?
Ag71 Ag16 Ag91 109.97(3) . . ?
Ag68 Ag16 Ag2K 60.29(2) . . ?
Ag66 Ag16 Ag2K 60.25(2) . . ?
Ag82 Ag16 Ag2K 122.61(3) . . ?
Ag3J Ag16 Ag2K 92.85(3) . . ?
Ag2F Ag16 Ag2K 58.54(2) . . ?
Ag52 Ag16 Ag2K 59.50(2) . . ?
Ag64 Ag16 Ag2K 148.98(3) . . ?
Ag71 Ag16 Ag2K 92.02(3) . . ?
Ag91 Ag16 Ag2K 150.60(3) . . ?
Ag68 Ag16 Ag34 59.34(2) . . ?
Ag66 Ag16 Ag34 143.78(3) . . ?
Ag82 Ag16 Ag34 118.59(3) . . ?
Ag3J Ag16 Ag34 153.29(3) . . ?
Ag2F Ag16 Ag34 58.91(2) . . ?
Ag52 Ag16 Ag34 115.24(3) . . ?
Ag64 Ag16 Ag34 59.70(2) . . ?
Ag71 Ag16 Ag34 87.03(3) . . ?
Ag91 Ag16 Ag34 93.68(3) . . ?
Ag2K Ag16 Ag34 107.13(3) . . ?
Ag68 Ag16 Ag61 57.94(2) . . ?
Ag66 Ag16 Ag61 144.49(3) . . ?
Ag82 Ag16 Ag61 119.78(3) . . ?
Ag3J Ag16 Ag61 87.77(3) . . ?
Ag2F Ag16 Ag61 114.01(3) . . ?
Ag52 Ag16 Ag61 58.80(2) . . ?
Ag64 Ag16 Ag61 94.89(3) . . ?
Ag71 Ag16 Ag61 153.37(3) . . ?
Ag91 Ag16 Ag61 60.61(2) . . ?
Ag2K Ag16 Ag61 106.91(3) . . ?
Ag34 Ag16 Ag61 69.80(2) . . ?
Ag89 Ag17 Ag63 60.32(2) . . ?
Ag89 Ag17 Ag25 120.38(3) . . ?
Ag63 Ag17 Ag25 176.65(4) . . ?
Ag89 Ag17 Ag56 92.64(3) . . ?
Ag63 Ag17 Ag56 59.71(2) . . ?
Ag25 Ag17 Ag56 122.98(3) . . ?
Ag89 Ag17 Ag86 60.96(2) . . ?
Ag63 Ag17 Ag86 121.29(3) . . ?
Ag25 Ag17 Ag86 59.52(2) . . ?
Ag56 Ag17 Ag86 123.71(3) . . ?
Ag89 Ag17 Ag59 63.37(2) . . ?
Ag63 Ag17 Ag59 59.73(2) . . ?
Ag25 Ag17 Ag59 117.31(3) . . ?
Ag56 Ag17 Ag59 118.97(3) . . ?
Ag86 Ag17 Ag59 93.69(3) . . ?
Ag89 Ag17 Ag79 90.87(3) . . ?
Ag63 Ag17 Ag79 119.41(3) . . ?
Ag25 Ag17 Ag79 57.72(2) . . ?
Ag56 Ag17 Ag79 174.97(3) . . ?
Ag86 Ag17 Ag79 61.23(2) . . ?
Ag59 Ag17 Ag79 59.72(2) . . ?
Ag89 Ag17 Ag15 61.69(2) . . ?
Ag63 Ag17 Ag15 92.38(3) . . ?
Ag25 Ag17 Ag15 90.73(3) . . ?
Ag56 Ag17 Ag15 64.12(2) . . ?
Ag86 Ag17 Ag15 59.59(2) . . ?
Ag59 Ag17 Ag15 125.07(3) . . ?
Ag79 Ag17 Ag15 120.81(3) . . ?
Ag89 Ag17 Ag53 150.94(3) . . ?
Ag63 Ag17 Ag53 118.05(3) . . ?
Ag25 Ag17 Ag53 59.55(2) . . ?
Ag56 Ag17 Ag53 111.70(3) . . ?
Ag86 Ag17 Ag53 112.66(3) . . ?
Ag59 Ag17 Ag53 90.17(3) . . ?
Ag79 Ag17 Ag53 63.94(2) . . ?
Ag15 Ag17 Ag53 142.93(3) . . ?
Ag89 Ag17 Ag47 120.39(3) . . ?
Ag63 Ag17 Ag47 60.18(2) . . ?
Ag25 Ag17 Ag47 118.79(3) . . ?
Ag56 Ag17 Ag47 60.03(2) . . ?
Ag86 Ag17 Ag47 176.25(3) . . ?
Ag59 Ag17 Ag47 84.19(3) . . ?
Ag79 Ag17 Ag47 115.02(3) . . ?
Ag15 Ag17 Ag47 124.15(3) . . ?
Ag53 Ag17 Ag47 64.33(2) . . ?
Ag89 Ag17 Ag36 125.96(3) . . ?
Ag63 Ag17 Ag36 126.61(3) . . ?
Ag25 Ag17 Ag36 56.07(2) . . ?
Ag56 Ag17 Ag36 66.92(2) . . ?
Ag86 Ag17 Ag36 88.81(3) . . ?
Ag59 Ag17 Ag36 169.93(3) . . ?
Ag79 Ag17 Ag36 113.64(3) . . ?
Ag15 Ag17 Ag36 64.41(2) . . ?
Ag53 Ag17 Ag36 79.88(3) . . ?
Ag47 Ag17 Ag36 92.75(3) . . ?
Ag58 Ag18 Ag32 92.46(3) . . ?
Ag58 Ag18 Ag98 64.17(2) . . ?
Ag32 Ag18 Ag98 119.23(3) . . ?
Ag58 Ag18 Ag2A 92.09(3) . . ?
Ag32 Ag18 Ag2A 174.66(3) . . ?
Ag98 Ag18 Ag2A 60.59(2) . . ?
Ag58 Ag18 Ag75 60.62(2) . . ?
Ag32 Ag18 Ag75 59.59(2) . . ?
Ag98 Ag18 Ag75 60.14(2) . . ?
Ag2A Ag18 Ag75 120.71(3) . . ?
Ag58 Ag18 Ag70 61.30(2) . 2_655 ?
Ag32 Ag18 Ag70 123.32(3) . 2_655 ?
Ag98 Ag18 Ag70 94.53(3) . 2_655 ?
Ag2A Ag18 Ag70 61.55(2) . 2_655 ?
Ag75 Ag18 Ag70 121.92(3) . 2_655 ?
Ag58 Ag18 Ag39 121.25(3) . . ?
Ag32 Ag18 Ag39 121.85(3) . . ?
Ag98 Ag18 Ag39 117.99(3) . . ?
Ag2A Ag18 Ag39 57.57(2) . . ?
Ag75 Ag18 Ag39 176.94(3) . . ?
Ag70 Ag18 Ag39 60.01(2) 2_655 . ?
Ag58 Ag18 Ag21 61.69(2) . 2_655 ?
Ag32 Ag18 Ag21 63.58(2) . 2_655 ?
Ag98 Ag18 Ag21 125.86(3) . 2_655 ?
Ag2A Ag18 Ag21 121.25(3) . 2_655 ?
Ag75 Ag18 Ag21 92.28(3) . 2_655 ?
Ag70 Ag18 Ag21 59.74(2) 2_655 2_655 ?
Ag39 Ag18 Ag21 90.78(3) . 2_655 ?
Ag58 Ag18 Ag2H 120.48(3) . . ?
Ag32 Ag18 Ag2H 62.00(3) . . ?
Ag98 Ag18 Ag2H 82.34(3) . . ?
Ag2A Ag18 Ag2H 113.12(3) . . ?
Ag75 Ag18 Ag2H 60.13(2) . . ?
Ag70 Ag18 Ag2H 174.67(3) 2_655 . ?
Ag39 Ag18 Ag2H 117.71(3) . . ?
Ag21 Ag18 Ag2H 125.58(3) 2_655 . ?
Ag58 Ag18 Ag37 152.38(3) . . ?
Ag32 Ag18 Ag37 111.04(3) . . ?
Ag98 Ag18 Ag37 90.91(3) . . ?
Ag2A Ag18 Ag37 63.86(2) . . ?
Ag75 Ag18 Ag37 118.60(3) . . ?
Ag70 Ag18 Ag37 112.48(3) 2_655 . ?
Ag39 Ag18 Ag37 58.53(3) . . ?
Ag21 Ag18 Ag37 141.60(3) 2_655 . ?
Ag2H Ag18 Ag37 63.43(3) . . ?
Ag58 Ag18 Ag1G 126.82(3) . 2_655 ?
Ag32 Ag18 Ag1G 65.12(2) . 2_655 ?
Ag98 Ag18 Ag1G 168.89(3) . 2_655 ?
Ag2A Ag18 Ag1G 114.02(3) . 2_655 ?
Ag75 Ag18 Ag1G 124.61(3) . 2_655 ?
Ag70 Ag18 Ag1G 90.58(3) 2_655 2_655 ?
Ag39 Ag18 Ag1G 56.74(2) . 2_655 ?
Ag21 Ag18 Ag1G 65.17(2) 2_655 2_655 ?
Ag2H Ag18 Ag1G 91.78(3) . 2_655 ?
Ag37 Ag18 Ag1G 78.01(2) . 2_655 ?
Ag15 Ag19 Ag54 120.30(3) . . ?
Ag15 Ag19 Ag2D 177.51(4) . . ?
Ag54 Ag19 Ag2D 58.64(2) . . ?
Ag15 Ag19 Ag89 61.58(2) . . ?
Ag54 Ag19 Ag89 90.47(3) . . ?
Ag2D Ag19 Ag89 115.95(3) . . ?
Ag15 Ag19 Ag62 59.63(2) . . ?
Ag54 Ag19 Ag62 60.68(2) . . ?
Ag2D Ag19 Ag62 119.21(3) . . ?
Ag89 Ag19 Ag62 60.75(2) . . ?
Ag15 Ag19 Ag21 87.95(2) . . ?
Ag54 Ag19 Ag21 60.35(2) . . ?
Ag2D Ag19 Ag21 93.20(3) . . ?
Ag89 Ag19 Ag21 119.78(3) . . ?
Ag62 Ag19 Ag21 59.04(2) . . ?
Ag15 Ag19 Ag56 64.22(2) . . ?
Ag54 Ag19 Ag56 175.02(3) . . ?
Ag2D Ag19 Ag56 116.76(3) . . ?
Ag89 Ag19 Ag56 90.17(3) . . ?
Ag62 Ag19 Ag56 123.73(3) . . ?
Ag21 Ag19 Ag56 123.30(3) . . ?
Ag15 Ag19 Ag63 92.32(3) . . ?
Ag54 Ag19 Ag63 117.97(3) . . ?
Ag2D Ag19 Ag63 86.46(3) . . ?
Ag89 Ag19 Ag63 58.82(2) . . ?
Ag62 Ag19 Ag63 119.55(3) . . ?
Ag21 Ag19 Ag63 178.08(3) . . ?
Ag56 Ag19 Ag63 58.44(2) . . ?
Ag15 Ag19 Ag83 121.21(3) . . ?
Ag54 Ag19 Ag83 89.45(3) . . ?
Ag2D Ag19 Ag83 61.27(2) . . ?
Ag89 Ag19 Ag83 176.65(3) . . ?
Ag62 Ag19 Ag83 121.95(3) . . ?
Ag21 Ag19 Ag83 62.95(2) . . ?
Ag56 Ag19 Ag83 89.62(3) . . ?
Ag63 Ag19 Ag83 118.39(3) . . ?
Ag15 Ag19 Ag3C 59.51(2) . . ?
Ag54 Ag19 Ag3C 119.18(3) . . ?
Ag2D Ag19 Ag3C 122.96(3) . . ?
Ag89 Ag19 Ag3C 121.09(3) . . ?
Ag62 Ag19 Ag3C 89.48(3) . . ?
Ag21 Ag19 Ag3C 58.87(2) . . ?
Ag56 Ag19 Ag3C 64.46(2) . . ?
Ag63 Ag19 Ag3C 122.84(3) . . ?
Ag83 Ag19 Ag3C 61.72(2) . . ?
Ag15 Ag19 Ag1K 121.03(3) . . ?
Ag54 Ag19 Ag1K 60.28(2) . . ?
Ag2D Ag19 Ag1K 56.50(2) . . ?
Ag89 Ag19 Ag1K 59.45(2) . . ?
Ag62 Ag19 Ag1K 90.53(3) . . ?
Ag21 Ag19 Ag1K 120.61(3) . . ?
Ag56 Ag19 Ag1K 116.05(3) . . ?
Ag63 Ag19 Ag1K 57.69(2) . . ?
Ag83 Ag19 Ag1K 117.75(3) . . ?
Ag3C Ag19 Ag1K 179.34(3) . . ?
Ag15 Ag19 Ag73 124.12(3) . . ?
Ag54 Ag19 Ag73 115.43(3) . . ?
Ag2D Ag19 Ag73 56.81(2) . . ?
Ag89 Ag19 Ag73 115.55(3) . . ?
Ag62 Ag19 Ag73 173.67(3) . . ?
Ag21 Ag19 Ag73 124.39(3) . . ?
Ag56 Ag19 Ag73 59.95(2) . . ?
Ag63 Ag19 Ag73 56.88(2) . . ?
Ag83 Ag19 Ag73 61.56(2) . . ?
Ag3C Ag19 Ag73 96.85(3) . . ?
Ag1K Ag19 Ag73 83.14(2) . . ?
Ag1B Ag20 Ag98 119.57(3) . . ?
Ag1B Ag20 Ag30 120.27(3) . . ?
Ag98 Ag20 Ag30 62.36(3) . . ?
Ag1B Ag20 Ag2A 178.36(3) . . ?
Ag98 Ag20 Ag2A 60.54(2) . . ?
Ag30 Ag20 Ag2A 61.33(2) . . ?
Ag1B Ag20 Ag31 119.98(3) . . ?
Ag98 Ag20 Ag31 112.23(3) . . ?
Ag30 Ag20 Ag31 61.68(2) . . ?
Ag2A Ag20 Ag31 60.86(2) . . ?
Ag1B Ag20 Ag11 61.22(2) . . ?
Ag98 Ag20 Ag11 89.30(3) . . ?
Ag30 Ag20 Ag11 148.96(4) . . ?
Ag2A Ag20 Ag11 117.27(3) . . ?
Ag31 Ag20 Ag11 147.95(4) . . ?
Ag1B Ag20 Ag82 59.43(2) . . ?
Ag98 Ag20 Ag82 146.26(3) . . ?
Ag30 Ag20 Ag82 150.63(3) . . ?
Ag2A Ag20 Ag82 119.45(3) . . ?
Ag31 Ag20 Ag82 92.15(3) . . ?
Ag11 Ag20 Ag82 59.77(2) . . ?
Ag1B Ag20 Ag3J 119.07(3) . . ?
Ag98 Ag20 Ag3J 110.96(3) . . ?
Ag30 Ag20 Ag3J 111.84(3) . . ?
Ag2A Ag20 Ag3J 59.85(2) . . ?
Ag31 Ag20 Ag3J 61.62(2) . . ?
Ag11 Ag20 Ag3J 89.09(3) . . ?
Ag82 Ag20 Ag3J 59.65(2) . . ?
Ag1B Ag20 Ag67 59.37(2) . . ?
Ag98 Ag20 Ag67 60.21(2) . . ?
Ag30 Ag20 Ag67 93.02(3) . . ?
Ag2A Ag20 Ag67 120.70(3) . . ?
Ag31 Ag20 Ag67 151.40(3) . . ?
Ag11 Ag20 Ag67 59.91(2) . . ?
Ag82 Ag20 Ag67 108.03(3) . . ?
Ag3J Ag20 Ag67 146.41(3) . . ?
Ag1B Ag20 Ag12 119.88(3) . . ?
Ag98 Ag20 Ag12 60.94(2) . . ?
Ag30 Ag20 Ag12 111.15(3) . . ?
Ag2A Ag20 Ag12 58.60(2) . . ?
Ag31 Ag20 Ag12 110.29(3) . . ?
Ag11 Ag20 Ag12 58.67(2) . . ?
Ag82 Ag20 Ag12 89.45(3) . . ?
Ag3J Ag20 Ag12 60.22(2) . . ?
Ag67 Ag20 Ag12 90.45(3) . . ?
Ag1B Ag20 Ag48 58.42(2) . . ?
Ag98 Ag20 Ag48 150.74(3) . . ?
Ag30 Ag20 Ag48 92.52(3) . . ?
Ag2A Ag20 Ag48 122.40(3) . . ?
Ag31 Ag20 Ag48 61.56(2) . . ?
Ag11 Ag20 Ag48 110.21(3) . . ?
Ag82 Ag20 Ag48 61.43(2) . . ?
Ag3J Ag20 Ag48 91.55(3) . . ?
Ag67 Ag20 Ag48 110.22(3) . . ?
Ag12 Ag20 Ag48 147.95(3) . . ?
Ag1B Ag20 Ag97 58.56(2) . . ?
Ag98 Ag20 Ag97 91.20(3) . . ?
Ag30 Ag20 Ag97 61.73(2) . . ?
Ag2A Ag20 Ag97 123.02(3) . . ?
Ag31 Ag20 Ag97 93.72(3) . . ?
Ag11 Ag20 Ag97 109.90(3) . . ?
Ag82 Ag20 Ag97 110.86(3) . . ?
Ag3J Ag20 Ag97 151.30(3) . . ?
Ag67 Ag20 Ag97 60.59(2) . . ?
Ag12 Ag20 Ag97 148.18(3) . . ?
Ag48 Ag20 Ag97 62.17(3) . . ?
Ag3A Ag21 Ag96 175.92(3) . . ?
Ag3A Ag21 Ag62 60.61(2) . . ?
Ag96 Ag21 Ag62 119.39(3) . . ?
Ag3A Ag21 Ag3C 61.68(2) . . ?
Ag96 Ag21 Ag3C 122.12(3) . . ?
Ag62 Ag21 Ag3C 91.62(3) . . ?
Ag3A Ag21 Ag70 118.97(3) . . ?
Ag96 Ag21 Ag70 57.19(2) . . ?
Ag62 Ag21 Ag70 89.72(3) . . ?
Ag3C Ag21 Ag70 178.66(3) . . ?
Ag3A Ag21 Ag54 121.37(3) . . ?
Ag96 Ag21 Ag54 58.78(2) . . ?
Ag62 Ag21 Ag54 60.76(2) . . ?
Ag3C Ag21 Ag54 120.36(3) . . ?
Ag70 Ag21 Ag54 60.49(2) . . ?
Ag3A Ag21 Ag19 91.72(3) . . ?
Ag96 Ag21 Ag19 91.64(3) . . ?
Ag62 Ag21 Ag19 60.39(2) . . ?
Ag3C Ag21 Ag19 61.16(2) . . ?
Ag70 Ag21 Ag19 119.72(3) . . ?
Ag54 Ag21 Ag19 59.23(2) . . ?
Ag3A Ag21 Ag18 87.86(3) . 2_655 ?
Ag96 Ag21 Ag18 88.71(3) . 2_655 ?
Ag62 Ag21 Ag18 117.70(3) . 2_655 ?
Ag3C Ag21 Ag18 120.28(3) . 2_655 ?
Ag70 Ag21 Ag18 58.88(2) . 2_655 ?
Ag54 Ag21 Ag18 119.37(3) . 2_655 ?
Ag19 Ag21 Ag18 177.93(3) . 2_655 ?
Ag3A Ag21 Ag58 59.56(2) . 2_655 ?
Ag96 Ag21 Ag58 116.59(3) . 2_655 ?
Ag62 Ag21 Ag58 60.64(2) . 2_655 ?
Ag3C Ag21 Ag58 121.23(3) . 2_655 ?
Ag70 Ag21 Ag58 59.41(2) . 2_655 ?
Ag54 Ag21 Ag58 91.39(3) . 2_655 ?
Ag19 Ag21 Ag58 121.03(3) . 2_655 ?
Ag18 Ag21 Ag58 57.06(2) 2_655 2_655 ?
Ag3A Ag21 Ag32 59.39(2) . 2_655 ?
Ag96 Ag21 Ag32 120.15(3) . 2_655 ?
Ag62 Ag21 Ag32 119.86(3) . 2_655 ?
Ag3C Ag21 Ag32 63.52(2) . 2_655 ?
Ag70 Ag21 Ag32 115.64(3) . 2_655 ?
Ag54 Ag21 Ag32 176.10(3) . 2_655 ?
Ag19 Ag21 Ag32 124.62(3) . 2_655 ?
Ag18 Ag21 Ag32 56.76(2) 2_655 2_655 ?
Ag58 Ag21 Ag32 85.87(2) 2_655 2_655 ?
Ag3A Ag21 Ag83 122.65(3) . . ?
Ag96 Ag21 Ag83 61.23(2) . . ?
Ag62 Ag21 Ag83 119.10(3) . . ?
Ag3C Ag21 Ag83 61.01(2) . . ?
Ag70 Ag21 Ag83 118.38(3) . . ?
Ag54 Ag21 Ag83 86.50(3) . . ?
Ag19 Ag21 Ag83 58.75(2) . . ?
Ag18 Ag21 Ag83 123.11(3) 2_655 . ?
Ag58 Ag21 Ag83 177.57(3) 2_655 . ?
Ag32 Ag21 Ag83 96.18(3) 2_655 . ?
Ag3A Ag21 Ag1G 119.98(3) . . ?
Ag96 Ag21 Ag1G 59.68(2) . . ?
Ag62 Ag21 Ag1G 175.75(3) . . ?
Ag3C Ag21 Ag1G 92.24(3) . . ?
Ag70 Ag21 Ag1G 86.42(3) . . ?
Ag54 Ag21 Ag1G 118.46(3) . . ?
Ag19 Ag21 Ag1G 123.25(3) . . ?
Ag18 Ag21 Ag1G 58.61(2) 2_655 . ?
Ag58 Ag21 Ag1G 115.65(3) 2_655 . ?
Ag32 Ag21 Ag1G 60.59(2) 2_655 . ?
Ag83 Ag21 Ag1G 64.51(2) . . ?
Ag55 Ag22 Ag2D 176.03(3) . . ?
Ag55 Ag22 Ag1C 62.03(2) . . ?
Ag2D Ag22 Ag1C 121.93(3) . . ?
Ag55 Ag22 Ag1K 118.32(3) . . ?
Ag2D Ag22 Ag1K 57.72(2) . . ?
Ag1C Ag22 Ag1K 178.89(3) . . ?
Ag55 Ag22 Ag81 60.34(2) . . ?
Ag2D Ag22 Ag81 118.00(3) . . ?
Ag1C Ag22 Ag81 92.06(3) . . ?
Ag1K Ag22 Ag81 89.00(2) . . ?
Ag55 Ag22 Ag2B 91.26(3) . . ?
Ag2D Ag22 Ag2B 90.73(3) . . ?
Ag1C Ag22 Ag2B 61.57(2) . . ?
Ag1K Ag22 Ag2B 119.31(3) . . ?
Ag81 Ag22 Ag2B 59.91(2) . . ?
Ag55 Ag22 Ag87 87.76(3) . . ?
Ag2D Ag22 Ag87 90.11(3) . . ?
Ag1C Ag22 Ag87 119.82(3) . . ?
Ag1K Ag22 Ag87 59.33(2) . . ?
Ag81 Ag22 Ag87 117.63(3) . . ?
Ag2B Ag22 Ag87 177.48(3) . . ?
Ag55 Ag22 Ag54 119.92(3) . . ?
Ag2D Ag22 Ag54 58.52(2) . . ?
Ag1C Ag22 Ag54 120.44(3) . . ?
Ag1K Ag22 Ag54 60.43(2) . . ?
Ag81 Ag22 Ag54 59.59(2) . . ?
Ag2B Ag22 Ag54 58.89(2) . . ?
Ag87 Ag22 Ag54 119.74(3) . . ?
Ag55 Ag22 Ag74 59.42(2) . . ?
Ag2D Ag22 Ag74 116.63(3) . . ?
Ag1C Ag22 Ag74 121.43(3) . . ?
Ag1K Ag22 Ag74 58.91(2) . . ?
Ag81 Ag22 Ag74 60.24(2) . . ?
Ag2B Ag22 Ag74 120.15(3) . . ?
Ag87 Ag22 Ag74 57.39(2) . . ?
Ag54 Ag22 Ag74 90.27(2) . . ?
Ag55 Ag22 Ag27 61.27(2) . . ?
Ag2D Ag22 Ag27 119.98(3) . . ?
Ag1C Ag22 Ag27 63.83(2) . . ?
Ag1K Ag22 Ag27 115.31(3) . . ?
Ag81 Ag22 Ag27 121.46(3) . . ?
Ag2B Ag22 Ag27 125.38(3) . . ?
Ag87 Ag22 Ag27 55.99(2) . . ?
Ag54 Ag22 Ag27 175.73(3) . . ?
Ag74 Ag22 Ag27 87.04(3) . . ?
Ag55 Ag22 Ag76 122.52(3) . . ?
Ag2D Ag22 Ag76 61.42(2) . . ?
Ag1C Ag22 Ag76 60.58(2) . . ?
Ag1K Ag22 Ag76 119.12(3) . . ?
Ag81 Ag22 Ag76 118.85(3) . . ?
Ag2B Ag22 Ag76 58.97(2) . . ?
Ag87 Ag22 Ag76 123.46(3) . . ?
Ag54 Ag22 Ag76 87.30(3) . . ?
Ag74 Ag22 Ag76 177.47(3) . . ?
Ag27 Ag22 Ag76 95.36(2) . . ?
Ag55 Ag22 Ag3G 120.92(3) . . ?
Ag2D Ag22 Ag3G 60.44(2) . . ?
Ag1C Ag22 Ag3G 92.09(2) . . ?
Ag1K Ag22 Ag3G 86.85(3) . . ?
Ag81 Ag22 Ag3G 175.69(3) . . ?
Ag2B Ag22 Ag3G 123.39(3) . . ?
Ag87 Ag22 Ag3G 59.03(2) . . ?
Ag54 Ag22 Ag3G 118.96(3) . . ?
Ag74 Ag22 Ag3G 116.35(3) . . ?
Ag27 Ag22 Ag3G 59.65(2) . . ?
Ag76 Ag22 Ag3G 64.43(2) . . ?
Ag70 Ag23 Ag52 120.48(3) 2_655 . ?
Ag70 Ag23 Ag78 60.89(2) 2_655 . ?
Ag52 Ag23 Ag78 59.58(2) . . ?
Ag70 Ag23 Ag39 60.64(2) 2_655 . ?
Ag52 Ag23 Ag39 176.80(3) . . ?
Ag78 Ag23 Ag39 121.43(3) . . ?
Ag70 Ag23 Ag1D 123.63(3) 2_655 2_655 ?
Ag52 Ag23 Ag1D 60.34(2) . 2_655 ?
Ag78 Ag23 Ag1D 93.14(3) . 2_655 ?
Ag39 Ag23 Ag1D 121.95(3) . 2_655 ?
Ag70 Ag23 Ag3J 93.28(3) 2_655 . ?
Ag52 Ag23 Ag3J 60.29(2) . . ?
Ag78 Ag23 Ag3J 63.41(2) . . ?
Ag39 Ag23 Ag3J 117.06(3) . . ?
Ag1D Ag23 Ag3J 120.04(3) 2_655 . ?
Ag70 Ag23 Ag2A 61.67(2) 2_655 . ?
Ag52 Ag23 Ag2A 119.93(3) . . ?
Ag78 Ag23 Ag2A 91.65(3) . . ?
Ag39 Ag23 Ag2A 57.52(2) . . ?
Ag1D Ag23 Ag2A 174.26(3) 2_655 . ?
Ag3J Ag23 Ag2A 59.68(2) . . ?
Ag70 Ag23 Ag3F 112.63(3) 2_655 . ?
Ag52 Ag23 Ag3F 118.70(3) . . ?
Ag78 Ag23 Ag3F 150.53(3) . . ?
Ag39 Ag23 Ag3F 58.75(3) . . ?
Ag1D Ag23 Ag3F 111.64(3) 2_655 . ?
Ag3J Ag23 Ag3F 89.63(3) . . ?
Ag2A Ag23 Ag3F 62.89(2) . . ?
Ag70 Ag23 Ag2B 62.19(2) 2_655 2_655 ?
Ag52 Ag23 Ag2B 88.78(3) . 2_655 ?
Ag78 Ag23 Ag2B 60.91(2) . 2_655 ?
Ag39 Ag23 Ag2B 94.32(3) . 2_655 ?
Ag1D Ag23 Ag2B 61.49(2) 2_655 2_655 ?
Ag3J Ag23 Ag2B 124.25(3) . 2_655 ?
Ag2A Ag23 Ag2B 123.85(3) . 2_655 ?
Ag3F Ag23 Ag2B 145.07(3) . 2_655 ?
Ag70 Ag23 Ag35 174.82(3) 2_655 . ?
Ag52 Ag23 Ag35 62.62(2) . . ?
Ag78 Ag23 Ag35 122.01(3) . . ?
Ag39 Ag23 Ag35 116.03(3) . . ?
Ag1D Ag23 Ag35 61.30(2) 2_655 . ?
Ag3J Ag23 Ag35 84.83(3) . . ?
Ag2A Ag23 Ag35 113.34(3) . . ?
Ag3F Ag23 Ag35 62.60(3) . . ?
Ag2B Ag23 Ag35 122.78(3) 2_655 . ?
Ag70 Ag23 Ag57 92.55(3) 2_655 2_655 ?
Ag52 Ag23 Ag57 125.58(3) . 2_655 ?
Ag78 Ag23 Ag57 129.52(3) . 2_655 ?
Ag39 Ag23 Ag57 56.57(2) . 2_655 ?
Ag1D Ag23 Ag57 65.41(3) 2_655 2_655 ?
Ag3J Ag23 Ag57 166.90(3) . 2_655 ?
Ag2A Ag23 Ag57 113.56(3) . 2_655 ?
Ag3F Ag23 Ag57 77.29(3) . 2_655 ?
Ag2B Ag23 Ag57 68.80(3) 2_655 2_655 ?
Ag35 Ag23 Ag57 88.35(3) . 2_655 ?
S42 Ag24 Ag1J 172.50(5) . . ?
S42 Ag24 Ag3B 110.00(5) . . ?
Ag1J Ag24 Ag3B 62.61(2) . . ?
S42 Ag24 Ag55 115.06(6) . . ?
Ag1J Ag24 Ag55 63.25(2) . . ?
Ag3B Ag24 Ag55 60.33(2) . . ?
S42 Ag24 Ag94 126.52(5) . . ?
Ag1J Ag24 Ag94 60.80(2) . . ?
Ag3B Ag24 Ag94 123.37(3) . . ?
Ag55 Ag24 Ag94 95.11(3) . . ?
S42 Ag24 Ag72 55.71(6) . . ?
Ag1J Ag24 Ag72 123.28(3) . . ?
Ag3B Ag24 Ag72 89.67(3) . . ?
Ag55 Ag24 Ag72 60.03(2) . . ?
Ag94 Ag24 Ag72 123.07(3) . . ?
S42 Ag24 Ag2C 114.83(5) . . ?
Ag1J Ag24 Ag2C 61.25(2) . . ?
Ag3B Ag24 Ag2C 61.06(2) . . ?
Ag55 Ag24 Ag2C 111.98(3) . . ?
Ag94 Ag24 Ag2C 89.88(3) . . ?
Ag72 Ag24 Ag2C 145.56(3) . . ?
S42 Ag24 Ag88 54.79(5) . . ?
Ag1J Ag24 Ag88 121.61(3) . . ?
Ag3B Ag24 Ag88 88.49(3) . . ?
Ag55 Ag24 Ag88 143.22(3) . . ?
Ag94 Ag24 Ag88 119.60(3) . . ?
Ag72 Ag24 Ag88 104.43(3) . . ?
Ag2C Ag24 Ag88 60.36(2) . . ?
S42 Ag24 Ag69 91.87(6) . . ?
Ag1J Ag24 Ag69 91.69(3) . . ?
Ag3B Ag24 Ag69 124.44(3) . . ?
Ag55 Ag24 Ag69 150.02(3) . . ?
Ag94 Ag24 Ag69 56.49(2) . . ?
Ag72 Ag24 Ag69 141.09(3) . . ?
Ag2C Ag24 Ag69 63.39(2) . . ?
Ag88 Ag24 Ag69 63.15(3) . . ?
S42 Ag24 Ag3D 53.91(5) . . ?
Ag1J Ag24 Ag3D 118.71(3) . . ?
Ag3B Ag24 Ag3D 56.10(2) . . ?
Ag55 Ag24 Ag3D 86.48(3) . . ?
Ag94 Ag24 Ag3D 177.70(3) . . ?
Ag72 Ag24 Ag3D 59.19(2) . . ?
Ag2C Ag24 Ag3D 87.98(2) . . ?
Ag88 Ag24 Ag3D 58.50(2) . . ?
Ag69 Ag24 Ag3D 121.64(3) . . ?
S28 Ag25 Ag79 169.86(6) . . ?
S28 Ag25 Ag49 52.15(5) . . ?
Ag79 Ag25 Ag49 129.42(3) . . ?
S28 Ag25 Ag36 55.05(5) . . ?
Ag79 Ag25 Ag36 126.62(3) . . ?
Ag49 Ag25 Ag36 103.34(3) . . ?
S28 Ag25 Ag86 127.12(6) . . ?
Ag79 Ag25 Ag86 62.86(2) . . ?
Ag49 Ag25 Ag86 110.16(3) . . ?
Ag36 Ag25 Ag86 94.86(3) . . ?
S28 Ag25 Ag75 123.41(5) . . ?
Ag79 Ag25 Ag75 61.36(2) . . ?
Ag49 Ag25 Ag75 72.21(3) . . ?
Ag36 Ag25 Ag75 148.42(4) . . ?
Ag86 Ag25 Ag75 59.82(2) . . ?
S28 Ag25 Ag17 120.03(5) . . ?
Ag79 Ag25 Ag17 61.46(2) . . ?
Ag49 Ag25 Ag17 162.89(4) . . ?
Ag36 Ag25 Ag17 65.36(3) . . ?
Ag86 Ag25 Ag17 60.46(2) . . ?
Ag75 Ag25 Ag17 110.16(3) . . ?
S28 Ag25 Ag53 105.25(6) . . ?
Ag79 Ag25 Ag53 66.04(3) . . ?
Ag49 Ag25 Ag53 132.72(4) . . ?
Ag36 Ag25 Ag53 85.49(3) . . ?
Ag86 Ag25 Ag53 115.28(3) . . ?
Ag75 Ag25 Ag53 121.11(3) . . ?
Ag17 Ag25 Ag53 61.58(2) . . ?
S28 Ag25 Ag1H 107.94(6) . . ?
Ag79 Ag25 Ag1H 65.49(3) . . ?
Ag49 Ag25 Ag1H 75.78(3) . . ?
Ag36 Ag25 Ag1H 149.31(4) . . ?
Ag86 Ag25 Ag1H 114.49(3) . . ?
Ag75 Ag25 Ag1H 61.44(3) . . ?
Ag17 Ag25 Ag1H 120.67(3) . . ?
Ag53 Ag25 Ag1H 74.31(3) . . ?
S28 Ag25 Ag26 70.17(6) . . ?
Ag79 Ag25 Ag26 119.88(3) . . ?
Ag49 Ag25 Ag26 73.62(3) . . ?
Ag36 Ag25 Ag26 62.60(3) . . ?
Ag86 Ag25 Ag26 57.04(2) . . ?
Ag75 Ag25 Ag26 86.65(3) . . ?
Ag17 Ag25 Ag26 89.48(3) . . ?
Ag53 Ag25 Ag26 144.46(3) . . ?
Ag1H Ag25 Ag26 141.20(3) . . ?
S43 Ag26 Ag86 172.94(5) . . ?
S43 Ag26 Ag1 110.09(5) . . ?
Ag86 Ag26 Ag1 62.85(2) . . ?
S43 Ag26 Ag15 116.29(3) . . ?
Ag86 Ag26 Ag15 61.40(2) . . ?
Ag1 Ag26 Ag15 61.64(2) . . ?
S43 Ag26 Ag3A 114.19(3) . 2_655 ?
Ag86 Ag26 Ag3A 62.85(2) . 2_655 ?
Ag1 Ag26 Ag3A 60.20(2) . 2_655 ?
Ag15 Ag26 Ag3A 112.03(3) . 2_655 ?
S43 Ag26 Ag25 127.34(5) . . ?
Ag86 Ag26 Ag25 59.72(2) . . ?
Ag1 Ag26 Ag25 122.57(3) . . ?
Ag15 Ag26 Ag25 90.08(3) . . ?
Ag3A Ag26 Ag25 93.23(3) 2_655 . ?
S43 Ag26 Ag36 92.54(4) . . ?
Ag86 Ag26 Ag36 92.33(3) . . ?
Ag1 Ag26 Ag36 127.54(3) . . ?
Ag15 Ag26 Ag36 65.90(2) . . ?
Ag3A Ag26 Ag36 148.50(3) 2_655 . ?
Ag25 Ag26 Ag36 56.05(2) . . ?
S43 Ag26 Ag29 55.114(18) . 2_655 ?
Ag86 Ag26 Ag29 122.66(3) . 2_655 ?
Ag1 Ag26 Ag29 90.35(2) . 2_655 ?
Ag15 Ag26 Ag29 147.34(3) . 2_655 ?
Ag3A Ag26 Ag29 59.87(2) 2_655 2_655 ?
Ag25 Ag26 Ag29 120.73(3) . 2_655 ?
Ag36 Ag26 Ag29 138.82(3) . 2_655 ?
S43 Ag26 Ag29 54.396(19) . . ?
Ag86 Ag26 Ag29 123.57(3) . . ?
Ag1 Ag26 Ag29 89.27(2) . . ?
Ag15 Ag26 Ag29 62.19(2) . . ?
Ag3A Ag26 Ag29 143.17(3) 2_655 . ?
Ag25 Ag26 Ag29 122.01(3) . . ?
Ag36 Ag26 Ag29 66.06(2) . . ?
Ag29 Ag26 Ag29 104.00(3) 2_655 . ?
S43 Ag26 Ag26 53.41(5) . 2_655 ?
Ag86 Ag26 Ag26 119.52(2) . 2_655 ?
Ag1 Ag26 Ag26 56.673(18) . 2_655 ?
Ag15 Ag26 Ag26 89.31(3) . 2_655 ?
Ag3A Ag26 Ag26 86.53(3) 2_655 2_655 ?
Ag25 Ag26 Ag26 179.21(2) . 2_655 ?
Ag36 Ag26 Ag26 124.08(3) . 2_655 ?
Ag29 Ag26 Ag26 59.76(2) 2_655 2_655 ?
Ag29 Ag26 Ag26 58.08(2) . 2_655 ?
S39 Ag27 S37 92.94(9) . . ?
S39 Ag27 Ag87 157.05(6) . . ?
S37 Ag27 Ag87 109.16(6) . . ?
S39 Ag27 Ag2E 96.24(6) . . ?
S37 Ag27 Ag2E 165.42(5) . . ?
Ag87 Ag27 Ag2E 60.87(2) . . ?
S39 Ag27 Ag43 109.59(6) . . ?
S37 Ag27 Ag43 126.69(5) . . ?
Ag87 Ag27 Ag43 62.20(2) . . ?
Ag2E Ag27 Ag43 60.21(2) . . ?
S39 Ag27 Ag55 78.27(5) . . ?
S37 Ag27 Ag55 111.59(5) . . ?
Ag87 Ag27 Ag55 87.61(2) . . ?
Ag2E Ag27 Ag55 59.66(2) . . ?
Ag43 Ag27 Ag55 119.85(3) . . ?
S39 Ag27 Ag22 122.39(6) . . ?
S37 Ag27 Ag22 75.29(5) . . ?
Ag87 Ag27 Ag22 60.51(2) . . ?
Ag2E Ag27 Ag22 90.21(3) . . ?
Ag43 Ag27 Ag22 122.69(3) . . ?
Ag55 Ag27 Ag22 56.55(2) . . ?
S39 Ag27 Ag3G 141.64(6) . . ?
S37 Ag27 Ag3G 49.40(6) . . ?
Ag87 Ag27 Ag3G 61.24(3) . . ?
Ag2E Ag27 Ag3G 122.11(3) . . ?
Ag43 Ag27 Ag3G 92.13(3) . . ?
Ag55 Ag27 Ag3G 118.41(3) . . ?
Ag22 Ag27 Ag3G 61.86(2) . . ?
S39 Ag27 Ag1C 70.91(6) . . ?
S37 Ag27 Ag1C 55.54(5) . . ?
Ag87 Ag27 Ag1C 116.33(3) . . ?
Ag2E Ag27 Ag1C 117.31(3) . . ?
Ag43 Ag27 Ag1C 177.43(3) . . ?
Ag55 Ag27 Ag1C 57.65(2) . . ?
Ag22 Ag27 Ag1C 55.82(2) . . ?
Ag3G Ag27 Ag1C 88.81(3) . . ?
S11 Ag28 Ag67 135.44(6) . . ?
S11 Ag28 S4 122.14(8) . . ?
Ag67 Ag28 S4 79.67(5) . . ?
S11 Ag28 Ag79 120.37(6) . . ?
Ag67 Ag28 Ag79 59.54(2) . . ?
S4 Ag28 Ag79 117.27(5) . . ?
S11 Ag28 Ag80 165.19(6) . . ?
Ag67 Ag28 Ag80 58.92(2) . . ?
S4 Ag28 Ag80 58.06(5) . . ?
Ag79 Ag28 Ag80 60.31(2) . . ?
S11 Ag28 S10 105.44(8) . . ?
Ag67 Ag28 S10 115.76(5) . . ?
S4 Ag28 S10 84.32(8) . . ?
Ag79 Ag28 S10 74.98(5) . . ?
Ag80 Ag28 S10 59.87(5) . . ?
S11 Ag28 Ag98 82.00(6) . . ?
Ag67 Ag28 Ag98 59.67(2) . . ?
S4 Ag28 Ag98 135.17(5) . . ?
Ag79 Ag28 Ag98 58.72(2) . . ?
Ag80 Ag28 Ag98 108.21(3) . . ?
S10 Ag28 Ag98 128.42(6) . . ?
S11 Ag28 Ag1H 73.19(6) . . ?
Ag67 Ag28 Ag1H 122.54(3) . . ?
S4 Ag28 Ag1H 133.07(6) . . ?
Ag79 Ag28 Ag1H 63.16(3) . . ?
Ag80 Ag28 Ag1H 96.05(3) . . ?
S10 Ag28 Ag1H 49.25(5) . . ?
Ag98 Ag28 Ag1H 87.70(3) . . ?
S11 Ag28 Ag97 99.97(6) . . ?
Ag67 Ag28 Ag97 61.92(3) . . ?
S4 Ag28 Ag97 50.94(6) . . ?
Ag79 Ag28 Ag97 121.44(3) . . ?
Ag80 Ag28 Ag97 90.78(3) . . ?
S10 Ag28 Ag97 135.27(5) . . ?
Ag98 Ag28 Ag97 90.82(3) . . ?
Ag1H Ag28 Ag97 173.14(3) . . ?
S11 Ag28 Ag30 50.59(6) . . ?
Ag67 Ag28 Ag30 87.73(3) . . ?
S4 Ag28 Ag30 106.18(5) . . ?
Ag79 Ag28 Ag30 116.48(3) . . ?
Ag80 Ag28 Ag30 143.98(3) . . ?
S10 Ag28 Ag30 155.95(5) . . ?
Ag98 Ag28 Ag30 57.77(2) . . ?
Ag1H Ag28 Ag30 114.72(3) . . ?
Ag97 Ag28 Ag30 59.10(2) . . ?
S43 Ag29 S27 125.93(7) . . ?
S43 Ag29 S29 116.02(7) . 2_655 ?
S27 Ag29 S29 103.10(8) . 2_655 ?
S43 Ag29 Ag3A 112.71(7) . . ?
S27 Ag29 Ag3A 112.82(6) . . ?
S29 Ag29 Ag3A 74.27(6) 2_655 . ?
S43 Ag29 Ag26 55.10(6) . 2_655 ?
S27 Ag29 Ag26 159.94(6) . 2_655 ?
S29 Ag29 Ag26 91.99(5) 2_655 2_655 ?
Ag3A Ag29 Ag26 58.39(2) . 2_655 ?
S43 Ag29 Ag3C 167.17(7) . . ?
S27 Ag29 Ag3C 56.05(6) . . ?
S29 Ag29 Ag3C 73.19(6) 2_655 . ?
Ag3A Ag29 Ag3C 59.63(2) . . ?
Ag26 Ag29 Ag3C 118.00(3) 2_655 . ?
S43 Ag29 Ag26 54.38(6) . . ?
S27 Ag29 Ag26 101.13(6) . . ?
S29 Ag29 Ag26 153.72(5) 2_655 . ?
Ag3A Ag29 Ag26 87.08(3) . . ?
Ag26 Ag29 Ag26 62.16(3) 2_655 . ?
Ag3C Ag29 Ag26 113.31(3) . . ?
S43 Ag29 Ag15 110.44(7) . . ?
S27 Ag29 Ag15 72.44(6) . . ?
S29 Ag29 Ag15 122.81(6) 2_655 . ?
Ag3A Ag29 Ag15 57.89(2) . . ?
Ag26 Ag29 Ag15 88.34(3) 2_655 . ?
Ag3C Ag29 Ag15 57.02(2) . . ?
Ag26 Ag29 Ag15 56.33(2) . . ?
S43 Ag29 Ag36 86.01(2) . . ?
S27 Ag29 Ag36 47.00(6) . . ?
S29 Ag29 Ag36 149.64(5) 2_655 . ?
Ag3A Ag29 Ag36 118.09(3) . . ?
Ag26 Ag29 Ag36 118.26(3) 2_655 . ?
Ag3C Ag29 Ag36 89.11(3) . . ?
Ag26 Ag29 Ag36 56.15(2) . . ?
Ag15 Ag29 Ag36 60.26(2) . . ?
S11 Ag30 S5 123.59(8) . . ?
S11 Ag30 S12 106.93(8) . . ?
S5 Ag30 S12 85.78(8) . . ?
S11 Ag30 Ag20 133.66(6) . . ?
S5 Ag30 Ag20 77.94(5) . . ?
S12 Ag30 Ag20 115.85(6) . . ?
S11 Ag30 Ag2A 120.39(6) . . ?
S5 Ag30 Ag2A 116.00(6) . . ?
S12 Ag30 Ag2A 74.72(5) . . ?
Ag20 Ag30 Ag2A 59.36(2) . . ?
S11 Ag30 Ag31 166.49(5) . . ?
S5 Ag30 Ag31 58.18(6) . . ?
S12 Ag30 Ag31 59.58(6) . . ?
Ag20 Ag30 Ag31 59.19(2) . . ?
Ag2A Ag30 Ag31 59.39(2) . . ?
S11 Ag30 Ag98 81.32(6) . . ?
S5 Ag30 Ag98 132.59(5) . . ?
S12 Ag30 Ag98 128.40(5) . . ?
Ag20 Ag30 Ag98 58.75(2) . . ?
Ag2A Ag30 Ag98 58.72(2) . . ?
Ag31 Ag30 Ag98 107.32(3) . . ?
S11 Ag30 Ag37 74.83(5) . . ?
S5 Ag30 Ag37 134.54(5) . . ?
S12 Ag30 Ag37 49.00(6) . . ?
Ag20 Ag30 Ag37 121.64(3) . . ?
Ag2A Ag30 Ag37 62.45(2) . . ?
Ag31 Ag30 Ag37 94.79(3) . . ?
Ag98 Ag30 Ag37 87.83(3) . . ?
S11 Ag30 Ag97 97.95(5) . . ?
S5 Ag30 Ag97 50.90(5) . . ?
S12 Ag30 Ag97 136.65(6) . . ?
Ag20 Ag30 Ag97 62.23(2) . . ?
Ag2A Ag30 Ag97 121.55(3) . . ?
Ag31 Ag30 Ag97 92.58(3) . . ?
Ag98 Ag30 Ag97 89.52(3) . . ?
Ag37 Ag30 Ag97 172.61(4) . . ?
S11 Ag30 Ag28 49.88(5) . . ?
S5 Ag30 Ag28 105.45(5) . . ?
S12 Ag30 Ag28 156.76(6) . . ?
Ag20 Ag30 Ag28 86.72(3) . . ?
Ag2A Ag30 Ag28 116.08(3) . . ?
Ag31 Ag30 Ag28 143.57(3) . . ?
Ag98 Ag30 Ag28 57.37(2) . . ?
Ag37 Ag30 Ag28 115.52(3) . . ?
Ag97 Ag30 Ag28 57.44(2) . . ?
S13 Ag31 S5 125.49(8) . . ?
S13 Ag31 Ag20 134.79(6) . . ?
S5 Ag31 Ag20 77.44(5) . . ?
S13 Ag31 S12 106.23(8) . . ?
S5 Ag31 S12 84.77(7) . . ?
Ag20 Ag31 S12 115.01(6) . . ?
S13 Ag31 Ag2A 118.73(6) . . ?
S5 Ag31 Ag2A 115.69(6) . . ?
Ag20 Ag31 Ag2A 59.56(2) . . ?
S12 Ag31 Ag2A 74.65(5) . . ?
S13 Ag31 Ag30 164.98(5) . . ?
S5 Ag31 Ag30 57.21(6) . . ?
Ag20 Ag31 Ag30 59.13(2) . . ?
S12 Ag31 Ag30 58.75(6) . . ?
Ag2A Ag31 Ag30 60.03(3) . . ?
S13 Ag31 Ag3J 80.91(6) . . ?
S5 Ag31 Ag3J 132.93(5) . . ?
Ag20 Ag31 Ag3J 59.42(2) . . ?
S12 Ag31 Ag3J 128.56(5) . . ?
Ag2A Ag31 Ag3J 58.71(2) . . ?
Ag30 Ag31 Ag3J 108.00(3) . . ?
S13 Ag31 Ag3F 72.97(6) . . ?
S5 Ag31 Ag3F 134.91(5) . . ?
Ag20 Ag31 Ag3F 121.05(3) . . ?
S12 Ag31 Ag3F 50.31(5) . . ?
Ag2A Ag31 Ag3F 61.67(2) . . ?
Ag30 Ag31 Ag3F 95.07(3) . . ?
Ag3J Ag31 Ag3F 86.73(3) . . ?
S13 Ag31 Ag48 100.92(5) . . ?
S5 Ag31 Ag48 50.15(5) . . ?
Ag20 Ag31 Ag48 61.86(2) . . ?
S12 Ag31 Ag48 134.91(5) . . ?
Ag2A Ag31 Ag48 121.40(3) . . ?
Ag30 Ag31 Ag48 91.26(3) . . ?
Ag3J Ag31 Ag48 90.50(3) . . ?
Ag3F Ag31 Ag48 173.61(4) . . ?
S13 Ag31 Ag91 50.91(5) . . ?
S5 Ag31 Ag91 105.59(5) . . ?
Ag20 Ag31 Ag91 87.64(3) . . ?
S12 Ag31 Ag91 156.91(6) . . ?
Ag2A Ag31 Ag91 116.81(3) . . ?
Ag30 Ag31 Ag91 144.07(3) . . ?
Ag3J Ag31 Ag91 58.11(2) . . ?
Ag3F Ag31 Ag91 115.20(3) . . ?
Ag48 Ag31 Ag91 58.57(2) . . ?
S29 Ag32 S30 97.17(9) . 2_655 ?
S29 Ag32 Ag75 95.52(6) . . ?
S30 Ag32 Ag75 163.11(6) 2_655 . ?
S29 Ag32 Ag18 155.94(6) . . ?
S30 Ag32 Ag18 106.58(6) 2_655 . ?
Ag75 Ag32 Ag18 60.43(2) . . ?
S29 Ag32 Ag3A 79.85(6) . 2_655 ?
S30 Ag32 Ag3A 110.15(6) 2_655 2_655 ?
Ag75 Ag32 Ag3A 61.35(2) . 2_655 ?
Ag18 Ag32 Ag3A 88.25(3) . 2_655 ?
S29 Ag32 Ag2H 108.27(7) . . ?
S30 Ag32 Ag2H 125.43(6) 2_655 . ?
Ag75 Ag32 Ag2H 59.91(2) . . ?
Ag18 Ag32 Ag2H 60.61(3) . . ?
Ag3A Ag32 Ag2H 121.18(3) 2_655 . ?
S29 Ag32 Ag21 126.50(7) . 2_655 ?
S30 Ag32 Ag21 73.01(6) 2_655 2_655 ?
Ag75 Ag32 Ag21 90.47(3) . 2_655 ?
Ag18 Ag32 Ag21 59.66(2) . 2_655 ?
Ag3A Ag32 Ag21 57.16(2) 2_655 2_655 ?
Ag2H Ag32 Ag21 120.27(3) . 2_655 ?
S29 Ag32 Ag3C 75.76(7) . 2_655 ?
S30 Ag32 Ag3C 53.88(6) 2_655 2_655 ?
Ag75 Ag32 Ag3C 119.43(3) . 2_655 ?
Ag18 Ag32 Ag3C 115.34(3) . 2_655 ?
Ag3A Ag32 Ag3C 58.10(2) 2_655 2_655 ?
Ag2H Ag32 Ag3C 175.88(3) . 2_655 ?
Ag21 Ag32 Ag3C 55.69(2) 2_655 2_655 ?
S29 Ag32 Ag1G 143.85(6) . 2_655 ?
S30 Ag32 Ag1G 48.79(6) 2_655 2_655 ?
Ag75 Ag32 Ag1G 120.38(3) . 2_655 ?
Ag18 Ag32 Ag1G 60.04(2) . 2_655 ?
Ag3A Ag32 Ag1G 119.35(3) 2_655 2_655 ?
Ag2H Ag32 Ag1G 88.31(3) . 2_655 ?
Ag21 Ag32 Ag1G 62.19(2) 2_655 2_655 ?
Ag3C Ag32 Ag1G 88.78(3) 2_655 2_655 ?
S25 Ag33 Ag73 58.64(6) . . ?
S25 Ag33 Ag90 173.38(6) . . ?
Ag73 Ag33 Ag90 124.37(3) . . ?
S25 Ag33 Ag3G 56.77(6) . . ?
Ag73 Ag33 Ag3G 105.69(3) . . ?
Ag90 Ag33 Ag3G 124.13(4) . . ?
S25 Ag33 Ag63 122.45(6) . . ?
Ag73 Ag33 Ag63 63.81(3) . . ?
Ag90 Ag33 Ag63 60.98(2) . . ?
Ag3G Ag33 Ag63 147.03(3) . . ?
S25 Ag33 Ag87 119.95(6) . . ?
Ag73 Ag33 Ag87 149.43(4) . . ?
Ag90 Ag33 Ag87 61.05(3) . . ?
Ag3G Ag33 Ag87 63.25(3) . . ?
Ag63 Ag33 Ag87 108.80(3) . . ?
S25 Ag33 Ag2G 111.35(6) . . ?
Ag73 Ag33 Ag2G 84.86(3) . . ?
Ag90 Ag33 Ag2G 64.44(3) . . ?
Ag3G Ag33 Ag2G 150.54(3) . . ?
Ag63 Ag33 Ag2G 62.33(2) . . ?
Ag87 Ag33 Ag2G 119.27(3) . . ?
S25 Ag33 Ag1K 124.04(6) . . ?
Ag73 Ag33 Ag1K 94.54(3) . . ?
Ag90 Ag33 Ag1K 62.46(2) . . ?
Ag3G Ag33 Ag1K 93.03(3) . . ?
Ag63 Ag33 Ag1K 58.92(2) . . ?
Ag87 Ag33 Ag1K 59.75(2) . . ?
Ag2G Ag33 Ag1K 113.85(3) . . ?
S25 Ag33 Ag41 109.02(6) . . ?
Ag73 Ag33 Ag41 147.61(4) . . ?
Ag90 Ag33 Ag41 65.15(3) . . ?
Ag3G Ag33 Ag41 86.40(3) . . ?
Ag63 Ag33 Ag41 119.74(3) . . ?
Ag87 Ag33 Ag41 62.81(3) . . ?
Ag2G Ag33 Ag41 71.76(3) . . ?
Ag1K Ag33 Ag41 115.09(3) . . ?
S25 Ag33 Ag2D 67.82(6) . . ?
Ag73 Ag33 Ag2D 62.13(3) . . ?
Ag90 Ag33 Ag2D 118.72(3) . . ?
Ag3G Ag33 Ag2D 62.76(2) . . ?
Ag63 Ag33 Ag2D 85.87(3) . . ?
Ag87 Ag33 Ag2D 88.42(3) . . ?
Ag2G Ag33 Ag2D 142.41(3) . . ?
Ag1K Ag33 Ag2D 56.27(2) . . ?
Ag41 Ag33 Ag2D 145.61(3) . . ?
S24 Ag34 S14 140.06(10) . . ?
S24 Ag34 Ag68 95.80(6) . . ?
S14 Ag34 Ag68 94.89(6) . . ?
S24 Ag34 Ag2F 81.66(7) . . ?
S14 Ag34 Ag2F 135.78(7) . . ?
Ag68 Ag34 Ag2F 59.20(2) . . ?
S24 Ag34 Ag64 141.18(6) . . ?
S14 Ag34 Ag64 65.92(6) . . ?
Ag68 Ag34 Ag64 112.24(3) . . ?
Ag2F Ag34 Ag64 90.01(3) . . ?
S24 Ag34 Ag38 53.45(6) . . ?
S14 Ag34 Ag38 148.87(6) . . ?
Ag68 Ag34 Ag38 113.05(3) . . ?
Ag2F Ag34 Ag38 58.60(2) . . ?
Ag64 Ag34 Ag38 89.97(3) . . ?
S24 Ag34 Ag16 137.37(7) . . ?
S14 Ag34 Ag16 78.68(7) . . ?
Ag68 Ag34 Ag16 55.44(2) . . ?
Ag2F Ag34 Ag16 57.20(2) . . ?
Ag64 Ag34 Ag16 57.16(2) . . ?
Ag38 Ag34 Ag16 105.40(3) . . ?
S23 Ag35 S22 123.34(8) . . ?
S23 Ag35 S13 109.24(9) . . ?
S22 Ag35 S13 110.18(8) . . ?
S23 Ag35 Ag23 127.30(6) . . ?
S22 Ag35 Ag23 81.67(6) . . ?
S13 Ag35 Ag23 101.26(6) . . ?
S23 Ag35 Ag1D 77.23(6) . 2_655 ?
S22 Ag35 Ag1D 84.59(6) . 2_655 ?
S13 Ag35 Ag1D 153.77(5) . 2_655 ?
Ag23 Ag35 Ag1D 58.30(2) . 2_655 ?
S23 Ag35 Ag52 76.06(6) . . ?
S22 Ag35 Ag52 134.12(6) . . ?
S13 Ag35 Ag52 98.34(5) . . ?
Ag23 Ag35 Ag52 57.44(2) . . ?
Ag1D Ag35 Ag52 57.66(2) 2_655 . ?
S23 Ag35 Ag3F 173.63(6) . . ?
S22 Ag35 Ag3F 52.25(6) . . ?
S13 Ag35 Ag3F 70.57(6) . . ?
Ag23 Ag35 Ag3F 58.34(3) . . ?
Ag1D Ag35 Ag3F 105.82(3) 2_655 . ?
Ag52 Ag35 Ag3F 110.31(3) . . ?
S23 Ag35 Ag61 50.15(6) . . ?
S22 Ag35 Ag61 167.04(6) . . ?
S13 Ag35 Ag61 67.13(6) . . ?
Ag23 Ag35 Ag61 111.24(3) . . ?
Ag1D Ag35 Ag61 103.02(3) 2_655 . ?
Ag52 Ag35 Ag61 58.16(2) . . ?
Ag3F Ag35 Ag61 132.94(3) . . ?
S27 Ag36 S28 138.24(9) . . ?
S27 Ag36 Ag25 159.19(7) . . ?
S28 Ag36 Ag25 58.42(7) . . ?
S27 Ag36 S19 98.40(8) . . ?
S28 Ag36 S19 101.97(8) . . ?
Ag25 Ag36 S19 87.07(5) . . ?
S27 Ag36 Ag26 108.13(6) . . ?
S28 Ag36 Ag26 70.81(7) . . ?
Ag25 Ag36 Ag26 61.35(2) . . ?
S19 Ag36 Ag26 146.99(6) . . ?
S27 Ag36 Ag17 104.62(6) . . ?
S28 Ag36 Ag17 116.63(7) . . ?
Ag25 Ag36 Ag17 58.57(2) . . ?
S19 Ag36 Ag17 68.83(6) . . ?
Ag26 Ag36 Ag17 85.39(3) . . ?
S27 Ag36 Ag15 72.68(7) . . ?
S28 Ag36 Ag15 125.67(7) . . ?
Ag25 Ag36 Ag15 86.98(3) . . ?
S19 Ag36 Ag15 117.89(6) . . ?
Ag26 Ag36 Ag15 55.48(2) . . ?
Ag17 Ag36 Ag15 55.89(2) . . ?
S27 Ag36 Ag56 52.61(6) . . ?
S28 Ag36 Ag56 168.36(7) . . ?
Ag25 Ag36 Ag56 112.39(3) . . ?
S19 Ag36 Ag56 69.11(5) . . ?
Ag26 Ag36 Ag56 112.28(3) . . ?
Ag17 Ag36 Ag56 53.83(2) . . ?
Ag15 Ag36 Ag56 56.89(2) . . ?
S27 Ag36 Ag29 52.64(6) . . ?
S28 Ag36 Ag29 102.76(7) . . ?
Ag25 Ag36 Ag29 119.05(3) . . ?
S19 Ag36 Ag29 150.93(5) . . ?
Ag26 Ag36 Ag29 57.80(2) . . ?
Ag17 Ag36 Ag29 112.27(3) . . ?
Ag15 Ag36 Ag29 56.40(2) . . ?
Ag56 Ag36 Ag29 87.94(2) . . ?
S12 Ag37 S21 148.25(8) . . ?
S12 Ag37 Ag39 98.25(7) . . ?
S21 Ag37 Ag39 94.15(6) . . ?
S12 Ag37 Ag18 133.79(6) . . ?
S21 Ag37 Ag18 77.34(6) . . ?
Ag39 Ag37 Ag18 59.04(2) . . ?
S12 Ag37 Ag30 61.64(5) . . ?
S21 Ag37 Ag30 138.23(6) . . ?
Ag39 Ag37 Ag30 111.89(3) . . ?
Ag18 Ag37 Ag30 88.49(3) . . ?
S12 Ag37 Ag2A 77.60(6) . . ?
S21 Ag37 Ag2A 132.47(6) . . ?
Ag39 Ag37 Ag2A 55.18(2) . . ?
Ag18 Ag37 Ag2A 56.26(2) . . ?
Ag30 Ag37 Ag2A 56.99(2) . . ?
S12 Ag37 Ag2H 142.28(6) . . ?
S21 Ag37 Ag2H 52.57(6) . . ?
Ag39 Ag37 Ag2H 113.02(3) . . ?
Ag18 Ag37 Ag2H 57.85(2) . . ?
Ag30 Ag37 Ag2H 86.56(3) . . ?
Ag2A Ag37 Ag2H 102.80(3) . . ?
S16 Ag38 S24 123.60(9) . . ?
S16 Ag38 S15 110.69(8) . . ?
S24 Ag38 S15 107.36(9) . . ?
S16 Ag38 Ag2F 129.41(7) . . ?
S24 Ag38 Ag2F 80.43(6) . . ?
S15 Ag38 Ag2F 100.33(5) . . ?
S16 Ag38 Ag93 77.16(7) . . ?
S24 Ag38 Ag93 134.22(7) . . ?
S15 Ag38 Ag93 99.68(6) . . ?
Ag2F Ag38 Ag93 58.53(2) . . ?
S16 Ag38 Ag46 78.77(6) . . ?
S24 Ag38 Ag46 84.39(7) . . ?
S15 Ag38 Ag46 154.42(6) . . ?
Ag2F Ag38 Ag46 58.40(2) . . ?
Ag93 Ag38 Ag46 58.18(2) . . ?
S16 Ag38 Ag34 171.23(7) . . ?
S24 Ag38 Ag34 51.04(6) . . ?
S15 Ag38 Ag34 67.95(5) . . ?
Ag2F Ag38 Ag34 58.71(2) . . ?
Ag93 Ag38 Ag34 111.57(3) . . ?
Ag46 Ag38 Ag34 106.19(3) . . ?
S16 Ag38 Ag77 49.86(7) . . ?
S24 Ag38 Ag77 166.09(6) . . ?
S15 Ag38 Ag77 69.15(5) . . ?
Ag2F Ag38 Ag77 113.30(3) . . ?
Ag93 Ag38 Ag77 59.21(2) . . ?
Ag46 Ag38 Ag77 104.41(3) . . ?
Ag34 Ag38 Ag77 133.31(4) . . ?
S31 Ag39 Ag57 57.69(6) 2_655 2_655 ?
S31 Ag39 Ag2A 172.49(7) 2_655 . ?
Ag57 Ag39 Ag2A 124.45(4) 2_655 . ?
S31 Ag39 Ag1G 57.18(6) 2_655 2_655 ?
Ag57 Ag39 Ag1G 106.60(3) 2_655 2_655 ?
Ag2A Ag39 Ag1G 124.71(3) . 2_655 ?
S31 Ag39 Ag3F 109.19(6) 2_655 . ?
Ag57 Ag39 Ag3F 81.82(3) 2_655 . ?
Ag2A Ag39 Ag3F 65.35(3) . . ?
Ag1G Ag39 Ag3F 149.43(4) 2_655 . ?
S31 Ag39 Ag23 121.09(6) 2_655 . ?
Ag57 Ag39 Ag23 63.41(3) 2_655 . ?
Ag2A Ag39 Ag23 61.71(2) . . ?
Ag1G Ag39 Ag23 148.86(4) 2_655 . ?
Ag3F Ag39 Ag23 61.34(3) . . ?
S31 Ag39 Ag37 107.52(7) 2_655 . ?
Ag57 Ag39 Ag37 146.07(4) 2_655 . ?
Ag2A Ag39 Ag37 66.56(3) . . ?
Ag1G Ag39 Ag37 83.48(3) 2_655 . ?
Ag3F Ag39 Ag37 74.80(3) . . ?
Ag23 Ag39 Ag37 121.98(3) . . ?
S31 Ag39 Ag70 124.89(7) 2_655 2_655 ?
Ag57 Ag39 Ag70 95.94(3) 2_655 2_655 ?
Ag2A Ag39 Ag70 62.62(2) . 2_655 ?
Ag1G Ag39 Ag70 94.96(3) 2_655 2_655 ?
Ag3F Ag39 Ag70 113.69(3) . 2_655 ?
Ag23 Ag39 Ag70 59.25(2) . 2_655 ?
Ag37 Ag39 Ag70 115.76(3) . 2_655 ?
S31 Ag39 Ag18 121.33(6) 2_655 . ?
Ag57 Ag39 Ag18 151.21(4) 2_655 . ?
Ag2A Ag39 Ag18 60.89(2) . . ?
Ag1G Ag39 Ag18 64.18(3) 2_655 . ?
Ag3F Ag39 Ag18 120.62(3) . . ?
Ag23 Ag39 Ag18 109.33(3) . . ?
Ag37 Ag39 Ag18 62.44(3) . . ?
Ag70 Ag39 Ag18 59.81(2) 2_655 . ?
S31 Ag39 Ag96 68.03(7) 2_655 2_655 ?
Ag57 Ag39 Ag96 63.38(3) 2_655 2_655 ?
Ag2A Ag39 Ag96 119.49(3) . 2_655 ?
Ag1G Ag39 Ag96 64.13(3) 2_655 2_655 ?
Ag3F Ag39 Ag96 140.78(4) . 2_655 ?
Ag23 Ag39 Ag96 85.96(3) . 2_655 ?
Ag37 Ag39 Ag96 144.39(4) . 2_655 ?
Ag70 Ag39 Ag96 56.88(2) 2_655 2_655 ?
Ag18 Ag39 Ag96 88.98(3) . 2_655 ?
S6 Ag40 S38 137.92(9) . . ?
S6 Ag40 Ag94 97.17(7) . . ?
S38 Ag40 Ag94 97.80(6) . . ?
S6 Ag40 Ag2E 138.18(6) . . ?
S38 Ag40 Ag2E 82.53(6) . . ?
Ag94 Ag40 Ag2E 59.48(3) . . ?
S6 Ag40 Ag1E 65.75(7) . . ?
S38 Ag40 Ag1E 138.06(7) . . ?
Ag94 Ag40 Ag1E 114.77(3) . . ?
Ag2E Ag40 Ag1E 91.63(3) . . ?
S6 Ag40 Ag3E 80.14(6) . . ?
S38 Ag40 Ag3E 139.53(6) . . ?
Ag94 Ag40 Ag3E 56.05(2) . . ?
Ag2E Ag40 Ag3E 58.08(2) . . ?
Ag1E Ag40 Ag3E 59.04(2) . . ?
S6 Ag40 Ag43 146.43(8) . . ?
S38 Ag40 Ag43 53.10(7) . . ?
Ag94 Ag40 Ag43 113.67(3) . . ?
Ag2E Ag40 Ag43 58.69(2) . . ?
Ag1E Ag40 Ag43 88.53(3) . . ?
Ag3E Ag40 Ag43 105.66(3) . . ?
S8 Ag41 S17 147.20(8) . . ?
S8 Ag41 Ag33 100.33(7) . . ?
S17 Ag41 Ag33 91.84(7) . . ?
S8 Ag41 Ag60 64.90(7) . . ?
S17 Ag41 Ag60 136.50(7) . . ?
Ag33 Ag41 Ag60 113.47(3) . . ?
S8 Ag41 Ag87 137.94(6) . . ?
S17 Ag41 Ag87 74.00(6) . . ?
Ag33 Ag41 Ag87 58.46(3) . . ?
Ag60 Ag41 Ag87 89.36(3) . . ?
S8 Ag41 Ag90 81.31(6) . . ?
S17 Ag41 Ag90 129.64(6) . . ?
Ag33 Ag41 Ag90 55.63(2) . . ?
Ag60 Ag41 Ag90 58.03(2) . . ?
Ag87 Ag41 Ag90 56.64(2) . . ?
S8 Ag41 Ag43 144.27(7) . . ?
S17 Ag41 Ag43 49.87(7) . . ?
Ag33 Ag41 Ag43 111.52(3) . . ?
Ag60 Ag41 Ag43 87.17(3) . . ?
Ag87 Ag41 Ag43 57.39(2) . . ?
Ag90 Ag41 Ag43 103.21(3) . . ?
S41 Ag42 S33 133.51(9) . 2_655 ?
S41 Ag42 Ag68 158.50(6) . 2_655 ?
S33 Ag42 Ag68 57.61(6) 2_655 2_655 ?
S41 Ag42 S23 101.92(8) . 2_655 ?
S33 Ag42 S23 104.45(9) 2_655 2_655 ?
Ag68 Ag42 S23 90.25(5) 2_655 2_655 ?
S41 Ag42 Ag52 107.80(6) . 2_655 ?
S33 Ag42 Ag52 116.62(6) 2_655 2_655 ?
Ag68 Ag42 Ag52 59.19(2) 2_655 2_655 ?
S23 Ag42 Ag52 71.33(6) 2_655 2_655 ?
S41 Ag42 Ag3D 103.45(6) . . ?
S33 Ag42 Ag3D 68.67(6) 2_655 . ?
Ag68 Ag42 Ag3D 60.71(2) 2_655 . ?
S23 Ag42 Ag3D 149.69(5) 2_655 . ?
Ag52 Ag42 Ag3D 85.26(2) 2_655 . ?
S41 Ag42 Ag1D 55.57(6) . . ?
S33 Ag42 Ag1D 170.77(6) 2_655 . ?
Ag68 Ag42 Ag1D 114.65(3) 2_655 . ?
S23 Ag42 Ag1D 69.31(6) 2_655 . ?
Ag52 Ag42 Ag1D 55.46(2) 2_655 . ?
Ag3D Ag42 Ag1D 113.03(3) . . ?
S41 Ag42 Ag99 71.22(6) . . ?
S33 Ag42 Ag99 123.50(6) 2_655 . ?
Ag68 Ag42 Ag99 87.38(3) 2_655 . ?
S23 Ag42 Ag99 119.85(6) 2_655 . ?
Ag52 Ag42 Ag99 56.45(2) 2_655 . ?
Ag3D Ag42 Ag99 55.24(2) . . ?
Ag1D Ag42 Ag99 57.85(2) . . ?
S41 Ag42 Ag72 49.56(6) . . ?
S33 Ag42 Ag72 99.13(6) 2_655 . ?
Ag68 Ag42 Ag72 116.25(3) 2_655 . ?
S23 Ag42 Ag72 151.42(5) 2_655 . ?
Ag52 Ag42 Ag72 111.90(3) 2_655 . ?
Ag3D Ag42 Ag72 55.58(2) . . ?
Ag1D Ag42 Ag72 88.87(3) . . ?
Ag99 Ag42 Ag72 55.45(2) . . ?
S17 Ag43 S38 126.79(8) . . ?
S17 Ag43 S7 108.22(9) . . ?
S38 Ag43 S7 106.67(9) . . ?
S17 Ag43 Ag2E 126.64(6) . . ?
S38 Ag43 Ag2E 81.01(5) . . ?
S7 Ag43 Ag2E 103.34(5) . . ?
S17 Ag43 Ag27 76.91(6) . . ?
S38 Ag43 Ag27 87.40(6) . . ?
S7 Ag43 Ag27 155.27(5) . . ?
Ag2E Ag43 Ag27 57.98(2) . . ?
S17 Ag43 Ag87 74.19(6) . . ?
S38 Ag43 Ag87 134.50(6) . . ?
S7 Ag43 Ag87 101.51(5) . . ?
Ag2E Ag43 Ag87 57.91(2) . . ?
Ag27 Ag43 Ag87 55.74(2) . . ?
S17 Ag43 Ag40 175.19(6) . . ?
S38 Ag43 Ag40 51.06(5) . . ?
S7 Ag43 Ag40 69.94(6) . . ?
Ag2E Ag43 Ag40 58.11(2) . . ?
Ag27 Ag43 Ag40 106.66(3) . . ?
Ag87 Ag43 Ag40 110.43(3) . . ?
S17 Ag43 Ag41 49.19(6) . . ?
S38 Ag43 Ag41 167.18(6) . . ?
S7 Ag43 Ag41 67.74(6) . . ?
Ag2E Ag43 Ag41 111.26(3) . . ?
Ag27 Ag43 Ag41 102.13(3) . . ?
Ag87 Ag43 Ag41 58.22(2) . . ?
Ag40 Ag43 Ag41 131.69(3) . . ?
Ag79 Ag44 Ag11 118.00(3) . . ?
Ag79 Ag44 Ag89 91.33(3) . . ?
Ag11 Ag44 Ag89 119.50(3) . . ?
Ag79 Ag44 Ag12 120.59(3) . . ?
Ag11 Ag44 Ag12 60.02(2) . . ?
Ag89 Ag44 Ag12 145.15(3) . . ?
Ag79 Ag44 Ag58 92.08(3) . . ?
Ag11 Ag44 Ag58 119.91(3) . . ?
Ag89 Ag44 Ag58 109.41(3) . . ?
Ag12 Ag44 Ag58 59.89(2) . . ?
Ag79 Ag44 Ag9 179.37(3) . . ?
Ag11 Ag44 Ag9 62.49(2) . . ?
Ag89 Ag44 Ag9 88.06(3) . . ?
Ag12 Ag44 Ag9 59.97(2) . . ?
Ag58 Ag44 Ag9 87.97(3) . . ?
Ag79 Ag44 Ag13 119.65(3) . . ?
Ag11 Ag44 Ag13 59.53(2) . . ?
Ag89 Ag44 Ag13 59.97(2) . . ?
Ag12 Ag44 Ag13 108.21(3) . . ?
Ag58 Ag44 Ag13 145.28(3) . . ?
Ag9 Ag44 Ag13 60.15(2) . . ?
Ag79 Ag44 Ag86 61.66(2) . . ?
Ag11 Ag44 Ag86 179.65(4) . . ?
Ag89 Ag44 Ag86 60.59(2) . . ?
Ag12 Ag44 Ag86 120.13(3) . . ?
Ag58 Ag44 Ag86 60.24(2) . . ?
Ag9 Ag44 Ag86 117.86(3) . . ?
Ag13 Ag44 Ag86 120.56(3) . . ?
Ag79 Ag44 Ag98 59.41(2) . . ?
Ag11 Ag44 Ag98 88.41(3) . . ?
Ag89 Ag44 Ag98 147.79(3) . . ?
Ag12 Ag44 Ag98 61.18(2) . . ?
Ag58 Ag44 Ag98 62.69(2) . . ?
Ag9 Ag44 Ag98 121.14(3) . . ?
Ag13 Ag44 Ag98 144.27(3) . . ?
Ag86 Ag44 Ag98 91.42(3) . . ?
Ag79 Ag44 Ag59 59.53(2) . . ?
Ag11 Ag44 Ag59 87.51(3) . . ?
Ag89 Ag44 Ag59 62.35(2) . . ?
Ag12 Ag44 Ag59 144.23(3) . . ?
Ag58 Ag44 Ag59 148.64(3) . . ?
Ag9 Ag44 Ag59 120.27(3) . . ?
Ag13 Ag44 Ag59 60.12(2) . . ?
Ag86 Ag44 Ag59 92.26(3) . . ?
Ag98 Ag44 Ag59 106.92(3) . . ?
Ag79 Ag44 Ag7 120.28(3) . . ?
Ag11 Ag44 Ag7 121.72(3) . . ?
Ag89 Ag44 Ag7 59.63(2) . . ?
Ag12 Ag44 Ag7 90.00(2) . . ?
Ag58 Ag44 Ag7 58.60(2) . . ?
Ag9 Ag44 Ag7 59.23(2) . . ?
Ag13 Ag44 Ag7 91.02(2) . . ?
Ag86 Ag44 Ag7 58.62(2) . . ?
Ag98 Ag44 Ag7 121.27(3) . . ?
Ag59 Ag44 Ag7 121.97(3) . . ?
Ag79 Ag44 Ag67 58.66(2) . . ?
Ag11 Ag44 Ag67 59.34(2) . . ?
Ag89 Ag44 Ag67 119.83(3) . . ?
Ag12 Ag44 Ag67 90.80(3) . . ?
Ag58 Ag44 Ag67 121.27(3) . . ?
Ag9 Ag44 Ag67 121.83(3) . . ?
Ag13 Ag44 Ag67 89.43(2) . . ?
Ag86 Ag44 Ag67 120.31(3) . . ?
Ag98 Ag44 Ag67 58.58(2) . . ?
Ag59 Ag44 Ag67 57.48(2) . . ?
Ag7 Ag44 Ag67 178.92(3) . . ?
Ag1B Ag45 Ag2J 120.39(3) . . ?
Ag1B Ag45 Ag3E 178.32(3) . . ?
Ag2J Ag45 Ag3E 61.09(3) . . ?
Ag1B Ag45 Ag84 59.67(2) . . ?
Ag2J Ag45 Ag84 151.09(3) . . ?
Ag3E Ag45 Ag84 119.52(3) . . ?
Ag1B Ag45 Ag71 118.81(3) . . ?
Ag2J Ag45 Ag71 62.72(3) . . ?
Ag3E Ag45 Ag71 60.86(2) . . ?
Ag84 Ag45 Ag71 145.46(3) . . ?
Ag1B Ag45 Ag1A 119.39(3) . . ?
Ag2J Ag45 Ag1A 111.66(3) . . ?
Ag3E Ag45 Ag1A 59.86(2) . . ?
Ag84 Ag45 Ag1A 59.73(2) . . ?
Ag71 Ag45 Ag1A 111.04(3) . . ?
Ag1B Ag45 Ag1E 119.72(3) . . ?
Ag2J Ag45 Ag1E 62.16(3) . . ?
Ag3E Ag45 Ag1E 61.48(2) . . ?
Ag84 Ag45 Ag1E 91.89(3) . . ?
Ag71 Ag45 Ag1E 113.41(3) . . ?
Ag1A Ag45 Ag1E 61.51(2) . . ?
Ag1B Ag45 Ag11 61.24(2) . . ?
Ag2J Ag45 Ag11 148.44(3) . . ?
Ag3E Ag45 Ag11 117.09(3) . . ?
Ag84 Ag45 Ag11 59.91(2) . . ?
Ag71 Ag45 Ag11 88.30(3) . . ?
Ag1A Ag45 Ag11 89.40(3) . . ?
Ag1E Ag45 Ag11 147.99(3) . . ?
Ag1B Ag45 Ag82 59.23(2) . . ?
Ag2J Ag45 Ag82 93.27(3) . . ?
Ag3E Ag45 Ag82 120.40(3) . . ?
Ag84 Ag45 Ag82 107.76(3) . . ?
Ag71 Ag45 Ag82 59.59(2) . . ?
Ag1A Ag45 Ag82 146.03(3) . . ?
Ag1E Ag45 Ag82 151.93(3) . . ?
Ag11 Ag45 Ag82 59.26(2) . . ?
Ag1B Ag45 Ag95 119.40(3) . . ?
Ag2J Ag45 Ag95 110.81(3) . . ?
Ag3E Ag45 Ag95 58.94(2) . . ?
Ag84 Ag45 Ag95 89.61(3) . . ?
Ag71 Ag45 Ag95 60.09(2) . . ?
Ag1A Ag45 Ag95 61.07(2) . . ?
Ag1E Ag45 Ag95 111.33(3) . . ?
Ag11 Ag45 Ag95 58.15(2) . . ?
Ag82 Ag45 Ag95 89.17(2) . . ?
Ag1B Ag45 Ag65 58.71(2) . . ?
Ag2J Ag45 Ag65 91.69(3) . . ?
Ag3E Ag45 Ag65 122.51(3) . . ?
Ag84 Ag45 Ag65 62.91(3) . . ?
Ag71 Ag45 Ag65 149.77(3) . . ?
Ag1A Ag45 Ag65 92.62(3) . . ?
Ag1E Ag45 Ag65 61.03(2) . . ?
Ag11 Ag45 Ag65 111.26(3) . . ?
Ag82 Ag45 Ag65 109.94(3) . . ?
Ag95 Ag45 Ag65 149.89(3) . . ?
Ag1B Ag45 Ag1F 58.61(2) . . ?
Ag2J Ag45 Ag1F 61.78(3) . . ?
Ag3E Ag45 Ag1F 122.87(3) . . ?
Ag84 Ag45 Ag1F 110.68(3) . . ?
Ag71 Ag45 Ag1F 91.95(3) . . ?
Ag1A Ag45 Ag1F 150.38(3) . . ?
Ag1E Ag45 Ag1F 92.80(3) . . ?
Ag11 Ag45 Ag1F 110.42(3) . . ?
Ag82 Ag45 Ag1F 61.91(2) . . ?
Ag95 Ag45 Ag1F 148.22(3) . . ?
Ag65 Ag45 Ag1F 60.20(2) . . ?
S34 Ag46 S35 82.35(9) . . ?
S34 Ag46 Ag93 158.94(6) . . ?
S35 Ag46 Ag93 115.98(7) . . ?
S34 Ag46 Ag2F 99.37(6) . . ?
S35 Ag46 Ag2F 163.83(7) . . ?
Ag93 Ag46 Ag2F 60.08(2) . . ?
S34 Ag46 Ag38 115.07(6) . . ?
S35 Ag46 Ag38 133.43(7) . . ?
Ag93 Ag46 Ag38 60.82(3) . . ?
Ag2F Ag46 Ag38 60.38(2) . . ?
S34 Ag46 Ag14 76.37(6) . . ?
S35 Ag46 Ag14 105.02(7) . . ?
Ag93 Ag46 Ag14 88.26(3) . . ?
Ag2F Ag46 Ag14 60.32(2) . . ?
Ag38 Ag46 Ag14 120.67(3) . . ?
S34 Ag46 Ag2C 120.09(6) . . ?
S35 Ag46 Ag2C 76.18(7) . . ?
Ag93 Ag46 Ag2C 59.50(2) . . ?
Ag2F Ag46 Ag2C 89.26(3) . . ?
Ag38 Ag46 Ag2C 120.32(3) . . ?
Ag14 Ag46 Ag2C 57.27(2) . . ?
S34 Ag46 Ag69 140.06(6) . . ?
S35 Ag46 Ag69 58.38(7) . . ?
Ag93 Ag46 Ag69 60.26(2) . . ?
Ag2F Ag46 Ag69 120.33(3) . . ?
Ag38 Ag46 Ag69 90.27(3) . . ?
Ag14 Ag46 Ag69 118.08(3) . . ?
Ag2C Ag46 Ag69 60.81(2) . . ?
S34 Ag46 Ag4 68.10(6) . . ?
S35 Ag46 Ag4 47.83(7) . . ?
Ag93 Ag46 Ag4 115.50(3) . . ?
Ag2F Ag46 Ag4 117.78(3) . . ?
Ag38 Ag46 Ag4 176.28(4) . . ?
Ag14 Ag46 Ag4 57.49(2) . . ?
Ag2C Ag46 Ag4 56.00(2) . . ?
Ag69 Ag46 Ag4 88.10(2) . . ?
S19 Ag47 S18 129.46(9) . . ?
S19 Ag47 S9 109.49(8) . . ?
S18 Ag47 S9 106.37(8) . . ?
S19 Ag47 Ag56 80.23(7) . . ?
S18 Ag47 Ag56 84.09(6) . . ?
S9 Ag47 Ag56 152.49(6) . . ?
S19 Ag47 Ag63 128.52(6) . . ?
S18 Ag47 Ag63 78.52(6) . . ?
S9 Ag47 Ag63 98.13(6) . . ?
Ag56 Ag47 Ag63 58.31(2) . . ?
S19 Ag47 Ag17 75.19(6) . . ?
S18 Ag47 Ag17 132.43(6) . . ?
S9 Ag47 Ag17 98.50(5) . . ?
Ag56 Ag47 Ag17 58.12(2) . . ?
Ag63 Ag47 Ag17 57.99(2) . . ?
S19 Ag47 Ag2G 172.63(6) . . ?
S18 Ag47 Ag2G 50.02(7) . . ?
S9 Ag47 Ag2G 65.87(5) . . ?
Ag56 Ag47 Ag2G 106.53(3) . . ?
Ag63 Ag47 Ag2G 58.71(2) . . ?
Ag17 Ag47 Ag2G 110.71(3) . . ?
S19 Ag47 Ag53 49.50(6) . . ?
S18 Ag47 Ag53 170.16(6) . . ?
S9 Ag47 Ag53 68.03(5) . . ?
Ag56 Ag47 Ag53 104.57(3) . . ?
Ag63 Ag47 Ag53 109.87(3) . . ?
Ag17 Ag47 Ag53 57.33(2) . . ?
Ag2G Ag47 Ag53 129.38(3) . . ?
S1 Ag48 S5 138.97(9) . . ?
S1 Ag48 Ag1B 109.87(5) . . ?
S5 Ag48 Ag1B 107.86(6) . . ?
S1 Ag48 Ag82 80.53(6) . . ?
S5 Ag48 Ag82 134.92(6) . . ?
Ag1B Ag48 Ag82 57.46(2) . . ?
S1 Ag48 Ag91 58.08(6) . . ?
S5 Ag48 Ag91 118.26(6) . . ?
Ag1B Ag48 Ag91 113.98(3) . . ?
Ag82 Ag48 Ag91 56.54(2) . . ?
S1 Ag48 Ag31 116.21(6) . . ?
S5 Ag48 Ag31 59.51(6) . . ?
Ag1B Ag48 Ag31 114.08(3) . . ?
Ag82 Ag48 Ag31 86.42(3) . . ?
Ag91 Ag48 Ag31 62.80(2) . . ?
S1 Ag48 Ag20 136.02(6) . . ?
S5 Ag48 Ag20 79.08(6) . . ?
Ag1B Ag48 Ag20 57.51(2) . . ?
Ag82 Ag48 Ag20 56.73(2) . . ?
Ag91 Ag48 Ag20 87.15(3) . . ?
Ag31 Ag48 Ag20 56.58(2) . . ?
S1 Ag48 Ag1F 52.88(5) . . ?
S5 Ag48 Ag1F 153.00(6) . . ?
Ag1B Ag48 Ag1F 57.67(2) . . ?
Ag82 Ag48 Ag1F 60.21(2) . . ?
Ag91 Ag48 Ag1F 88.69(3) . . ?
Ag31 Ag48 Ag1F 145.22(3) . . ?
Ag20 Ag48 Ag1F 105.70(3) . . ?
S1 Ag48 Ag97 154.57(6) . . ?
S5 Ag48 Ag97 51.20(6) . . ?
Ag1B Ag48 Ag97 57.26(2) . . ?
Ag82 Ag48 Ag97 104.88(3) . . ?
Ag91 Ag48 Ag97 145.32(3) . . ?
Ag31 Ag48 Ag97 89.10(3) . . ?
Ag20 Ag48 Ag97 59.35(2) . . ?
Ag1F Ag48 Ag97 107.67(3) . . ?
S1 Ag48 Zn1 94.63(6) . . ?
S5 Ag48 Zn1 94.15(6) . . ?
Ag1B Ag48 Zn1 54.70(2) . . ?
Ag82 Ag48 Zn1 104.78(2) . . ?
Ag91 Ag48 Zn1 147.19(3) . . ?
Ag31 Ag48 Zn1 148.71(3) . . ?
Ag20 Ag48 Zn1 105.11(3) . . ?
Ag1F Ag48 Zn1 58.86(2) . . ?
Ag97 Ag48 Zn1 59.93(2) . . ?
S29 Ag49 S28 138.16(10) . . ?
S29 Ag49 S20 93.46(9) . . ?
S28 Ag49 S20 126.80(9) . . ?
S29 Ag49 Ag25 132.46(7) . . ?
S28 Ag49 Ag25 59.74(7) . . ?
S20 Ag49 Ag25 98.50(5) . . ?
S29 Ag49 Ag75 85.59(8) . . ?
S28 Ag49 Ag75 113.84(7) . . ?
S20 Ag49 Ag75 73.63(6) . . ?
Ag25 Ag49 Ag75 54.91(3) . . ?
S34 Ag50 S33 133.65(9) . . ?
S34 Ag50 S24 99.70(9) . . ?
S33 Ag50 S24 117.28(9) . . ?
S34 Ag50 Ag68 146.65(7) . . ?
S33 Ag50 Ag68 59.40(7) . . ?
S24 Ag50 Ag68 95.84(6) . . ?
S34 Ag50 Ag2F 98.01(7) . . ?
S33 Ag50 Ag2F 117.36(7) . . ?
S24 Ag50 Ag2F 74.44(7) . . ?
Ag68 Ag50 Ag2F 58.22(3) . . ?
S34 Ag50 Ag3D 95.08(7) . 2_655 ?
S33 Ag50 Ag3D 66.62(7) . 2_655 ?
S24 Ag50 Ag3D 150.26(7) . 2_655 ?
Ag68 Ag50 Ag3D 59.46(3) . 2_655 ?
Ag2F Ag50 Ag3D 78.06(3) . 2_655 ?
Ag81 Ag51 Ag89 148.95(3) . . ?
Ag81 Ag51 Ag1K 91.08(2) . . ?
Ag89 Ag51 Ag1K 61.12(2) . . ?
Ag81 Ag51 Ag9 119.46(3) . . ?
Ag89 Ag51 Ag9 87.94(3) . . ?
Ag1K Ag51 Ag9 118.51(3) . . ?
Ag81 Ag51 Ag62 110.31(3) . . ?
Ag89 Ag51 Ag62 61.81(2) . . ?
Ag1K Ag51 Ag62 93.30(3) . . ?
Ag9 Ag51 Ag62 118.27(3) . . ?
Ag81 Ag51 Ag54 61.13(2) . . ?
Ag89 Ag51 Ag54 91.53(3) . . ?
Ag1K Ag51 Ag54 61.43(2) . . ?
Ag9 Ag51 Ag54 179.39(3) . . ?
Ag62 Ag51 Ag54 61.20(2) . . ?
Ag81 Ag51 Ag2 88.70(3) . . ?
Ag89 Ag51 Ag2 119.39(3) . . ?
Ag1K Ag51 Ag2 178.75(4) . . ?
Ag9 Ag51 Ag2 60.608(18) . . ?
Ag62 Ag51 Ag2 87.92(3) . . ?
Ag54 Ag51 Ag2 119.46(3) . . ?
Ag81 Ag51 Ag74 61.99(2) . . ?
Ag89 Ag51 Ag74 108.87(3) . . ?
Ag1K Ag51 Ag74 60.07(2) . . ?
Ag9 Ag51 Ag74 87.53(3) . . ?
Ag62 Ag51 Ag74 150.60(3) . . ?
Ag54 Ag51 Ag74 92.92(2) . . ?
Ag2 Ag51 Ag74 118.79(3) . . ?
Ag81 Ag51 Ag6 60.13(2) . . ?
Ag89 Ag51 Ag6 120.95(3) . . ?
Ag1K Ag51 Ag6 121.62(3) . . ?
Ag9 Ag51 Ag6 119.86(3) . . ?
Ag62 Ag51 Ag6 59.14(2) . . ?
Ag54 Ag51 Ag6 60.20(2) . . ?
Ag2 Ag51 Ag6 59.261(17) . . ?
Ag74 Ag51 Ag6 122.11(3) . . ?
Ag81 Ag51 Ag8 60.10(2) . . ?
Ag89 Ag51 Ag8 144.08(3) . . ?
Ag1K Ag51 Ag8 119.39(3) . . ?
Ag9 Ag51 Ag8 59.36(2) . . ?
Ag62 Ag51 Ag8 144.75(3) . . ?
Ag54 Ag51 Ag8 121.23(3) . . ?
Ag2 Ag51 Ag8 59.47(2) . . ?
Ag74 Ag51 Ag8 59.32(2) . . ?
Ag6 Ag51 Ag8 90.39(3) . . ?
Ag81 Ag51 Ag7 144.90(3) . . ?
Ag89 Ag51 Ag7 60.07(2) . . ?
Ag1K Ag51 Ag7 121.19(3) . . ?
Ag9 Ag51 Ag7 59.54(2) . . ?
Ag62 Ag51 Ag7 58.73(2) . . ?
Ag54 Ag51 Ag7 119.92(3) . . ?
Ag2 Ag51 Ag7 59.34(2) . . ?
Ag74 Ag51 Ag7 144.12(3) . . ?
Ag6 Ag51 Ag7 89.02(2) . . ?
Ag8 Ag51 Ag7 107.81(3) . . ?
Ag81 Ag51 Ag13 120.30(3) . . ?
Ag89 Ag51 Ag13 59.18(2) . . ?
Ag1K Ag51 Ag13 59.27(2) . . ?
Ag9 Ag51 Ag13 59.24(2) . . ?
Ag62 Ag51 Ag13 120.98(3) . . ?
Ag54 Ag51 Ag13 120.69(3) . . ?
Ag2 Ag51 Ag13 119.85(2) . . ?
Ag74 Ag51 Ag13 58.31(2) . . ?
Ag6 Ag51 Ag13 179.09(3) . . ?
Ag8 Ag51 Ag13 89.21(3) . . ?
Ag7 Ag51 Ag13 90.33(2) . . ?
Ag78 Ag52 Ag23 60.24(2) . . ?
Ag78 Ag52 Ag1D 93.37(3) . 2_655 ?
Ag23 Ag52 Ag1D 60.07(2) . 2_655 ?
Ag78 Ag52 Ag3J 63.67(2) . . ?
Ag23 Ag52 Ag3J 60.35(2) . . ?
Ag1D Ag52 Ag3J 119.83(3) 2_655 . ?
Ag78 Ag52 Ag68 120.66(3) . . ?
Ag23 Ag52 Ag68 177.35(3) . . ?
Ag1D Ag52 Ag68 121.80(3) 2_655 . ?
Ag3J Ag52 Ag68 117.48(3) . . ?
Ag78 Ag52 Ag16 91.02(3) . . ?
Ag23 Ag52 Ag16 120.10(3) . . ?
Ag1D Ag52 Ag16 174.70(3) 2_655 . ?
Ag3J Ag52 Ag16 59.80(2) . . ?
Ag68 Ag52 Ag16 57.84(2) . . ?
Ag78 Ag52 Ag2K 60.85(2) . . ?
Ag23 Ag52 Ag2K 121.09(3) . . ?
Ag1D Ag52 Ag2K 123.62(3) 2_655 . ?
Ag3J Ag52 Ag2K 93.82(3) . . ?
Ag68 Ag52 Ag2K 59.89(2) . . ?
Ag16 Ag52 Ag2K 61.29(2) . . ?
Ag78 Ag52 Ag99 61.42(2) . 2_655 ?
Ag23 Ag52 Ag99 91.39(3) . 2_655 ?
Ag1D Ag52 Ag99 63.81(2) 2_655 2_655 ?
Ag3J Ag52 Ag99 125.08(3) . 2_655 ?
Ag68 Ag52 Ag99 91.19(3) . 2_655 ?
Ag16 Ag52 Ag99 121.10(3) . 2_655 ?
Ag2K Ag52 Ag99 59.82(2) . 2_655 ?
Ag78 Ag52 Ag61 153.03(3) . . ?
Ag23 Ag52 Ag61 118.39(3) . . ?
Ag1D Ag52 Ag61 109.18(3) 2_655 . ?
Ag3J Ag52 Ag61 91.62(3) . . ?
Ag68 Ag52 Ag61 59.55(2) . . ?
Ag16 Ag52 Ag61 65.82(2) . . ?
Ag2K Ag52 Ag61 113.85(3) . . ?
Ag99 Ag52 Ag61 141.97(3) 2_655 . ?
Ag78 Ag52 Ag35 120.00(3) . . ?
Ag23 Ag52 Ag35 59.94(2) . . ?
Ag1D Ag52 Ag35 60.30(2) 2_655 . ?
Ag3J Ag52 Ag35 83.49(3) . . ?
Ag68 Ag52 Ag35 118.89(3) . . ?
Ag16 Ag52 Ag35 114.80(3) . . ?
Ag2K Ag52 Ag35 176.07(3) . . ?
Ag99 Ag52 Ag35 124.09(3) 2_655 . ?
Ag61 Ag52 Ag35 63.49(2) . . ?
Ag78 Ag52 Ag42 126.29(3) . 2_655 ?
Ag23 Ag52 Ag42 124.92(3) . 2_655 ?
Ag1D Ag52 Ag42 64.86(3) 2_655 2_655 ?
Ag3J Ag52 Ag42 169.76(3) . 2_655 ?
Ag68 Ag52 Ag42 56.94(2) . 2_655 ?
Ag16 Ag52 Ag42 114.58(3) . 2_655 ?
Ag2K Ag52 Ag42 90.13(3) . 2_655 ?
Ag99 Ag52 Ag42 64.95(2) 2_655 2_655 ?
Ag61 Ag52 Ag42 78.14(3) . 2_655 ?
Ag35 Ag52 Ag42 92.05(3) . 2_655 ?
S10 Ag53 S19 147.06(10) . . ?
S10 Ag53 Ag25 97.42(6) . . ?
S19 Ag53 Ag25 93.55(6) . . ?
S10 Ag53 Ag17 135.43(7) . . ?
S19 Ag53 Ag17 76.26(7) . . ?
Ag25 Ag53 Ag17 58.88(2) . . ?
S10 Ag53 Ag80 63.19(7) . . ?
S19 Ag53 Ag80 139.04(6) . . ?
Ag25 Ag53 Ag80 111.76(3) . . ?
Ag17 Ag53 Ag80 89.55(3) . . ?
S10 Ag53 Ag79 78.36(7) . . ?
S19 Ag53 Ag79 132.18(7) . . ?
Ag25 Ag53 Ag79 55.25(2) . . ?
Ag17 Ag53 Ag79 57.07(2) . . ?
Ag80 Ag53 Ag79 56.82(2) . . ?
S10 Ag53 Ag47 145.54(6) . . ?
S19 Ag53 Ag47 50.38(6) . . ?
Ag25 Ag53 Ag47 112.72(3) . . ?
Ag17 Ag53 Ag47 58.34(2) . . ?
Ag80 Ag53 Ag47 89.38(3) . . ?
Ag79 Ag53 Ag47 104.81(3) . . ?
Ag2D Ag54 Ag96 67.85(2) . . ?
Ag2D Ag54 Ag2B 91.84(2) . . ?
Ag96 Ag54 Ag2B 60.32(2) . . ?
Ag2D Ag54 Ag51 116.33(3) . . ?
Ag96 Ag54 Ag51 175.77(3) . . ?
Ag2B Ag54 Ag51 119.10(3) . . ?
Ag2D Ag54 Ag19 60.82(2) . . ?
Ag96 Ag54 Ag19 92.95(3) . . ?
Ag2B Ag54 Ag19 148.56(3) . . ?
Ag51 Ag54 Ag19 88.78(3) . . ?
Ag2D Ag54 Ag6 176.43(3) . . ?
Ag96 Ag54 Ag6 115.67(3) . . ?
Ag2B Ag54 Ag6 89.59(3) . . ?
Ag51 Ag54 Ag6 60.16(2) . . ?
Ag19 Ag54 Ag6 118.66(3) . . ?
Ag2D Ag54 Ag81 118.76(3) . . ?
Ag96 Ag54 Ag81 120.49(3) . . ?
Ag2B Ag54 Ag81 60.40(2) . . ?
Ag51 Ag54 Ag81 58.70(2) . . ?
Ag19 Ag54 Ag81 144.66(3) . . ?
Ag6 Ag54 Ag81 59.33(2) . . ?
Ag2D Ag54 Ag21 94.58(3) . . ?
Ag96 Ag54 Ag21 59.74(2) . . ?
Ag2B Ag54 Ag21 111.19(3) . . ?
Ag51 Ag54 Ag21 118.15(3) . . ?
Ag19 Ag54 Ag21 60.42(2) . . ?
Ag6 Ag54 Ag21 87.94(2) . . ?
Ag81 Ag54 Ag21 144.82(3) . . ?
Ag2D Ag54 Ag70 124.95(3) . . ?
Ag96 Ag54 Ag70 57.11(2) . . ?
Ag2B Ag54 Ag70 61.59(2) . . ?
Ag51 Ag54 Ag70 118.71(3) . . ?
Ag19 Ag54 Ag70 119.74(3) . . ?
Ag6 Ag54 Ag70 58.56(2) . . ?
Ag81 Ag54 Ag70 90.26(3) . . ?
Ag21 Ag54 Ag70 59.33(2) . . ?
Ag2D Ag54 Ag62 120.86(3) . . ?
Ag96 Ag54 Ag62 118.48(3) . . ?
Ag2B Ag54 Ag62 145.24(3) . . ?
Ag51 Ag54 Ag62 59.26(2) . . ?
Ag19 Ag54 Ag62 60.16(2) . . ?
Ag6 Ag54 Ag62 58.50(2) . . ?
Ag81 Ag54 Ag62 106.82(3) . . ?
Ag21 Ag54 Ag62 58.89(2) . . ?
Ag70 Ag54 Ag62 87.99(2) . . ?
Ag2D Ag54 Ag1K 57.40(2) . . ?
Ag96 Ag54 Ag1K 125.24(3) . . ?
Ag2B Ag54 Ag1K 119.07(3) . . ?
Ag51 Ag54 Ag1K 58.94(2) . . ?
Ag19 Ag54 Ag1K 61.06(2) . . ?
Ag6 Ag54 Ag1K 119.09(3) . . ?
Ag81 Ag54 Ag1K 88.26(3) . . ?
Ag21 Ag54 Ag1K 121.46(3) . . ?
Ag70 Ag54 Ag1K 177.65(3) . . ?
Ag62 Ag54 Ag1K 90.68(2) . . ?
Ag2D Ag54 Ag22 59.09(2) . . ?
Ag96 Ag54 Ag22 94.41(2) . . ?
Ag2B Ag54 Ag22 60.14(2) . . ?
Ag51 Ag54 Ag22 88.59(3) . . ?
Ag19 Ag54 Ag22 110.43(3) . . ?
Ag6 Ag54 Ag22 119.11(3) . . ?
Ag81 Ag54 Ag22 59.78(2) . . ?
Ag21 Ag54 Ag22 149.93(3) . . ?
Ag70 Ag54 Ag22 121.70(3) . . ?
Ag62 Ag54 Ag22 145.20(3) . . ?
Ag1K Ag54 Ag22 58.93(2) . . ?
Ag22 Ag55 Ag74 62.30(2) . . ?
Ag22 Ag55 Ag3B 121.72(3) . . ?
Ag74 Ag55 Ag3B 90.66(2) . . ?
Ag22 Ag55 Ag24 177.26(3) . . ?
Ag74 Ag55 Ag24 115.47(3) . . ?
Ag3B Ag55 Ag24 59.14(2) . . ?
Ag22 Ag55 Ag81 61.08(2) . . ?
Ag74 Ag55 Ag81 61.43(2) . . ?
Ag3B Ag55 Ag81 60.65(2) . . ?
Ag24 Ag55 Ag81 119.66(3) . . ?
Ag22 Ag55 Ag72 121.78(3) . . ?
Ag74 Ag55 Ag72 175.03(3) . . ?
Ag3B Ag55 Ag72 89.18(3) . . ?
Ag24 Ag55 Ag72 60.37(2) . . ?
Ag81 Ag55 Ag72 122.53(3) . . ?
Ag22 Ag55 Ag99 88.95(3) . . ?
Ag74 Ag55 Ag99 120.78(3) . . ?
Ag3B Ag55 Ag99 60.66(2) . . ?
Ag24 Ag55 Ag99 93.65(3) . . ?
Ag81 Ag55 Ag99 59.35(2) . . ?
Ag72 Ag55 Ag99 63.27(2) . . ?
Ag22 Ag55 Ag2E 92.76(3) . . ?
Ag74 Ag55 Ag2E 59.59(2) . . ?
Ag3B Ag55 Ag2E 117.74(3) . . ?
Ag24 Ag55 Ag2E 84.63(3) . . ?
Ag81 Ag55 Ag2E 120.99(3) . . ?
Ag72 Ag55 Ag2E 116.25(3) . . ?
Ag99 Ag55 Ag2E 178.15(3) . . ?
Ag22 Ag55 Ag1C 59.42(2) . . ?
Ag74 Ag55 Ag1C 121.70(3) . . ?
Ag3B Ag55 Ag1C 120.70(3) . . ?
Ag24 Ag55 Ag1C 122.75(3) . . ?
Ag81 Ag55 Ag1C 90.99(3) . . ?
Ag72 Ag55 Ag1C 62.39(2) . . ?
Ag99 Ag55 Ag1C 60.09(2) . . ?
Ag2E Ag55 Ag1C 121.46(3) . . ?
Ag22 Ag55 Ag1J 121.51(3) . . ?
Ag74 Ag55 Ag1J 59.21(2) . . ?
Ag3B Ag55 Ag1J 59.80(2) . . ?
Ag24 Ag55 Ag1J 56.29(2) . . ?
Ag81 Ag55 Ag1J 90.27(2) . . ?
Ag72 Ag55 Ag1J 116.65(3) . . ?
Ag99 Ag55 Ag1J 120.45(3) . . ?
Ag2E Ag55 Ag1J 57.98(2) . . ?
Ag1C Ag55 Ag1J 178.72(3) . . ?
Ag22 Ag55 Ag27 62.18(2) . . ?
Ag74 Ag55 Ag27 89.03(3) . . ?
Ag3B Ag55 Ag27 175.20(3) . . ?
Ag24 Ag55 Ag27 116.82(3) . . ?
Ag81 Ag55 Ag27 123.12(3) . . ?
Ag72 Ag55 Ag27 90.71(3) . . ?
Ag99 Ag55 Ag27 123.39(3) . . ?
Ag2E Ag55 Ag27 58.17(2) . . ?
Ag1C Ag55 Ag27 63.30(2) . . ?
Ag1J Ag55 Ag27 116.15(3) . . ?
S27 Ag56 S26 87.27(8) . . ?
S27 Ag56 Ag63 161.20(5) . . ?
S26 Ag56 Ag63 107.04(6) . . ?
S27 Ag56 Ag17 104.72(5) . . ?
S26 Ag56 Ag17 166.82(6) . . ?
Ag63 Ag56 Ag17 60.09(2) . . ?
S27 Ag56 Ag19 110.47(6) . . ?
S26 Ag56 Ag19 82.78(6) . . ?
Ag63 Ag56 Ag19 60.91(2) . . ?
Ag17 Ag56 Ag19 87.80(3) . . ?
S27 Ag56 Ag47 124.14(6) . . ?
S26 Ag56 Ag47 115.99(6) . . ?
Ag63 Ag56 Ag47 60.93(3) . . ?
Ag17 Ag56 Ag47 61.85(2) . . ?
Ag19 Ag56 Ag47 121.81(3) . . ?
S27 Ag56 Ag15 72.29(6) . . ?
S26 Ag56 Ag15 121.70(6) . . ?
Ag63 Ag56 Ag15 89.57(3) . . ?
Ag17 Ag56 Ag15 58.89(2) . . ?
Ag19 Ag56 Ag15 57.12(2) . . ?
Ag47 Ag56 Ag15 120.74(3) . . ?
S27 Ag56 Ag73 134.83(5) . . ?
S26 Ag56 Ag73 47.77(6) . . ?
Ag63 Ag56 Ag73 59.68(2) . . ?
Ag17 Ag56 Ag73 119.68(3) . . ?
Ag19 Ag56 Ag73 66.12(2) . . ?
Ag47 Ag56 Ag73 86.56(3) . . ?
Ag15 Ag56 Ag73 123.20(3) . . ?
S27 Ag56 Ag3C 54.31(6) . . ?
S26 Ag56 Ag3C 68.06(6) . . ?
Ag63 Ag56 Ag3C 119.15(3) . . ?
Ag17 Ag56 Ag3C 114.37(3) . . ?
Ag19 Ag56 Ag3C 58.29(2) . . ?
Ag47 Ag56 Ag3C 175.91(3) . . ?
Ag15 Ag56 Ag3C 55.48(2) . . ?
Ag73 Ag56 Ag3C 96.95(3) . . ?
S27 Ag56 Ag36 47.24(5) . . ?
S26 Ag56 Ag36 133.59(6) . . ?
Ag63 Ag56 Ag36 119.34(3) . . ?
Ag17 Ag56 Ag36 59.26(2) . . ?
Ag19 Ag56 Ag36 117.38(3) . . ?
Ag47 Ag56 Ag36 89.47(3) . . ?
Ag15 Ag56 Ag36 60.26(2) . . ?
Ag73 Ag56 Ag36 175.78(3) . . ?
Ag3C Ag56 Ag36 87.07(2) . . ?
S32 Ag57 S31 132.28(9) . . ?
S32 Ag57 Ag39 167.07(6) . 2_655 ?
S31 Ag57 Ag39 56.50(6) . 2_655 ?
S32 Ag57 S22 94.66(8) . 2_655 ?
S31 Ag57 S22 104.25(9) . 2_655 ?
Ag39 Ag57 S22 91.27(5) 2_655 2_655 ?
S32 Ag57 Ag23 110.18(6) . 2_655 ?
S31 Ag57 Ag23 116.51(6) . 2_655 ?
Ag39 Ag57 Ag23 60.01(2) 2_655 2_655 ?
S22 Ag57 Ag23 77.35(5) 2_655 2_655 ?
S32 Ag57 Ag96 111.41(6) . . ?
S31 Ag57 Ag96 66.57(6) . . ?
Ag39 Ag57 Ag96 60.98(2) 2_655 . ?
S22 Ag57 Ag96 151.65(5) 2_655 . ?
Ag23 Ag57 Ag96 83.16(3) 2_655 . ?
S32 Ag57 Ag1D 54.75(6) . . ?
S31 Ag57 Ag1D 172.00(6) . . ?
Ag39 Ag57 Ag1D 115.86(3) 2_655 . ?
S22 Ag57 Ag1D 77.26(6) 2_655 . ?
Ag23 Ag57 Ag1D 55.88(2) 2_655 . ?
Ag96 Ag57 Ag1D 108.33(3) . . ?
S32 Ag57 Ag76 54.23(6) . . ?
S31 Ag57 Ag76 100.54(7) . . ?
Ag39 Ag57 Ag76 118.51(3) 2_655 . ?
S22 Ag57 Ag76 148.72(6) 2_655 . ?
Ag23 Ag57 Ag76 108.08(3) 2_655 . ?
Ag96 Ag57 Ag76 57.66(2) . . ?
Ag1D Ag57 Ag76 80.84(3) . . ?
S32 Ag57 Ag2B 79.17(6) . . ?
S31 Ag57 Ag2B 120.27(6) . . ?
Ag39 Ag57 Ag2B 88.02(3) 2_655 . ?
S22 Ag57 Ag2B 124.84(5) 2_655 . ?
Ag23 Ag57 Ag2B 55.17(2) 2_655 . ?
Ag96 Ag57 Ag2B 53.95(2) . . ?
Ag1D Ag57 Ag2B 54.38(2) . . ?
Ag76 Ag57 Ag2B 52.95(2) . . ?
Ag18 Ag58 Ag7 179.22(4) . . ?
Ag18 Ag58 Ag12 88.56(3) . . ?
Ag7 Ag58 Ag12 92.21(3) . . ?
Ag18 Ag58 Ag44 118.36(3) . . ?
Ag7 Ag58 Ag44 62.20(2) . . ?
Ag12 Ag58 Ag44 60.05(2) . . ?
Ag18 Ag58 Ag75 60.51(2) . . ?
Ag7 Ag58 Ag75 119.17(3) . . ?
Ag12 Ag58 Ag75 118.50(3) . . ?
Ag44 Ag58 Ag75 88.22(3) . . ?
Ag18 Ag58 Ag86 119.84(3) . . ?
Ag7 Ag58 Ag86 59.84(2) . . ?
Ag12 Ag58 Ag86 120.43(3) . . ?
Ag44 Ag58 Ag86 60.38(2) . . ?
Ag75 Ag58 Ag86 59.34(2) . . ?
Ag18 Ag58 Ag6 119.28(3) . 2_655 ?
Ag7 Ag58 Ag6 61.03(2) . 2_655 ?
Ag12 Ag58 Ag6 61.91(2) . 2_655 ?
Ag44 Ag58 Ag6 92.32(3) . 2_655 ?
Ag75 Ag58 Ag6 179.45(3) . 2_655 ?
Ag86 Ag58 Ag6 120.87(3) . 2_655 ?
Ag18 Ag58 Ag3A 89.81(3) . 2_655 ?
Ag7 Ag58 Ag3A 89.42(3) . 2_655 ?
Ag12 Ag58 Ag3A 177.97(3) . 2_655 ?
Ag44 Ag58 Ag3A 121.86(3) . 2_655 ?
Ag75 Ag58 Ag3A 61.57(2) . 2_655 ?
Ag86 Ag58 Ag3A 61.49(2) . 2_655 ?
Ag6 Ag58 Ag3A 118.00(3) 2_655 2_655 ?
Ag18 Ag58 Ag70 60.25(2) . 2_655 ?
Ag7 Ag58 Ag70 120.06(3) . 2_655 ?
Ag12 Ag58 Ag70 60.10(2) . 2_655 ?
Ag44 Ag58 Ag70 120.14(3) . 2_655 ?
Ag75 Ag58 Ag70 120.76(3) . 2_655 ?
Ag86 Ag58 Ag70 179.42(3) . 2_655 ?
Ag6 Ag58 Ag70 59.03(2) 2_655 2_655 ?
Ag3A Ag58 Ag70 117.99(3) 2_655 2_655 ?
Ag18 Ag58 Ag62 119.61(3) . 2_655 ?
Ag7 Ag58 Ag62 59.83(2) . 2_655 ?
Ag12 Ag58 Ag62 120.39(3) . 2_655 ?
Ag44 Ag58 Ag62 122.02(3) . 2_655 ?
Ag75 Ag58 Ag62 121.10(3) . 2_655 ?
Ag86 Ag58 Ag62 91.17(2) . 2_655 ?
Ag6 Ag58 Ag62 58.49(2) 2_655 2_655 ?
Ag3A Ag58 Ag62 59.54(2) 2_655 2_655 ?
Ag70 Ag58 Ag62 88.32(2) 2_655 2_655 ?
Ag18 Ag58 Ag21 61.24(2) . 2_655 ?
Ag7 Ag58 Ag21 118.19(3) . 2_655 ?
Ag12 Ag58 Ag21 119.36(3) . 2_655 ?
Ag44 Ag58 Ag21 179.38(4) . 2_655 ?
Ag75 Ag58 Ag21 91.95(3) . 2_655 ?
Ag86 Ag58 Ag21 120.21(3) . 2_655 ?
Ag6 Ag58 Ag21 87.51(3) 2_655 2_655 ?
Ag3A Ag58 Ag21 58.72(2) 2_655 2_655 ?
Ag70 Ag58 Ag21 59.27(2) 2_655 2_655 ?
Ag62 Ag58 Ag21 58.37(2) 2_655 2_655 ?
Ag18 Ag58 Ag98 58.60(2) . . ?
Ag7 Ag58 Ag98 121.96(3) . . ?
Ag12 Ag58 Ag98 60.22(2) . . ?
Ag44 Ag58 Ag98 59.77(2) . . ?
Ag75 Ag58 Ag98 58.29(2) . . ?
Ag86 Ag58 Ag98 89.83(3) . . ?
Ag6 Ag58 Ag98 122.11(3) 2_655 . ?
Ag3A Ag58 Ag98 119.79(3) 2_655 . ?
Ag70 Ag58 Ag98 90.68(3) 2_655 . ?
Ag62 Ag58 Ag98 178.21(3) 2_655 . ?
Ag21 Ag58 Ag98 119.84(3) 2_655 . ?
Ag67 Ag59 Ag63 177.13(3) . . ?
Ag67 Ag59 Ag79 59.72(2) . . ?
Ag63 Ag59 Ag79 119.91(3) . . ?
Ag67 Ag59 Ag84 60.73(2) . . ?
Ag63 Ag59 Ag84 119.40(3) . . ?
Ag79 Ag59 Ag84 120.38(3) . . ?
Ag67 Ag59 Ag90 120.14(3) . . ?
Ag63 Ag59 Ag90 60.01(2) . . ?
Ag79 Ag59 Ag90 176.18(3) . . ?
Ag84 Ag59 Ag90 59.42(2) . . ?
Ag67 Ag59 Ag17 119.86(3) . . ?
Ag63 Ag59 Ag17 59.81(2) . . ?
Ag79 Ag59 Ag17 60.14(2) . . ?
Ag84 Ag59 Ag17 176.24(3) . . ?
Ag90 Ag59 Ag17 119.78(3) . . ?
Ag67 Ag59 Ag13 91.15(3) . . ?
Ag63 Ag59 Ag13 86.58(3) . . ?
Ag79 Ag59 Ag13 117.32(3) . . ?
Ag84 Ag59 Ag13 61.06(2) . . ?
Ag90 Ag59 Ag13 58.99(2) . . ?
Ag17 Ag59 Ag13 115.24(3) . . ?
Ag67 Ag59 Ag44 61.63(2) . . ?
Ag63 Ag59 Ag44 115.60(3) . . ?
Ag79 Ag59 Ag44 58.42(2) . . ?
Ag84 Ag59 Ag44 90.85(3) . . ?
Ag90 Ag59 Ag44 117.89(3) . . ?
Ag17 Ag59 Ag44 86.43(3) . . ?
Ag13 Ag59 Ag44 58.90(2) . . ?
Ag67 Ag59 Ag80 58.36(2) . . ?
Ag63 Ag59 Ag80 124.23(3) . . ?
Ag79 Ag59 Ag80 59.81(2) . . ?
Ag84 Ag59 Ag80 91.29(3) . . ?
Ag90 Ag59 Ag80 123.71(3) . . ?
Ag17 Ag59 Ag80 92.03(3) . . ?
Ag13 Ag59 Ag80 147.33(3) . . ?
Ag44 Ag59 Ag80 108.49(3) . . ?
Ag67 Ag59 Ag85 90.08(3) . . ?
Ag63 Ag59 Ag85 92.31(3) . . ?
Ag79 Ag59 Ag85 123.95(3) . . ?
Ag84 Ag59 Ag85 58.32(2) . . ?
Ag90 Ag59 Ag85 59.56(2) . . ?
Ag17 Ag59 Ag85 124.90(3) . . ?
Ag13 Ag59 Ag85 108.44(3) . . ?
Ag44 Ag59 Ag85 146.73(3) . . ?
Ag80 Ag59 Ag85 64.16(2) . . ?
Ag67 Ag59 Ag89 118.91(3) . . ?
Ag63 Ag59 Ag89 58.33(2) . . ?
Ag79 Ag59 Ag89 87.69(2) . . ?
Ag84 Ag59 Ag89 118.93(3) . . ?
Ag90 Ag59 Ag89 89.24(2) . . ?
Ag17 Ag59 Ag89 57.36(2) . . ?
Ag13 Ag59 Ag89 57.87(2) . . ?
Ag44 Ag59 Ag89 57.28(2) . . ?
Ag80 Ag59 Ag89 144.71(3) . . ?
Ag85 Ag59 Ag89 146.21(3) . . ?
S7 Ag60 S3 122.74(8) . . ?
S7 Ag60 Ag84 135.86(6) . . ?
S3 Ag60 Ag84 80.12(5) . . ?
S7 Ag60 Ag85 164.45(6) . . ?
S3 Ag60 Ag85 58.15(6) . . ?
Ag84 Ag60 Ag85 58.94(2) . . ?
S7 Ag60 Ag90 120.29(6) . . ?
S3 Ag60 Ag90 116.63(6) . . ?
Ag84 Ag60 Ag90 58.93(2) . . ?
Ag85 Ag60 Ag90 59.55(2) . . ?
S7 Ag60 S8 104.04(8) . . ?
S3 Ag60 S8 83.61(8) . . ?
Ag84 Ag60 S8 116.58(5) . . ?
Ag85 Ag60 S8 60.44(5) . . ?
Ag90 Ag60 S8 75.96(5) . . ?
S7 Ag60 Ag1A 82.98(6) . . ?
S3 Ag60 Ag1A 134.86(5) . . ?
Ag84 Ag60 Ag1A 58.60(2) . . ?
Ag85 Ag60 Ag1A 107.15(3) . . ?
Ag90 Ag60 Ag1A 58.39(2) . . ?
S8 Ag60 Ag1A 129.10(6) . . ?
S7 Ag60 Ag41 73.77(6) . . ?
S3 Ag60 Ag41 132.14(6) . . ?
Ag84 Ag60 Ag41 121.14(3) . . ?
Ag85 Ag60 Ag41 94.44(3) . . ?
Ag90 Ag60 Ag41 62.33(2) . . ?
S8 Ag60 Ag41 48.73(6) . . ?
Ag1A Ag60 Ag41 88.02(3) . . ?
S7 Ag60 Ag65 100.33(6) . . ?
S3 Ag60 Ag65 51.59(6) . . ?
Ag84 Ag60 Ag65 62.57(2) . . ?
Ag85 Ag60 Ag65 91.50(3) . . ?
Ag90 Ag60 Ag65 121.49(3) . . ?
S8 Ag60 Ag65 135.19(6) . . ?
Ag1A Ag60 Ag65 90.56(3) . . ?
Ag41 Ag60 Ag65 174.05(4) . . ?
S7 Ag60 Ag1E 51.71(6) . . ?
S3 Ag60 Ag1E 106.51(6) . . ?
Ag84 Ag60 Ag1E 87.36(3) . . ?
Ag85 Ag60 Ag1E 143.72(3) . . ?
Ag90 Ag60 Ag1E 116.44(3) . . ?
S8 Ag60 Ag1E 155.60(5) . . ?
Ag1A Ag60 Ag1E 58.05(2) . . ?
Ag41 Ag60 Ag1E 116.06(3) . . ?
Ag65 Ag60 Ag1E 58.51(2) . . ?
S14 Ag61 S23 150.43(9) . . ?
S14 Ag61 Ag68 95.59(6) . . ?
S23 Ag61 Ag68 95.22(6) . . ?
S14 Ag61 Ag52 132.18(6) . . ?
S23 Ag61 Ag52 76.36(7) . . ?
Ag68 Ag61 Ag52 58.23(2) . . ?
S14 Ag61 Ag91 62.30(7) . . ?
S23 Ag61 Ag91 138.01(7) . . ?
Ag68 Ag61 Ag91 108.67(3) . . ?
Ag52 Ag61 Ag91 87.35(3) . . ?
S14 Ag61 Ag35 144.58(7) . . ?
S23 Ag61 Ag35 50.51(7) . . ?
Ag68 Ag61 Ag35 112.90(3) . . ?
Ag52 Ag61 Ag35 58.35(2) . . ?
Ag91 Ag61 Ag35 87.95(3) . . ?
S14 Ag61 Ag16 76.80(6) . . ?
S23 Ag61 Ag16 130.94(6) . . ?
Ag68 Ag61 Ag16 53.99(2) . . ?
Ag52 Ag61 Ag16 55.38(2) . . ?
Ag91 Ag61 Ag16 55.05(2) . . ?
Ag35 Ag61 Ag16 102.64(3) . . ?
Ag7 Ag62 Ag6 91.52(3) . . ?
Ag7 Ag62 Ag51 61.32(2) . . ?
Ag6 Ag62 Ag51 60.84(2) . . ?
Ag7 Ag62 Ag21 178.59(3) . . ?
Ag6 Ag62 Ag21 89.76(3) . . ?
Ag51 Ag62 Ag21 119.89(3) . . ?
Ag7 Ag62 Ag15 90.01(3) . . ?
Ag6 Ag62 Ag15 178.42(3) . . ?
Ag51 Ag62 Ag15 119.67(3) . . ?
Ag21 Ag62 Ag15 88.72(3) . . ?
Ag7 Ag62 Ag7 60.88(2) . 2_655 ?
Ag6 Ag62 Ag7 60.97(2) . 2_655 ?
Ag51 Ag62 Ag7 91.98(3) . 2_655 ?
Ag21 Ag62 Ag7 119.36(3) . 2_655 ?
Ag15 Ag62 Ag7 120.23(3) . 2_655 ?
Ag7 Ag62 Ag3A 119.25(3) . . ?
Ag6 Ag62 Ag3A 119.09(3) . . ?
Ag51 Ag62 Ag3A 179.42(3) . . ?
Ag21 Ag62 Ag3A 59.54(2) . . ?
Ag15 Ag62 Ag3A 60.38(2) . . ?
Ag7 Ag62 Ag3A 88.46(3) 2_655 . ?
Ag7 Ag62 Ag19 119.18(3) . . ?
Ag6 Ag62 Ag19 119.36(3) . . ?
Ag51 Ag62 Ag19 88.36(3) . . ?
Ag21 Ag62 Ag19 60.57(2) . . ?
Ag15 Ag62 Ag19 59.44(2) . . ?
Ag7 Ag62 Ag19 179.62(3) 2_655 . ?
Ag3A Ag62 Ag19 91.20(3) . . ?
Ag7 Ag62 Ag1 60.13(2) . . ?
Ag6 Ag62 Ag1 120.55(3) . . ?
Ag51 Ag62 Ag1 121.45(3) . . ?
Ag21 Ag62 Ag1 118.65(3) . . ?
Ag15 Ag62 Ag1 60.65(2) . . ?
Ag7 Ag62 Ag1 59.59(2) 2_655 . ?
Ag3A Ag62 Ag1 59.11(2) . . ?
Ag19 Ag62 Ag1 120.08(3) . . ?
Ag7 Ag62 Ag54 120.86(3) . . ?
Ag6 Ag62 Ag54 60.20(2) . . ?
Ag51 Ag62 Ag54 59.54(2) . . ?
Ag21 Ag62 Ag54 60.35(2) . . ?
Ag15 Ag62 Ag54 118.58(3) . . ?
Ag7 Ag62 Ag54 121.17(3) 2_655 . ?
Ag3A Ag62 Ag54 119.89(3) . . ?
Ag19 Ag62 Ag54 59.16(2) . . ?
Ag1 Ag62 Ag54 178.90(3) . . ?
Ag7 Ag62 Ag89 59.87(2) . . ?
Ag6 Ag62 Ag89 119.51(3) . . ?
Ag51 Ag62 Ag89 58.66(2) . . ?
Ag21 Ag62 Ag89 119.90(3) . . ?
Ag15 Ag62 Ag89 61.02(2) . . ?
Ag7 Ag62 Ag89 120.74(3) 2_655 . ?
Ag3A Ag62 Ag89 121.40(3) . . ?
Ag19 Ag62 Ag89 59.33(2) . . ?
Ag1 Ag62 Ag89 91.43(2) . . ?
Ag54 Ag62 Ag89 88.78(2) . . ?
Ag7 Ag62 Ag58 119.25(3) . 2_655 ?
Ag6 Ag62 Ag58 59.77(2) . 2_655 ?
Ag51 Ag62 Ag58 120.60(3) . 2_655 ?
Ag21 Ag62 Ag58 60.99(2) . 2_655 ?
Ag15 Ag62 Ag58 119.73(3) . 2_655 ?
Ag7 Ag62 Ag58 58.37(2) 2_655 2_655 ?
Ag3A Ag62 Ag58 59.34(2) . 2_655 ?
Ag19 Ag62 Ag58 121.56(3) . 2_655 ?
Ag1 Ag62 Ag58 88.45(2) . 2_655 ?
Ag54 Ag62 Ag58 91.35(2) . 2_655 ?
Ag89 Ag62 Ag58 178.99(3) . 2_655 ?
Ag1K Ag63 Ag56 122.20(3) . . ?
Ag1K Ag63 Ag89 61.23(2) . . ?
Ag56 Ag63 Ag89 92.24(3) . . ?
Ag1K Ag63 Ag59 93.73(3) . . ?
Ag56 Ag63 Ag59 120.20(3) . . ?
Ag89 Ag63 Ag59 63.23(2) . . ?
Ag1K Ag63 Ag17 120.38(3) . . ?
Ag56 Ag63 Ag17 60.20(2) . . ?
Ag89 Ag63 Ag17 59.15(2) . . ?
Ag59 Ag63 Ag17 60.47(2) . . ?
Ag1K Ag63 Ag90 62.08(2) . . ?
Ag56 Ag63 Ag90 175.04(3) . . ?
Ag89 Ag63 Ag90 92.23(3) . . ?
Ag59 Ag63 Ag90 60.28(2) . . ?
Ag17 Ag63 Ag90 120.71(3) . . ?
Ag1K Ag63 Ag33 60.85(2) . . ?
Ag56 Ag63 Ag33 121.02(3) . . ?
Ag89 Ag63 Ag33 122.00(3) . . ?
Ag59 Ag63 Ag33 118.04(3) . . ?
Ag17 Ag63 Ag33 177.81(3) . . ?
Ag90 Ag63 Ag33 57.89(2) . . ?
Ag1K Ag63 Ag19 61.65(2) . . ?
Ag56 Ag63 Ag19 60.64(2) . . ?
Ag89 Ag63 Ag19 60.05(2) . . ?
Ag59 Ag63 Ag19 123.20(3) . . ?
Ag17 Ag63 Ag19 87.71(3) . . ?
Ag90 Ag63 Ag19 123.72(3) . . ?
Ag33 Ag63 Ag19 94.49(3) . . ?
Ag1K Ag63 Ag47 176.77(3) . . ?
Ag56 Ag63 Ag47 60.75(3) . . ?
Ag89 Ag63 Ag47 120.86(3) . . ?
Ag59 Ag63 Ag47 85.42(3) . . ?
Ag17 Ag63 Ag47 61.82(2) . . ?
Ag90 Ag63 Ag47 114.91(3) . . ?
Ag33 Ag63 Ag47 116.87(3) . . ?
Ag19 Ag63 Ag47 121.36(3) . . ?
Ag1K Ag63 Ag2G 112.70(3) . . ?
Ag56 Ag63 Ag2G 112.93(3) . . ?
Ag89 Ag63 Ag2G 150.09(3) . . ?
Ag59 Ag63 Ag2G 89.29(3) . . ?
Ag17 Ag63 Ag2G 118.91(3) . . ?
Ag90 Ag63 Ag2G 62.18(2) . . ?
Ag33 Ag63 Ag2G 59.08(2) . . ?
Ag19 Ag63 Ag2G 146.42(3) . . ?
Ag47 Ag63 Ag2G 64.21(2) . . ?
Ag1K Ag63 Ag73 91.17(3) . . ?
Ag56 Ag63 Ag73 64.69(3) . . ?
Ag89 Ag63 Ag73 127.78(3) . . ?
Ag59 Ag63 Ag73 168.83(3) . . ?
Ag17 Ag63 Ag73 124.80(3) . . ?
Ag90 Ag63 Ag73 113.89(3) . . ?
Ag33 Ag63 Ag73 56.35(2) . . ?
Ag19 Ag63 Ag73 67.91(2) . . ?
Ag47 Ag63 Ag73 89.13(3) . . ?
Ag2G Ag63 Ag73 79.56(3) . . ?
S15 Ag64 S1 124.18(8) . . ?
S15 Ag64 Ag82 135.65(6) . . ?
S1 Ag64 Ag82 78.95(6) . . ?
S15 Ag64 Ag16 119.48(6) . . ?
S1 Ag64 Ag16 115.97(5) . . ?
Ag82 Ag64 Ag16 60.04(2) . . ?
S15 Ag64 Ag91 163.82(6) . . ?
S1 Ag64 Ag91 56.93(5) . . ?
Ag82 Ag64 Ag91 59.77(2) . . ?
Ag16 Ag64 Ag91 60.20(2) . . ?
S15 Ag64 Ag71 81.74(6) . . ?
S1 Ag64 Ag71 134.62(6) . . ?
Ag82 Ag64 Ag71 59.50(2) . . ?
Ag16 Ag64 Ag71 59.51(2) . . ?
Ag91 Ag64 Ag71 108.83(3) . . ?
S15 Ag64 Ag34 71.72(6) . . ?
S1 Ag64 Ag34 132.84(5) . . ?
Ag82 Ag64 Ag34 122.97(3) . . ?
Ag16 Ag64 Ag34 63.15(3) . . ?
Ag91 Ag64 Ag34 95.90(3) . . ?
Ag71 Ag64 Ag34 88.08(3) . . ?
S15 Ag64 Ag1F 100.13(6) . . ?
S1 Ag64 Ag1F 51.54(5) . . ?
Ag82 Ag64 Ag1F 62.83(3) . . ?
Ag16 Ag64 Ag1F 122.87(3) . . ?
Ag91 Ag64 Ag1F 92.09(3) . . ?
Ag71 Ag64 Ag1F 90.85(3) . . ?
Ag34 Ag64 Ag1F 171.85(3) . . ?
S15 Ag64 Ag2J 50.99(6) . . ?
S1 Ag64 Ag2J 106.70(5) . . ?
Ag82 Ag64 Ag2J 88.11(3) . . ?
Ag16 Ag64 Ag2J 117.65(3) . . ?
Ag91 Ag64 Ag2J 145.01(4) . . ?
Ag71 Ag64 Ag2J 58.14(2) . . ?
Ag34 Ag64 Ag2J 114.49(3) . . ?
Ag1F Ag64 Ag2J 58.47(2) . . ?
S2 Ag65 S3 138.96(8) . . ?
S2 Ag65 Ag1B 110.11(5) . . ?
S3 Ag65 Ag1B 108.82(5) . . ?
S2 Ag65 Zn1 96.35(6) . . ?
S3 Ag65 Zn1 93.17(6) . . ?
Ag1B Ag65 Zn1 58.23(2) . . ?
S2 Ag65 Ag1E 59.62(6) . . ?
S3 Ag65 Ag1E 114.04(5) . . ?
Ag1B Ag65 Ag1E 113.96(3) . . ?
Zn1 Ag65 Ag1E 152.19(3) . . ?
S2 Ag65 Ag45 80.32(6) . . ?
S3 Ag65 Ag45 133.33(6) . . ?
Ag1B Ag65 Ag45 57.07(2) . . ?
Zn1 Ag65 Ag45 108.67(2) . . ?
Ag1E Ag65 Ag45 56.91(2) . . ?
S2 Ag65 Ag1F 52.86(5) . . ?
S3 Ag65 Ag1F 155.75(5) . . ?
Ag1B Ag65 Ag1F 58.03(2) . . ?
Zn1 Ag65 Ag1F 62.67(3) . . ?
Ag1E Ag65 Ag1F 90.20(3) . . ?
Ag45 Ag65 Ag1F 59.99(2) . . ?
S2 Ag65 Ag60 116.90(5) . . ?
S3 Ag65 Ag60 56.76(6) . . ?
Ag1B Ag65 Ag60 112.48(3) . . ?
Zn1 Ag65 Ag60 145.76(3) . . ?
Ag1E Ag65 Ag60 61.46(3) . . ?
Ag45 Ag65 Ag60 86.03(3) . . ?
Ag1F Ag65 Ag60 144.86(3) . . ?
S2 Ag65 Ag84 134.91(6) . . ?
S3 Ag65 Ag84 78.85(6) . . ?
Ag1B Ag65 Ag84 56.61(2) . . ?
Zn1 Ag65 Ag84 106.46(2) . . ?
Ag1E Ag65 Ag84 85.35(3) . . ?
Ag45 Ag65 Ag84 55.83(2) . . ?
Ag1F Ag65 Ag84 104.85(3) . . ?
Ag60 Ag65 Ag84 55.88(2) . . ?
S2 Ag65 Ag3H 155.34(6) . . ?
S3 Ag65 Ag3H 52.22(5) . . ?
Ag1B Ag65 Ag3H 57.62(2) . . ?
Zn1 Ag65 Ag3H 59.03(3) . . ?
Ag1E Ag65 Ag3H 143.30(3) . . ?
Ag45 Ag65 Ag3H 104.93(3) . . ?
Ag1F Ag65 Ag3H 108.34(3) . . ?
Ag60 Ag65 Ag3H 87.67(3) . . ?
Ag84 Ag65 Ag3H 59.74(2) . . ?
Ag16 Ag66 Ag9 179.50(4) . . ?
Ag16 Ag66 Ag78 91.22(3) . . ?
Ag9 Ag66 Ag78 88.50(3) . . ?
Ag16 Ag66 Ag12 120.06(3) . . ?
Ag9 Ag66 Ag12 60.14(2) . . ?
Ag78 Ag66 Ag12 60.49(2) . . ?
Ag16 Ag66 Ag11 118.09(3) . . ?
Ag9 Ag66 Ag11 62.41(2) . . ?
Ag78 Ag66 Ag11 120.32(3) . . ?
Ag12 Ag66 Ag11 59.83(2) . . ?
Ag16 Ag66 Ag92 91.84(3) . . ?
Ag9 Ag66 Ag92 87.85(3) . . ?
Ag78 Ag66 Ag92 109.58(3) . . ?
Ag12 Ag66 Ag92 145.34(3) . . ?
Ag11 Ag66 Ag92 119.09(3) . . ?
Ag16 Ag66 Ag95 120.21(3) . . ?
Ag9 Ag66 Ag95 59.95(2) . . ?
Ag78 Ag66 Ag95 145.65(3) . . ?
Ag12 Ag66 Ag95 107.89(3) . . ?
Ag11 Ag66 Ag95 59.19(2) . . ?
Ag92 Ag66 Ag95 59.91(2) . . ?
Ag16 Ag66 Ag2K 61.52(2) . . ?
Ag9 Ag66 Ag2K 117.98(3) . . ?
Ag78 Ag66 Ag2K 60.36(2) . . ?
Ag12 Ag66 Ag2K 120.86(3) . . ?
Ag11 Ag66 Ag2K 179.30(3) . . ?
Ag92 Ag66 Ag2K 60.49(2) . . ?
Ag95 Ag66 Ag2K 120.40(3) . . ?
Ag16 Ag66 Ag71 60.07(2) . . ?
Ag9 Ag66 Ag71 120.09(3) . . ?
Ag78 Ag66 Ag71 148.29(3) . . ?
Ag12 Ag66 Ag71 143.84(3) . . ?
Ag11 Ag66 Ag71 87.38(3) . . ?
Ag92 Ag66 Ag71 62.23(2) . . ?
Ag95 Ag66 Ag71 60.14(2) . . ?
Ag2K Ag66 Ag71 91.92(3) . . ?
Ag16 Ag66 Ag3J 59.44(2) . . ?
Ag9 Ag66 Ag3J 120.76(3) . . ?
Ag78 Ag66 Ag3J 62.53(2) . . ?
Ag12 Ag66 Ag3J 60.62(2) . . ?
Ag11 Ag66 Ag3J 88.10(3) . . ?
Ag92 Ag66 Ag3J 148.51(3) . . ?
Ag95 Ag66 Ag3J 143.82(3) . . ?
Ag2K Ag66 Ag3J 92.13(3) . . ?
Ag71 Ag66 Ag3J 107.21(3) . . ?
Ag16 Ag66 Ag10 119.94(3) . . ?
Ag9 Ag66 Ag10 59.56(2) . . ?
Ag78 Ag66 Ag10 59.48(2) . . ?
Ag12 Ag66 Ag10 91.17(3) . . ?
Ag11 Ag66 Ag10 121.97(3) . . ?
Ag92 Ag66 Ag10 58.86(2) . . ?
Ag95 Ag66 Ag10 90.63(2) . . ?
Ag2K Ag66 Ag10 58.42(2) . . ?
Ag71 Ag66 Ag10 121.09(3) . . ?
Ag3J Ag66 Ag10 121.99(3) . . ?
Ag16 Ag66 Ag82 59.20(2) . . ?
Ag9 Ag66 Ag82 121.31(3) . . ?
Ag78 Ag66 Ag82 120.61(3) . . ?
Ag12 Ag66 Ag82 89.64(3) . . ?
Ag11 Ag66 Ag82 58.89(2) . . ?
Ag92 Ag66 Ag82 120.51(3) . . ?
Ag95 Ag66 Ag82 89.57(2) . . ?
Ag2K Ag66 Ag82 120.72(3) . . ?
Ag71 Ag66 Ag82 58.27(2) . . ?
Ag3J Ag66 Ag82 58.09(2) . . ?
Ag10 Ag66 Ag82 179.06(3) . . ?
Ag80 Ag67 Ag1B 120.68(3) . . ?
Ag80 Ag67 Ag59 62.75(3) . . ?
Ag1B Ag67 Ag59 119.31(3) . . ?
Ag80 Ag67 Ag79 61.61(3) . . ?
Ag1B Ag67 Ag79 177.60(3) . . ?
Ag59 Ag67 Ag79 60.68(2) . . ?
Ag80 Ag67 Ag28 61.44(2) . . ?
Ag1B Ag67 Ag28 120.48(3) . . ?
Ag59 Ag67 Ag28 112.31(3) . . ?
Ag79 Ag67 Ag28 60.88(3) . . ?
Ag80 Ag67 Ag11 149.01(3) . . ?
Ag1B Ag67 Ag11 61.10(2) . . ?
Ag59 Ag67 Ag11 88.82(3) . . ?
Ag79 Ag67 Ag11 116.63(3) . . ?
Ag28 Ag67 Ag11 147.97(3) . . ?
Ag80 Ag67 Ag98 112.07(3) . . ?
Ag1B Ag67 Ag98 118.65(3) . . ?
Ag59 Ag67 Ag98 111.01(3) . . ?
Ag79 Ag67 Ag98 59.88(2) . . ?
Ag28 Ag67 Ag98 61.91(2) . . ?
Ag11 Ag67 Ag98 88.60(3) . . ?
Ag80 Ag67 Ag84 93.57(3) . . ?
Ag1B Ag67 Ag84 59.11(2) . . ?
Ag59 Ag67 Ag84 60.20(2) . . ?
Ag79 Ag67 Ag84 120.81(3) . . ?
Ag28 Ag67 Ag84 151.81(3) . . ?
Ag11 Ag67 Ag84 59.57(2) . . ?
Ag98 Ag67 Ag84 145.74(3) . . ?
Ag80 Ag67 Ag20 150.85(3) . . ?
Ag1B Ag67 Ag20 59.36(2) . . ?
Ag59 Ag67 Ag20 145.62(3) . . ?
Ag79 Ag67 Ag20 119.12(3) . . ?
Ag28 Ag67 Ag20 92.52(3) . . ?
Ag11 Ag67 Ag20 59.60(2) . . ?
Ag98 Ag67 Ag20 59.29(2) . . ?
Ag84 Ag67 Ag20 107.55(3) . . ?
Ag80 Ag67 Ag44 111.39(3) . . ?
Ag1B Ag67 Ag44 119.25(3) . . ?
Ag59 Ag67 Ag44 60.89(2) . . ?
Ag79 Ag67 Ag44 58.47(2) . . ?
Ag28 Ag67 Ag44 110.29(3) . . ?
Ag11 Ag67 Ag44 58.16(2) . . ?
Ag98 Ag67 Ag44 60.09(2) . . ?
Ag84 Ag67 Ag44 90.14(3) . . ?
Ag20 Ag67 Ag44 88.93(3) . . ?
Ag80 Ag67 Ag97 91.84(3) . . ?
Ag1B Ag67 Ag97 59.18(2) . . ?
Ag59 Ag67 Ag97 150.47(3) . . ?
Ag79 Ag67 Ag97 122.18(3) . . ?
Ag28 Ag67 Ag97 61.31(3) . . ?
Ag11 Ag67 Ag97 111.09(3) . . ?
Ag98 Ag67 Ag97 91.72(3) . . ?
Ag84 Ag67 Ag97 110.45(3) . . ?
Ag20 Ag67 Ag97 62.36(2) . . ?
Ag44 Ag67 Ag97 148.22(3) . . ?
Ag80 Ag67 Ag3H 62.28(3) . . ?
Ag1B Ag67 Ag3H 58.41(2) . . ?
Ag59 Ag67 Ag3H 92.85(3) . . ?
Ag79 Ag67 Ag3H 123.88(3) . . ?
Ag28 Ag67 Ag3H 92.83(3) . . ?
Ag11 Ag67 Ag3H 110.56(3) . . ?
Ag98 Ag67 Ag3H 149.99(3) . . ?
Ag84 Ag67 Ag3H 62.14(2) . . ?
Ag20 Ag67 Ag3H 109.92(3) . . ?
Ag44 Ag67 Ag3H 149.75(3) . . ?
Ag97 Ag67 Ag3H 60.33(2) . . ?
S33 Ag68 Ag50 55.77(5) . . ?
S33 Ag68 Ag16 171.05(6) . . ?
Ag50 Ag68 Ag16 127.36(3) . . ?
S33 Ag68 Ag42 55.99(5) . 2_655 ?
Ag50 Ag68 Ag42 105.72(3) . 2_655 ?
Ag16 Ag68 Ag42 124.77(3) . 2_655 ?
S33 Ag68 Ag52 119.67(5) . . ?
Ag50 Ag68 Ag52 157.45(4) . . ?
Ag16 Ag68 Ag52 61.15(2) . . ?
Ag42 Ag68 Ag52 63.87(3) 2_655 . ?
S33 Ag68 Ag2K 126.15(6) . . ?
Ag50 Ag68 Ag2K 103.00(3) . . ?
Ag16 Ag68 Ag2K 62.55(2) . . ?
Ag42 Ag68 Ag2K 94.48(3) 2_655 . ?
Ag52 Ag68 Ag2K 60.27(2) . . ?
S33 Ag68 Ag2F 123.91(5) . . ?
Ag50 Ag68 Ag2F 68.42(3) . . ?
Ag16 Ag68 Ag2F 60.91(2) . . ?
Ag42 Ag68 Ag2F 148.66(4) 2_655 . ?
Ag52 Ag68 Ag2F 109.27(3) . . ?
Ag2K Ag68 Ag2F 59.15(2) . . ?
S33 Ag68 Ag34 109.55(6) . . ?
Ag50 Ag68 Ag34 78.78(3) . . ?
Ag16 Ag68 Ag34 65.22(3) . . ?
Ag42 Ag68 Ag34 150.31(3) 2_655 . ?
Ag52 Ag68 Ag34 120.63(3) . . ?
Ag2K Ag68 Ag34 113.38(3) . . ?
Ag2F Ag68 Ag34 60.73(2) . . ?
S33 Ag68 Ag61 104.00(6) . . ?
Ag50 Ag68 Ag61 138.93(4) . . ?
Ag16 Ag68 Ag61 68.07(3) . . ?
Ag42 Ag68 Ag61 82.68(3) 2_655 . ?
Ag52 Ag68 Ag61 62.22(3) . . ?
Ag2K Ag68 Ag61 116.57(3) . . ?
Ag2F Ag68 Ag61 122.75(3) . . ?
Ag34 Ag68 Ag61 75.94(3) . . ?
S33 Ag68 Ag3D 69.49(6) . 2_655 ?
Ag50 Ag68 Ag3D 68.41(3) . 2_655 ?
Ag16 Ag68 Ag3D 119.29(3) . 2_655 ?
Ag42 Ag68 Ag3D 63.71(3) 2_655 2_655 ?
Ag52 Ag68 Ag3D 89.16(3) . 2_655 ?
Ag2K Ag68 Ag3D 56.76(2) . 2_655 ?
Ag2F Ag68 Ag3D 86.36(3) . 2_655 ?
Ag34 Ag68 Ag3D 140.46(3) . 2_655 ?
Ag61 Ag68 Ag3D 143.58(3) . 2_655 ?
S40 Ag69 Ag94 57.34(7) . . ?
S40 Ag69 S35 138.20(9) . . ?
Ag94 Ag69 S35 160.05(6) . . ?
S40 Ag69 S16 98.47(8) . . ?
Ag94 Ag69 S16 87.60(6) . . ?
S35 Ag69 S16 99.71(8) . . ?
S40 Ag69 Ag93 115.36(7) . . ?
Ag94 Ag69 Ag93 58.74(2) . . ?
S35 Ag69 Ag93 106.17(6) . . ?
S16 Ag69 Ag93 70.16(5) . . ?
S40 Ag69 Ag24 71.03(7) . . ?
Ag94 Ag69 Ag24 59.87(3) . . ?
S35 Ag69 Ag24 109.00(6) . . ?
S16 Ag69 Ag24 146.72(6) . . ?
Ag93 Ag69 Ag24 85.65(3) . . ?
S40 Ag69 Ag2C 127.21(7) . . ?
Ag94 Ag69 Ag2C 87.87(3) . . ?
S35 Ag69 Ag2C 72.39(6) . . ?
S16 Ag69 Ag2C 120.23(5) . . ?
Ag93 Ag69 Ag2C 57.14(2) . . ?
Ag24 Ag69 Ag2C 56.76(2) . . ?
S40 Ag69 Ag46 166.91(7) . . ?
Ag94 Ag69 Ag46 114.36(3) . . ?
S35 Ag69 Ag46 52.73(6) . . ?
S16 Ag69 Ag46 70.04(5) . . ?
Ag93 Ag69 Ag46 55.63(2) . . ?
Ag24 Ag69 Ag46 114.94(3) . . ?
Ag2C Ag69 Ag46 58.33(2) . . ?
S40 Ag69 Ag88 103.16(6) . . ?
Ag94 Ag69 Ag88 118.12(3) . . ?
S35 Ag69 Ag88 52.98(6) . . ?
S16 Ag69 Ag88 152.70(6) . . ?
Ag93 Ag69 Ag88 113.86(3) . . ?
Ag24 Ag69 Ag88 58.29(2) . . ?
Ag2C Ag69 Ag88 56.72(2) . . ?
Ag46 Ag69 Ag88 89.69(3) . . ?
Ag96 Ag70 Ag23 89.53(2) . 2_655 ?
Ag96 Ag70 Ag6 120.08(3) . . ?
Ag23 Ag70 Ag6 119.35(3) 2_655 . ?
Ag96 Ag70 Ag18 92.41(3) . 2_655 ?
Ag23 Ag70 Ag18 110.33(3) 2_655 2_655 ?
Ag6 Ag70 Ag18 118.75(3) . 2_655 ?
Ag96 Ag70 Ag39 62.36(2) . 2_655 ?
Ag23 Ag70 Ag39 60.11(2) 2_655 2_655 ?
Ag6 Ag70 Ag39 177.56(3) . 2_655 ?
Ag18 Ag70 Ag39 60.17(2) 2_655 2_655 ?
Ag96 Ag70 Ag78 119.97(3) . 2_655 ?
Ag23 Ag70 Ag78 59.77(2) 2_655 2_655 ?
Ag6 Ag70 Ag78 59.58(2) . 2_655 ?
Ag18 Ag70 Ag78 144.37(3) 2_655 2_655 ?
Ag39 Ag70 Ag78 119.78(3) 2_655 2_655 ?
Ag96 Ag70 Ag12 177.69(3) . 2_655 ?
Ag23 Ag70 Ag12 88.55(3) 2_655 2_655 ?
Ag6 Ag70 Ag12 62.06(2) . 2_655 ?
Ag18 Ag70 Ag12 87.07(2) 2_655 2_655 ?
Ag39 Ag70 Ag12 115.51(3) 2_655 2_655 ?
Ag78 Ag70 Ag12 59.95(2) 2_655 2_655 ?
Ag96 Ag70 Ag21 60.96(2) . . ?
Ag23 Ag70 Ag21 147.38(3) 2_655 . ?
Ag6 Ag70 Ag21 89.38(3) . . ?
Ag18 Ag70 Ag21 61.39(2) 2_655 . ?
Ag39 Ag70 Ag21 91.84(3) 2_655 . ?
Ag78 Ag70 Ag21 145.70(3) 2_655 . ?
Ag12 Ag70 Ag21 120.58(3) 2_655 . ?
Ag96 Ag70 Ag58 122.27(3) . 2_655 ?
Ag23 Ag70 Ag58 144.80(3) 2_655 2_655 ?
Ag6 Ag70 Ag58 60.30(2) . 2_655 ?
Ag18 Ag70 Ag58 58.46(2) 2_655 2_655 ?
Ag39 Ag70 Ag58 118.57(3) 2_655 2_655 ?
Ag78 Ag70 Ag58 108.03(3) 2_655 2_655 ?
Ag12 Ag70 Ag58 59.25(2) 2_655 2_655 ?
Ag21 Ag70 Ag58 61.33(2) . 2_655 ?
Ag96 Ag70 Ag54 59.85(2) . . ?
Ag23 Ag70 Ag54 118.75(3) 2_655 . ?
Ag6 Ag70 Ag54 60.22(2) . . ?
Ag18 Ag70 Ag54 121.56(3) 2_655 . ?
Ag39 Ag70 Ag54 122.21(3) 2_655 . ?
Ag78 Ag70 Ag54 89.69(3) 2_655 . ?
Ag12 Ag70 Ag54 122.27(3) 2_655 . ?
Ag21 Ag70 Ag54 60.18(2) . . ?
Ag58 Ag70 Ag54 92.34(2) 2_655 . ?
Ag96 Ag70 Ag2A 119.19(3) . 2_655 ?
Ag23 Ag70 Ag2A 60.01(2) 2_655 2_655 ?
Ag6 Ag70 Ag2A 120.72(3) . 2_655 ?
Ag18 Ag70 Ag2A 59.10(2) 2_655 2_655 ?
Ag39 Ag70 Ag2A 56.85(2) 2_655 2_655 ?
Ag78 Ag70 Ag2A 90.06(3) 2_655 2_655 ?
Ag12 Ag70 Ag2A 58.66(2) 2_655 2_655 ?
Ag21 Ag70 Ag2A 120.45(3) . 2_655 ?
Ag58 Ag70 Ag2A 89.02(2) 2_655 2_655 ?
Ag54 Ag70 Ag2A 178.64(3) . 2_655 ?
Ag96 Ag70 Ag2B 60.05(2) . . ?
Ag23 Ag70 Ag2B 60.35(2) 2_655 . ?
Ag6 Ag70 Ag2B 88.70(3) . . ?
Ag18 Ag70 Ag2B 149.36(3) 2_655 . ?
Ag39 Ag70 Ag2B 92.90(3) 2_655 . ?
Ag78 Ag70 Ag2B 59.94(2) 2_655 . ?
Ag12 Ag70 Ag2B 119.88(3) 2_655 . ?
Ag21 Ag70 Ag2B 109.24(3) . . ?
Ag58 Ag70 Ag2B 146.29(3) 2_655 . ?
Ag54 Ag70 Ag2B 58.40(2) . . ?
Ag2A Ag70 Ag2B 120.36(3) 2_655 . ?
Ag93 Ag71 Ag45 119.85(3) . . ?
Ag93 Ag71 Ag82 176.90(3) . . ?
Ag45 Ag71 Ag82 60.89(2) . . ?
Ag93 Ag71 Ag2F 59.88(2) . . ?
Ag45 Ag71 Ag2F 177.28(3) . . ?
Ag82 Ag71 Ag2F 119.22(3) . . ?
Ag93 Ag71 Ag16 119.40(3) . . ?
Ag45 Ag71 Ag16 120.54(3) . . ?
Ag82 Ag71 Ag16 59.68(2) . . ?
Ag2F Ag71 Ag16 59.55(2) . . ?
Ag93 Ag71 Ag3E 60.41(2) . . ?
Ag45 Ag71 Ag3E 59.45(2) . . ?
Ag82 Ag71 Ag3E 120.29(3) . . ?
Ag2F Ag71 Ag3E 120.25(3) . . ?
Ag16 Ag71 Ag3E 176.23(3) . . ?
Ag93 Ag71 Ag95 87.26(3) . . ?
Ag45 Ag71 Ag95 61.44(2) . . ?
Ag82 Ag71 Ag95 90.68(3) . . ?
Ag2F Ag71 Ag95 115.94(3) . . ?
Ag16 Ag71 Ag95 117.46(3) . . ?
Ag3E Ag71 Ag95 58.95(2) . . ?
Ag93 Ag71 Ag66 115.66(3) . . ?
Ag45 Ag71 Ag66 91.60(3) . . ?
Ag82 Ag71 Ag66 61.25(2) . . ?
Ag2F Ag71 Ag66 86.25(3) . . ?
Ag16 Ag71 Ag66 58.42(2) . . ?
Ag3E Ag71 Ag66 117.98(3) . . ?
Ag95 Ag71 Ag66 59.04(2) . . ?
Ag93 Ag71 Ag64 123.97(3) . . ?
Ag45 Ag71 Ag64 90.92(3) . . ?
Ag82 Ag71 Ag64 58.52(2) . . ?
Ag2F Ag71 Ag64 91.32(3) . . ?
Ag16 Ag71 Ag64 59.41(2) . . ?
Ag3E Ag71 Ag64 124.11(3) . . ?
Ag95 Ag71 Ag64 147.05(3) . . ?
Ag66 Ag71 Ag64 108.12(3) . . ?
Ag93 Ag71 Ag2J 91.34(3) . . ?
Ag45 Ag71 Ag2J 58.46(2) . . ?
Ag82 Ag71 Ag2J 91.51(3) . . ?
Ag2F Ag71 Ag2J 123.98(3) . . ?
Ag16 Ag71 Ag2J 124.32(3) . . ?
Ag3E Ag71 Ag2J 59.21(2) . . ?
Ag95 Ag71 Ag2J 108.50(3) . . ?
Ag66 Ag71 Ag2J 147.88(3) . . ?
Ag64 Ag71 Ag2J 64.91(2) . . ?
Ag93 Ag71 Ag92 57.87(2) . . ?
Ag45 Ag71 Ag92 119.51(3) . . ?
Ag82 Ag71 Ag92 119.04(3) . . ?
Ag2F Ag71 Ag92 57.88(2) . . ?
Ag16 Ag71 Ag92 88.26(2) . . ?
Ag3E Ag71 Ag92 88.65(2) . . ?
Ag95 Ag71 Ag92 58.07(2) . . ?
Ag66 Ag71 Ag92 57.79(2) . . ?
Ag64 Ag71 Ag92 144.82(3) . . ?
Ag2J Ag71 Ag92 144.81(3) . . ?
S41 Ag72 S42 125.87(8) . . ?
S41 Ag72 S39 96.74(8) . . ?
S42 Ag72 S39 117.02(8) . . ?
S41 Ag72 Ag55 111.77(6) . . ?
S42 Ag72 Ag55 115.67(5) . . ?
S39 Ag72 Ag55 77.91(5) . . ?
S41 Ag72 Ag24 161.97(5) . . ?
S42 Ag72 Ag24 56.76(6) . . ?
S39 Ag72 Ag24 96.59(6) . . ?
Ag55 Ag72 Ag24 59.60(2) . . ?
S41 Ag72 Ag3D 101.44(5) . . ?
S42 Ag72 Ag3D 56.13(5) . . ?
S39 Ag72 Ag3D 160.61(6) . . ?
Ag55 Ag72 Ag3D 89.03(2) . . ?
Ag24 Ag72 Ag3D 64.24(2) . . ?
S41 Ag72 Ag1C 55.08(6) . . ?
S42 Ag72 Ag1C 170.61(5) . . ?
S39 Ag72 Ag1C 70.82(6) . . ?
Ag55 Ag72 Ag1C 59.41(2) . . ?
Ag24 Ag72 Ag1C 119.01(3) . . ?
Ag3D Ag72 Ag1C 114.71(3) . . ?
S41 Ag72 Ag99 72.11(5) . . ?
S42 Ag72 Ag99 113.08(5) . . ?
S39 Ag72 Ag99 123.90(6) . . ?
Ag55 Ag72 Ag99 58.45(2) . . ?
Ag24 Ag72 Ag99 90.35(2) . . ?
Ag3D Ag72 Ag99 57.15(2) . . ?
Ag1C Ag72 Ag99 57.64(2) . . ?
S41 Ag72 Ag42 46.10(6) . . ?
S42 Ag72 Ag42 88.22(6) . . ?
S39 Ag72 Ag42 142.19(6) . . ?
Ag55 Ag72 Ag42 117.89(3) . . ?
Ag24 Ag72 Ag42 121.18(3) . . ?
Ag3D Ag72 Ag42 56.95(2) . . ?
Ag1C Ag72 Ag42 87.65(3) . . ?
Ag99 Ag72 Ag42 59.44(2) . . ?
S26 Ag73 S25 131.63(9) . . ?
S26 Ag73 Ag33 168.06(6) . . ?
S25 Ag73 Ag33 56.43(6) . . ?
S26 Ag73 S18 97.32(9) . . ?
S25 Ag73 S18 104.19(8) . . ?
Ag33 Ag73 S18 87.79(6) . . ?
S26 Ag73 Ag2D 110.58(6) . . ?
S25 Ag73 Ag2D 67.17(6) . . ?
Ag33 Ag73 Ag2D 62.33(3) . . ?
S18 Ag73 Ag2D 149.03(6) . . ?
S26 Ag73 Ag63 111.26(6) . . ?
S25 Ag73 Ag63 116.27(6) . . ?
Ag33 Ag73 Ag63 59.84(2) . . ?
S18 Ag73 Ag63 73.21(5) . . ?
Ag2D Ag73 Ag63 84.04(3) . . ?
S26 Ag73 Ag56 56.08(6) . . ?
S25 Ag73 Ag56 171.75(6) . . ?
Ag33 Ag73 Ag56 115.46(3) . . ?
S18 Ag73 Ag56 75.75(5) . . ?
Ag2D Ag73 Ag56 108.54(3) . . ?
Ag63 Ag73 Ag56 55.63(2) . . ?
S26 Ag73 Ag83 53.61(6) . . ?
S25 Ag73 Ag83 101.26(6) . . ?
Ag33 Ag73 Ag83 119.50(3) . . ?
S18 Ag73 Ag83 150.22(6) . . ?
Ag2D Ag73 Ag83 57.31(2) . . ?
Ag63 Ag73 Ag83 108.71(3) . . ?
Ag56 Ag73 Ag83 81.27(3) . . ?
S26 Ag73 Ag19 79.42(6) . . ?
S25 Ag73 Ag19 121.37(6) . . ?
Ag33 Ag73 Ag19 88.70(3) . . ?
S18 Ag73 Ag19 121.44(4) . . ?
Ag2D Ag73 Ag19 54.61(2) . . ?
Ag63 Ag73 Ag19 55.21(2) . . ?
Ag56 Ag73 Ag19 53.93(2) . . ?
Ag83 Ag73 Ag19 53.54(2) . . ?
Ag87 Ag74 Ag13 89.27(3) . . ?
Ag87 Ag74 Ag8 178.54(3) . . ?
Ag13 Ag74 Ag8 92.19(2) . . ?
Ag87 Ag74 Ag95 118.79(3) . . ?
Ag13 Ag74 Ag95 60.14(2) . . ?
Ag8 Ag74 Ag95 61.94(2) . . ?
Ag87 Ag74 Ag55 89.11(2) . . ?
Ag13 Ag74 Ag55 177.92(3) . . ?
Ag8 Ag74 Ag55 89.44(3) . . ?
Ag95 Ag74 Ag55 121.85(3) . . ?
Ag87 Ag74 Ag1K 60.67(2) . . ?
Ag13 Ag74 Ag1K 60.37(2) . . ?
Ag8 Ag74 Ag1K 120.26(3) . . ?
Ag95 Ag74 Ag1K 120.51(3) . . ?
Ag55 Ag74 Ag1K 117.64(3) . . ?
Ag87 Ag74 Ag2E 60.35(2) . . ?
Ag13 Ag74 Ag2E 119.27(3) . . ?
Ag8 Ag74 Ag2E 118.70(3) . . ?
Ag95 Ag74 Ag2E 88.63(3) . . ?
Ag55 Ag74 Ag2E 60.87(2) . . ?
Ag1K Ag74 Ag2E 121.01(3) . . ?
Ag87 Ag74 Ag51 120.24(3) . . ?
Ag13 Ag74 Ag51 62.06(2) . . ?
Ag8 Ag74 Ag51 60.68(2) . . ?
Ag95 Ag74 Ag51 92.02(2) . . ?
Ag55 Ag74 Ag51 117.80(3) . . ?
Ag1K Ag74 Ag51 59.58(2) . . ?
Ag2E Ag74 Ag51 178.66(3) . . ?
Ag87 Ag74 Ag1J 119.63(3) . . ?
Ag13 Ag74 Ag1J 120.00(3) . . ?
Ag8 Ag74 Ag1J 59.43(2) . . ?
Ag95 Ag74 Ag1J 59.86(2) . . ?
Ag55 Ag74 Ag1J 61.99(2) . . ?
Ag1K Ag74 Ag1J 179.43(3) . . ?
Ag2E Ag74 Ag1J 59.28(2) . . ?
Ag51 Ag74 Ag1J 120.12(3) . . ?
Ag87 Ag74 Ag81 119.97(3) . . ?
Ag13 Ag74 Ag81 120.31(3) . . ?
Ag8 Ag74 Ag81 59.31(2) . . ?
Ag95 Ag74 Ag81 121.23(3) . . ?
Ag55 Ag74 Ag81 59.58(2) . . ?
Ag1K Ag74 Ag81 88.64(3) . . ?
Ag2E Ag74 Ag81 120.42(3) . . ?
Ag51 Ag74 Ag81 58.25(2) . . ?
Ag1J Ag74 Ag81 90.80(3) . . ?
Ag87 Ag74 Ag22 60.81(2) . . ?
Ag13 Ag74 Ag22 119.73(3) . . ?
Ag8 Ag74 Ag22 118.46(3) . . ?
Ag95 Ag74 Ag22 179.61(3) . . ?
Ag55 Ag74 Ag22 58.28(2) . . ?
Ag1K Ag74 Ag22 59.36(2) . . ?
Ag2E Ag74 Ag22 91.14(2) . . ?
Ag51 Ag74 Ag22 88.21(3) . . ?
Ag1J Ag74 Ag22 120.27(3) . . ?
Ag81 Ag74 Ag22 59.16(2) . . ?
Ag87 Ag74 Ag1A 58.48(2) . . ?
Ag13 Ag74 Ag1A 60.60(2) . . ?
Ag8 Ag74 Ag1A 122.22(3) . . ?
Ag95 Ag74 Ag1A 60.31(2) . . ?
Ag55 Ag74 Ag1A 119.45(3) . . ?
Ag1K Ag74 Ag1A 90.82(3) . . ?
Ag2E Ag74 Ag1A 58.68(2) . . ?
Ag51 Ag74 Ag1A 122.65(3) . . ?
Ag1J Ag74 Ag1A 89.75(3) . . ?
Ag81 Ag74 Ag1A 178.39(3) . . ?
Ag22 Ag74 Ag1A 119.29(3) . . ?
Ag32 Ag75 Ag86 122.18(3) . . ?
Ag32 Ag75 Ag25 122.48(3) . . ?
Ag86 Ag75 Ag25 60.06(2) . . ?
Ag32 Ag75 Ag18 59.98(2) . . ?
Ag86 Ag75 Ag18 119.56(3) . . ?
Ag25 Ag75 Ag18 177.47(3) . . ?
Ag32 Ag75 Ag98 119.33(3) . . ?
Ag86 Ag75 Ag98 93.65(3) . . ?
Ag25 Ag75 Ag98 117.64(3) . . ?
Ag18 Ag75 Ag98 59.84(2) . . ?
Ag32 Ag75 Ag58 91.63(3) . . ?
Ag86 Ag75 Ag58 60.69(2) . . ?
Ag25 Ag75 Ag58 120.66(3) . . ?
Ag18 Ag75 Ag58 58.87(2) . . ?
Ag98 Ag75 Ag58 63.43(2) . . ?
Ag32 Ag75 Ag79 175.97(3) . . ?
Ag86 Ag75 Ag79 61.76(2) . . ?
Ag25 Ag75 Ag79 57.98(2) . . ?
Ag18 Ag75 Ag79 119.52(3) . . ?
Ag98 Ag75 Ag79 59.77(2) . . ?
Ag58 Ag75 Ag79 91.27(3) . . ?
Ag32 Ag75 Ag2H 62.58(2) . . ?
Ag86 Ag75 Ag2H 175.18(3) . . ?
Ag25 Ag75 Ag2H 118.76(3) . . ?
Ag18 Ag75 Ag2H 61.39(2) . . ?
Ag98 Ag75 Ag2H 82.83(3) . . ?
Ag58 Ag75 Ag2H 119.99(3) . . ?
Ag79 Ag75 Ag2H 113.49(3) . . ?
Ag32 Ag75 Ag1H 112.74(3) . . ?
Ag86 Ag75 Ag1H 113.28(3) . . ?
Ag25 Ag75 Ag1H 59.84(3) . . ?
Ag18 Ag75 Ag1H 119.17(3) . . ?
Ag98 Ag75 Ag1H 89.95(3) . . ?
Ag58 Ag75 Ag1H 150.93(3) . . ?
Ag79 Ag75 Ag1H 63.71(2) . . ?
Ag2H Ag75 Ag1H 63.59(2) . . ?
Ag32 Ag75 Ag3A 60.95(2) . 2_655 ?
Ag86 Ag75 Ag3A 61.27(2) . 2_655 ?
Ag25 Ag75 Ag3A 94.00(3) . 2_655 ?
Ag18 Ag75 Ag3A 87.80(3) . 2_655 ?
Ag98 Ag75 Ag3A 122.99(3) . 2_655 ?
Ag58 Ag75 Ag3A 59.64(2) . 2_655 ?
Ag79 Ag75 Ag3A 123.02(3) . 2_655 ?
Ag2H Ag75 Ag3A 123.45(3) . 2_655 ?
Ag1H Ag75 Ag3A 146.02(3) . 2_655 ?
Ag32 Ag75 Ag49 71.19(3) . . ?
Ag86 Ag75 Ag49 96.73(3) . . ?
Ag25 Ag75 Ag49 52.89(2) . . ?
Ag18 Ag75 Ag49 129.31(3) . . ?
Ag98 Ag75 Ag49 157.24(3) . . ?
Ag58 Ag75 Ag49 139.00(3) . . ?
Ag79 Ag75 Ag49 108.19(3) . . ?
Ag2H Ag75 Ag49 85.46(3) . . ?
Ag1H Ag75 Ag49 67.34(3) . . ?
Ag3A Ag75 Ag49 79.70(3) 2_655 . ?
S36 Ag76 S37 125.51(8) . . ?
S36 Ag76 S32 119.53(8) . . ?
S37 Ag76 S32 90.42(8) . . ?
S36 Ag76 Ag2B 112.06(5) . . ?
S37 Ag76 Ag2B 116.52(6) . . ?
S32 Ag76 Ag2B 82.39(5) . . ?
S36 Ag76 Ag1C 167.59(5) . . ?
S37 Ag76 Ag1C 58.35(6) . . ?
S32 Ag76 Ag1C 70.41(6) . . ?
Ag2B Ag76 Ag1C 59.94(2) . . ?
S36 Ag76 Ag2D 55.74(5) . . ?
S37 Ag76 Ag2D 103.35(6) . . ?
S32 Ag76 Ag2D 165.40(5) . . ?
Ag2B Ag76 Ag2D 87.07(2) . . ?
Ag1C Ag76 Ag2D 112.67(3) . . ?
S36 Ag76 Ag96 55.12(5) . . ?
S37 Ag76 Ag96 164.31(5) . . ?
S32 Ag76 Ag96 102.48(6) . . ?
Ag2B Ag76 Ag96 57.58(2) . . ?
Ag1C Ag76 Ag96 117.50(3) . . ?
Ag2D Ag76 Ag96 63.17(2) . . ?
S36 Ag76 Ag22 111.37(5) . . ?
S37 Ag76 Ag22 76.65(5) . . ?
S32 Ag76 Ag22 124.47(6) . . ?
Ag2B Ag76 Ag22 58.27(2) . . ?
Ag1C Ag76 Ag22 56.73(2) . . ?
Ag2D Ag76 Ag22 56.00(2) . . ?
Ag96 Ag76 Ag22 88.58(2) . . ?
S36 Ag76 Ag57 85.95(6) . . ?
S37 Ag76 Ag57 136.90(6) . . ?
S32 Ag76 Ag57 46.51(6) . . ?
Ag2B Ag76 Ag57 64.32(2) . . ?
Ag1C Ag76 Ag57 97.74(3) . . ?
Ag2D Ag76 Ag57 119.44(3) . . ?
Ag96 Ag76 Ag57 56.37(2) . . ?
Ag22 Ag76 Ag57 122.46(3) . . ?
S36 Ag76 Ag3G 89.40(6) . . ?
S37 Ag76 Ag3G 47.21(6) . . ?
S32 Ag76 Ag3G 137.40(6) . . ?
Ag2B Ag76 Ag3G 117.04(3) . . ?
Ag1C Ag76 Ag3G 86.66(3) . . ?
Ag2D Ag76 Ag3G 56.87(2) . . ?
Ag96 Ag76 Ag3G 120.04(3) . . ?
Ag22 Ag76 Ag3G 58.79(2) . . ?
Ag57 Ag76 Ag3G 175.29(3) . . ?
S6 Ag77 S16 152.05(9) . . ?
S6 Ag77 Ag94 97.95(7) . . ?
S16 Ag77 Ag94 94.27(7) . . ?
S6 Ag77 Ag93 132.40(7) . . ?
S16 Ag77 Ag93 75.10(6) . . ?
Ag94 Ag77 Ag93 57.69(2) . . ?
S6 Ag77 Ag2J 62.41(6) . . ?
S16 Ag77 Ag2J 135.50(6) . . ?
Ag94 Ag77 Ag2J 109.48(3) . . ?
Ag93 Ag77 Ag2J 86.38(3) . . ?
S6 Ag77 Ag3E 76.93(7) . . ?
S16 Ag77 Ag3E 129.88(6) . . ?
Ag94 Ag77 Ag3E 54.09(2) . . ?
Ag93 Ag77 Ag3E 55.52(2) . . ?
Ag2J Ag77 Ag3E 55.53(2) . . ?
S6 Ag77 Ag38 143.97(7) . . ?
S16 Ag77 Ag38 49.36(5) . . ?
Ag94 Ag77 Ag38 110.21(3) . . ?
Ag93 Ag77 Ag38 56.35(2) . . ?
Ag2J Ag77 Ag38 86.65(3) . . ?
Ag3E Ag77 Ag38 101.44(3) . . ?
Ag52 Ag78 Ag6 178.78(3) . 2_655 ?
Ag52 Ag78 Ag23 60.17(2) . . ?
Ag6 Ag78 Ag23 119.04(3) 2_655 . ?
Ag52 Ag78 Ag66 89.24(3) . . ?
Ag6 Ag78 Ag66 91.98(3) 2_655 . ?
Ag23 Ag78 Ag66 118.81(3) . . ?
Ag52 Ag78 Ag12 118.47(3) . . ?
Ag6 Ag78 Ag12 62.14(2) 2_655 . ?
Ag23 Ag78 Ag12 88.37(3) . . ?
Ag66 Ag78 Ag12 59.84(2) . . ?
Ag52 Ag78 Ag70 119.51(3) . 2_655 ?
Ag6 Ag78 Ag70 59.71(2) 2_655 2_655 ?
Ag23 Ag78 Ag70 59.33(2) . 2_655 ?
Ag66 Ag78 Ag70 119.92(3) . 2_655 ?
Ag12 Ag78 Ag70 60.08(2) . 2_655 ?
Ag52 Ag78 Ag10 119.85(3) . . ?
Ag6 Ag78 Ag10 60.92(2) 2_655 . ?
Ag23 Ag78 Ag10 179.26(3) . . ?
Ag66 Ag78 Ag10 61.90(2) . . ?
Ag12 Ag78 Ag10 92.22(2) . . ?
Ag70 Ag78 Ag10 120.63(3) 2_655 . ?
Ag52 Ag78 Ag2K 60.57(2) . . ?
Ag6 Ag78 Ag2K 120.20(3) 2_655 . ?
Ag23 Ag78 Ag2K 120.74(3) . . ?
Ag66 Ag78 Ag2K 60.63(2) . . ?
Ag12 Ag78 Ag2K 120.47(3) . . ?
Ag70 Ag78 Ag2K 179.39(3) 2_655 . ?
Ag10 Ag78 Ag2K 59.28(2) . . ?
Ag52 Ag78 Ag2B 89.05(2) . 2_655 ?
Ag6 Ag78 Ag2B 89.74(3) 2_655 2_655 ?
Ag23 Ag78 Ag2B 60.80(2) . 2_655 ?
Ag66 Ag78 Ag2B 178.15(3) . 2_655 ?
Ag12 Ag78 Ag2B 121.70(3) . 2_655 ?
Ag70 Ag78 Ag2B 61.63(2) 2_655 2_655 ?
Ag10 Ag78 Ag2B 118.48(3) . 2_655 ?
Ag2K Ag78 Ag2B 117.82(3) . 2_655 ?
Ag52 Ag78 Ag81 119.68(3) . 2_655 ?
Ag6 Ag78 Ag81 59.71(2) 2_655 2_655 ?
Ag23 Ag78 Ag81 120.48(3) . 2_655 ?
Ag66 Ag78 Ag81 120.71(3) . 2_655 ?
Ag12 Ag78 Ag81 121.85(3) . 2_655 ?
Ag70 Ag78 Ag81 90.90(3) 2_655 2_655 ?
Ag10 Ag78 Ag81 58.81(2) . 2_655 ?
Ag2K Ag78 Ag81 88.56(3) . 2_655 ?
Ag2B Ag78 Ag81 59.70(2) 2_655 2_655 ?
Ag52 Ag78 Ag99 61.06(2) . 2_655 ?
Ag6 Ag78 Ag99 118.33(3) 2_655 2_655 ?
Ag23 Ag78 Ag99 91.14(3) . 2_655 ?
Ag66 Ag78 Ag99 120.24(3) . 2_655 ?
Ag12 Ag78 Ag99 179.46(3) . 2_655 ?
Ag70 Ag78 Ag99 119.84(3) 2_655 2_655 ?
Ag10 Ag78 Ag99 88.27(3) . 2_655 ?
Ag2K Ag78 Ag99 59.61(2) . 2_655 ?
Ag2B Ag78 Ag99 58.21(2) 2_655 2_655 ?
Ag81 Ag78 Ag99 58.63(2) 2_655 2_655 ?
Ag52 Ag78 Ag3J 58.88(2) . . ?
Ag6 Ag78 Ag3J 121.72(3) 2_655 . ?
Ag23 Ag78 Ag3J 58.73(2) . . ?
Ag66 Ag78 Ag3J 60.08(2) . . ?
Ag12 Ag78 Ag3J 59.59(2) . . ?
Ag70 Ag78 Ag3J 89.65(3) 2_655 . ?
Ag10 Ag78 Ag3J 121.97(3) . . ?
Ag2K Ag78 Ag3J 90.88(3) . . ?
Ag2B Ag78 Ag3J 119.46(3) 2_655 . ?
Ag81 Ag78 Ag3J 178.52(3) 2_655 . ?
Ag99 Ag78 Ag3J 119.93(3) 2_655 . ?
Ag25 Ag79 Ag44 119.85(3) . . ?
Ag25 Ag79 Ag67 177.25(3) . . ?
Ag44 Ag79 Ag67 62.88(2) . . ?
Ag25 Ag79 Ag98 120.49(3) . . ?
Ag44 Ag79 Ag98 61.85(2) . . ?
Ag67 Ag79 Ag98 60.73(2) . . ?
Ag25 Ag79 Ag59 120.83(3) . . ?
Ag44 Ag79 Ag59 62.05(2) . . ?
Ag67 Ag79 Ag59 59.60(2) . . ?
Ag98 Ag79 Ag59 110.82(3) . . ?
Ag25 Ag79 Ag75 60.66(2) . . ?
Ag44 Ag79 Ag75 88.43(3) . . ?
Ag67 Ag79 Ag75 120.67(3) . . ?
Ag98 Ag79 Ag75 59.95(2) . . ?
Ag59 Ag79 Ag75 147.51(3) . . ?
Ag25 Ag79 Ag28 118.44(3) . . ?
Ag44 Ag79 Ag28 112.88(3) . . ?
Ag67 Ag79 Ag28 59.58(2) . . ?
Ag98 Ag79 Ag28 61.76(2) . . ?
Ag59 Ag79 Ag28 110.31(3) . . ?
Ag75 Ag79 Ag28 92.87(3) . . ?
Ag25 Ag79 Ag17 60.83(2) . . ?
Ag44 Ag79 Ag17 88.41(3) . . ?
Ag67 Ag79 Ag17 119.72(3) . . ?
Ag98 Ag79 Ag17 147.20(3) . . ?
Ag59 Ag79 Ag17 60.14(2) . . ?
Ag75 Ag79 Ag17 109.11(3) . . ?
Ag28 Ag79 Ag17 150.09(3) . . ?
Ag25 Ag79 Ag80 118.68(3) . . ?
Ag44 Ag79 Ag80 112.78(3) . . ?
Ag67 Ag79 Ag80 58.86(2) . . ?
Ag98 Ag79 Ag80 110.48(3) . . ?
Ag59 Ag79 Ag80 61.42(2) . . ?
Ag75 Ag79 Ag80 150.07(3) . . ?
Ag28 Ag79 Ag80 60.08(2) . . ?
Ag17 Ag79 Ag80 92.98(3) . . ?
Ag25 Ag79 Ag86 59.84(2) . . ?
Ag44 Ag79 Ag86 60.00(2) . . ?
Ag67 Ag79 Ag86 122.88(3) . . ?
Ag98 Ag79 Ag86 91.87(3) . . ?
Ag59 Ag79 Ag86 92.77(3) . . ?
Ag75 Ag79 Ag86 58.65(2) . . ?
Ag28 Ag79 Ag86 149.41(3) . . ?
Ag17 Ag79 Ag86 59.30(2) . . ?
Ag80 Ag79 Ag86 150.17(3) . . ?
Ag25 Ag79 Ag1H 59.00(2) . . ?
Ag44 Ag79 Ag1H 144.41(3) . . ?
Ag67 Ag79 Ag1H 119.21(3) . . ?
Ag98 Ag79 Ag1H 87.47(3) . . ?
Ag59 Ag79 Ag1H 152.78(3) . . ?
Ag75 Ag79 Ag1H 59.09(2) . . ?
Ag28 Ag79 Ag1H 59.78(2) . . ?
Ag17 Ag79 Ag1H 114.34(3) . . ?
Ag80 Ag79 Ag1H 93.84(3) . . ?
Ag86 Ag79 Ag1H 107.09(3) . . ?
Ag25 Ag79 Ag53 58.71(2) . . ?
Ag44 Ag79 Ag53 144.48(3) . . ?
Ag67 Ag79 Ag53 118.97(3) . . ?
Ag98 Ag79 Ag53 153.07(3) . . ?
Ag59 Ag79 Ag53 87.62(3) . . ?
Ag75 Ag79 Ag53 113.96(3) . . ?
Ag28 Ag79 Ag53 93.99(3) . . ?
Ag17 Ag79 Ag53 58.99(2) . . ?
Ag80 Ag79 Ag53 60.32(2) . . ?
Ag86 Ag79 Ag53 107.18(3) . . ?
Ag1H Ag79 Ag53 69.07(2) . . ?
S9 Ag80 S4 122.06(8) . . ?
S9 Ag80 Ag67 133.55(6) . . ?
S4 Ag80 Ag67 81.12(5) . . ?
S9 Ag80 S10 105.48(8) . . ?
S4 Ag80 S10 85.67(8) . . ?
Ag67 Ag80 S10 116.76(5) . . ?
S9 Ag80 Ag28 165.70(6) . . ?
S4 Ag80 Ag28 60.23(5) . . ?
Ag67 Ag80 Ag28 59.64(2) . . ?
S10 Ag80 Ag28 60.22(5) . . ?
S9 Ag80 Ag79 119.09(6) . . ?
S4 Ag80 Ag79 118.70(5) . . ?
Ag67 Ag80 Ag79 59.53(2) . . ?
S10 Ag80 Ag79 74.83(5) . . ?
Ag28 Ag80 Ag79 59.61(2) . . ?
S9 Ag80 Ag59 80.53(6) . . ?
S4 Ag80 Ag59 135.39(6) . . ?
Ag67 Ag80 Ag59 58.90(2) . . ?
S10 Ag80 Ag59 128.03(6) . . ?
Ag28 Ag80 Ag59 107.77(3) . . ?
Ag79 Ag80 Ag59 58.77(2) . . ?
S9 Ag80 Ag53 73.07(6) . . ?
S4 Ag80 Ag53 133.58(5) . . ?
Ag67 Ag80 Ag53 122.17(3) . . ?
S10 Ag80 Ag53 48.54(5) . . ?
Ag28 Ag80 Ag53 95.28(3) . . ?
Ag79 Ag80 Ag53 62.87(3) . . ?
Ag59 Ag80 Ag53 87.61(3) . . ?
S9 Ag80 Ag3H 99.58(6) . . ?
S4 Ag80 Ag3H 50.46(5) . . ?
Ag67 Ag80 Ag3H 62.64(3) . . ?
S10 Ag80 Ag3H 136.12(6) . . ?
Ag28 Ag80 Ag3H 92.03(3) . . ?
Ag79 Ag80 Ag3H 122.17(3) . . ?
Ag59 Ag80 Ag3H 90.94(3) . . ?
Ag53 Ag80 Ag3H 172.64(3) . . ?
S9 Ag80 Ag85 50.39(6) . . ?
S4 Ag80 Ag85 104.35(5) . . ?
Ag67 Ag80 Ag85 86.95(3) . . ?
S10 Ag80 Ag85 155.70(5) . . ?
Ag28 Ag80 Ag85 143.88(4) . . ?
Ag79 Ag80 Ag85 116.99(3) . . ?
Ag59 Ag80 Ag85 58.25(2) . . ?
Ag53 Ag80 Ag85 115.49(3) . . ?
Ag3H Ag80 Ag85 57.94(2) . . ?
Ag51 Ag81 Ag10 91.64(2) . 2_655 ?
Ag51 Ag81 Ag99 178.10(3) . . ?
Ag10 Ag81 Ag99 90.20(3) 2_655 . ?
Ag51 Ag81 Ag6 60.94(2) . . ?
Ag10 Ag81 Ag6 60.93(2) 2_655 . ?
Ag99 Ag81 Ag6 119.71(3) . . ?
Ag51 Ag81 Ag8 61.07(2) . . ?
Ag10 Ag81 Ag8 60.56(2) 2_655 . ?
Ag99 Ag81 Ag8 120.36(3) . . ?
Ag6 Ag81 Ag8 91.41(2) . . ?
Ag51 Ag81 Ag55 118.72(3) . . ?
Ag10 Ag81 Ag55 119.71(3) 2_655 . ?
Ag99 Ag81 Ag55 60.60(2) . . ?
Ag6 Ag81 Ag55 179.35(3) . . ?
Ag8 Ag81 Ag55 88.86(3) . . ?
Ag51 Ag81 Ag54 60.17(2) . . ?
Ag10 Ag81 Ag54 121.08(3) 2_655 . ?
Ag99 Ag81 Ag54 118.38(3) . . ?
Ag6 Ag81 Ag54 60.15(2) . . ?
Ag8 Ag81 Ag54 121.24(3) . . ?
Ag55 Ag81 Ag54 119.21(3) . . ?
Ag51 Ag81 Ag2B 119.45(3) . . ?
Ag10 Ag81 Ag2B 119.87(3) 2_655 . ?
Ag99 Ag81 Ag2B 59.11(2) . . ?
Ag6 Ag81 Ag2B 89.42(3) . . ?
Ag8 Ag81 Ag2B 179.17(3) . . ?
Ag55 Ag81 Ag2B 90.31(2) . . ?
Ag54 Ag81 Ag2B 59.28(2) . . ?
Ag51 Ag81 Ag22 89.92(3) . . ?
Ag10 Ag81 Ag22 178.14(3) 2_655 . ?
Ag99 Ag81 Ag22 88.25(2) . . ?
Ag6 Ag81 Ag22 120.78(3) . . ?
Ag8 Ag81 Ag22 119.49(3) . . ?
Ag55 Ag81 Ag22 58.58(2) . . ?
Ag54 Ag81 Ag22 60.63(2) . . ?
Ag2B Ag81 Ag22 60.06(2) . . ?
Ag51 Ag81 Ag3B 120.72(3) . . ?
Ag10 Ag81 Ag3B 60.16(2) 2_655 . ?
Ag99 Ag81 Ag3B 60.71(2) . . ?
Ag6 Ag81 Ag3B 121.09(3) . . ?
Ag8 Ag81 Ag3B 59.66(2) . . ?
Ag55 Ag81 Ag3B 59.55(2) . . ?
Ag54 Ag81 Ag3B 178.65(3) . . ?
Ag2B Ag81 Ag3B 119.81(3) . . ?
Ag22 Ag81 Ag3B 118.12(3) . . ?
Ag51 Ag81 Ag78 119.69(3) . 2_655 ?
Ag10 Ag81 Ag78 59.78(2) 2_655 2_655 ?
Ag99 Ag81 Ag78 60.98(2) . 2_655 ?
Ag6 Ag81 Ag78 58.75(2) . 2_655 ?
Ag8 Ag81 Ag78 120.33(3) . 2_655 ?
Ag55 Ag81 Ag78 121.58(3) . 2_655 ?
Ag54 Ag81 Ag78 89.11(3) . 2_655 ?
Ag2B Ag81 Ag78 60.11(2) . 2_655 ?
Ag22 Ag81 Ag78 120.17(3) . 2_655 ?
Ag3B Ag81 Ag78 91.20(3) . 2_655 ?
Ag51 Ag81 Ag74 59.76(2) . . ?
Ag10 Ag81 Ag74 119.47(3) 2_655 . ?
Ag99 Ag81 Ag74 119.59(3) . . ?
Ag6 Ag81 Ag74 120.69(3) . . ?
Ag8 Ag81 Ag74 58.91(2) . . ?
Ag55 Ag81 Ag74 58.99(2) . . ?
Ag54 Ag81 Ag74 91.08(3) . . ?
Ag2B Ag81 Ag74 120.65(3) . . ?
Ag22 Ag81 Ag74 60.60(2) . . ?
Ag3B Ag81 Ag74 88.64(3) . . ?
Ag78 Ag81 Ag74 179.17(3) 2_655 . ?
Ag1B Ag82 Ag64 119.78(3) . . ?
Ag1B Ag82 Ag91 120.38(3) . . ?
Ag64 Ag82 Ag91 61.14(2) . . ?
Ag1B Ag82 Ag11 61.42(2) . . ?
Ag64 Ag82 Ag11 147.99(3) . . ?
Ag91 Ag82 Ag11 149.42(3) . . ?
Ag1B Ag82 Ag3J 120.04(3) . . ?
Ag64 Ag82 Ag3J 111.82(3) . . ?
Ag91 Ag82 Ag3J 62.40(2) . . ?
Ag11 Ag82 Ag3J 89.64(3) . . ?
Ag1B Ag82 Ag16 178.67(3) . . ?
Ag64 Ag82 Ag16 60.87(3) . . ?
Ag91 Ag82 Ag16 60.92(2) . . ?
Ag11 Ag82 Ag16 117.37(3) . . ?
Ag3J Ag82 Ag16 60.09(2) . . ?
Ag1B Ag82 Ag71 118.50(3) . . ?
Ag64 Ag82 Ag71 61.98(3) . . ?
Ag91 Ag82 Ag71 111.95(3) . . ?
Ag11 Ag82 Ag71 88.67(3) . . ?
Ag3J Ag82 Ag71 111.19(3) . . ?
Ag16 Ag82 Ag71 60.59(2) . . ?
Ag1B Ag82 Ag20 59.72(2) . . ?
Ag64 Ag82 Ag20 151.25(3) . . ?
Ag91 Ag82 Ag20 93.33(3) . . ?
Ag11 Ag82 Ag20 60.06(2) . . ?
Ag3J Ag82 Ag20 60.32(2) . . ?
Ag16 Ag82 Ag20 120.37(3) . . ?
Ag71 Ag82 Ag20 146.22(3) . . ?
Ag1B Ag82 Ag45 58.98(2) . . ?
Ag64 Ag82 Ag45 92.15(3) . . ?
Ag91 Ag82 Ag45 149.95(3) . . ?
Ag11 Ag82 Ag45 59.98(2) . . ?
Ag3J Ag82 Ag45 146.92(3) . . ?
Ag16 Ag82 Ag45 120.09(3) . . ?
Ag71 Ag82 Ag45 59.52(2) . . ?
Ag20 Ag82 Ag45 108.10(3) . . ?
Ag1B Ag82 Ag66 120.34(3) . . ?
Ag64 Ag82 Ag66 110.24(3) . . ?
Ag91 Ag82 Ag66 110.83(3) . . ?
Ag11 Ag82 Ag66 58.93(2) . . ?
Ag3J Ag82 Ag66 60.66(2) . . ?
Ag16 Ag82 Ag66 58.45(2) . . ?
Ag71 Ag82 Ag66 60.47(2) . . ?
Ag20 Ag82 Ag66 90.33(3) . . ?
Ag45 Ag82 Ag66 90.36(2) . . ?
Ag1B Ag82 Ag48 58.64(2) . . ?
Ag64 Ag82 Ag48 92.52(3) . . ?
Ag91 Ag82 Ag48 61.75(3) . . ?
Ag11 Ag82 Ag48 110.78(3) . . ?
Ag3J Ag82 Ag48 92.18(3) . . ?
Ag16 Ag82 Ag48 122.66(3) . . ?
Ag71 Ag82 Ag48 150.01(3) . . ?
Ag20 Ag82 Ag48 61.84(2) . . ?
Ag45 Ag82 Ag48 109.83(3) . . ?
Ag66 Ag82 Ag48 149.20(3) . . ?
Ag1B Ag82 Ag1F 58.27(2) . . ?
Ag64 Ag82 Ag1F 61.51(3) . . ?
Ag91 Ag82 Ag1F 92.10(3) . . ?
Ag11 Ag82 Ag1F 110.37(3) . . ?
Ag3J Ag82 Ag1F 150.42(3) . . ?
Ag16 Ag82 Ag1F 122.37(3) . . ?
Ag71 Ag82 Ag1F 91.46(3) . . ?
Ag20 Ag82 Ag1F 110.31(3) . . ?
Ag45 Ag82 Ag1F 61.15(2) . . ?
Ag66 Ag82 Ag1F 148.46(3) . . ?
Ag48 Ag82 Ag1F 60.89(2) . . ?
S36 Ag83 S26 120.77(8) . . ?
S36 Ag83 S30 126.20(8) . . ?
S26 Ag83 S30 90.66(9) . . ?
S36 Ag83 Ag19 113.97(6) . . ?
S26 Ag83 Ag19 83.31(6) . . ?
S30 Ag83 Ag19 111.98(5) . . ?
S36 Ag83 Ag2D 56.09(6) . . ?
S26 Ag83 Ag2D 103.98(6) . . ?
S30 Ag83 Ag2D 160.76(6) . . ?
Ag19 Ag83 Ag2D 58.68(2) . . ?
S36 Ag83 Ag3C 167.53(6) . . ?
S26 Ag83 Ag3C 70.41(5) . . ?
S30 Ag83 Ag3C 54.94(5) . . ?
Ag19 Ag83 Ag3C 59.47(2) . . ?
Ag2D Ag83 Ag3C 118.12(3) . . ?
S36 Ag83 Ag96 54.91(6) . . ?
S26 Ag83 Ag96 167.62(6) . . ?
S30 Ag83 Ag96 100.96(6) . . ?
Ag19 Ag83 Ag96 88.37(3) . . ?
Ag2D Ag83 Ag96 63.75(2) . . ?
Ag3C Ag83 Ag96 112.93(3) . . ?
S36 Ag83 Ag21 110.94(6) . . ?
S26 Ag83 Ag21 124.91(5) . . ?
S30 Ag83 Ag21 72.27(6) . . ?
Ag19 Ag83 Ag21 58.30(2) . . ?
Ag2D Ag83 Ag21 88.98(3) . . ?
Ag3C Ag83 Ag21 56.72(2) . . ?
Ag96 Ag83 Ag21 56.31(2) . . ?
S36 Ag83 Ag73 88.00(5) . . ?
S26 Ag83 Ag73 46.96(6) . . ?
S30 Ag83 Ag73 137.26(6) . . ?
Ag19 Ag83 Ag73 64.91(2) . . ?
Ag2D Ag83 Ag73 57.31(2) . . ?
Ag3C Ag83 Ag73 97.58(3) . . ?
Ag96 Ag83 Ag73 120.95(3) . . ?
Ag21 Ag83 Ag73 123.09(3) . . ?
S36 Ag83 Ag1G 87.28(5) . . ?
S26 Ag83 Ag1G 135.55(6) . . ?
S30 Ag83 Ag1G 46.14(6) . . ?
Ag19 Ag83 Ag1G 118.27(3) . . ?
Ag2D Ag83 Ag1G 120.46(3) . . ?
Ag3C Ag83 Ag1G 87.27(2) . . ?
Ag96 Ag83 Ag1G 56.73(2) . . ?
Ag21 Ag83 Ag1G 59.97(2) . . ?
Ag73 Ag83 Ag1G 175.14(3) . . ?
Ag1B Ag84 Ag85 119.10(3) . . ?
Ag1B Ag84 Ag1A 119.90(3) . . ?
Ag85 Ag84 Ag1A 112.22(3) . . ?
Ag1B Ag84 Ag90 178.73(3) . . ?
Ag85 Ag84 Ag90 61.31(2) . . ?
Ag1A Ag84 Ag90 60.46(2) . . ?
Ag1B Ag84 Ag45 59.55(2) . . ?
Ag85 Ag84 Ag45 150.72(3) . . ?
Ag1A Ag84 Ag45 60.36(2) . . ?
Ag90 Ag84 Ag45 120.78(3) . . ?
Ag1B Ag84 Ag11 61.38(2) . . ?
Ag85 Ag84 Ag11 147.88(3) . . ?
Ag1A Ag84 Ag11 90.06(3) . . ?
Ag90 Ag84 Ag11 117.57(3) . . ?
Ag45 Ag84 Ag11 60.43(2) . . ?
Ag1B Ag84 Ag60 119.65(3) . . ?
Ag85 Ag84 Ag60 61.53(2) . . ?
Ag1A Ag84 Ag60 62.28(2) . . ?
Ag90 Ag84 Ag60 61.62(2) . . ?
Ag45 Ag84 Ag60 92.74(3) . . ?
Ag11 Ag84 Ag60 149.47(3) . . ?
Ag1B Ag84 Ag59 118.60(3) . . ?
Ag85 Ag84 Ag59 62.53(3) . . ?
Ag1A Ag84 Ag59 111.32(3) . . ?
Ag90 Ag84 Ag59 60.38(2) . . ?
Ag45 Ag84 Ag59 146.31(3) . . ?
Ag11 Ag84 Ag59 88.39(3) . . ?
Ag60 Ag84 Ag59 112.64(3) . . ?
Ag1B Ag84 Ag67 59.53(2) . . ?
Ag85 Ag84 Ag67 91.58(3) . . ?
Ag1A Ag84 Ag67 147.21(3) . . ?
Ag90 Ag84 Ag67 119.44(3) . . ?
Ag45 Ag84 Ag67 108.56(3) . . ?
Ag11 Ag84 Ag67 59.97(2) . . ?
Ag60 Ag84 Ag67 149.80(3) . . ?
Ag59 Ag84 Ag67 59.07(2) . . ?
Ag1B Ag84 Ag13 119.94(3) . . ?
Ag85 Ag84 Ag13 111.15(3) . . ?
Ag1A Ag84 Ag13 61.34(2) . . ?
Ag90 Ag84 Ag13 59.02(2) . . ?
Ag45 Ag84 Ag13 90.53(3) . . ?
Ag11 Ag84 Ag13 58.56(2) . . ?
Ag60 Ag84 Ag13 111.83(3) . . ?
Ag59 Ag84 Ag13 60.22(2) . . ?
Ag67 Ag84 Ag13 89.71(2) . . ?
Ag1B Ag84 Ag3H 58.36(2) . . ?
Ag85 Ag84 Ag3H 60.75(2) . . ?
Ag1A Ag84 Ag3H 149.70(3) . . ?
Ag90 Ag84 Ag3H 122.05(3) . . ?
Ag45 Ag84 Ag3H 109.94(3) . . ?
Ag11 Ag84 Ag3H 110.48(3) . . ?
Ag60 Ag84 Ag3H 91.42(3) . . ?
Ag59 Ag84 Ag3H 91.91(3) . . ?
Ag67 Ag84 Ag3H 61.65(2) . . ?
Ag13 Ag84 Ag3H 148.54(3) . . ?
Ag1B Ag84 Ag65 58.10(2) . . ?
Ag85 Ag84 Ag65 92.37(3) . . ?
Ag1A Ag84 Ag65 92.01(3) . . ?
Ag90 Ag84 Ag65 123.17(3) . . ?
Ag45 Ag84 Ag65 61.26(2) . . ?
Ag11 Ag84 Ag65 110.35(3) . . ?
Ag60 Ag84 Ag65 61.56(2) . . ?
Ag59 Ag84 Ag65 150.37(3) . . ?
Ag67 Ag84 Ag65 109.88(3) . . ?
Ag13 Ag84 Ag65 149.22(3) . . ?
Ag3H Ag84 Ag65 60.53(2) . . ?
S9 Ag85 S3 126.35(8) . . ?
S9 Ag85 Ag84 134.96(5) . . ?
S3 Ag85 Ag84 79.61(5) . . ?
S9 Ag85 Ag90 117.45(6) . . ?
S3 Ag85 Ag90 115.78(5) . . ?
Ag84 Ag85 Ag90 59.39(2) . . ?
S9 Ag85 Ag60 163.85(5) . . ?
S3 Ag85 Ag60 56.52(5) . . ?
Ag84 Ag85 Ag60 59.53(2) . . ?
Ag90 Ag85 Ag60 60.31(3) . . ?
S9 Ag85 S8 103.76(8) . . ?
S3 Ag85 S8 82.60(7) . . ?
Ag84 Ag85 S8 116.84(6) . . ?
Ag90 Ag85 S8 76.16(6) . . ?
Ag60 Ag85 S8 60.13(6) . . ?
S9 Ag85 Ag2G 71.89(6) . . ?
S3 Ag85 Ag2G 131.52(5) . . ?
Ag84 Ag85 Ag2G 121.35(3) . . ?
Ag90 Ag85 Ag2G 62.09(3) . . ?
Ag60 Ag85 Ag2G 94.59(3) . . ?
S8 Ag85 Ag2G 49.05(6) . . ?
S9 Ag85 Ag59 80.60(6) . . ?
S3 Ag85 Ag59 135.30(5) . . ?
Ag84 Ag85 Ag59 59.15(2) . . ?
Ag90 Ag85 Ag59 58.66(2) . . ?
Ag60 Ag85 Ag59 108.28(3) . . ?
S8 Ag85 Ag59 129.45(6) . . ?
Ag2G Ag85 Ag59 87.74(3) . . ?
S9 Ag85 Ag3H 101.62(6) . . ?
S3 Ag85 Ag3H 51.99(5) . . ?
Ag84 Ag85 Ag3H 63.32(2) . . ?
Ag90 Ag85 Ag3H 122.70(3) . . ?
Ag60 Ag85 Ag3H 91.79(3) . . ?
S8 Ag85 Ag3H 134.49(6) . . ?
Ag2G Ag85 Ag3H 173.50(4) . . ?
Ag59 Ag85 Ag3H 91.50(3) . . ?
S9 Ag85 Ag80 51.27(5) . . ?
S3 Ag85 Ag80 108.36(5) . . ?
Ag84 Ag85 Ag80 87.89(3) . . ?
Ag90 Ag85 Ag80 116.26(3) . . ?
Ag60 Ag85 Ag80 144.87(3) . . ?
S8 Ag85 Ag80 154.76(6) . . ?
Ag2G Ag85 Ag80 115.03(3) . . ?
Ag59 Ag85 Ag80 57.60(2) . . ?
Ag3H Ag85 Ag80 59.45(2) . . ?
Ag26 Ag86 Ag75 90.30(3) . . ?
Ag26 Ag86 Ag25 63.24(3) . . ?
Ag75 Ag86 Ag25 60.12(2) . . ?
Ag26 Ag86 Ag7 119.46(3) . . ?
Ag75 Ag86 Ag7 119.30(3) . . ?
Ag25 Ag86 Ag7 177.29(3) . . ?
Ag26 Ag86 Ag17 92.83(3) . . ?
Ag75 Ag86 Ag17 110.04(3) . . ?
Ag25 Ag86 Ag17 60.02(2) . . ?
Ag7 Ag86 Ag17 118.74(3) . . ?
Ag26 Ag86 Ag58 119.83(3) . . ?
Ag75 Ag86 Ag58 59.97(2) . . ?
Ag25 Ag86 Ag58 120.00(3) . . ?
Ag7 Ag86 Ag58 59.33(2) . . ?
Ag17 Ag86 Ag58 144.35(3) . . ?
Ag26 Ag86 Ag15 61.14(2) . . ?
Ag75 Ag86 Ag15 147.86(3) . . ?
Ag25 Ag86 Ag15 91.89(3) . . ?
Ag7 Ag86 Ag15 89.39(3) . . ?
Ag17 Ag86 Ag15 61.05(2) . . ?
Ag58 Ag86 Ag15 145.68(3) . . ?
Ag26 Ag86 Ag44 178.30(3) . . ?
Ag75 Ag86 Ag44 88.01(3) . . ?
Ag25 Ag86 Ag44 115.63(3) . . ?
Ag7 Ag86 Ag44 61.68(2) . . ?
Ag17 Ag86 Ag44 87.55(3) . . ?
Ag58 Ag86 Ag44 59.39(2) . . ?
Ag15 Ag86 Ag44 120.43(3) . . ?
Ag26 Ag86 Ag89 122.54(3) . . ?
Ag75 Ag86 Ag89 143.90(3) . . ?
Ag25 Ag86 Ag89 118.52(3) . . ?
Ag7 Ag86 Ag89 60.15(2) . . ?
Ag17 Ag86 Ag89 58.60(2) . . ?
Ag58 Ag86 Ag89 107.46(3) . . ?
Ag15 Ag86 Ag89 61.41(2) . . ?
Ag44 Ag86 Ag89 59.03(2) . . ?
Ag26 Ag86 Ag1 59.58(3) . . ?
Ag75 Ag86 Ag1 119.48(2) . . ?
Ag25 Ag86 Ag1 122.81(3) . . ?
Ag7 Ag86 Ag1 59.88(3) . . ?
Ag17 Ag86 Ag1 121.54(3) . . ?
Ag58 Ag86 Ag1 89.50(2) . . ?
Ag15 Ag86 Ag1 60.500(19) . . ?
Ag44 Ag86 Ag1 121.54(3) . . ?
Ag89 Ag86 Ag1 92.25(2) . . ?
Ag26 Ag86 Ag79 120.51(3) . . ?
Ag75 Ag86 Ag79 59.59(2) . . ?
Ag25 Ag86 Ag79 57.30(2) . . ?
Ag7 Ag86 Ag79 120.02(3) . . ?
Ag17 Ag86 Ag79 59.46(2) . . ?
Ag58 Ag86 Ag79 89.62(3) . . ?
Ag15 Ag86 Ag79 120.50(3) . . ?
Ag44 Ag86 Ag79 58.34(2) . . ?
Ag89 Ag86 Ag79 88.50(2) . . ?
Ag1 Ag86 Ag79 178.98(3) . . ?
Ag26 Ag86 Ag3A 60.50(2) . 2_655 ?
Ag75 Ag86 Ag3A 61.03(2) . 2_655 ?
Ag25 Ag86 Ag3A 93.90(3) . 2_655 ?
Ag7 Ag86 Ag3A 87.91(2) . 2_655 ?
Ag17 Ag86 Ag3A 150.23(3) . 2_655 ?
Ag58 Ag86 Ag3A 59.33(2) . 2_655 ?
Ag15 Ag86 Ag3A 109.96(3) . 2_655 ?
Ag44 Ag86 Ag3A 118.72(3) . 2_655 ?
Ag89 Ag86 Ag3A 145.70(3) . 2_655 ?
Ag1 Ag86 Ag3A 58.461(19) . 2_655 ?
Ag79 Ag86 Ag3A 120.60(3) . 2_655 ?
Ag27 Ag87 Ag74 94.08(3) . . ?
Ag27 Ag87 Ag1A 120.92(3) . . ?
Ag74 Ag87 Ag1A 63.98(2) . . ?
Ag27 Ag87 Ag2E 60.92(3) . . ?
Ag74 Ag87 Ag2E 60.70(2) . . ?
Ag1A Ag87 Ag2E 60.60(2) . . ?
Ag27 Ag87 Ag1K 123.11(3) . . ?
Ag74 Ag87 Ag1K 60.50(2) . . ?
Ag1A Ag87 Ag1K 93.93(3) . . ?
Ag2E Ag87 Ag1K 121.19(3) . . ?
Ag27 Ag87 Ag90 174.29(3) . . ?
Ag74 Ag87 Ag90 91.30(2) . . ?
Ag1A Ag87 Ag90 60.08(2) . . ?
Ag2E Ag87 Ag90 120.63(3) . . ?
Ag1K Ag87 Ag90 61.48(2) . . ?
Ag27 Ag87 Ag33 120.54(3) . . ?
Ag74 Ag87 Ag33 120.65(3) . . ?
Ag1A Ag87 Ag33 117.59(3) . . ?
Ag2E Ag87 Ag33 177.37(4) . . ?
Ag1K Ag87 Ag33 60.24(2) . . ?
Ag90 Ag87 Ag33 57.67(2) . . ?
Ag27 Ag87 Ag22 63.50(2) . . ?
Ag74 Ag87 Ag22 61.80(2) . . ?
Ag1A Ag87 Ag22 125.77(3) . . ?
Ag2E Ag87 Ag22 91.91(3) . . ?
Ag1K Ag87 Ag22 59.63(2) . . ?
Ag90 Ag87 Ag22 121.07(3) . . ?
Ag33 Ag87 Ag22 90.72(3) . . ?
Ag27 Ag87 Ag3G 63.66(3) . . ?
Ag74 Ag87 Ag3G 125.30(3) . . ?
Ag1A Ag87 Ag3G 170.38(3) . . ?
Ag2E Ag87 Ag3G 124.58(3) . . ?
Ag1K Ag87 Ag3G 89.57(3) . . ?
Ag90 Ag87 Ag3G 114.44(3) . . ?
Ag33 Ag87 Ag3G 56.91(2) . . ?
Ag22 Ag87 Ag3G 63.59(2) . . ?
Ag27 Ag87 Ag43 62.06(2) . . ?
Ag74 Ag87 Ag43 120.55(3) . . ?
Ag1A Ag87 Ag43 82.49(3) . . ?
Ag2E Ag87 Ag43 60.18(2) . . ?
Ag1K Ag87 Ag43 174.83(3) . . ?
Ag90 Ag87 Ag43 113.38(3) . . ?
Ag33 Ag87 Ag43 118.18(3) . . ?
Ag22 Ag87 Ag43 125.53(3) . . ?
Ag3G Ag87 Ag43 93.39(3) . . ?
Ag27 Ag87 Ag41 111.84(3) . . ?
Ag74 Ag87 Ag41 150.17(3) . . ?
Ag1A Ag87 Ag41 89.27(3) . . ?
Ag2E Ag87 Ag41 118.88(3) . . ?
Ag1K Ag87 Ag41 111.98(3) . . ?
Ag90 Ag87 Ag41 62.47(2) . . ?
Ag33 Ag87 Ag41 58.73(3) . . ?
Ag22 Ag87 Ag41 142.89(3) . . ?
Ag3G Ag87 Ag41 81.11(3) . . ?
Ag43 Ag87 Ag41 64.40(3) . . ?
S34 Ag88 S42 115.14(8) 2_655 . ?
S34 Ag88 S35 86.50(9) 2_655 . ?
S42 Ag88 S35 136.48(9) . . ?
S34 Ag88 Ag14 77.32(7) 2_655 2_655 ?
S42 Ag88 Ag14 113.71(6) . 2_655 ?
S35 Ag88 Ag14 107.51(6) . 2_655 ?
S34 Ag88 Ag2C 123.94(6) 2_655 . ?
S42 Ag88 Ag2C 113.45(6) . . ?
S35 Ag88 Ag2C 76.81(6) . . ?
Ag14 Ag88 Ag2C 58.57(2) 2_655 . ?
S34 Ag88 Ag4 70.73(6) 2_655 . ?
S42 Ag88 Ag4 170.29(6) . . ?
S35 Ag88 Ag4 49.09(6) . . ?
Ag14 Ag88 Ag4 58.90(2) 2_655 . ?
Ag2C Ag88 Ag4 57.87(2) . . ?
S34 Ag88 Ag24 158.42(6) 2_655 . ?
S42 Ag88 Ag24 55.45(6) . . ?
S35 Ag88 Ag24 113.74(7) . . ?
Ag14 Ag88 Ag24 88.93(3) 2_655 . ?
Ag2C Ag88 Ag24 58.32(2) . . ?
Ag4 Ag88 Ag24 116.18(3) . . ?
S34 Ag88 Ag3D 95.41(6) 2_655 . ?
S42 Ag88 Ag3D 55.93(6) . . ?
S35 Ag88 Ag3D 164.48(6) . . ?
Ag14 Ag88 Ag3D 58.24(2) 2_655 . ?
Ag2C Ag88 Ag3D 89.47(3) . . ?
Ag4 Ag88 Ag3D 117.14(3) . . ?
Ag24 Ag88 Ag3D 63.08(2) . . ?
S34 Ag88 Ag69 142.94(6) 2_655 . ?
S42 Ag88 Ag69 89.24(6) . . ?
S35 Ag88 Ag69 57.67(7) . . ?
Ag14 Ag88 Ag69 119.62(3) 2_655 . ?
Ag2C Ag88 Ag69 61.05(2) . . ?
Ag4 Ag88 Ag69 89.63(2) . . ?
Ag24 Ag88 Ag69 58.56(2) . . ?
Ag3D Ag88 Ag69 121.64(3) . . ?
Ag17 Ag89 Ag51 178.26(3) . . ?
Ag17 Ag89 Ag44 89.38(3) . . ?
Ag51 Ag89 Ag44 92.35(3) . . ?
Ag17 Ag89 Ag63 60.52(2) . . ?
Ag51 Ag89 Ag63 118.67(3) . . ?
Ag44 Ag89 Ag63 118.81(3) . . ?
Ag17 Ag89 Ag13 118.92(3) . . ?
Ag51 Ag89 Ag13 62.24(2) . . ?
Ag44 Ag89 Ag13 60.59(2) . . ?
Ag63 Ag89 Ag13 87.68(3) . . ?
Ag17 Ag89 Ag7 119.71(3) . . ?
Ag51 Ag89 Ag7 61.08(2) . . ?
Ag44 Ag89 Ag7 61.85(2) . . ?
Ag63 Ag89 Ag7 179.35(3) . . ?
Ag13 Ag89 Ag7 92.68(3) . . ?
Ag17 Ag89 Ag86 60.44(2) . . ?
Ag51 Ag89 Ag86 120.34(3) . . ?
Ag44 Ag89 Ag86 60.39(2) . . ?
Ag63 Ag89 Ag86 120.96(3) . . ?
Ag13 Ag89 Ag86 120.98(3) . . ?
Ag7 Ag89 Ag86 59.27(2) . . ?
Ag17 Ag89 Ag19 89.07(3) . . ?
Ag51 Ag89 Ag19 89.20(3) . . ?
Ag44 Ag89 Ag19 178.17(3) . . ?
Ag63 Ag89 Ag19 61.13(2) . . ?
Ag13 Ag89 Ag19 121.08(3) . . ?
Ag7 Ag89 Ag19 118.22(3) . . ?
Ag86 Ag89 Ag19 117.94(3) . . ?
Ag17 Ag89 Ag1K 119.52(3) . . ?
Ag51 Ag89 Ag1K 59.67(2) . . ?
Ag44 Ag89 Ag1K 120.40(3) . . ?
Ag63 Ag89 Ag1K 59.01(2) . . ?
Ag13 Ag89 Ag1K 59.81(2) . . ?
Ag7 Ag89 Ag1K 120.75(3) . . ?
Ag86 Ag89 Ag1K 179.18(3) . . ?
Ag19 Ag89 Ag1K 61.28(2) . . ?
Ag17 Ag89 Ag62 119.33(3) . . ?
Ag51 Ag89 Ag62 59.53(2) . . ?
Ag44 Ag89 Ag62 120.16(3) . . ?
Ag63 Ag89 Ag62 121.03(3) . . ?
Ag13 Ag89 Ag62 121.76(3) . . ?
Ag7 Ag89 Ag62 58.32(2) . . ?
Ag86 Ag89 Ag62 88.25(2) . . ?
Ag19 Ag89 Ag62 59.92(2) . . ?
Ag1K Ag89 Ag62 91.11(2) . . ?
Ag17 Ag89 Ag15 60.87(2) . . ?
Ag51 Ag89 Ag15 117.97(3) . . ?
Ag44 Ag89 Ag15 119.55(3) . . ?
Ag63 Ag89 Ag15 92.02(3) . . ?
Ag13 Ag89 Ag15 179.69(3) . . ?
Ag7 Ag89 Ag15 87.62(2) . . ?
Ag86 Ag89 Ag15 59.16(2) . . ?
Ag19 Ag89 Ag15 58.78(2) . . ?
Ag1K Ag89 Ag15 120.05(3) . . ?
Ag62 Ag89 Ag15 58.46(2) . . ?
Ag17 Ag89 Ag59 59.27(2) . . ?
Ag51 Ag89 Ag59 121.88(3) . . ?
Ag44 Ag89 Ag59 60.37(2) . . ?
Ag63 Ag89 Ag59 58.44(2) . . ?
Ag13 Ag89 Ag59 59.65(2) . . ?
Ag7 Ag89 Ag59 122.21(3) . . ?
Ag86 Ag89 Ag59 91.01(2) . . ?
Ag19 Ag89 Ag59 119.50(3) . . ?
Ag1K Ag89 Ag59 89.63(2) . . ?
Ag62 Ag89 Ag59 178.59(3) . . ?
Ag15 Ag89 Ag59 120.13(3) . . ?
Ag33 Ag90 Ag84 177.84(3) . . ?
Ag33 Ag90 Ag13 120.05(3) . . ?
Ag84 Ag90 Ag13 62.09(2) . . ?
Ag33 Ag90 Ag63 61.13(2) . . ?
Ag84 Ag90 Ag63 119.88(3) . . ?
Ag13 Ag90 Ag63 87.63(3) . . ?
Ag33 Ag90 Ag1A 120.63(3) . . ?
Ag84 Ag90 Ag1A 59.76(2) . . ?
Ag13 Ag90 Ag1A 62.17(2) . . ?
Ag63 Ag90 Ag1A 146.73(3) . . ?
Ag33 Ag90 Ag59 120.71(3) . . ?
Ag84 Ag90 Ag59 60.20(2) . . ?
Ag13 Ag90 Ag59 61.19(2) . . ?
Ag63 Ag90 Ag59 59.71(2) . . ?
Ag1A Ag90 Ag59 110.59(3) . . ?
Ag33 Ag90 Ag87 61.28(3) . . ?
Ag84 Ag90 Ag87 119.24(3) . . ?
Ag13 Ag90 Ag87 87.96(3) . . ?
Ag63 Ag90 Ag87 109.11(3) . . ?
Ag1A Ag90 Ag87 59.53(2) . . ?
Ag59 Ag90 Ag87 146.22(3) . . ?
Ag33 Ag90 Ag85 119.09(3) . . ?
Ag84 Ag90 Ag85 59.31(2) . . ?
Ag13 Ag90 Ag85 112.06(3) . . ?
Ag63 Ag90 Ag85 93.48(3) . . ?
Ag1A Ag90 Ag85 109.97(3) . . ?
Ag59 Ag90 Ag85 61.78(2) . . ?
Ag87 Ag90 Ag85 150.69(3) . . ?
Ag33 Ag90 Ag60 118.66(3) . . ?
Ag84 Ag90 Ag60 59.45(2) . . ?
Ag13 Ag90 Ag60 112.59(3) . . ?
Ag63 Ag90 Ag60 150.87(3) . . ?
Ag1A Ag90 Ag60 61.29(3) . . ?
Ag59 Ag90 Ag60 110.67(3) . . ?
Ag87 Ag90 Ag60 92.98(3) . . ?
Ag85 Ag90 Ag60 60.14(3) . . ?
Ag33 Ag90 Ag1K 60.63(2) . . ?
Ag84 Ag90 Ag1K 121.51(3) . . ?
Ag13 Ag90 Ag1K 59.42(2) . . ?
Ag63 Ag90 Ag1K 58.40(2) . . ?
Ag1A Ag90 Ag1K 92.23(3) . . ?
Ag59 Ag90 Ag1K 91.17(3) . . ?
Ag87 Ag90 Ag1K 59.24(2) . . ?
Ag85 Ag90 Ag1K 149.35(3) . . ?
Ag60 Ag90 Ag1K 149.89(3) . . ?
Ag33 Ag90 Ag2G 59.53(3) . . ?
Ag84 Ag90 Ag2G 119.00(3) . . ?
Ag13 Ag90 Ag2G 144.96(3) . . ?
Ag63 Ag90 Ag2G 60.74(2) . . ?
Ag1A Ag90 Ag2G 151.95(3) . . ?
Ag59 Ag90 Ag2G 88.17(3) . . ?
Ag87 Ag90 Ag2G 115.12(3) . . ?
Ag85 Ag90 Ag2G 59.81(2) . . ?
Ag60 Ag90 Ag2G 93.10(3) . . ?
Ag1K Ag90 Ag2G 108.57(3) . . ?
Ag33 Ag90 Ag41 59.22(2) . . ?
Ag84 Ag90 Ag41 118.97(3) . . ?
Ag13 Ag90 Ag41 145.72(3) . . ?
Ag63 Ag90 Ag41 114.62(3) . . ?
Ag1A Ag90 Ag41 88.09(3) . . ?
Ag59 Ag90 Ag41 152.29(3) . . ?
Ag87 Ag90 Ag41 60.89(2) . . ?
Ag85 Ag90 Ag41 93.15(3) . . ?
Ag60 Ag90 Ag41 59.65(2) . . ?
Ag1K Ag90 Ag41 108.93(3) . . ?
Ag2G Ag90 Ag41 67.76(2) . . ?
S13 Ag91 S1 124.14(8) . . ?
S13 Ag91 Ag82 134.57(7) . . ?
S1 Ag91 Ag82 79.70(5) . . ?
S13 Ag91 Ag64 164.78(7) . . ?
S1 Ag91 Ag64 59.17(5) . . ?
Ag82 Ag91 Ag64 59.08(2) . . ?
S13 Ag91 Ag16 117.94(6) . . ?
S1 Ag91 Ag16 117.73(5) . . ?
Ag82 Ag91 Ag16 59.66(2) . . ?
Ag64 Ag91 Ag16 59.76(2) . . ?
S13 Ag91 S14 102.76(8) . . ?
S1 Ag91 S14 86.95(8) . . ?
Ag82 Ag91 S14 117.85(5) . . ?
Ag64 Ag91 S14 62.04(5) . . ?
Ag16 Ag91 S14 75.20(5) . . ?
S13 Ag91 Ag3J 80.94(6) . . ?
S1 Ag91 Ag3J 134.25(6) . . ?
Ag82 Ag91 Ag3J 58.85(2) . . ?
Ag64 Ag91 Ag3J 107.30(3) . . ?
Ag16 Ag91 Ag3J 58.53(2) . . ?
S14 Ag91 Ag3J 127.68(6) . . ?
S13 Ag91 Ag48 101.59(6) . . ?
S1 Ag91 Ag48 50.57(6) . . ?
Ag82 Ag91 Ag48 61.72(2) . . ?
Ag64 Ag91 Ag48 91.34(3) . . ?
Ag16 Ag91 Ag48 121.37(3) . . ?
S14 Ag91 Ag48 137.52(5) . . ?
Ag3J Ag91 Ag48 90.19(3) . . ?
S13 Ag91 Ag61 69.99(6) . . ?
S1 Ag91 Ag61 134.18(6) . . ?
Ag82 Ag91 Ag61 123.76(3) . . ?
Ag64 Ag91 Ag61 97.05(3) . . ?
Ag16 Ag91 Ag61 64.35(3) . . ?
S14 Ag91 Ag61 47.86(5) . . ?
Ag3J Ag91 Ag61 88.13(3) . . ?
Ag48 Ag91 Ag61 171.57(3) . . ?
S13 Ag91 Ag31 51.63(7) . . ?
S1 Ag91 Ag31 105.46(6) . . ?
Ag82 Ag91 Ag31 86.88(3) . . ?
Ag64 Ag91 Ag31 143.59(3) . . ?
Ag16 Ag91 Ag31 116.06(3) . . ?
S14 Ag91 Ag31 154.31(5) . . ?
Ag3J Ag91 Ag31 57.53(2) . . ?
Ag48 Ag91 Ag31 58.64(2) . . ?
Ag61 Ag91 Ag31 113.81(3) . . ?
Ag93 Ag92 Ag2F 60.57(2) . . ?
Ag93 Ag92 Ag10 178.77(4) . . ?
Ag2F Ag92 Ag10 118.55(3) . . ?
Ag93 Ag92 Ag66 118.47(3) . . ?
Ag2F Ag92 Ag66 88.27(3) . . ?
Ag10 Ag92 Ag66 62.05(2) . . ?
Ag93 Ag92 Ag95 88.48(3) . . ?
Ag2F Ag92 Ag95 118.67(3) . . ?
Ag10 Ag92 Ag95 92.73(3) . . ?
Ag66 Ag92 Ag95 60.30(2) . . ?
Ag93 Ag92 Ag8 119.63(3) . . ?
Ag2F Ag92 Ag8 179.46(4) . . ?
Ag10 Ag92 Ag8 61.24(2) . . ?
Ag66 Ag92 Ag8 92.03(3) . . ?
Ag95 Ag92 Ag8 61.86(2) . . ?
Ag93 Ag92 Ag1J 60.41(2) . . ?
Ag2F Ag92 Ag1J 120.98(3) . . ?
Ag10 Ag92 Ag1J 120.46(3) . . ?
Ag66 Ag92 Ag1J 120.14(3) . . ?
Ag95 Ag92 Ag1J 59.84(2) . . ?
Ag8 Ag92 Ag1J 59.22(2) . . ?
Ag93 Ag92 Ag14 90.13(3) . . ?
Ag2F Ag92 Ag14 61.25(2) . . ?
Ag10 Ag92 Ag14 88.66(3) . . ?
Ag66 Ag92 Ag14 121.20(3) . . ?
Ag95 Ag92 Ag14 178.36(3) . . ?
Ag8 Ag92 Ag14 118.21(3) . . ?
Ag1J Ag92 Ag14 118.66(3) . . ?
Ag93 Ag92 Ag2K 119.71(3) . . ?
Ag2F Ag92 Ag2K 59.14(2) . . ?
Ag10 Ag92 Ag2K 59.41(2) . . ?
Ag66 Ag92 Ag2K 60.39(2) . . ?
Ag95 Ag92 Ag2K 120.69(3) . . ?
Ag8 Ag92 Ag2K 120.65(3) . . ?
Ag1J Ag92 Ag2K 179.39(3) . . ?
Ag14 Ag92 Ag2K 60.81(2) . . ?
Ag93 Ag92 Ag3 120.24(3) . . ?
Ag2F Ag92 Ag3 120.58(3) . . ?
Ag10 Ag92 Ag3 59.26(2) . . ?
Ag66 Ag92 Ag3 121.29(3) . . ?
Ag95 Ag92 Ag3 120.74(3) . . ?
Ag8 Ag92 Ag3 58.88(2) . . ?
Ag1J Ag92 Ag3 89.14(2) . . ?
Ag14 Ag92 Ag3 59.35(2) . . ?
Ag2K Ag92 Ag3 90.30(2) . . ?
Ag93 Ag92 Ag2C 61.07(2) . . ?
Ag2F Ag92 Ag2C 91.57(3) . . ?
Ag10 Ag92 Ag2C 118.42(3) . . ?
Ag66 Ag92 Ag2C 179.51(3) . . ?
Ag95 Ag92 Ag2C 119.40(3) . . ?
Ag8 Ag92 Ag2C 88.13(3) . . ?
Ag1J Ag92 Ag2C 59.57(2) . . ?
Ag14 Ag92 Ag2C 59.09(2) . . ?
Ag2K Ag92 Ag2C 119.90(3) . . ?
Ag3 Ag92 Ag2C 59.18(2) . . ?
Ag93 Ag92 Ag71 58.49(2) . . ?
Ag2F Ag92 Ag71 59.18(2) . . ?
Ag10 Ag92 Ag71 122.01(3) . . ?
Ag66 Ag92 Ag71 59.98(2) . . ?
Ag95 Ag92 Ag71 59.50(2) . . ?
Ag8 Ag92 Ag71 121.36(3) . . ?
Ag1J Ag92 Ag71 89.99(2) . . ?
Ag14 Ag92 Ag71 120.36(3) . . ?
Ag2K Ag92 Ag71 90.56(2) . . ?
Ag3 Ag92 Ag71 178.72(3) . . ?
Ag2C Ag92 Ag71 119.56(3) . . ?
Ag92 Ag93 Ag71 63.64(2) . . ?
Ag92 Ag93 Ag94 120.98(3) . . ?
Ag71 Ag93 Ag94 117.92(3) . . ?
Ag92 Ag93 Ag46 92.50(3) . . ?
Ag71 Ag93 Ag46 120.25(3) . . ?
Ag94 Ag93 Ag46 121.15(3) . . ?
Ag92 Ag93 Ag2F 60.02(2) . . ?
Ag71 Ag93 Ag2F 60.73(2) . . ?
Ag94 Ag93 Ag2F 178.04(3) . . ?
Ag46 Ag93 Ag2F 59.97(2) . . ?
Ag92 Ag93 Ag1J 60.91(2) . . ?
Ag71 Ag93 Ag1J 93.23(3) . . ?
Ag94 Ag93 Ag1J 60.11(2) . . ?
Ag46 Ag93 Ag1J 123.04(3) . . ?
Ag2F Ag93 Ag1J 120.93(3) . . ?
Ag92 Ag93 Ag3E 92.03(3) . . ?
Ag71 Ag93 Ag3E 60.59(2) . . ?
Ag94 Ag93 Ag3E 57.45(2) . . ?
Ag46 Ag93 Ag3E 175.16(3) . . ?
Ag2F Ag93 Ag3E 121.28(3) . . ?
Ag1J Ag93 Ag3E 60.93(2) . . ?
Ag92 Ag93 Ag2C 61.23(2) . . ?
Ag71 Ag93 Ag2C 124.87(3) . . ?
Ag94 Ag93 Ag2C 90.60(3) . . ?
Ag46 Ag93 Ag2C 63.27(2) . . ?
Ag2F Ag93 Ag2C 91.36(3) . . ?
Ag1J Ag93 Ag2C 59.77(2) . . ?
Ag3E Ag93 Ag2C 120.65(3) . . ?
Ag92 Ag93 Ag38 120.27(3) . . ?
Ag71 Ag93 Ag38 84.21(3) . . ?
Ag94 Ag93 Ag38 118.43(3) . . ?
Ag46 Ag93 Ag38 61.00(3) . . ?
Ag2F Ag93 Ag38 60.41(2) . . ?
Ag1J Ag93 Ag38 175.96(3) . . ?
Ag3E Ag93 Ag38 115.03(3) . . ?
Ag2C Ag93 Ag38 124.27(3) . . ?
Ag92 Ag93 Ag69 124.46(3) . . ?
Ag71 Ag93 Ag69 171.56(3) . . ?
Ag94 Ag93 Ag69 57.06(2) . . ?
Ag46 Ag93 Ag69 64.11(2) . . ?
Ag2F Ag93 Ag69 124.08(3) . . ?
Ag1J Ag93 Ag69 89.56(3) . . ?
Ag3E Ag93 Ag69 114.41(3) . . ?
Ag2C Ag93 Ag69 63.28(2) . . ?
Ag38 Ag93 Ag69 92.54(3) . . ?
Ag92 Ag93 Ag77 153.26(4) . . ?
Ag71 Ag93 Ag77 92.25(3) . . ?
Ag94 Ag93 Ag77 58.49(2) . . ?
Ag46 Ag93 Ag77 110.59(3) . . ?
Ag2F Ag93 Ag77 119.78(3) . . ?
Ag1J Ag93 Ag77 112.64(3) . . ?
Ag3E Ag93 Ag77 64.61(3) . . ?
Ag2C Ag93 Ag77 141.14(3) . . ?
Ag38 Ag93 Ag77 64.44(3) . . ?
Ag69 Ag93 Ag77 79.33(3) . . ?
S40 Ag94 Ag3E 168.14(6) . . ?
S40 Ag94 Ag5 52.27(6) . . ?
Ag3E Ag94 Ag5 130.33(4) . . ?
S40 Ag94 Ag69 55.55(6) . . ?
Ag3E Ag94 Ag69 125.98(3) . . ?
Ag5 Ag94 Ag69 103.02(3) . . ?
S40 Ag94 Ag93 118.98(6) . . ?
Ag3E Ag94 Ag93 61.91(2) . . ?
Ag5 Ag94 Ag93 162.42(4) . . ?
Ag69 Ag94 Ag93 64.20(3) . . ?
S40 Ag94 Ag1J 128.98(6) . . ?
Ag3E Ag94 Ag1J 62.53(2) . . ?
Ag5 Ag94 Ag1J 111.23(3) . . ?
Ag69 Ag94 Ag1J 93.90(3) . . ?
Ag93 Ag94 Ag1J 60.37(2) . . ?
S40 Ag94 Ag2E 125.14(6) . . ?
Ag3E Ag94 Ag2E 61.11(3) . . ?
Ag5 Ag94 Ag2E 73.61(3) . . ?
Ag69 Ag94 Ag2E 147.38(4) . . ?
Ag93 Ag94 Ag2E 110.10(3) . . ?
Ag1J Ag94 Ag2E 59.44(2) . . ?
S40 Ag94 Ag77 101.03(6) . . ?
Ag3E Ag94 Ag77 68.27(3) . . ?
Ag5 Ag94 Ag77 129.73(3) . . ?
Ag69 Ag94 Ag77 85.41(3) . . ?
Ag93 Ag94 Ag77 63.82(3) . . ?
Ag1J Ag94 Ag77 117.58(3) . . ?
Ag2E Ag94 Ag77 122.31(3) . . ?
S40 Ag94 Ag40 108.97(6) . . ?
Ag3E Ag94 Ag40 63.92(3) . . ?
Ag5 Ag94 Ag40 77.31(3) . . ?
Ag69 Ag94 Ag40 151.36(4) . . ?
Ag93 Ag94 Ag40 119.84(3) . . ?
Ag1J Ag94 Ag40 112.90(3) . . ?
Ag2E Ag94 Ag40 60.84(3) . . ?
Ag77 Ag94 Ag40 73.61(3) . . ?
S40 Ag94 Ag24 72.17(6) . . ?
Ag3E Ag94 Ag24 119.54(3) . . ?
Ag5 Ag94 Ag24 72.52(3) . . ?
Ag69 Ag94 Ag24 63.64(3) . . ?
Ag93 Ag94 Ag24 90.46(3) . . ?
Ag1J Ag94 Ag24 57.13(2) . . ?
Ag2E Ag94 Ag24 84.97(3) . . ?
Ag77 Ag94 Ag24 146.78(4) . . ?
Ag40 Ag94 Ag24 139.61(4) . . ?
Ag11 Ag95 Ag3E 118.56(3) . . ?
Ag11 Ag95 Ag9 62.57(2) . . ?
Ag3E Ag95 Ag9 178.86(3) . . ?
Ag11 Ag95 Ag13 59.83(2) . . ?
Ag3E Ag95 Ag13 119.84(3) . . ?
Ag9 Ag95 Ag13 60.37(2) . . ?
Ag11 Ag95 Ag92 119.86(3) . . ?
Ag3E Ag95 Ag92 91.98(3) . . ?
Ag9 Ag95 Ag92 87.53(3) . . ?
Ag13 Ag95 Ag92 144.89(3) . . ?
Ag11 Ag95 Ag74 119.26(3) . . ?
Ag3E Ag95 Ag74 91.30(2) . . ?
Ag9 Ag95 Ag74 87.90(3) . . ?
Ag13 Ag95 Ag74 59.44(2) . . ?
Ag92 Ag95 Ag74 109.38(3) . . ?
Ag11 Ag95 Ag1J 179.56(4) . . ?
Ag3E Ag95 Ag1J 61.41(2) . . ?
Ag9 Ag95 Ag1J 117.47(3) . . ?
Ag13 Ag95 Ag1J 119.77(3) . . ?
Ag92 Ag95 Ag1J 60.56(2) . . ?
Ag74 Ag95 Ag1J 60.33(2) . . ?
Ag11 Ag95 Ag66 60.08(2) . . ?
Ag3E Ag95 Ag66 121.07(3) . . ?
Ag9 Ag95 Ag66 59.50(2) . . ?
Ag13 Ag95 Ag66 108.24(3) . . ?
Ag92 Ag95 Ag66 59.79(2) . . ?
Ag74 Ag95 Ag66 144.59(3) . . ?
Ag1J Ag95 Ag66 120.35(3) . . ?
Ag11 Ag95 Ag71 88.24(3) . . ?
Ag3E Ag95 Ag71 60.26(2) . . ?
Ag9 Ag95 Ag71 120.32(3) . . ?
Ag13 Ag95 Ag71 144.71(3) . . ?
Ag92 Ag95 Ag71 62.43(2) . . ?
Ag74 Ag95 Ag71 148.55(3) . . ?
Ag1J Ag95 Ag71 92.09(3) . . ?
Ag66 Ag95 Ag71 60.82(2) . . ?
Ag11 Ag95 Ag45 59.68(2) . . ?
Ag3E Ag95 Ag45 58.88(2) . . ?
Ag9 Ag95 Ag45 122.25(3) . . ?
Ag13 Ag95 Ag45 90.27(3) . . ?
Ag92 Ag95 Ag45 120.90(3) . . ?
Ag74 Ag95 Ag45 120.29(3) . . ?
Ag1J Ag95 Ag45 120.28(3) . . ?
Ag66 Ag95 Ag45 90.89(2) . . ?
Ag71 Ag95 Ag45 58.47(2) . . ?
Ag11 Ag95 Ag8 121.45(3) . . ?
Ag3E Ag95 Ag8 119.99(3) . . ?
Ag9 Ag95 Ag8 58.89(2) . . ?
Ag13 Ag95 Ag8 89.98(3) . . ?
Ag92 Ag95 Ag8 59.22(2) . . ?
Ag74 Ag95 Ag8 58.89(2) . . ?
Ag1J Ag95 Ag8 58.58(2) . . ?
Ag66 Ag95 Ag8 90.18(2) . . ?
Ag71 Ag95 Ag8 121.64(3) . . ?
Ag45 Ag95 Ag8 178.76(3) . . ?
Ag11 Ag95 Ag1A 88.56(3) . . ?
Ag3E Ag95 Ag1A 58.81(2) . . ?
Ag9 Ag95 Ag1A 121.40(3) . . ?
Ag13 Ag95 Ag1A 61.03(2) . . ?
Ag92 Ag95 Ag1A 147.70(3) . . ?
Ag74 Ag95 Ag1A 62.15(2) . . ?
Ag1J Ag95 Ag1A 91.06(2) . . ?
Ag66 Ag95 Ag1A 145.23(3) . . ?
Ag71 Ag95 Ag1A 107.26(3) . . ?
Ag45 Ag95 Ag1A 58.14(2) . . ?
Ag8 Ag95 Ag1A 121.01(3) . . ?
S36 Ag96 Ag70 172.12(6) . . ?
S36 Ag96 Ag54 109.16(5) . . ?
Ag70 Ag96 Ag54 63.04(2) . . ?
S36 Ag96 Ag21 116.27(5) . . ?
Ag70 Ag96 Ag21 61.85(2) . . ?
Ag54 Ag96 Ag21 61.48(2) . . ?
S36 Ag96 Ag2B 112.28(6) . . ?
Ag70 Ag96 Ag2B 63.69(2) . . ?
Ag54 Ag96 Ag2B 60.51(2) . . ?
Ag21 Ag96 Ag2B 112.80(3) . . ?
S36 Ag96 Ag39 127.04(5) . 2_655 ?
Ag70 Ag96 Ag39 60.76(2) . 2_655 ?
Ag54 Ag96 Ag39 123.80(3) . 2_655 ?
Ag21 Ag96 Ag39 91.44(3) . 2_655 ?
Ag2B Ag96 Ag39 94.08(3) . 2_655 ?
S36 Ag96 Ag57 91.15(5) . . ?
Ag70 Ag96 Ag57 93.41(3) . . ?
Ag54 Ag96 Ag57 129.44(3) . . ?
Ag21 Ag96 Ag57 146.62(3) . . ?
Ag2B Ag96 Ag57 68.99(3) . . ?
Ag39 Ag96 Ag57 55.64(2) 2_655 . ?
S36 Ag96 Ag83 54.13(5) . . ?
Ag70 Ag96 Ag83 124.26(3) . . ?
Ag54 Ag96 Ag83 88.57(3) . . ?
Ag21 Ag96 Ag83 62.46(2) . . ?
Ag2B Ag96 Ag83 141.70(3) . . ?
Ag39 Ag96 Ag83 123.16(3) 2_655 . ?
Ag57 Ag96 Ag83 137.55(3) . . ?
S36 Ag96 Ag76 53.26(6) . . ?
Ag70 Ag96 Ag76 123.34(3) . . ?
Ag54 Ag96 Ag76 89.55(3) . . ?
Ag21 Ag96 Ag76 145.62(3) . . ?
Ag2B Ag96 Ag76 59.67(2) . . ?
Ag39 Ag96 Ag76 121.49(3) 2_655 . ?
Ag57 Ag96 Ag76 65.98(2) . . ?
Ag83 Ag96 Ag76 101.50(3) . . ?
S36 Ag96 Ag1G 93.64(6) . . ?
Ag70 Ag96 Ag1G 92.30(3) . . ?
Ag54 Ag96 Ag1G 127.24(3) . . ?
Ag21 Ag96 Ag1G 65.76(2) . . ?
Ag2B Ag96 Ag1G 149.35(3) . . ?
Ag39 Ag96 Ag1G 56.15(2) 2_655 . ?
Ag57 Ag96 Ag1G 95.49(3) . . ?
Ag83 Ag96 Ag1G 67.04(3) . . ?
Ag76 Ag96 Ag1G 139.20(3) . . ?
S36 Ag96 Ag2D 53.24(5) . . ?
Ag70 Ag96 Ag2D 118.95(3) . . ?
Ag54 Ag96 Ag2D 55.92(2) . . ?
Ag21 Ag96 Ag2D 88.74(3) . . ?
Ag2B Ag96 Ag2D 85.42(3) . . ?
Ag39 Ag96 Ag2D 179.50(3) 2_655 . ?
Ag57 Ag96 Ag2D 124.13(3) . . ?
Ag83 Ag96 Ag2D 57.33(2) . . ?
Ag76 Ag96 Ag2D 58.25(2) . . ?
Ag1G Ag96 Ag2D 124.35(3) . . ?
S5 Ag97 S4 139.14(9) . . ?
S5 Ag97 Ag1B 106.22(6) . . ?
S4 Ag97 Ag1B 110.06(6) . . ?
S5 Ag97 Ag28 117.92(6) . . ?
S4 Ag97 Ag28 61.87(6) . . ?
Ag1B Ag97 Ag28 114.34(3) . . ?
S5 Ag97 Ag67 134.32(6) . . ?
S4 Ag97 Ag67 82.41(6) . . ?
Ag1B Ag97 Ag67 57.57(2) . . ?
Ag28 Ag97 Ag67 56.77(2) . . ?
S5 Ag97 Ag30 58.16(6) . . ?
S4 Ag97 Ag30 120.16(6) . . ?
Ag1B Ag97 Ag30 112.99(3) . . ?
Ag28 Ag97 Ag30 63.46(2) . . ?
Ag67 Ag97 Ag30 87.42(3) . . ?
S5 Ag97 Ag3H 151.66(6) . . ?
S4 Ag97 Ag3H 52.39(6) . . ?
Ag1B Ag97 Ag3H 58.09(2) . . ?
Ag28 Ag97 Ag3H 90.41(3) . . ?
Ag67 Ag97 Ag3H 60.78(2) . . ?
Ag30 Ag97 Ag3H 147.23(3) . . ?
S5 Ag97 Ag20 78.02(6) . . ?
S4 Ag97 Ag20 138.63(6) . . ?
Ag1B Ag97 Ag20 56.98(2) . . ?
Ag28 Ag97 Ag20 86.72(3) . . ?
Ag67 Ag97 Ag20 57.05(2) . . ?
Ag30 Ag97 Ag20 56.03(2) . . ?
Ag3H Ag97 Ag20 106.09(3) . . ?
S5 Ag97 Ag48 50.19(6) . . ?
S4 Ag97 Ag48 152.48(6) . . ?
Ag1B Ag97 Ag48 56.61(2) . . ?
Ag28 Ag97 Ag48 143.89(3) . . ?
Ag67 Ag97 Ag48 104.45(3) . . ?
Ag30 Ag97 Ag48 87.05(3) . . ?
Ag3H Ag97 Ag48 107.26(3) . . ?
Ag20 Ag97 Ag48 58.48(2) . . ?
S5 Ag97 Zn1 94.77(6) . . ?
S4 Ag97 Zn1 90.86(6) . . ?
Ag1B Ag97 Zn1 55.17(2) . . ?
Ag28 Ag97 Zn1 146.98(3) . . ?
Ag67 Ag97 Zn1 104.28(2) . . ?
Ag30 Ag97 Zn1 148.31(3) . . ?
Ag3H Ag97 Zn1 56.95(2) . . ?
Ag20 Ag97 Zn1 105.77(3) . . ?
Ag48 Ag97 Zn1 61.65(2) . . ?
Ag18 Ag98 Ag20 119.55(3) . . ?
Ag18 Ag98 Ag79 120.20(3) . . ?
Ag20 Ag98 Ag79 119.82(3) . . ?
Ag18 Ag98 Ag75 60.02(2) . . ?
Ag20 Ag98 Ag75 176.50(3) . . ?
Ag79 Ag98 Ag75 60.27(2) . . ?
Ag18 Ag98 Ag2A 59.75(2) . . ?
Ag20 Ag98 Ag2A 59.83(2) . . ?
Ag79 Ag98 Ag2A 175.28(3) . . ?
Ag75 Ag98 Ag2A 119.74(3) . . ?
Ag18 Ag98 Ag67 175.93(3) . . ?
Ag20 Ag98 Ag67 60.50(2) . . ?
Ag79 Ag98 Ag67 59.39(2) . . ?
Ag75 Ag98 Ag67 119.65(3) . . ?
Ag2A Ag98 Ag67 120.28(3) . . ?
Ag18 Ag98 Ag44 114.76(3) . . ?
Ag20 Ag98 Ag44 90.31(3) . . ?
Ag79 Ag98 Ag44 58.74(2) . . ?
Ag75 Ag98 Ag44 86.89(3) . . ?
Ag2A Ag98 Ag44 116.69(3) . . ?
Ag67 Ag98 Ag44 61.33(2) . . ?
Ag18 Ag98 Ag12 86.01(3) . . ?
Ag20 Ag98 Ag12 61.10(2) . . ?
Ag79 Ag98 Ag12 116.99(3) . . ?
Ag75 Ag98 Ag12 115.53(3) . . ?
Ag2A Ag98 Ag12 58.44(2) . . ?
Ag67 Ag98 Ag12 90.70(3) . . ?
Ag44 Ag98 Ag12 58.26(2) . . ?
Ag18 Ag98 Ag28 125.29(3) . . ?
Ag20 Ag98 Ag28 91.15(3) . . ?
Ag79 Ag98 Ag28 59.52(2) . . ?
Ag75 Ag98 Ag28 91.73(3) . . ?
Ag2A Ag98 Ag28 124.78(3) . . ?
Ag67 Ag98 Ag28 58.42(2) . . ?
Ag44 Ag98 Ag28 108.50(3) . . ?
Ag12 Ag98 Ag28 147.04(3) . . ?
Ag18 Ag98 Ag30 92.16(3) . . ?
Ag20 Ag98 Ag30 58.90(2) . . ?
Ag79 Ag98 Ag30 124.37(3) . . ?
Ag75 Ag98 Ag30 124.26(3) . . ?
Ag2A Ag98 Ag30 59.93(2) . . ?
Ag67 Ag98 Ag30 91.16(3) . . ?
Ag44 Ag98 Ag30 147.16(3) . . ?
Ag12 Ag98 Ag30 108.53(3) . . ?
Ag28 Ag98 Ag30 64.86(2) . . ?
Ag18 Ag98 Ag58 57.23(2) . . ?
Ag20 Ag98 Ag58 118.35(3) . . ?
Ag79 Ag98 Ag58 88.61(3) . . ?
Ag75 Ag98 Ag58 58.28(2) . . ?
Ag2A Ag98 Ag58 87.66(3) . . ?
Ag67 Ag98 Ag58 118.87(3) . . ?
Ag44 Ag98 Ag58 57.54(2) . . ?
Ag12 Ag98 Ag58 57.26(2) . . ?
Ag28 Ag98 Ag58 145.39(3) . . ?
Ag30 Ag98 Ag58 144.84(3) . . ?
Ag2B Ag99 Ag81 61.11(2) . . ?
Ag2B Ag99 Ag3D 177.09(3) . . ?
Ag81 Ag99 Ag3D 118.51(3) . . ?
Ag2B Ag99 Ag2K 119.91(3) . 2_655 ?
Ag81 Ag99 Ag2K 89.44(2) . 2_655 ?
Ag3D Ag99 Ag2K 57.25(2) . 2_655 ?
Ag2B Ag99 Ag55 91.15(3) . . ?
Ag81 Ag99 Ag55 60.05(2) . . ?
Ag3D Ag99 Ag55 91.01(3) . . ?
Ag2K Ag99 Ag55 119.28(3) 2_655 . ?
Ag2B Ag99 Ag3B 121.52(3) . . ?
Ag81 Ag99 Ag3B 60.40(2) . . ?
Ag3D Ag99 Ag3B 58.22(2) . . ?
Ag2K Ag99 Ag3B 60.01(2) 2_655 . ?
Ag55 Ag99 Ag3B 59.27(2) . . ?
Ag2B Ag99 Ag1C 61.56(2) . . ?
Ag81 Ag99 Ag1C 91.64(3) . . ?
Ag3D Ag99 Ag1C 121.27(3) . . ?
Ag2K Ag99 Ag1C 178.50(3) 2_655 . ?
Ag55 Ag99 Ag1C 60.50(2) . . ?
Ag3B Ag99 Ag1C 119.71(3) . . ?
Ag2B Ag99 Ag52 88.37(3) . 2_655 ?
Ag81 Ag99 Ag52 117.92(3) . 2_655 ?
Ag3D Ag99 Ag52 89.40(3) . 2_655 ?
Ag2K Ag99 Ag52 59.28(2) 2_655 2_655 ?
Ag55 Ag99 Ag52 177.81(3) . 2_655 ?
Ag3B Ag99 Ag52 119.29(3) . 2_655 ?
Ag1C Ag99 Ag52 120.99(3) . 2_655 ?
Ag2B Ag99 Ag78 60.56(2) . 2_655 ?
Ag81 Ag99 Ag78 60.40(2) . 2_655 ?
Ag3D Ag99 Ag78 116.60(3) . 2_655 ?
Ag2K Ag99 Ag78 59.35(2) 2_655 2_655 ?
Ag55 Ag99 Ag78 120.44(3) . 2_655 ?
Ag3B Ag99 Ag78 90.69(2) . 2_655 ?
Ag1C Ag99 Ag78 122.13(3) . 2_655 ?
Ag52 Ag99 Ag78 57.52(2) 2_655 2_655 ?
Ag2B Ag99 Ag72 122.32(3) . . ?
Ag81 Ag99 Ag72 118.24(3) . . ?
Ag3D Ag99 Ag72 60.55(2) . . ?
Ag2K Ag99 Ag72 117.73(3) 2_655 . ?
Ag55 Ag99 Ag72 58.28(2) . . ?
Ag3B Ag99 Ag72 85.69(3) . . ?
Ag1C Ag99 Ag72 60.81(2) . . ?
Ag52 Ag99 Ag72 123.69(3) 2_655 . ?
Ag78 Ag99 Ag72 176.26(3) 2_655 . ?
Ag2B Ag99 Ag1D 59.77(2) . . ?
Ag81 Ag99 Ag1D 120.73(3) . . ?
Ag3D Ag99 Ag1D 120.30(3) . . ?
Ag2K Ag99 Ag1D 116.31(3) 2_655 . ?
Ag55 Ag99 Ag1D 124.40(3) . . ?
Ag3B Ag99 Ag1D 176.33(3) . . ?
Ag1C Ag99 Ag1D 63.96(2) . . ?
Ag52 Ag99 Ag1D 57.04(2) 2_655 . ?
Ag78 Ag99 Ag1D 87.15(3) 2_655 . ?
Ag72 Ag99 Ag1D 96.40(2) . . ?
Ag2B Ag99 Ag42 120.22(3) . . ?
Ag81 Ag99 Ag42 175.55(3) . . ?
Ag3D Ag99 Ag42 59.91(2) . . ?
Ag2K Ag99 Ag42 86.29(3) 2_655 . ?
Ag55 Ag99 Ag42 123.39(3) . . ?
Ag3B Ag99 Ag42 118.12(3) . . ?
Ag1C Ag99 Ag42 92.66(2) . . ?
Ag52 Ag99 Ag42 58.60(2) 2_655 . ?
Ag78 Ag99 Ag42 116.06(3) 2_655 . ?
Ag72 Ag99 Ag42 65.11(2) . . ?
Ag1D Ag99 Ag42 60.45(2) . . ?
Ag84 Ag1A Ag87 120.12(3) . . ?
Ag84 Ag1A Ag3E 119.65(3) . . ?
Ag87 Ag1A Ag3E 119.76(3) . . ?
Ag84 Ag1A Ag45 59.91(2) . . ?
Ag87 Ag1A Ag45 175.68(3) . . ?
Ag3E Ag1A Ag45 59.81(2) . . ?
Ag84 Ag1A Ag90 59.78(2) . . ?
Ag87 Ag1A Ag90 60.39(2) . . ?
Ag3E Ag1A Ag90 175.29(3) . . ?
Ag45 Ag1A Ag90 119.64(3) . . ?
Ag84 Ag1A Ag2E 175.80(3) . . ?
Ag87 Ag1A Ag2E 59.90(2) . . ?
Ag3E Ag1A Ag2E 59.93(2) . . ?
Ag45 Ag1A Ag2E 119.71(3) . . ?
Ag90 Ag1A Ag2E 120.25(3) . . ?
Ag84 Ag1A Ag1E 90.67(3) . . ?
Ag87 Ag1A Ag1E 124.70(3) . . ?
Ag3E Ag1A Ag1E 60.68(3) . . ?
Ag45 Ag1A Ag1E 59.26(2) . . ?
Ag90 Ag1A Ag1E 123.52(3) . . ?
Ag2E Ag1A Ag1E 92.52(3) . . ?
Ag84 Ag1A Ag13 60.86(2) . . ?
Ag87 Ag1A Ag13 86.50(3) . . ?
Ag3E Ag1A Ag13 116.74(3) . . ?
Ag45 Ag1A Ag13 90.00(2) . . ?
Ag90 Ag1A Ag13 58.65(2) . . ?
Ag2E Ag1A Ag13 115.25(3) . . ?
Ag1E Ag1A Ag13 146.83(3) . . ?
Ag84 Ag1A Ag95 89.55(2) . . ?
Ag87 Ag1A Ag95 115.07(3) . . ?
Ag3E Ag1A Ag95 58.83(2) . . ?
Ag45 Ag1A Ag95 60.79(2) . . ?
Ag90 Ag1A Ag95 116.57(3) . . ?
Ag2E Ag1A Ag95 86.81(3) . . ?
Ag1E Ag1A Ag95 109.29(3) . . ?
Ag13 Ag1A Ag95 57.92(2) . . ?
Ag84 Ag1A Ag60 59.12(2) . . ?
Ag87 Ag1A Ag60 92.91(3) . . ?
Ag3E Ag1A Ag60 123.89(3) . . ?
Ag45 Ag1A Ag60 90.62(3) . . ?
Ag90 Ag1A Ag60 60.31(2) . . ?
Ag2E Ag1A Ag60 124.89(3) . . ?
Ag1E Ag1A Ag60 63.22(3) . . ?
Ag13 Ag1A Ag60 108.92(3) . . ?
Ag95 Ag1A Ag60 146.37(3) . . ?
Ag84 Ag1A Ag74 117.77(3) . . ?
Ag87 Ag1A Ag74 57.54(2) . . ?
Ag3E Ag1A Ag74 88.54(3) . . ?
Ag45 Ag1A Ag74 118.31(3) . . ?
Ag90 Ag1A Ag74 87.84(3) . . ?
Ag2E Ag1A Ag74 58.35(2) . . ?
Ag1E Ag1A Ag74 146.54(3) . . ?
Ag13 Ag1A Ag74 56.91(2) . . ?
Ag95 Ag1A Ag74 57.53(2) . . ?
Ag60 Ag1A Ag74 145.61(3) . . ?
Ag39 Ag2A Ag12 120.33(3) . . ?
Ag39 Ag2A Ag18 61.54(2) . . ?
Ag12 Ag2A Ag18 87.85(3) . . ?
Ag39 Ag2A Ag20 177.43(3) . . ?
Ag12 Ag2A Ag20 62.24(2) . . ?
Ag18 Ag2A Ag20 119.25(3) . . ?
Ag39 Ag2A Ag3J 120.58(3) . . ?
Ag12 Ag2A Ag3J 61.62(2) . . ?
Ag18 Ag2A Ag3J 146.51(3) . . ?
Ag20 Ag2A Ag3J 60.33(2) . . ?
Ag39 Ag2A Ag23 60.77(2) . . ?
Ag12 Ag2A Ag23 88.22(3) . . ?
Ag18 Ag2A Ag23 109.10(3) . . ?
Ag20 Ag2A Ag23 120.28(3) . . ?
Ag3J Ag2A Ag23 59.97(2) . . ?
Ag39 Ag2A Ag98 121.01(3) . . ?
Ag12 Ag2A Ag98 61.89(2) . . ?
Ag18 Ag2A Ag98 59.65(2) . . ?
Ag20 Ag2A Ag98 59.63(2) . . ?
Ag3J Ag2A Ag98 110.61(3) . . ?
Ag23 Ag2A Ag98 147.07(3) . . ?
Ag39 Ag2A Ag31 118.41(3) . . ?
Ag12 Ag2A Ag31 112.26(3) . . ?
Ag18 Ag2A Ag31 150.95(3) . . ?
Ag20 Ag2A Ag31 59.58(2) . . ?
Ag3J Ag2A Ag31 61.35(2) . . ?
Ag23 Ag2A Ag31 92.87(3) . . ?
Ag98 Ag2A Ag31 110.39(3) . . ?
Ag39 Ag2A Ag30 118.50(3) . . ?
Ag12 Ag2A Ag30 112.52(3) . . ?
Ag18 Ag2A Ag30 92.96(3) . . ?
Ag20 Ag2A Ag30 59.32(2) . . ?
Ag3J Ag2A Ag30 110.57(3) . . ?
Ag23 Ag2A Ag30 150.55(3) . . ?
Ag98 Ag2A Ag30 61.35(2) . . ?
Ag31 Ag2A Ag30 60.57(3) . . ?
Ag39 Ag2A Ag70 60.53(2) . 2_655 ?
Ag12 Ag2A Ag70 59.80(2) . 2_655 ?
Ag18 Ag2A Ag70 59.35(2) . 2_655 ?
Ag20 Ag2A Ag70 122.04(3) . 2_655 ?
Ag3J Ag2A Ag70 91.42(3) . 2_655 ?
Ag23 Ag2A Ag70 58.32(2) . 2_655 ?
Ag98 Ag2A Ag70 92.62(3) . 2_655 ?
Ag31 Ag2A Ag70 148.80(3) . 2_655 ?
Ag30 Ag2A Ag70 150.14(3) . 2_655 ?
Ag39 Ag2A Ag3F 58.30(2) . . ?
Ag12 Ag2A Ag3F 143.99(3) . . ?
Ag18 Ag2A Ag3F 114.86(3) . . ?
Ag20 Ag2A Ag3F 119.87(3) . . ?
Ag3J Ag2A Ag3F 87.48(3) . . ?
Ag23 Ag2A Ag3F 58.79(2) . . ?
Ag98 Ag2A Ag3F 153.46(3) . . ?
Ag31 Ag2A Ag3F 60.47(2) . . ?
Ag30 Ag2A Ag3F 94.66(3) . . ?
Ag70 Ag2A Ag3F 106.63(3) 2_655 . ?
Ag39 Ag2A Ag37 58.27(2) . . ?
Ag12 Ag2A Ag37 144.95(3) . . ?
Ag18 Ag2A Ag37 59.88(2) . . ?
Ag20 Ag2A Ag37 119.70(3) . . ?
Ag3J Ag2A Ag37 152.87(3) . . ?
Ag23 Ag2A Ag37 113.76(3) . . ?
Ag98 Ag2A Ag37 88.18(3) . . ?
Ag31 Ag2A Ag37 94.33(3) . . ?
Ag30 Ag2A Ag37 60.55(2) . . ?
Ag70 Ag2A Ag37 107.61(3) 2_655 . ?
Ag3F Ag2A Ag37 68.90(3) . . ?
Ag21 Ag3A Ag1 120.71(3) . . ?
Ag21 Ag3A Ag26 177.50(3) . 2_655 ?
Ag1 Ag3A Ag26 58.93(2) . 2_655 ?
Ag21 Ag3A Ag58 61.71(2) . 2_655 ?
Ag1 Ag3A Ag58 90.46(3) . 2_655 ?
Ag26 Ag3A Ag58 115.82(3) 2_655 2_655 ?
Ag21 Ag3A Ag62 59.85(2) . . ?
Ag1 Ag3A Ag62 60.87(2) . . ?
Ag26 Ag3A Ag62 119.70(3) 2_655 . ?
Ag58 Ag3A Ag62 61.12(2) 2_655 . ?
Ag21 Ag3A Ag15 88.38(2) . . ?
Ag1 Ag3A Ag15 60.937(19) . . ?
Ag26 Ag3A Ag15 93.40(3) 2_655 . ?
Ag58 Ag3A Ag15 120.60(3) 2_655 . ?
Ag62 Ag3A Ag15 59.48(2) . . ?
Ag21 Ag3A Ag29 120.69(3) . . ?
Ag1 Ag3A Ag29 90.73(3) . . ?
Ag26 Ag3A Ag29 61.74(2) 2_655 . ?
Ag58 Ag3A Ag29 175.97(3) 2_655 . ?
Ag62 Ag3A Ag29 122.72(3) . . ?
Ag15 Ag3A Ag29 63.26(2) . . ?
Ag21 Ag3A Ag32 63.45(2) . 2_655 ?
Ag1 Ag3A Ag32 174.84(3) . 2_655 ?
Ag26 Ag3A Ag32 116.76(3) 2_655 2_655 ?
Ag58 Ag3A Ag32 89.17(3) 2_655 2_655 ?
Ag62 Ag3A Ag32 123.15(3) . 2_655 ?
Ag15 Ag3A Ag32 123.44(3) . 2_655 ?
Ag29 Ag3A Ag32 89.30(3) . 2_655 ?
Ag21 Ag3A Ag75 92.07(3) . 2_655 ?
Ag1 Ag3A Ag75 117.94(2) . 2_655 ?
Ag26 Ag3A Ag75 86.12(3) 2_655 2_655 ?
Ag58 Ag3A Ag75 58.79(2) 2_655 2_655 ?
Ag62 Ag3A Ag75 119.90(3) . 2_655 ?
Ag15 Ag3A Ag75 178.84(3) . 2_655 ?
Ag29 Ag3A Ag75 117.33(3) . 2_655 ?
Ag32 Ag3A Ag75 57.70(2) 2_655 2_655 ?
Ag21 Ag3A Ag3C 59.51(2) . . ?
Ag1 Ag3A Ag3C 120.13(3) . . ?
Ag26 Ag3A Ag3C 122.95(3) 2_655 . ?
Ag58 Ag3A Ag3C 121.21(3) 2_655 . ?
Ag62 Ag3A Ag3C 89.93(3) . . ?
Ag15 Ag3A Ag3C 59.22(2) . . ?
Ag29 Ag3A Ag3C 61.24(2) . . ?
Ag32 Ag3A Ag3C 64.23(2) 2_655 . ?
Ag75 Ag3A Ag3C 121.91(3) 2_655 . ?
Ag21 Ag3A Ag86 120.89(3) . 2_655 ?
Ag1 Ag3A Ag86 60.244(18) . 2_655 ?
Ag26 Ag3A Ag86 56.65(2) 2_655 2_655 ?
Ag58 Ag3A Ag86 59.17(2) 2_655 2_655 ?
Ag62 Ag3A Ag86 90.74(3) . 2_655 ?
Ag15 Ag3A Ag86 121.17(3) . 2_655 ?
Ag29 Ag3A Ag86 118.34(3) . 2_655 ?
Ag32 Ag3A Ag86 115.37(3) 2_655 2_655 ?
Ag75 Ag3A Ag86 57.70(2) 2_655 2_655 ?
Ag3C Ag3A Ag86 179.33(4) . 2_655 ?
Ag45 Ag1B Ag84 60.78(2) . . ?
Ag45 Ag1B Zn1 118.09(3) . . ?
Ag84 Ag1B Zn1 116.80(3) . . ?
Ag45 Ag1B Ag82 61.79(2) . . ?
Ag84 Ag1B Ag82 110.70(3) . . ?
Zn1 Ag1B Ag82 122.51(3) . . ?
Ag45 Ag1B Ag20 111.27(3) . . ?
Ag84 Ag1B Ag20 110.90(3) . . ?
Zn1 Ag1B Ag20 123.04(3) . . ?
Ag82 Ag1B Ag20 60.84(2) . . ?
Ag45 Ag1B Ag67 111.04(3) . . ?
Ag84 Ag1B Ag67 61.36(2) . . ?
Zn1 Ag1B Ag67 119.36(3) . . ?
Ag82 Ag1B Ag67 110.70(3) . . ?
Ag20 Ag1B Ag67 61.27(2) . . ?
Ag45 Ag1B Ag48 116.67(3) . . ?
Ag84 Ag1B Ag48 173.74(3) . . ?
Zn1 Ag1B Ag48 69.45(2) . . ?
Ag82 Ag1B Ag48 63.90(3) . . ?
Ag20 Ag1B Ag48 64.08(2) . . ?
Ag67 Ag1B Ag48 116.67(3) . . ?
Ag45 Ag1B Ag1F 64.37(3) . . ?
Ag84 Ag1B Ag1F 116.53(3) . . ?
Zn1 Ag1B Ag1F 66.10(3) . . ?
Ag82 Ag1B Ag1F 64.80(3) . . ?
Ag20 Ag1B Ag1F 116.81(3) . . ?
Ag67 Ag1B Ag1F 174.52(3) . . ?
Ag48 Ag1B Ag1F 64.82(3) . . ?
Ag45 Ag1B Ag65 64.22(2) . . ?
Ag84 Ag1B Ag65 65.29(2) . . ?
Zn1 Ag1B Ag65 61.97(2) . . ?
Ag82 Ag1B Ag65 116.76(3) . . ?
Ag20 Ag1B Ag65 174.98(3) . . ?
Ag67 Ag1B Ag65 117.52(3) . . ?
Ag48 Ag1B Ag65 119.48(3) . . ?
Ag1F Ag1B Ag65 63.89(3) . . ?
Ag45 Ag1B Ag3H 116.72(3) . . ?
Ag84 Ag1B Ag3H 65.14(3) . . ?
Zn1 Ag1B Ag3H 62.80(3) . . ?
Ag82 Ag1B Ag3H 174.69(3) . . ?
Ag20 Ag1B Ag3H 116.84(3) . . ?
Ag67 Ag1B Ag3H 64.65(3) . . ?
Ag48 Ag1B Ag3H 120.04(3) . . ?
Ag1F Ag1B Ag3H 119.67(3) . . ?
Ag65 Ag1B Ag3H 65.12(3) . . ?
Ag45 Ag1B Ag97 173.86(3) . . ?
Ag84 Ag1B Ag97 115.82(3) . . ?
Zn1 Ag1B Ag97 67.84(2) . . ?
Ag82 Ag1B Ag97 117.15(3) . . ?
Ag20 Ag1B Ag97 64.46(2) . . ?
Ag67 Ag1B Ag97 63.25(3) . . ?
Ag48 Ag1B Ag97 66.13(3) . . ?
Ag1F Ag1B Ag97 121.19(3) . . ?
Ag65 Ag1B Ag97 119.84(3) . . ?
Ag3H Ag1B Ag97 63.73(2) . . ?
Ag45 Ag1B Ag11 60.35(2) . . ?
Ag84 Ag1B Ag11 59.96(2) . . ?
Zn1 Ag1B Ag11 176.72(3) . . ?
Ag82 Ag1B Ag11 59.78(2) . . ?
Ag20 Ag1B Ag11 59.88(2) . . ?
Ag67 Ag1B Ag11 60.09(2) . . ?
Ag48 Ag1B Ag11 113.79(3) . . ?
Ag1F Ag1B Ag11 114.43(3) . . ?
Ag65 Ag1B Ag11 115.13(3) . . ?
Ag3H Ag1B Ag11 114.93(3) . . ?
Ag97 Ag1B Ag11 113.64(3) . . ?
Ag99 Ag2B Ag96 175.88(3) . . ?
Ag99 Ag2B Ag54 120.10(3) . . ?
Ag96 Ag2B Ag54 59.17(2) . . ?
Ag99 Ag2B Ag81 59.78(2) . . ?
Ag96 Ag2B Ag81 119.27(3) . . ?
Ag54 Ag2B Ag81 60.32(2) . . ?
Ag99 Ag2B Ag22 88.61(3) . . ?
Ag96 Ag2B Ag22 94.23(3) . . ?
Ag54 Ag2B Ag22 60.98(2) . . ?
Ag81 Ag2B Ag22 60.03(2) . . ?
Ag99 Ag2B Ag23 91.45(3) . 2_655 ?
Ag96 Ag2B Ag23 85.62(3) . 2_655 ?
Ag54 Ag2B Ag23 117.47(3) . 2_655 ?
Ag81 Ag2B Ag23 118.46(3) . 2_655 ?
Ag22 Ag2B Ag23 178.13(3) . 2_655 ?
Ag99 Ag2B Ag78 61.23(2) . 2_655 ?
Ag96 Ag2B Ag78 114.68(3) . 2_655 ?
Ag54 Ag2B Ag78 89.75(2) . 2_655 ?
Ag81 Ag2B Ag78 60.19(2) . 2_655 ?
Ag22 Ag2B Ag78 120.22(3) . 2_655 ?
Ag23 Ag2B Ag78 58.29(2) 2_655 2_655 ?
Ag99 Ag2B Ag76 121.31(3) . . ?
Ag96 Ag2B Ag76 62.75(2) . . ?
Ag54 Ag2B Ag76 90.58(3) . . ?
Ag81 Ag2B Ag76 122.76(3) . . ?
Ag22 Ag2B Ag76 62.76(2) . . ?
Ag23 Ag2B Ag76 118.69(3) 2_655 . ?
Ag78 Ag2B Ag76 176.61(3) 2_655 . ?
Ag99 Ag2B Ag1D 63.69(2) . . ?
Ag96 Ag2B Ag1D 116.79(3) . . ?
Ag54 Ag2B Ag1D 175.03(3) . . ?
Ag81 Ag2B Ag1D 123.31(3) . . ?
Ag22 Ag2B Ag1D 123.39(3) . . ?
Ag23 Ag2B Ag1D 58.21(2) 2_655 . ?
Ag78 Ag2B Ag1D 89.61(3) 2_655 . ?
Ag76 Ag2B Ag1D 89.76(2) . . ?
Ag99 Ag2B Ag1C 60.49(2) . . ?
Ag96 Ag2B Ag1C 123.59(3) . . ?
Ag54 Ag2B Ag1C 119.37(3) . . ?
Ag81 Ag2B Ag1C 90.27(3) . . ?
Ag22 Ag2B Ag1C 58.42(2) . . ?
Ag23 Ag2B Ag1C 123.16(3) 2_655 . ?
Ag78 Ag2B Ag1C 121.73(3) 2_655 . ?
Ag76 Ag2B Ag1C 60.87(2) . . ?
Ag1D Ag2B Ag1C 64.98(2) . . ?
Ag99 Ag2B Ag70 119.66(3) . . ?
Ag96 Ag2B Ag70 56.26(2) . . ?
Ag54 Ag2B Ag70 60.01(2) . . ?
Ag81 Ag2B Ag70 89.33(2) . . ?
Ag22 Ag2B Ag70 120.96(3) . . ?
Ag23 Ag2B Ag70 57.47(2) 2_655 . ?
Ag78 Ag2B Ag70 58.43(2) 2_655 . ?
Ag76 Ag2B Ag70 119.01(3) . . ?
Ag1D Ag2B Ag70 115.64(3) . . ?
Ag1C Ag2B Ag70 179.38(3) . . ?
Ag99 Ag2B Ag57 123.32(3) . . ?
Ag96 Ag2B Ag57 57.06(2) . . ?
Ag54 Ag2B Ag57 116.19(3) . . ?
Ag81 Ag2B Ag57 172.35(3) . . ?
Ag22 Ag2B Ag57 125.35(3) . . ?
Ag23 Ag2B Ag57 56.03(2) 2_655 . ?
Ag78 Ag2B Ag57 114.17(3) 2_655 . ?
Ag76 Ag2B Ag57 62.72(2) . . ?
Ag1D Ag2B Ag57 59.74(2) . . ?
Ag1C Ag2B Ag57 97.29(2) . . ?
Ag70 Ag2B Ag57 83.12(2) . . ?
Ag3D Ag3B Ag24 67.20(2) . . ?
Ag3D Ag3B Ag8 176.66(3) . . ?
Ag24 Ag3B Ag8 116.13(3) . . ?
Ag3D Ag3B Ag14 61.07(2) . 2_655 ?
Ag24 Ag3B Ag14 93.52(3) . 2_655 ?
Ag8 Ag3B Ag14 118.07(3) . 2_655 ?
Ag3D Ag3B Ag55 92.77(3) . . ?
Ag24 Ag3B Ag55 60.53(2) . . ?
Ag8 Ag3B Ag55 88.89(3) . . ?
Ag14 Ag3B Ag55 149.86(3) 2_655 . ?
Ag3D Ag3B Ag10 116.66(3) . 2_655 ?
Ag24 Ag3B Ag10 176.13(3) . 2_655 ?
Ag8 Ag3B Ag10 60.01(2) . 2_655 ?
Ag14 Ag3B Ag10 88.34(3) 2_655 2_655 ?
Ag55 Ag3B Ag10 118.57(3) . 2_655 ?
Ag3D Ag3B Ag2K 57.76(2) . 2_655 ?
Ag24 Ag3B Ag2K 124.96(3) . 2_655 ?
Ag8 Ag3B Ag2K 118.91(3) . 2_655 ?
Ag14 Ag3B Ag2K 60.89(2) 2_655 2_655 ?
Ag55 Ag3B Ag2K 119.63(3) . 2_655 ?
Ag10 Ag3B Ag2K 58.90(2) 2_655 2_655 ?
Ag3D Ag3B Ag81 119.08(3) . . ?
Ag24 Ag3B Ag81 120.21(3) . . ?
Ag8 Ag3B Ag81 59.45(2) . . ?
Ag14 Ag3B Ag81 144.36(3) 2_655 . ?
Ag55 Ag3B Ag81 59.81(2) . . ?
Ag10 Ag3B Ag81 58.76(2) 2_655 . ?
Ag2K Ag3B Ag81 88.31(3) 2_655 . ?
Ag3D Ag3B Ag1J 124.45(3) . . ?
Ag24 Ag3B Ag1J 57.25(2) . . ?
Ag8 Ag3B Ag1J 58.88(2) . . ?
Ag14 Ag3B Ag1J 119.29(3) 2_655 . ?
Ag55 Ag3B Ag1J 61.50(2) . . ?
Ag10 Ag3B Ag1J 118.88(3) 2_655 . ?
Ag2K Ag3B Ag1J 177.74(3) 2_655 . ?
Ag81 Ag3B Ag1J 90.77(3) . . ?
Ag3D Ag3B Ag99 60.30(2) . . ?
Ag24 Ag3B Ag99 94.14(3) . . ?
Ag8 Ag3B Ag99 118.34(3) . . ?
Ag14 Ag3B Ag99 111.45(3) 2_655 . ?
Ag55 Ag3B Ag99 60.07(2) . . ?
Ag10 Ag3B Ag99 88.34(3) 2_655 . ?
Ag2K Ag3B Ag99 59.56(2) 2_655 . ?
Ag81 Ag3B Ag99 58.89(2) . . ?
Ag1J Ag3B Ag99 121.56(3) . . ?
Ag3D Ag3B Ag2C 93.95(3) . . ?
Ag24 Ag3B Ag2C 60.54(2) . . ?
Ag8 Ag3B Ag2C 88.12(3) . . ?
Ag14 Ag3B Ag2C 59.94(2) 2_655 . ?
Ag55 Ag3B Ag2C 111.72(3) . . ?
Ag10 Ag3B Ag2C 117.83(3) 2_655 . ?
Ag2K Ag3B Ag2C 120.82(3) 2_655 . ?
Ag81 Ag3B Ag2C 145.24(3) . . ?
Ag1J Ag3B Ag2C 59.37(2) . . ?
Ag99 Ag3B Ag2C 150.57(3) . . ?
Ag3D Ag3B Ag3 120.35(3) . . ?
Ag24 Ag3B Ag3 119.51(3) . . ?
Ag8 Ag3B Ag3 58.67(2) . . ?
Ag14 Ag3B Ag3 59.40(2) 2_655 . ?
Ag55 Ag3B Ag3 145.02(3) . . ?
Ag10 Ag3B Ag3 58.73(2) 2_655 . ?
Ag2K Ag3B Ag3 89.84(2) 2_655 . ?
Ag81 Ag3B Ag3 106.77(3) . . ?
Ag1J Ag3B Ag3 88.44(2) . . ?
Ag99 Ag3B Ag3 144.55(3) . . ?
Ag2C Ag3B Ag3 59.10(2) . . ?
S41 Ag1C S37 120.58(7) . . ?
S41 Ag1C Ag22 161.53(5) . . ?
S37 Ag1C Ag22 77.89(5) . . ?
S41 Ag1C Ag99 73.50(5) . . ?
S37 Ag1C Ag99 165.80(5) . . ?
Ag22 Ag1C Ag99 88.06(2) . . ?
S41 Ag1C Ag55 109.13(6) . . ?
S37 Ag1C Ag55 113.31(5) . . ?
Ag22 Ag1C Ag55 58.55(2) . . ?
Ag99 Ag1C Ag55 59.41(2) . . ?
S41 Ag1C Ag2B 108.84(5) . . ?
S37 Ag1C Ag2B 111.87(6) . . ?
Ag22 Ag1C Ag2B 60.01(2) . . ?
Ag99 Ag1C Ag2B 57.94(2) . . ?
Ag55 Ag1C Ag2B 88.43(2) . . ?
S41 Ag1C Ag76 126.62(6) . . ?
S37 Ag1C Ag76 54.30(6) . . ?
Ag22 Ag1C Ag76 62.70(2) . . ?
Ag99 Ag1C Ag76 117.09(3) . . ?
Ag55 Ag1C Ag76 121.18(3) . . ?
Ag2B Ag1C Ag76 59.19(2) . . ?
S41 Ag1C Ag72 53.51(6) . . ?
S37 Ag1C Ag72 127.00(6) . . ?
Ag22 Ag1C Ag72 116.73(3) . . ?
Ag99 Ag1C Ag72 61.54(2) . . ?
Ag55 Ag1C Ag72 58.20(2) . . ?
Ag2B Ag1C Ag72 119.44(3) . . ?
Ag76 Ag1C Ag72 178.62(3) . . ?
S41 Ag1C Ag27 127.85(6) . . ?
S37 Ag1C Ag27 55.91(6) . . ?
Ag22 Ag1C Ag27 60.35(2) . . ?
Ag99 Ag1C Ag27 118.46(3) . . ?
Ag55 Ag1C Ag27 59.05(2) . . ?
Ag2B Ag1C Ag27 120.34(3) . . ?
Ag76 Ag1C Ag27 94.55(3) . . ?
Ag72 Ag1C Ag27 86.12(3) . . ?
S41 Ag1C Ag1D 54.01(6) . . ?
S37 Ag1C Ag1D 124.99(6) . . ?
Ag22 Ag1C Ag1D 117.43(3) . . ?
Ag99 Ag1C Ag1D 60.09(2) . . ?
Ag55 Ag1C Ag1D 119.46(3) . . ?
Ag2B Ag1C Ag1D 57.42(2) . . ?
Ag76 Ag1C Ag1D 84.76(3) . . ?
Ag72 Ag1C Ag1D 94.52(3) . . ?
Ag27 Ag1C Ag1D 177.66(3) . . ?
Ag14 Ag2C Ag4 61.03(2) . . ?
Ag14 Ag2C Ag3 60.00(2) . . ?
Ag4 Ag2C Ag3 90.68(3) . . ?
Ag14 Ag2C Ag1J 119.41(3) . . ?
Ag4 Ag2C Ag1J 179.49(3) . . ?
Ag3 Ag2C Ag1J 89.79(3) . . ?
Ag14 Ag2C Ag14 90.59(3) . 2_655 ?
Ag4 Ag2C Ag14 60.73(2) . 2_655 ?
Ag3 Ag2C Ag14 59.71(2) . 2_655 ?
Ag1J Ag2C Ag14 119.38(3) . 2_655 ?
Ag14 Ag2C Ag24 176.23(3) . . ?
Ag4 Ag2C Ag24 122.73(3) . . ?
Ag3 Ag2C Ag24 118.94(3) . . ?
Ag1J Ag2C Ag24 56.83(2) . . ?
Ag14 Ag2C Ag24 91.77(3) 2_655 . ?
Ag14 Ag2C Ag3B 120.68(3) . . ?
Ag4 Ag2C Ag3B 119.96(3) . . ?
Ag3 Ag2C Ag3B 60.68(2) . . ?
Ag1J Ag2C Ag3B 60.14(2) . . ?
Ag14 Ag2C Ag3B 59.25(2) 2_655 . ?
Ag24 Ag2C Ag3B 58.40(2) . . ?
Ag14 Ag2C Ag93 88.63(3) . . ?
Ag4 Ag2C Ag93 120.64(3) . . ?
Ag3 Ag2C Ag93 118.03(3) . . ?
Ag1J Ag2C Ag93 59.27(2) . . ?
Ag14 Ag2C Ag93 177.65(3) 2_655 . ?
Ag24 Ag2C Ag93 88.89(3) . . ?
Ag3B Ag2C Ag93 119.40(3) . . ?
Ag14 Ag2C Ag92 59.88(2) . . ?
Ag4 Ag2C Ag92 120.90(3) . . ?
Ag3 Ag2C Ag92 60.33(2) . . ?
Ag1J Ag2C Ag92 59.53(2) . . ?
Ag14 Ag2C Ag92 120.03(3) 2_655 . ?
Ag24 Ag2C Ag92 116.36(3) . . ?
Ag3B Ag2C Ag92 90.79(3) . . ?
Ag93 Ag2C Ag92 57.71(2) . . ?
Ag14 Ag2C Ag88 122.46(3) . . ?
Ag4 Ag2C Ag88 61.43(2) . . ?
Ag3 Ag2C Ag88 120.10(3) . . ?
Ag1J Ag2C Ag88 118.13(3) . . ?
Ag14 Ag2C Ag88 60.41(2) 2_655 . ?
Ag24 Ag2C Ag88 61.31(2) . . ?
Ag3B Ag2C Ag88 87.57(3) . . ?
Ag93 Ag2C Ag88 121.82(3) . . ?
Ag92 Ag2C Ag88 177.64(3) . . ?
Ag14 Ag2C Ag46 60.14(2) . . ?
Ag4 Ag2C Ag46 63.41(2) . . ?
Ag3 Ag2C Ag46 120.03(3) . . ?
Ag1J Ag2C Ag46 116.50(3) . . ?
Ag14 Ag2C Ag46 124.10(3) 2_655 . ?
Ag24 Ag2C Ag46 120.54(3) . . ?
Ag3B Ag2C Ag46 176.62(3) . . ?
Ag93 Ag2C Ag46 57.23(2) . . ?
Ag92 Ag2C Ag46 86.97(3) . . ?
Ag88 Ag2C Ag46 94.60(3) . . ?
Ag14 Ag2C Ag69 120.99(3) . . ?
Ag4 Ag2C Ag69 92.32(3) . . ?
Ag3 Ag2C Ag69 176.89(3) . . ?
Ag1J Ag2C Ag69 87.21(3) . . ?
Ag14 Ag2C Ag69 122.65(3) 2_655 . ?
Ag24 Ag2C Ag69 59.85(2) . . ?
Ag3B Ag2C Ag69 118.24(3) . . ?
Ag93 Ag2C Ag69 59.58(2) . . ?
Ag92 Ag2C Ag69 117.25(3) . . ?
Ag88 Ag2C Ag69 62.24(2) . . ?
Ag46 Ag2C Ag69 60.85(2) . . ?
S30 Ag3C S27 121.29(9) . . ?
S30 Ag3C Ag21 75.54(6) . . ?
S27 Ag3C Ag21 163.14(6) . . ?
S30 Ag3C Ag15 163.68(6) . . ?
S27 Ag3C Ag15 74.99(6) . . ?
Ag21 Ag3C Ag15 88.20(3) . . ?
S30 Ag3C Ag3A 109.15(6) . . ?
S27 Ag3C Ag3A 111.70(5) . . ?
Ag21 Ag3C Ag3A 58.81(2) . . ?
Ag15 Ag3C Ag3A 59.61(2) . . ?
S30 Ag3C Ag19 112.23(6) . . ?
S27 Ag3C Ag19 108.53(6) . . ?
Ag21 Ag3C Ag19 59.98(2) . . ?
Ag15 Ag3C Ag19 58.83(2) . . ?
Ag3A Ag3C Ag19 89.39(3) . . ?
S30 Ag3C Ag29 123.94(6) . . ?
S27 Ag3C Ag29 55.37(5) . . ?
Ag21 Ag3C Ag29 117.89(3) . . ?
Ag15 Ag3C Ag29 62.62(2) . . ?
Ag3A Ag3C Ag29 59.13(2) . . ?
Ag19 Ag3C Ag29 121.43(3) . . ?
S30 Ag3C Ag83 55.87(6) . . ?
S27 Ag3C Ag83 124.53(5) . . ?
Ag21 Ag3C Ag83 62.28(2) . . ?
Ag15 Ag3C Ag83 117.61(3) . . ?
Ag3A Ag3C Ag83 121.05(3) . . ?
Ag19 Ag3C Ag83 58.81(2) . . ?
Ag29 Ag3C Ag83 179.74(4) . . ?
S30 Ag3C Ag32 53.26(5) . 2_655 ?
S27 Ag3C Ag32 128.34(6) . 2_655 ?
Ag21 Ag3C Ag32 60.80(2) . 2_655 ?
Ag15 Ag3C Ag32 117.27(3) . 2_655 ?
Ag3A Ag3C Ag32 57.67(2) . 2_655 ?
Ag19 Ag3C Ag32 120.72(3) . 2_655 ?
Ag29 Ag3C Ag32 84.64(3) . 2_655 ?
Ag83 Ag3C Ag32 95.31(3) . 2_655 ?
S30 Ag3C Ag56 127.66(5) . . ?
S27 Ag3C Ag56 53.33(6) . . ?
Ag21 Ag3C Ag56 117.20(3) . . ?
Ag15 Ag3C Ag56 61.31(2) . . ?
Ag3A Ag3C Ag56 120.84(3) . . ?
Ag19 Ag3C Ag56 57.25(2) . . ?
Ag29 Ag3C Ag56 95.87(3) . . ?
Ag83 Ag3C Ag56 84.19(2) . . ?
Ag32 Ag3C Ag56 177.84(3) 2_655 . ?
S32 Ag1D S41 87.44(8) . . ?
S32 Ag1D Ag23 106.81(6) . 2_655 ?
S41 Ag1D Ag23 158.77(5) . 2_655 ?
S32 Ag1D Ag52 166.27(6) . 2_655 ?
S41 Ag1D Ag52 105.14(5) . 2_655 ?
Ag23 Ag1D Ag52 59.58(2) 2_655 2_655 ?
S32 Ag1D Ag35 114.40(6) . 2_655 ?
S41 Ag1D Ag35 128.37(6) . 2_655 ?
Ag23 Ag1D Ag35 60.40(2) 2_655 2_655 ?
Ag52 Ag1D Ag35 62.04(2) 2_655 2_655 ?
S32 Ag1D Ag2B 83.21(5) . . ?
S41 Ag1D Ag2B 107.39(5) . . ?
Ag23 Ag1D Ag2B 60.30(2) 2_655 . ?
Ag52 Ag1D Ag2B 87.70(3) 2_655 . ?
Ag35 Ag1D Ag2B 120.69(3) 2_655 . ?
S32 Ag1D Ag99 122.31(6) . . ?
S41 Ag1D Ag99 70.48(5) . . ?
Ag23 Ag1D Ag99 88.45(2) 2_655 . ?
Ag52 Ag1D Ag99 59.15(2) 2_655 . ?
Ag35 Ag1D Ag99 121.17(3) 2_655 . ?
Ag2B Ag1D Ag99 56.55(2) . . ?
S32 Ag1D Ag57 48.50(6) . . ?
S41 Ag1D Ag57 135.26(5) . . ?
Ag23 Ag1D Ag57 58.72(2) 2_655 . ?
Ag52 Ag1D Ag57 118.15(3) 2_655 . ?
Ag35 Ag1D Ag57 84.43(3) 2_655 . ?
Ag2B Ag1D Ag57 65.88(2) . . ?
Ag99 Ag1D Ag57 122.32(3) . . ?
S32 Ag1D Ag42 133.95(6) . . ?
S41 Ag1D Ag42 48.49(5) . . ?
Ag23 Ag1D Ag42 119.24(3) 2_655 . ?
Ag52 Ag1D Ag42 59.68(2) 2_655 . ?
Ag35 Ag1D Ag42 90.12(3) 2_655 . ?
Ag2B Ag1D Ag42 118.24(3) . . ?
Ag99 Ag1D Ag42 61.70(2) . . ?
Ag57 Ag1D Ag42 174.44(3) . . ?
S32 Ag1D Ag1C 68.19(6) . . ?
S41 Ag1D Ag1C 52.30(5) . . ?
Ag23 Ag1D Ag1C 117.86(3) 2_655 . ?
Ag52 Ag1D Ag1C 115.09(3) 2_655 . ?
Ag35 Ag1D Ag1C 177.04(3) 2_655 . ?
Ag2B Ag1D Ag1C 57.60(2) . . ?
Ag99 Ag1D Ag1C 55.95(2) . . ?
Ag57 Ag1D Ag1C 96.65(3) . . ?
Ag42 Ag1D Ag1C 88.85(3) . . ?
S36 Ag2D Ag1K 172.09(5) . . ?
S36 Ag2D Ag54 108.89(5) . . ?
Ag1K Ag2D Ag54 63.19(2) . . ?
S36 Ag2D Ag22 115.44(6) . . ?
Ag1K Ag2D Ag22 61.91(2) . . ?
Ag54 Ag2D Ag22 62.39(2) . . ?
S36 Ag2D Ag19 113.89(5) . . ?
Ag1K Ag2D Ag19 62.90(2) . . ?
Ag54 Ag2D Ag19 60.54(2) . . ?
Ag22 Ag2D Ag19 112.93(3) . . ?
S36 Ag2D Ag83 54.65(5) . . ?
Ag1K Ag2D Ag83 122.92(3) . . ?
Ag54 Ag2D Ag83 89.81(3) . . ?
Ag22 Ag2D Ag83 147.11(3) . . ?
Ag19 Ag2D Ag83 60.04(2) . . ?
S36 Ag2D Ag73 92.39(6) . . ?
Ag1K Ag2D Ag73 92.91(3) . . ?
Ag54 Ag2D Ag73 129.09(3) . . ?
Ag22 Ag2D Ag73 145.73(3) . . ?
Ag19 Ag2D Ag73 68.58(2) . . ?
Ag83 Ag2D Ag73 65.38(3) . . ?
S36 Ag2D Ag33 127.52(5) . . ?
Ag1K Ag2D Ag33 60.39(2) . . ?
Ag54 Ag2D Ag33 123.59(3) . . ?
Ag22 Ag2D Ag33 90.62(3) . . ?
Ag19 Ag2D Ag33 93.16(3) . . ?
Ag83 Ag2D Ag33 120.78(3) . . ?
Ag73 Ag2D Ag33 55.54(3) . . ?
S36 Ag2D Ag3G 94.14(5) . . ?
Ag1K Ag2D Ag3G 91.16(3) . . ?
Ag54 Ag2D Ag3G 126.59(3) . . ?
Ag22 Ag2D Ag3G 64.21(2) . . ?
Ag19 Ag2D Ag3G 147.73(3) . . ?
Ag83 Ag2D Ag3G 140.22(3) . . ?
Ag73 Ag2D Ag3G 95.82(3) . . ?
Ag33 Ag2D Ag3G 55.75(2) . . ?
S36 Ag2D Ag76 53.26(6) . . ?
Ag1K Ag2D Ag76 124.47(3) . . ?
Ag54 Ag2D Ag76 89.97(3) . . ?
Ag22 Ag2D Ag76 62.58(2) . . ?
Ag19 Ag2D Ag76 143.87(3) . . ?
Ag83 Ag2D Ag76 102.98(3) . . ?
Ag73 Ag2D Ag76 136.99(3) . . ?
Ag33 Ag2D Ag76 121.85(3) . . ?
Ag3G Ag2D Ag76 66.10(2) . . ?
S36 Ag2D Ag96 52.66(5) . . ?
Ag1K Ag2D Ag96 119.42(3) . . ?
Ag54 Ag2D Ag96 56.23(2) . . ?
Ag22 Ag2D Ag96 89.61(3) . . ?
Ag19 Ag2D Ag96 86.41(2) . . ?
Ag83 Ag2D Ag96 58.93(2) . . ?
Ag73 Ag2D Ag96 124.19(3) . . ?
Ag33 Ag2D Ag96 179.56(3) . . ?
Ag3G Ag2D Ag96 124.69(3) . . ?
Ag76 Ag2D Ag96 58.58(2) . . ?
S42 Ag3D Ag2K 172.55(6) . 2_655 ?
S42 Ag3D Ag3B 109.95(6) . . ?
Ag2K Ag3D Ag3B 62.63(2) 2_655 . ?
S42 Ag3D Ag99 116.52(6) . . ?
Ag2K Ag3D Ag99 61.52(2) 2_655 . ?
Ag3B Ag3D Ag99 61.49(2) . . ?
S42 Ag3D Ag14 114.18(5) . 2_655 ?
Ag2K Ag3D Ag14 62.26(2) 2_655 2_655 ?
Ag3B Ag3D Ag14 60.36(2) . 2_655 ?
Ag99 Ag3D Ag14 111.84(3) . 2_655 ?
S42 Ag3D Ag68 127.42(6) . 2_655 ?
Ag2K Ag3D Ag68 60.00(2) 2_655 2_655 ?
Ag3B Ag3D Ag68 122.63(3) . 2_655 ?
Ag99 Ag3D Ag68 90.16(3) . 2_655 ?
Ag14 Ag3D Ag68 92.94(3) 2_655 2_655 ?
S42 Ag3D Ag72 54.43(6) . . ?
Ag2K Ag3D Ag72 123.75(3) 2_655 . ?
Ag3B Ag3D Ag72 88.36(3) . . ?
Ag99 Ag3D Ag72 62.31(2) . . ?
Ag14 Ag3D Ag72 142.39(3) 2_655 . ?
Ag68 Ag3D Ag72 123.02(3) 2_655 . ?
S42 Ag3D Ag88 54.58(5) . . ?
Ag2K Ag3D Ag88 122.32(3) 2_655 . ?
Ag3B Ag3D Ag88 88.81(3) . . ?
Ag99 Ag3D Ag88 145.39(3) . . ?
Ag14 Ag3D Ag88 60.06(2) 2_655 . ?
Ag68 Ag3D Ag88 122.49(3) 2_655 . ?
Ag72 Ag3D Ag88 102.32(3) . . ?
S42 Ag3D Ag42 94.12(5) . . ?
Ag2K Ag3D Ag42 91.33(3) 2_655 . ?
Ag3B Ag3D Ag42 126.33(3) . . ?
Ag99 Ag3D Ag42 64.85(2) . . ?
Ag14 Ag3D Ag42 147.36(3) 2_655 . ?
Ag68 Ag3D Ag42 55.58(2) 2_655 . ?
Ag72 Ag3D Ag42 67.48(2) . . ?
Ag88 Ag3D Ag42 141.33(3) . . ?
S42 Ag3D Ag24 53.26(6) . . ?
Ag2K Ag3D Ag24 119.33(3) 2_655 . ?
Ag3B Ag3D Ag24 56.70(2) . . ?
Ag99 Ag3D Ag24 88.87(3) . . ?
Ag14 Ag3D Ag24 87.28(3) 2_655 . ?
Ag68 Ag3D Ag24 179.02(3) 2_655 . ?
Ag72 Ag3D Ag24 56.57(2) . . ?
Ag88 Ag3D Ag24 58.42(2) . . ?
Ag42 Ag3D Ag24 124.04(3) . . ?
S42 Ag3D Ag50 91.21(6) . 2_655 ?
Ag2K Ag3D Ag50 93.92(3) 2_655 2_655 ?
Ag3B Ag3D Ag50 134.78(3) . 2_655 ?
Ag99 Ag3D Ag50 142.30(3) . 2_655 ?
Ag14 Ag3D Ag50 74.61(3) 2_655 2_655 ?
Ag68 Ag3D Ag50 52.14(2) 2_655 2_655 ?
Ag72 Ag3D Ag50 134.62(3) . 2_655 ?
Ag88 Ag3D Ag50 71.23(3) . 2_655 ?
Ag42 Ag3D Ag50 89.55(3) . 2_655 ?
Ag24 Ag3D Ag50 128.83(3) . 2_655 ?
S7 Ag1E S2 123.83(8) . . ?
S7 Ag1E Ag45 136.84(6) . . ?
S2 Ag1E Ag45 78.89(5) . . ?
S7 Ag1E Ag3E 120.82(6) . . ?
S2 Ag1E Ag3E 114.90(5) . . ?
Ag45 Ag1E Ag3E 58.98(2) . . ?
S7 Ag1E Ag1A 83.54(6) . . ?
S2 Ag1E Ag1A 134.91(5) . . ?
Ag45 Ag1E Ag1A 59.23(2) . . ?
Ag3E Ag1E Ag1A 58.31(2) . . ?
S7 Ag1E Ag40 74.61(6) . . ?
S2 Ag1E Ag40 131.62(6) . . ?
Ag45 Ag1E Ag40 120.07(3) . . ?
Ag3E Ag1E Ag40 61.19(2) . . ?
Ag1A Ag1E Ag40 86.99(3) . . ?
S7 Ag1E S6 105.54(8) . . ?
S2 Ag1E S6 83.16(8) . . ?
Ag45 Ag1E S6 113.93(5) . . ?
Ag3E Ag1E S6 73.45(6) . . ?
Ag1A Ag1E S6 126.98(6) . . ?
Ag40 Ag1E S6 48.63(6) . . ?
S7 Ag1E Ag2J 163.87(6) . . ?
S2 Ag1E Ag2J 56.86(6) . . ?
Ag45 Ag1E Ag2J 58.59(2) . . ?
Ag3E Ag1E Ag2J 59.09(2) . . ?
Ag1A Ag1E Ag2J 106.97(3) . . ?
Ag40 Ag1E Ag2J 93.40(3) . . ?
S6 Ag1E Ag2J 58.40(5) . . ?
S7 Ag1E Ag65 101.77(6) . . ?
S2 Ag1E Ag65 50.95(6) . . ?
Ag45 Ag1E Ag65 62.06(2) . . ?
Ag3E Ag1E Ag65 121.05(3) . . ?
Ag1A Ag1E Ag65 91.92(3) . . ?
Ag40 Ag1E Ag65 176.31(4) . . ?
S6 Ag1E Ag65 134.10(6) . . ?
Ag2J Ag1E Ag65 90.29(3) . . ?
S7 Ag1E Ag60 51.90(6) . . ?
S2 Ag1E Ag60 107.54(6) . . ?
Ag45 Ag1E Ag60 88.01(3) . . ?
Ag3E Ag1E Ag60 117.03(3) . . ?
Ag1A Ag1E Ag60 58.73(2) . . ?
Ag40 Ag1E Ag60 116.52(3) . . ?
S6 Ag1E Ag60 157.40(5) . . ?
Ag2J Ag1E Ag60 144.09(3) . . ?
Ag65 Ag1E Ag60 60.02(3) . . ?
Ag1J Ag2E Ag87 119.49(3) . . ?
Ag1J Ag2E Ag27 124.12(3) . . ?
Ag87 Ag2E Ag27 58.21(2) . . ?
Ag1J Ag2E Ag3E 61.53(2) . . ?
Ag87 Ag2E Ag3E 118.94(3) . . ?
Ag27 Ag2E Ag3E 174.23(3) . . ?
Ag1J Ag2E Ag74 60.54(2) . . ?
Ag87 Ag2E Ag74 58.95(2) . . ?
Ag27 Ag2E Ag74 91.34(3) . . ?
Ag3E Ag2E Ag74 90.95(2) . . ?
Ag1J Ag2E Ag94 60.20(2) . . ?
Ag87 Ag2E Ag94 176.29(3) . . ?
Ag27 Ag2E Ag94 125.31(3) . . ?
Ag3E Ag2E Ag94 57.44(2) . . ?
Ag74 Ag2E Ag94 120.61(3) . . ?
Ag1J Ag2E Ag1A 92.99(3) . . ?
Ag87 Ag2E Ag1A 59.50(2) . . ?
Ag27 Ag2E Ag1A 117.16(3) . . ?
Ag3E Ag2E Ag1A 59.50(2) . . ?
Ag74 Ag2E Ag1A 62.96(2) . . ?
Ag94 Ag2E Ag1A 116.84(3) . . ?
Ag1J Ag2E Ag55 61.95(2) . . ?
Ag87 Ag2E Ag55 87.57(3) . . ?
Ag27 Ag2E Ag55 62.17(2) . . ?
Ag3E Ag2E Ag55 123.46(3) . . ?
Ag74 Ag2E Ag55 59.53(2) . . ?
Ag94 Ag2E Ag55 95.26(3) . . ?
Ag1A Ag2E Ag55 122.39(3) . . ?
Ag1J Ag2E Ag40 112.56(3) . . ?
Ag87 Ag2E Ag40 118.50(3) . . ?
Ag27 Ag2E Ag40 113.98(3) . . ?
Ag3E Ag2E Ag40 62.23(2) . . ?
Ag74 Ag2E Ag40 148.88(3) . . ?
Ag94 Ag2E Ag40 59.69(3) . . ?
Ag1A Ag2E Ag40 88.50(3) . . ?
Ag55 Ag2E Ag40 147.94(3) . . ?
Ag1J Ag2E Ag43 174.01(3) . . ?
Ag87 Ag2E Ag43 61.92(3) . . ?
Ag27 Ag2E Ag43 61.81(2) . . ?
Ag3E Ag2E Ag43 112.52(3) . . ?
Ag74 Ag2E Ag43 120.54(3) . . ?
Ag94 Ag2E Ag43 117.97(3) . . ?
Ag1A Ag2E Ag43 82.83(3) . . ?
Ag55 Ag2E Ag43 123.96(3) . . ?
Ag40 Ag2E Ag43 63.20(3) . . ?
Ag94 Ag3E Ag45 177.14(4) . . ?
Ag94 Ag3E Ag1A 121.90(3) . . ?
Ag45 Ag3E Ag1A 60.34(2) . . ?
Ag94 Ag3E Ag95 120.16(3) . . ?
Ag45 Ag3E Ag95 62.18(2) . . ?
Ag1A Ag3E Ag95 62.36(2) . . ?
Ag94 Ag3E Ag2E 61.45(3) . . ?
Ag45 Ag3E Ag2E 120.88(3) . . ?
Ag1A Ag3E Ag2E 60.57(2) . . ?
Ag95 Ag3E Ag2E 89.10(3) . . ?
Ag94 Ag3E Ag93 60.64(2) . . ?
Ag45 Ag3E Ag93 118.69(3) . . ?
Ag1A Ag3E Ag93 147.11(3) . . ?
Ag95 Ag3E Ag93 87.51(3) . . ?
Ag2E Ag3E Ag93 109.38(3) . . ?
Ag94 Ag3E Ag71 119.52(3) . . ?
Ag45 Ag3E Ag71 59.70(2) . . ?
Ag1A Ag3E Ag71 110.47(3) . . ?
Ag95 Ag3E Ag71 60.79(2) . . ?
Ag2E Ag3E Ag71 146.63(3) . . ?
Ag93 Ag3E Ag71 59.00(2) . . ?
Ag94 Ag3E Ag2J 117.75(3) . . ?
Ag45 Ag3E Ag2J 59.39(2) . . ?
Ag1A Ag3E Ag2J 110.64(3) . . ?
Ag95 Ag3E Ag2J 112.10(3) . . ?
Ag2E Ag3E Ag2J 150.82(3) . . ?
Ag93 Ag3E Ag2J 92.01(3) . . ?
Ag71 Ag3E Ag2J 61.73(2) . . ?
Ag94 Ag3E Ag1J 60.60(2) . . ?
Ag45 Ag3E Ag1J 121.77(3) . . ?
Ag1A Ag3E Ag1J 92.07(3) . . ?
Ag95 Ag3E Ag1J 59.59(2) . . ?
Ag2E Ag3E Ag1J 58.94(2) . . ?
Ag93 Ag3E Ag1J 59.37(2) . . ?
Ag71 Ag3E Ag1J 91.34(3) . . ?
Ag2J Ag3E Ag1J 149.13(3) . . ?
Ag94 Ag3E Ag1E 119.46(3) . . ?
Ag45 Ag3E Ag1E 59.53(2) . . ?
Ag1A Ag3E Ag1E 61.00(3) . . ?
Ag95 Ag3E Ag1E 112.42(3) . . ?
Ag2E Ag3E Ag1E 93.09(3) . . ?
Ag93 Ag3E Ag1E 150.50(3) . . ?
Ag71 Ag3E Ag1E 110.79(3) . . ?
Ag2J Ag3E Ag1E 60.92(3) . . ?
Ag1J Ag3E Ag1E 149.39(3) . . ?
Ag94 Ag3E Ag40 60.03(2) . . ?
Ag45 Ag3E Ag40 119.21(3) . . ?
Ag1A Ag3E Ag40 87.67(3) . . ?
Ag95 Ag3E Ag40 145.44(3) . . ?
Ag2E Ag3E Ag40 59.69(2) . . ?
Ag93 Ag3E Ag40 115.24(3) . . ?
Ag71 Ag3E Ag40 152.97(3) . . ?
Ag2J Ag3E Ag40 93.65(3) . . ?
Ag1J Ag3E Ag40 108.38(3) . . ?
Ag1E Ag3E Ag40 59.78(2) . . ?
Ag94 Ag3E Ag77 57.64(3) . . ?
Ag45 Ag3E Ag77 119.52(3) . . ?
Ag1A Ag3E Ag77 152.42(3) . . ?
Ag95 Ag3E Ag77 144.58(3) . . ?
Ag2E Ag3E Ag77 113.27(3) . . ?
Ag93 Ag3E Ag77 59.86(2) . . ?
Ag71 Ag3E Ag77 88.66(3) . . ?
Ag2J Ag3E Ag77 60.26(3) . . ?
Ag1J Ag3E Ag77 107.65(3) . . ?
Ag1E Ag3E Ag77 94.19(3) . . ?
Ag40 Ag3E Ag77 68.15(2) . . ?
S2 Ag1F S1 139.77(9) . . ?
S2 Ag1F Ag1B 109.52(7) . . ?
S1 Ag1F Ag1B 107.75(6) . . ?
S2 Ag1F Ag64 117.16(7) . . ?
S1 Ag1F Ag64 59.11(6) . . ?
Ag1B Ag1F Ag64 112.58(3) . . ?
S2 Ag1F Ag2J 58.15(6) . . ?
S1 Ag1F Ag2J 118.23(6) . . ?
Ag1B Ag1F Ag2J 113.18(3) . . ?
Ag64 Ag1F Ag2J 63.29(2) . . ?
S2 Ag1F Ag45 79.89(6) . . ?
S1 Ag1F Ag45 134.73(6) . . ?
Ag1B Ag1F Ag45 57.03(2) . . ?
Ag64 Ag1F Ag45 86.14(3) . . ?
Ag2J Ag1F Ag45 56.16(2) . . ?
S2 Ag1F Ag65 52.21(7) . . ?
S1 Ag1F Ag65 153.56(6) . . ?
Ag1B Ag1F Ag65 58.08(2) . . ?
Ag64 Ag1F Ag65 144.74(3) . . ?
Ag2J Ag1F Ag65 88.18(3) . . ?
Ag45 Ag1F Ag65 59.81(2) . . ?
S2 Ag1F Ag82 135.64(6) . . ?
S1 Ag1F Ag82 78.71(6) . . ?
Ag1B Ag1F Ag82 56.93(2) . . ?
Ag64 Ag1F Ag82 55.65(2) . . ?
Ag2J Ag1F Ag82 86.93(3) . . ?
Ag45 Ag1F Ag82 56.93(2) . . ?
Ag65 Ag1F Ag82 105.65(3) . . ?
S2 Ag1F Ag48 154.94(7) . . ?
S1 Ag1F Ag48 50.91(6) . . ?
Ag1B Ag1F Ag48 57.50(2) . . ?
Ag64 Ag1F Ag48 87.86(3) . . ?
Ag2J Ag1F Ag48 144.65(3) . . ?
Ag45 Ag1F Ag48 104.86(3) . . ?
Ag65 Ag1F Ag48 108.32(3) . . ?
Ag82 Ag1F Ag48 58.90(2) . . ?
S2 Ag1F Zn1 91.68(7) . . ?
S1 Ag1F Zn1 96.62(7) . . ?
Ag1B Ag1F Zn1 56.25(2) . . ?
Ag64 Ag1F Zn1 150.86(3) . . ?
Ag2J Ag1F Zn1 144.59(3) . . ?
Ag45 Ag1F Zn1 104.14(3) . . ?
Ag65 Ag1F Zn1 57.01(2) . . ?
Ag82 Ag1F Zn1 107.14(3) . . ?
Ag48 Ag1F Zn1 63.26(2) . . ?
Ag2K Ag2F Ag92 61.40(2) . . ?
Ag2K Ag2F Ag46 122.81(3) . . ?
Ag92 Ag2F Ag46 92.11(3) . . ?
Ag2K Ag2F Ag93 120.81(3) . . ?
Ag92 Ag2F Ag93 59.41(2) . . ?
Ag46 Ag2F Ag93 59.95(2) . . ?
Ag2K Ag2F Ag16 61.92(2) . . ?
Ag92 Ag2F Ag16 91.56(3) . . ?
Ag46 Ag2F Ag16 175.10(3) . . ?
Ag93 Ag2F Ag16 119.60(3) . . ?
Ag2K Ag2F Ag68 60.36(2) . . ?
Ag92 Ag2F Ag68 121.64(3) . . ?
Ag46 Ag2F Ag68 122.38(3) . . ?
Ag93 Ag2F Ag68 176.79(4) . . ?
Ag16 Ag2F Ag68 57.86(2) . . ?
Ag2K Ag2F Ag71 94.09(3) . . ?
Ag92 Ag2F Ag71 62.94(2) . . ?
Ag46 Ag2F Ag71 118.89(3) . . ?
Ag93 Ag2F Ag71 59.39(2) . . ?
Ag16 Ag2F Ag71 60.24(2) . . ?
Ag68 Ag2F Ag71 117.97(3) . . ?
Ag2K Ag2F Ag38 175.93(3) . . ?
Ag92 Ag2F Ag38 120.31(3) . . ?
Ag46 Ag2F Ag38 61.22(2) . . ?
Ag93 Ag2F Ag38 61.07(2) . . ?
Ag16 Ag2F Ag38 114.03(3) . . ?
Ag68 Ag2F Ag38 117.56(3) . . ?
Ag71 Ag2F Ag38 83.87(3) . . ?
Ag2K Ag2F Ag34 113.86(3) . . ?
Ag92 Ag2F Ag34 150.68(4) . . ?
Ag46 Ag2F Ag34 111.65(3) . . ?
Ag93 Ag2F Ag34 117.37(3) . . ?
Ag16 Ag2F Ag34 63.89(3) . . ?
Ag68 Ag2F Ag34 60.07(2) . . ?
Ag71 Ag2F Ag34 89.80(3) . . ?
Ag38 Ag2F Ag34 62.70(2) . . ?
Ag2K Ag2F Ag14 61.21(2) . . ?
Ag92 Ag2F Ag14 60.27(2) . . ?
Ag46 Ag2F Ag14 61.65(2) . . ?
Ag93 Ag2F Ag14 88.93(3) . . ?
Ag16 Ag2F Ag14 123.12(3) . . ?
Ag68 Ag2F Ag14 94.18(3) . . ?
Ag71 Ag2F Ag14 123.14(3) . . ?
Ag38 Ag2F Ag14 122.84(3) . . ?
Ag34 Ag2F Ag14 146.20(3) . . ?
Ag2K Ag2F Ag50 93.79(3) . . ?
Ag92 Ag2F Ag50 135.02(3) . . ?
Ag46 Ag2F Ag50 69.54(3) . . ?
Ag93 Ag2F Ag50 128.52(3) . . ?
Ag16 Ag2F Ag50 109.84(3) . . ?
Ag68 Ag2F Ag50 53.36(2) . . ?
Ag71 Ag2F Ag50 161.71(3) . . ?
Ag38 Ag2F Ag50 87.18(3) . . ?
Ag34 Ag2F Ag50 71.91(3) . . ?
Ag14 Ag2F Ag50 75.05(3) . . ?
S22 Ag3F S12 139.16(8) . . ?
S22 Ag3F Ag39 96.21(6) . . ?
S12 Ag3F Ag39 98.17(7) . . ?
S22 Ag3F Ag23 83.13(6) . . ?
S12 Ag3F Ag23 136.66(6) . . ?
Ag39 Ag3F Ag23 59.91(3) . . ?
S22 Ag3F Ag31 141.08(6) . . ?
S12 Ag3F Ag31 62.65(6) . . ?
Ag39 Ag3F Ag31 113.88(3) . . ?
Ag23 Ag3F Ag31 90.93(3) . . ?
S22 Ag3F Ag2A 139.80(6) . . ?
S12 Ag3F Ag2A 78.35(6) . . ?
Ag39 Ag3F Ag2A 56.35(2) . . ?
Ag23 Ag3F Ag2A 58.32(2) . . ?
Ag31 Ag3F Ag2A 57.85(2) . . ?
S22 Ag3F Ag35 54.08(6) . . ?
S12 Ag3F Ag35 144.76(7) . . ?
Ag39 Ag3F Ag35 113.87(3) . . ?
Ag23 Ag3F Ag35 59.06(3) . . ?
Ag31 Ag3F Ag35 90.05(3) . . ?
Ag2A Ag3F Ag35 106.83(3) . . ?
S30 Ag1G S31 136.09(9) . . ?
S30 Ag1G S21 101.50(9) . 2_655 ?
S31 Ag1G S21 104.39(9) . 2_655 ?
S30 Ag1G Ag39 159.15(6) . 2_655 ?
S31 Ag1G Ag39 55.76(7) . 2_655 ?
S21 Ag1G Ag39 88.75(6) 2_655 2_655 ?
S30 Ag1G Ag18 106.59(5) . 2_655 ?
S31 Ag1G Ag18 114.82(7) . 2_655 ?
S21 Ag1G Ag18 72.11(5) 2_655 2_655 ?
Ag39 Ag1G Ag18 59.08(2) 2_655 2_655 ?
S30 Ag1G Ag96 106.35(7) . . ?
S31 Ag1G Ag96 65.57(7) . . ?
S21 Ag1G Ag96 147.59(5) 2_655 . ?
Ag39 Ag1G Ag96 59.73(3) 2_655 . ?
Ag18 Ag1G Ag96 84.18(3) 2_655 . ?
S30 Ag1G Ag32 54.02(5) . 2_655 ?
S31 Ag1G Ag32 169.59(7) . 2_655 ?
S21 Ag1G Ag32 72.36(6) 2_655 2_655 ?
Ag39 Ag1G Ag32 113.93(3) 2_655 2_655 ?
Ag18 Ag1G Ag32 54.85(2) 2_655 2_655 ?
Ag96 Ag1G Ag32 111.67(3) . 2_655 ?
S30 Ag1G Ag21 72.39(6) . . ?
S31 Ag1G Ag21 119.75(7) . . ?
S21 Ag1G Ag21 121.69(5) 2_655 . ?
Ag39 Ag1G Ag21 86.77(3) 2_655 . ?
Ag18 Ag1G Ag21 56.23(2) 2_655 . ?
Ag96 Ag1G Ag21 54.56(2) . . ?
Ag32 Ag1G Ag21 57.21(2) 2_655 . ?
S30 Ag1G Ag83 52.24(6) . . ?
S31 Ag1G Ag83 97.39(7) . . ?
S21 Ag1G Ag83 153.73(6) 2_655 . ?
Ag39 Ag1G Ag83 115.94(3) 2_655 . ?
Ag18 Ag1G Ag83 111.75(3) 2_655 . ?
Ag96 Ag1G Ag83 56.23(2) . . ?
Ag32 Ag1G Ag83 88.54(3) 2_655 . ?
Ag21 Ag1G Ag83 55.53(2) . . ?
S8 Ag2G S18 141.54(8) . . ?
S8 Ag2G Ag33 100.20(7) . . ?
S18 Ag2G Ag33 92.02(7) . . ?
S8 Ag2G Ag85 65.37(6) . . ?
S18 Ag2G Ag85 140.39(6) . . ?
Ag33 Ag2G Ag85 113.90(3) . . ?
S8 Ag2G Ag63 138.90(7) . . ?
S18 Ag2G Ag63 78.07(6) . . ?
Ag33 Ag2G Ag63 58.59(2) . . ?
Ag85 Ag2G Ag63 90.14(3) . . ?
S8 Ag2G Ag90 81.82(7) . . ?
S18 Ag2G Ag90 133.53(6) . . ?
Ag33 Ag2G Ag90 56.03(2) . . ?
Ag85 Ag2G Ag90 58.10(2) . . ?
Ag63 Ag2G Ag90 57.08(2) . . ?
S8 Ag2G Ag47 147.36(7) . . ?
S18 Ag2G Ag47 51.12(5) . . ?
Ag33 Ag2G Ag47 110.08(3) . . ?
Ag85 Ag2G Ag47 90.71(3) . . ?
Ag63 Ag2G Ag47 57.08(2) . . ?
Ag90 Ag2G Ag47 104.89(3) . . ?
S37 Ag3G S25 129.91(9) . . ?
S37 Ag3G Ag33 166.52(5) . . ?
S25 Ag3G Ag33 56.66(6) . . ?
S37 Ag3G S17 102.10(8) . . ?
S25 Ag3G S17 103.09(9) . . ?
Ag33 Ag3G S17 86.12(5) . . ?
S37 Ag3G Ag87 112.79(6) . . ?
S25 Ag3G Ag87 116.43(6) . . ?
Ag33 Ag3G Ag87 59.84(3) . . ?
S17 Ag3G Ag87 69.39(5) . . ?
S37 Ag3G Ag2D 108.34(6) . . ?
S25 Ag3G Ag2D 67.21(5) . . ?
Ag33 Ag3G Ag2D 61.49(2) . . ?
S17 Ag3G Ag2D 146.57(5) . . ?
Ag87 Ag3G Ag2D 86.05(2) . . ?
S37 Ag3G Ag27 59.30(7) . . ?
S25 Ag3G Ag27 170.57(6) . . ?
Ag33 Ag3G Ag27 114.92(3) . . ?
S17 Ag3G Ag27 70.78(6) . . ?
Ag87 Ag3G Ag27 55.10(2) . . ?
Ag2D Ag3G Ag27 113.74(3) . . ?
S37 Ag3G Ag22 77.95(5) . . ?
S25 Ag3G Ag22 122.21(5) . . ?
Ag33 Ag3G Ag22 88.68(3) . . ?
S17 Ag3G Ag22 120.57(6) . . ?
Ag87 Ag3G Ag22 57.38(2) . . ?
Ag2D Ag3G Ag22 55.35(2) . . ?
Ag27 Ag3G Ag22 58.49(2) . . ?
S37 Ag3G Ag76 52.13(6) . . ?
S25 Ag3G Ag76 97.97(6) . . ?
Ag33 Ag3G Ag76 118.51(3) . . ?
S17 Ag3G Ag76 154.00(6) . . ?
Ag87 Ag3G Ag76 114.17(3) . . ?
Ag2D Ag3G Ag76 57.02(2) . . ?
Ag27 Ag3G Ag76 89.95(3) . . ?
Ag22 Ag3G Ag76 56.79(2) . . ?
S10 Ag1H S20 139.80(9) . . ?
S10 Ag1H Ag25 97.03(6) . . ?
S20 Ag1H Ag25 100.32(6) . . ?
S10 Ag1H Ag75 135.77(7) . . ?
S20 Ag1H Ag75 83.73(6) . . ?
Ag25 Ag1H Ag75 58.72(2) . . ?
S10 Ag1H Ag28 64.05(7) . . ?
S20 Ag1H Ag28 137.15(7) . . ?
Ag25 Ag1H Ag28 112.27(3) . . ?
Ag75 Ag1H Ag28 89.96(3) . . ?
S10 Ag1H Ag79 78.57(7) . . ?
S20 Ag1H Ag79 140.32(6) . . ?
Ag25 Ag1H Ag79 55.50(2) . . ?
Ag75 Ag1H Ag79 57.20(2) . . ?
Ag28 Ag1H Ag79 57.07(2) . . ?
S10 Ag1H Ag2H 145.97(7) . . ?
S20 Ag1H Ag2H 52.70(7) . . ?
Ag25 Ag1H Ag2H 112.46(3) . . ?
Ag75 Ag1H Ag2H 57.84(2) . . ?
Ag28 Ag1H Ag2H 88.41(3) . . ?
Ag79 Ag1H Ag2H 103.86(3) . . ?
S20 Ag2H S21 121.85(8) . . ?
S20 Ag2H S11 104.86(8) . . ?
S21 Ag2H S11 111.63(8) . . ?
S20 Ag2H Ag75 83.33(6) . . ?
S21 Ag2H Ag75 128.67(6) . . ?
S11 Ag2H Ag75 101.55(5) . . ?
S20 Ag2H Ag18 136.83(6) . . ?
S21 Ag2H Ag18 76.60(6) . . ?
S11 Ag2H Ag18 102.10(6) . . ?
Ag75 Ag2H Ag18 58.48(2) . . ?
S20 Ag2H Ag32 86.38(6) . . ?
S21 Ag2H Ag32 78.62(6) . . ?
S11 Ag2H Ag32 155.50(5) . . ?
Ag75 Ag2H Ag32 57.51(2) . . ?
Ag18 Ag2H Ag32 57.38(2) . . ?
S20 Ag2H Ag1H 51.20(5) . . ?
S21 Ag2H Ag1H 171.27(6) . . ?
S11 Ag2H Ag1H 68.53(5) . . ?
Ag75 Ag2H Ag1H 58.57(2) . . ?
Ag18 Ag2H Ag1H 112.05(3) . . ?
Ag32 Ag2H Ag1H 104.79(3) . . ?
S20 Ag2H Ag37 163.74(6) . . ?
S21 Ag2H Ag37 50.08(6) . . ?
S11 Ag2H Ag37 70.88(6) . . ?
Ag75 Ag2H Ag37 112.80(3) . . ?
Ag18 Ag2H Ag37 58.71(2) . . ?
Ag32 Ag2H Ag37 103.81(3) . . ?
Ag1H Ag2H Ag37 134.78(3) . . ?
S4 Ag3H S3 138.51(8) . . ?
S4 Ag3H Ag1B 110.56(6) . . ?
S3 Ag3H Ag1B 108.16(6) . . ?
S4 Ag3H Zn1 96.27(7) . . ?
S3 Ag3H Zn1 91.97(7) . . ?
Ag1B Ag3H Zn1 57.64(2) . . ?
S4 Ag3H Ag85 116.82(6) . . ?
S3 Ag3H Ag85 58.53(6) . . ?
Ag1B Ag3H Ag85 112.43(3) . . ?
Zn1 Ag3H Ag85 146.02(3) . . ?
S4 Ag3H Ag97 52.80(6) . . ?
S3 Ag3H Ag97 155.79(6) . . ?
Ag1B Ag3H Ag97 58.18(2) . . ?
Zn1 Ag3H Ag97 63.93(2) . . ?
Ag85 Ag3H Ag97 142.97(3) . . ?
S4 Ag3H Ag80 59.42(6) . . ?
S3 Ag3H Ag80 117.43(6) . . ?
Ag1B Ag3H Ag80 112.02(3) . . ?
Zn1 Ag3H Ag80 150.30(3) . . ?
Ag85 Ag3H Ag80 62.61(2) . . ?
Ag97 Ag3H Ag80 86.78(3) . . ?
S4 Ag3H Ag67 81.45(6) . . ?
S3 Ag3H Ag67 133.76(6) . . ?
Ag1B Ag3H Ag67 56.94(2) . . ?
Zn1 Ag3H Ag67 108.19(3) . . ?
Ag85 Ag3H Ag67 85.48(3) . . ?
Ag97 Ag3H Ag67 58.89(2) . . ?
Ag80 Ag3H Ag67 55.08(2) . . ?
S4 Ag3H Ag84 136.49(6) . . ?
S3 Ag3H Ag84 78.70(6) . . ?
Ag1B Ag3H Ag84 56.51(2) . . ?
Zn1 Ag3H Ag84 105.43(3) . . ?
Ag85 Ag3H Ag84 55.93(2) . . ?
Ag97 Ag3H Ag84 104.51(3) . . ?
Ag80 Ag3H Ag84 85.71(3) . . ?
Ag67 Ag3H Ag84 56.21(2) . . ?
S4 Ag3H Ag65 153.99(6) . . ?
S3 Ag3H Ag65 51.90(6) . . ?
Ag1B Ag3H Ag65 57.26(2) . . ?
Zn1 Ag3H Ag65 57.73(2) . . ?
Ag85 Ag3H Ag65 89.03(3) . . ?
Ag97 Ag3H Ag65 108.40(3) . . ?
Ag80 Ag3H Ag65 144.48(3) . . ?
Ag67 Ag3H Ag65 104.90(3) . . ?
Ag84 Ag3H Ag65 59.74(2) . . ?
Ag24 Ag1J Ag8 120.05(3) . . ?
Ag24 Ag1J Ag2E 88.19(3) . . ?
Ag8 Ag1J Ag2E 120.02(3) . . ?
Ag24 Ag1J Ag94 62.07(2) . . ?
Ag8 Ag1J Ag94 177.65(3) . . ?
Ag2E Ag1J Ag94 60.37(2) . . ?
Ag24 Ag1J Ag95 177.21(3) . . ?
Ag8 Ag1J Ag95 62.07(2) . . ?
Ag2E Ag1J Ag95 89.11(3) . . ?
Ag94 Ag1J Ag95 115.85(3) . . ?
Ag24 Ag1J Ag93 92.90(3) . . ?
Ag8 Ag1J Ag93 118.74(3) . . ?
Ag2E Ag1J Ag93 110.16(3) . . ?
Ag94 Ag1J Ag93 59.51(2) . . ?
Ag95 Ag1J Ag93 87.36(3) . . ?
Ag24 Ag1J Ag74 119.21(3) . . ?
Ag8 Ag1J Ag74 59.86(2) . . ?
Ag2E Ag1J Ag74 60.17(2) . . ?
Ag94 Ag1J Ag74 120.41(3) . . ?
Ag95 Ag1J Ag74 59.81(2) . . ?
Ag93 Ag1J Ag74 144.45(3) . . ?
Ag24 Ag1J Ag92 122.82(3) . . ?
Ag8 Ag1J Ag92 60.06(2) . . ?
Ag2E Ag1J Ag92 145.61(3) . . ?
Ag94 Ag1J Ag92 118.16(3) . . ?
Ag95 Ag1J Ag92 59.59(2) . . ?
Ag93 Ag1J Ag92 58.68(2) . . ?
Ag74 Ag1J Ag92 108.18(3) . . ?
Ag24 Ag1J Ag2C 61.92(2) . . ?
Ag8 Ag1J Ag2C 89.36(3) . . ?
Ag2E Ag1J Ag2C 146.74(3) . . ?
Ag94 Ag1J Ag2C 90.94(3) . . ?
Ag95 Ag1J Ag2C 120.49(3) . . ?
Ag93 Ag1J Ag2C 60.96(2) . . ?
Ag74 Ag1J Ag2C 146.09(3) . . ?
Ag92 Ag1J Ag2C 60.90(2) . . ?
Ag24 Ag1J Ag3B 60.14(2) . . ?
Ag8 Ag1J Ag3B 59.92(2) . . ?
Ag2E Ag1J Ag3B 118.72(3) . . ?
Ag94 Ag1J Ag3B 122.18(3) . . ?
Ag95 Ag1J Ag3B 121.97(3) . . ?
Ag93 Ag1J Ag3B 121.45(3) . . ?
Ag74 Ag1J Ag3B 89.75(3) . . ?
Ag92 Ag1J Ag3B 91.79(2) . . ?
Ag2C Ag1J Ag3B 60.49(2) . . ?
Ag24 Ag1J Ag3E 118.83(3) . . ?
Ag8 Ag1J Ag3E 121.07(3) . . ?
Ag2E Ag1J Ag3E 59.53(2) . . ?
Ag94 Ag1J Ag3E 56.87(2) . . ?
Ag95 Ag1J Ag3E 59.01(2) . . ?
Ag93 Ag1J Ag3E 59.70(2) . . ?
Ag74 Ag1J Ag3E 89.60(3) . . ?
Ag92 Ag1J Ag3E 90.01(2) . . ?
Ag2C Ag1J Ag3E 120.61(3) . . ?
Ag3B Ag1J Ag3E 178.20(3) . . ?
Ag24 Ag1J Ag55 60.45(2) . . ?
Ag8 Ag1J Ag55 87.87(3) . . ?
Ag2E Ag1J Ag55 60.07(2) . . ?
Ag94 Ag1J Ag55 94.21(3) . . ?
Ag95 Ag1J Ag55 118.60(3) . . ?
Ag93 Ag1J Ag55 150.36(3) . . ?
Ag74 Ag1J Ag55 58.80(2) . . ?
Ag92 Ag1J Ag55 145.48(3) . . ?
Ag2C Ag1J Ag55 110.31(3) . . ?
Ag3B Ag1J Ag55 58.70(2) . . ?
Ag3E Ag1J Ag55 119.57(3) . . ?
S15 Ag2J S2 123.49(8) . . ?
S15 Ag2J Ag45 133.14(6) . . ?
S2 Ag2J Ag45 79.83(6) . . ?
S15 Ag2J S6 106.08(9) . . ?
S2 Ag2J S6 85.14(8) . . ?
Ag45 Ag2J S6 116.77(7) . . ?
S15 Ag2J Ag3E 119.49(6) . . ?
S2 Ag2J Ag3E 116.93(6) . . ?
Ag45 Ag2J Ag3E 59.51(2) . . ?
S6 Ag2J Ag3E 74.90(6) . . ?
S15 Ag2J Ag1E 166.84(5) . . ?
S2 Ag2J Ag1E 58.04(5) . . ?
Ag45 Ag2J Ag1E 59.25(2) . . ?
S6 Ag2J Ag1E 60.77(7) . . ?
Ag3E Ag2J Ag1E 59.98(3) . . ?
S15 Ag2J Ag71 80.34(6) . . ?
S2 Ag2J Ag71 134.50(5) . . ?
Ag45 Ag2J Ag71 58.82(2) . . ?
S6 Ag2J Ag71 128.45(6) . . ?
Ag3E Ag2J Ag71 59.06(2) . . ?
Ag1E Ag2J Ag71 107.90(3) . . ?
S15 Ag2J Ag1F 99.06(6) . . ?
S2 Ag2J Ag1F 51.40(5) . . ?
Ag45 Ag2J Ag1F 62.06(3) . . ?
S6 Ag2J Ag1F 136.54(6) . . ?
Ag3E Ag2J Ag1F 121.56(3) . . ?
Ag1E Ag2J Ag1F 91.33(3) . . ?
Ag71 Ag2J Ag1F 89.97(3) . . ?
S15 Ag2J Ag77 73.40(6) . . ?
S2 Ag2J Ag77 132.15(5) . . ?
Ag45 Ag2J Ag77 123.58(3) . . ?
S6 Ag2J Ag77 47.60(7) . . ?
Ag3E Ag2J Ag77 64.22(3) . . ?
Ag1E Ag2J Ag77 96.04(3) . . ?
Ag71 Ag2J Ag77 89.43(3) . . ?
Ag1F Ag2J Ag77 172.43(4) . . ?
S15 Ag2J Ag64 49.93(5) . . ?
S2 Ag2J Ag64 106.21(5) . . ?
Ag45 Ag2J Ag64 86.48(3) . . ?
S6 Ag2J Ag64 155.96(7) . . ?
Ag3E Ag2J Ag64 116.00(3) . . ?
Ag1E Ag2J Ag64 143.18(3) . . ?
Ag71 Ag2J Ag64 56.95(2) . . ?
Ag1F Ag2J Ag64 58.24(2) . . ?
Ag77 Ag2J Ag64 115.49(3) . . ?
Ag82 Ag3J Ag2A 119.80(3) . . ?
Ag82 Ag3J Ag16 60.03(2) . . ?
Ag2A Ag3J Ag16 175.73(3) . . ?
Ag82 Ag3J Ag52 120.21(3) . . ?
Ag2A Ag3J Ag52 119.67(3) . . ?
Ag16 Ag3J Ag52 60.20(2) . . ?
Ag82 Ag3J Ag23 176.37(3) . . ?
Ag2A Ag3J Ag23 60.35(2) . . ?
Ag16 Ag3J Ag23 119.51(3) . . ?
Ag52 Ag3J Ag23 59.36(2) . . ?
Ag82 Ag3J Ag20 60.03(2) . . ?
Ag2A Ag3J Ag20 59.82(2) . . ?
Ag16 Ag3J Ag20 120.00(3) . . ?
Ag52 Ag3J Ag20 176.51(3) . . ?
Ag23 Ag3J Ag20 120.15(3) . . ?
Ag82 Ag3J Ag12 90.19(3) . . ?
Ag2A Ag3J Ag12 58.90(2) . . ?
Ag16 Ag3J Ag12 117.00(3) . . ?
Ag52 Ag3J Ag12 115.48(3) . . ?
Ag23 Ag3J Ag12 86.94(3) . . ?
Ag20 Ag3J Ag12 61.13(2) . . ?
Ag82 Ag3J Ag66 61.25(2) . . ?
Ag2A Ag3J Ag66 117.27(3) . . ?
Ag16 Ag3J Ag66 58.62(2) . . ?
Ag52 Ag3J Ag66 86.79(3) . . ?
Ag23 Ag3J Ag66 115.24(3) . . ?
Ag20 Ag3J Ag66 90.50(3) . . ?
Ag12 Ag3J Ag66 58.38(2) . . ?
Ag82 Ag3J Ag31 90.78(3) . . ?
Ag2A Ag3J Ag31 59.94(2) . . ?
Ag16 Ag3J Ag31 124.02(3) . . ?
Ag52 Ag3J Ag31 124.16(3) . . ?
Ag23 Ag3J Ag31 92.25(3) . . ?
Ag20 Ag3J Ag31 58.95(2) . . ?
Ag12 Ag3J Ag31 108.88(3) . . ?
Ag66 Ag3J Ag31 147.19(3) . . ?
Ag82 Ag3J Ag91 58.74(2) . . ?
Ag2A Ag3J Ag91 124.28(3) . . ?
Ag16 Ag3J Ag91 59.67(2) . . ?
Ag52 Ag3J Ag91 91.95(3) . . ?
Ag23 Ag3J Ag91 124.52(3) . . ?
Ag20 Ag3J Ag91 90.99(3) . . ?
Ag12 Ag3J Ag91 146.89(3) . . ?
Ag66 Ag3J Ag91 108.40(3) . . ?
Ag31 Ag3J Ag91 64.35(2) . . ?
Ag82 Ag3J Ag78 118.64(3) . . ?
Ag2A Ag3J Ag78 88.83(3) . . ?
Ag16 Ag3J Ag78 87.72(3) . . ?
Ag52 Ag3J Ag78 57.46(2) . . ?
Ag23 Ag3J Ag78 57.86(2) . . ?
Ag20 Ag3J Ag78 119.15(3) . . ?
Ag12 Ag3J Ag78 58.03(2) . . ?
Ag66 Ag3J Ag78 57.39(2) . . ?
Ag31 Ag3J Ag78 145.85(3) . . ?
Ag91 Ag3J Ag78 144.64(3) . . ?
Ag2D Ag1K Ag63 90.62(3) . . ?
Ag2D Ag1K Ag51 119.05(3) . . ?
Ag63 Ag1K Ag51 118.96(3) . . ?
Ag2D Ag1K Ag74 122.10(3) . . ?
Ag63 Ag1K Ag74 144.18(3) . . ?
Ag51 Ag1K Ag74 60.36(2) . . ?
Ag2D Ag1K Ag13 178.51(4) . . ?
Ag63 Ag1K Ag13 87.90(3) . . ?
Ag51 Ag1K Ag13 61.95(2) . . ?
Ag74 Ag1K Ag13 59.28(2) . . ?
Ag2D Ag1K Ag87 92.72(3) . . ?
Ag63 Ag1K Ag87 110.10(3) . . ?
Ag51 Ag1K Ag87 119.19(3) . . ?
Ag74 Ag1K Ag87 58.83(2) . . ?
Ag13 Ag1K Ag87 87.61(3) . . ?
Ag2D Ag1K Ag22 60.36(2) . . ?
Ag63 Ag1K Ag22 147.39(3) . . ?
Ag51 Ag1K Ag22 89.99(3) . . ?
Ag74 Ag1K Ag22 61.73(2) . . ?
Ag13 Ag1K Ag22 121.00(3) . . ?
Ag87 Ag1K Ag22 61.04(2) . . ?
Ag2D Ag1K Ag33 63.33(2) . . ?
Ag63 Ag1K Ag33 60.23(2) . . ?
Ag51 Ag1K Ag33 177.62(3) . . ?
Ag74 Ag1K Ag33 118.77(3) . . ?
Ag13 Ag1K Ag33 115.66(3) . . ?
Ag87 Ag1K Ag33 60.01(2) . . ?
Ag22 Ag1K Ag33 91.41(2) . . ?
Ag2D Ag1K Ag89 119.87(3) . . ?
Ag63 Ag1K Ag89 59.76(2) . . ?
Ag51 Ag1K Ag89 59.21(2) . . ?
Ag74 Ag1K Ag89 107.59(3) . . ?
Ag13 Ag1K Ag89 59.45(2) . . ?
Ag87 Ag1K Ag89 144.43(3) . . ?
Ag22 Ag1K Ag89 146.05(3) . . ?
Ag33 Ag1K Ag89 119.91(3) . . ?
Ag2D Ag1K Ag54 59.41(2) . . ?
Ag63 Ag1K Ag54 119.32(3) . . ?
Ag51 Ag1K Ag54 59.63(2) . . ?
Ag74 Ag1K Ag54 92.03(3) . . ?
Ag13 Ag1K Ag54 121.58(3) . . ?
Ag87 Ag1K Ag54 121.66(3) . . ?
Ag22 Ag1K Ag54 60.64(2) . . ?
Ag33 Ag1K Ag54 122.75(3) . . ?
Ag89 Ag1K Ag54 89.40(2) . . ?
Ag2D Ag1K Ag90 120.23(3) . . ?
Ag63 Ag1K Ag90 59.53(2) . . ?
Ag51 Ag1K Ag90 120.71(3) . . ?
Ag74 Ag1K Ag90 89.07(3) . . ?
Ag13 Ag1K Ag90 58.76(2) . . ?
Ag87 Ag1K Ag90 59.28(2) . . ?
Ag22 Ag1K Ag90 120.27(3) . . ?
Ag33 Ag1K Ag90 56.91(2) . . ?
Ag89 Ag1K Ag90 89.92(2) . . ?
Ag54 Ag1K Ag90 178.85(3) . . ?
Ag2D Ag1K Ag19 60.60(2) . . ?
Ag63 Ag1K Ag19 60.66(2) . . ?
Ag51 Ag1K Ag19 87.80(3) . . ?
Ag74 Ag1K Ag19 145.77(3) . . ?
Ag13 Ag1K Ag19 118.71(3) . . ?
Ag87 Ag1K Ag19 149.98(3) . . ?
Ag22 Ag1K Ag19 109.86(3) . . ?
Ag33 Ag1K Ag19 93.53(3) . . ?
Ag89 Ag1K Ag19 59.27(2) . . ?
Ag54 Ag1K Ag19 58.66(2) . . ?
Ag90 Ag1K Ag19 120.19(3) . . ?
Ag3D Ag2K Ag2F 90.79(3) 2_655 . ?
Ag3D Ag2K Ag10 119.76(3) 2_655 . ?
Ag2F Ag2K Ag10 118.93(3) . . ?
Ag3D Ag2K Ag68 63.25(2) 2_655 . ?
Ag2F Ag2K Ag68 60.50(2) . . ?
Ag10 Ag2K Ag68 176.97(3) . . ?
Ag3D Ag2K Ag52 92.71(3) 2_655 . ?
Ag2F Ag2K Ag52 110.02(3) . . ?
Ag10 Ag2K Ag52 118.69(3) . . ?
Ag68 Ag2K Ag52 59.84(2) . . ?
Ag3D Ag2K Ag78 122.25(3) 2_655 . ?
Ag2F Ag2K Ag78 143.71(3) . . ?
Ag10 Ag2K Ag78 60.11(2) . . ?
Ag68 Ag2K Ag78 118.33(3) . . ?
Ag52 Ag2K Ag78 58.57(2) . . ?
Ag3D Ag2K Ag66 178.38(3) 2_655 . ?
Ag2F Ag2K Ag66 87.72(3) . . ?
Ag10 Ag2K Ag66 61.62(2) . . ?
Ag68 Ag2K Ag66 115.38(3) . . ?
Ag52 Ag2K Ag66 87.19(3) . . ?
Ag78 Ag2K Ag66 59.01(2) . . ?
Ag3D Ag2K Ag99 61.22(2) 2_655 2_655 ?
Ag2F Ag2K Ag99 148.35(3) . 2_655 ?
Ag10 Ag2K Ag99 89.54(3) . 2_655 ?
Ag68 Ag2K Ag99 91.79(3) . 2_655 ?
Ag52 Ag2K Ag99 60.89(2) . 2_655 ?
Ag78 Ag2K Ag99 61.03(2) . 2_655 ?
Ag66 Ag2K Ag99 120.03(3) . 2_655 ?
Ag3D Ag2K Ag92 120.56(3) 2_655 . ?
Ag2F Ag2K Ag92 59.45(2) . . ?
Ag10 Ag2K Ag92 59.48(2) . . ?
Ag68 Ag2K Ag92 119.83(3) . . ?
Ag52 Ag2K Ag92 143.59(3) . . ?
Ag78 Ag2K Ag92 107.36(3) . . ?
Ag66 Ag2K Ag92 59.12(2) . . ?
Ag99 Ag2K Ag92 146.30(3) 2_655 . ?
Ag3D Ag2K Ag3B 59.61(2) 2_655 2_655 ?
Ag2F Ag2K Ag3B 119.94(3) . 2_655 ?
Ag10 Ag2K Ag3B 60.15(2) . 2_655 ?
Ag68 Ag2K Ag3B 122.85(3) . 2_655 ?
Ag52 Ag2K Ag3B 121.31(3) . 2_655 ?
Ag78 Ag2K Ag3B 91.92(3) . 2_655 ?
Ag66 Ag2K Ag3B 121.77(3) . 2_655 ?
Ag99 Ag2K Ag3B 60.42(2) 2_655 2_655 ?
Ag92 Ag2K Ag3B 90.45(2) . 2_655 ?
Ag3D Ag2K Ag16 120.39(3) 2_655 . ?
Ag2F Ag2K Ag16 59.54(2) . . ?
Ag10 Ag2K Ag16 119.85(3) . . ?
Ag68 Ag2K Ag16 57.16(2) . . ?
Ag52 Ag2K Ag16 59.21(2) . . ?
Ag78 Ag2K Ag16 88.52(3) . . ?
Ag66 Ag2K Ag16 58.23(2) . . ?
Ag99 Ag2K Ag16 120.09(3) 2_655 . ?
Ag92 Ag2K Ag16 89.11(2) . . ?
Ag3B Ag2K Ag16 179.46(3) 2_655 . ?
Ag3D Ag2K Ag14 61.01(2) 2_655 . ?
Ag2F Ag2K Ag14 60.91(2) . . ?
Ag10 Ag2K Ag14 87.99(3) . . ?
Ag68 Ag2K Ag14 94.08(3) . . ?
Ag52 Ag2K Ag14 150.45(3) . . ?
Ag78 Ag2K Ag14 145.77(3) . . ?
Ag66 Ag2K Ag14 118.68(3) . . ?
Ag99 Ag2K Ag14 110.61(3) 2_655 . ?
Ag92 Ag2K Ag14 59.56(2) . . ?
Ag3B Ag2K Ag14 59.04(2) 2_655 . ?
Ag16 Ag2K Ag14 120.44(3) . . ?
C2 C1 C6 116.8(10) . . ?
C2 C1 S1 122.3(8) . . ?
C6 C1 S1 120.8(8) . . ?
C3 C2 C1 124.0(10) . . ?
C3 C2 H2 118.0 . . ?
C1 C2 H2 118.0 . . ?
C2 C3 C4 118.1(10) . . ?
C2 C3 C7 122.7(10) . . ?
C4 C3 C7 119.3(11) . . ?
C3 C4 C5 121.8(11) . . ?
C3 C4 H4 119.1 . . ?
C5 C4 H4 119.1 . . ?
C4 C5 C6 118.7(10) . . ?
C4 C5 C8 127.5(11) . . ?
C6 C5 C8 113.5(8) . . ?
C1 C6 C5 120.4(9) . . ?
C1 C6 H6 119.8 . . ?
C5 C6 H6 119.8 . . ?
C3 C7 H7A 109.5 . . ?
C3 C7 H7B 109.5 . . ?
H7A C7 H7B 109.5 . . ?
C3 C7 H7C 109.5 . . ?
H7A C7 H7C 109.5 . . ?
H7B C7 H7C 109.5 . . ?
C5 C8 H8A 109.5 . . ?
C5 C8 H8B 109.5 . . ?
H8A C8 H8B 109.5 . . ?
C5 C8 H8C 109.5 . . ?
H8A C8 H8C 109.5 . . ?
H8B C8 H8C 109.5 . . ?
C14 C9 C10 126.0(14) . . ?
C14 C9 S2 116.7(10) . . ?
C10 C9 S2 116.0(10) . . ?
C9 C10 C11 118.6(13) . . ?
C9 C10 H10 120.7 . . ?
C11 C10 H10 120.7 . . ?
C12 C11 C15 115.3(12) . . ?
C12 C11 C10 116.5(12) . . ?
C15 C11 C10 128.1(12) . . ?
C11 C12 C13 120.7(12) . . ?
C11 C12 H12 119.6 . . ?
C13 C12 H12 119.6 . . ?
C12 C13 C14 118.1(11) . . ?
C12 C13 C16 110.8(11) . . ?
C14 C13 C16 130.4(11) . . ?
C9 C14 C13 119.8(12) . . ?
C9 C14 H14 120.1 . . ?
C13 C14 H14 120.1 . . ?
C11 C15 H15A 109.5 . . ?
C11 C15 H15B 109.5 . . ?
H15A C15 H15B 109.5 . . ?
C11 C15 H15C 109.5 . . ?
H15A C15 H15C 109.5 . . ?
H15B C15 H15C 109.5 . . ?
C13 C16 H16A 109.5 . . ?
C13 C16 H16B 109.5 . . ?
H16A C16 H16B 109.5 . . ?
C13 C16 H16C 109.5 . . ?
H16A C16 H16C 109.5 . . ?
H16B C16 H16C 109.5 . . ?
C18 C17 C22 123.7(10) . . ?
C18 C17 S3 113.1(8) . . ?
C22 C17 S3 122.9(9) . . ?
C17 C18 C19 115.2(9) . . ?
C17 C18 H18 122.4 . . ?
C19 C18 H18 122.4 . . ?
C20 C19 C18 114.2(10) . . ?
C20 C19 C23 122.3(10) . . ?
C18 C19 C23 123.1(9) . . ?
C19 C20 C21 127.6(11) . . ?
C19 C20 H20 116.2 . . ?
C21 C20 H20 116.2 . . ?
C22 C21 C20 114.2(10) . . ?
C22 C21 C24 125.5(10) . . ?
C20 C21 C24 119.9(10) . . ?
C21 C22 C17 124.0(11) . . ?
C21 C22 H22 118.0 . . ?
C17 C22 H22 118.0 . . ?
C19 C23 H23A 109.5 . . ?
C19 C23 H23B 109.5 . . ?
H23A C23 H23B 109.5 . . ?
C19 C23 H23C 109.5 . . ?
H23A C23 H23C 109.5 . . ?
H23B C23 H23C 109.5 . . ?
C21 C24 H24A 109.5 . . ?
C21 C24 H24B 109.5 . . ?
H24A C24 H24B 109.5 . . ?
C21 C24 H24C 109.5 . . ?
H24A C24 H24C 109.5 . . ?
H24B C24 H24C 109.5 . . ?
C30 C25 C26 120.3(11) . . ?
C30 C25 S4 122.7(8) . . ?
C26 C25 S4 116.8(8) . . ?
C25 C26 C27 120.7(10) . . ?
C25 C26 H26 119.6 . . ?
C27 C26 H26 119.6 . . ?
C28 C27 C26 117.0(10) . . ?
C28 C27 C31 115.5(10) . . ?
C26 C27 C31 127.4(10) . . ?
C29 C28 C27 121.0(10) . . ?
C29 C28 H28 119.5 . . ?
C27 C28 H28 119.5 . . ?
C28 C29 C30 122.2(11) . . ?
C28 C29 C32 124.4(10) . . ?
C30 C29 C32 113.0(10) . . ?
C25 C30 C29 118.3(11) . . ?
C25 C30 H30 120.9 . . ?
C29 C30 H30 120.9 . . ?
C27 C31 H31A 109.5 . . ?
C27 C31 H31B 109.5 . . ?
H31A C31 H31B 109.5 . . ?
C27 C31 H31C 109.5 . . ?
H31A C31 H31C 109.5 . . ?
H31B C31 H31C 109.5 . . ?
C29 C32 H32A 109.5 . . ?
C29 C32 H32B 109.5 . . ?
H32A C32 H32B 109.5 . . ?
C29 C32 H32C 109.5 . . ?
H32A C32 H32C 109.5 . . ?
H32B C32 H32C 109.5 . . ?
C34 C33 C38 117.6(10) . . ?
C34 C33 S5 125.1(8) . . ?
C38 C33 S5 117.4(8) . . ?
C33 C34 C35 121.0(10) . . ?
C33 C34 H34 119.5 . . ?
C35 C34 H34 119.5 . . ?
C36 C35 C34 119.9(10) . . ?
C36 C35 C39 129.1(11) . . ?
C34 C35 C39 111.0(9) . . ?
C35 C36 C37 120.9(11) . . ?
C35 C36 H36 119.5 . . ?
C37 C36 H36 119.5 . . ?
C36 C37 C38 117.5(10) . . ?
C36 C37 C40 116.6(11) . . ?
C38 C37 C40 125.4(10) . . ?
C37 C38 C33 122.8(10) . . ?
C37 C38 H38 118.6 . . ?
C33 C38 H38 118.6 . . ?
C35 C39 H39A 109.5 . . ?
C35 C39 H39B 109.5 . . ?
H39A C39 H39B 109.5 . . ?
C35 C39 H39C 109.5 . . ?
H39A C39 H39C 109.5 . . ?
H39B C39 H39C 109.5 . . ?
C37 C40 H40A 109.5 . . ?
C37 C40 H40B 109.5 . . ?
H40A C40 H40B 109.5 . . ?
C37 C40 H40C 109.5 . . ?
H40A C40 H40C 109.5 . . ?
H40B C40 H40C 109.5 . . ?
C42 C41 C46 119.6(10) . . ?
C42 C41 S6 117.3(9) . . ?
C46 C41 S6 123.1(9) . . ?
C41 C42 C43 118.8(11) . . ?
C41 C42 H42 120.6 . . ?
C43 C42 H42 120.6 . . ?
C42 C43 C44 122.3(12) . . ?
C42 C43 C47 121.1(12) . . ?
C44 C43 C47 116.3(11) . . ?
C45 C44 C43 117.6(13) . . ?
C45 C44 H44 121.2 . . ?
C43 C44 H44 121.2 . . ?
C44 C45 C46 121.4(13) . . ?
C44 C45 C48 123.0(13) . . ?
C46 C45 C48 115.4(11) . . ?
C41 C46 C45 119.9(11) . . ?
C41 C46 H46 120.1 . . ?
C45 C46 H46 120.1 . . ?
C43 C47 H47A 109.5 . . ?
C43 C47 H47B 109.5 . . ?
H47A C47 H47B 109.5 . . ?
C43 C47 H47C 109.5 . . ?
H47A C47 H47C 109.5 . . ?
H47B C47 H47C 109.5 . . ?
C45 C48 H48A 109.5 . . ?
C45 C48 H48B 109.5 . . ?
H48A C48 H48B 109.5 . . ?
C45 C48 H48C 109.5 . . ?
H48A C48 H48C 109.5 . . ?
H48B C48 H48C 109.5 . . ?
C54 C49 C50 122.8(11) . . ?
C54 C49 S7 120.0(8) . . ?
C50 C49 S7 116.8(9) . . ?
C51 C50 C49 117.9(11) . . ?
C51 C50 H50 121.1 . . ?
C49 C50 H50 121.1 . . ?
C50 C51 C52 120.7(11) . . ?
C50 C51 C55 119.4(12) . . ?
C52 C51 C55 119.9(11) . . ?
C53 C52 C51 120.2(11) . . ?
C53 C52 H52 119.9 . . ?
C51 C52 H52 119.9 . . ?
C52 C53 C54 119.9(11) . . ?
C52 C53 C56 120.7(10) . . ?
C54 C53 C56 119.3(10) . . ?
C49 C54 C53 118.0(10) . . ?
C49 C54 H54 121.0 . . ?
C53 C54 H54 121.0 . . ?
C51 C55 H55A 109.5 . . ?
C51 C55 H55B 109.5 . . ?
H55A C55 H55B 109.5 . . ?
C51 C55 H55C 109.5 . . ?
H55A C55 H55C 109.5 . . ?
H55B C55 H55C 109.5 . . ?
C53 C56 H56A 109.5 . . ?
C53 C56 H56B 109.5 . . ?
H56A C56 H56B 109.5 . . ?
C53 C56 H56C 109.5 . . ?
H56A C56 H56C 109.5 . . ?
H56B C56 H56C 109.5 . . ?
C62 C57 C58 119.7(11) . . ?
C62 C57 S8 124.4(10) . . ?
C58 C57 S8 115.9(8) . . ?
C57 C58 C59 121.6(12) . . ?
C57 C58 H58 119.2 . . ?
C59 C58 H58 119.2 . . ?
C60 C59 C58 117.4(12) . . ?
C60 C59 C63 112.7(10) . . ?
C58 C59 C63 129.9(11) . . ?
C59 C60 C61 124.4(11) . . ?
C59 C60 H60 117.8 . . ?
C61 C60 H60 117.8 . . ?
C60 C61 C62 114.7(10) . . ?
C60 C61 C64 134.9(9) . . ?
C62 C61 C64 110.3(10) . . ?
C57 C62 C61 122.2(12) . . ?
C57 C62 H62 118.9 . . ?
C61 C62 H62 118.9 . . ?
C59 C63 H63A 109.5 . . ?
C59 C63 H63B 109.5 . . ?
H63A C63 H63B 109.5 . . ?
C59 C63 H63C 109.5 . . ?
H63A C63 H63C 109.5 . . ?
H63B C63 H63C 109.5 . . ?
C61 C64 H64A 109.5 . . ?
C61 C64 H64B 109.5 . . ?
H64A C64 H64B 109.5 . . ?
C61 C64 H64C 109.5 . . ?
H64A C64 H64C 109.5 . . ?
H64B C64 H64C 109.5 . . ?
C66 C65 C70 121.0(11) . . ?
C66 C65 S9 116.8(8) . . ?
C70 C65 S9 122.0(8) . . ?
C65 C66 C67 120.5(9) . . ?
C65 C66 H66 119.7 . . ?
C67 C66 H66 119.7 . . ?
C68 C67 C66 121.2(10) . . ?
C68 C67 C71 111.3(10) . . ?
C66 C67 C71 127.3(10) . . ?
C67 C68 C69 119.9(11) . . ?
C67 C68 H68 120.0 . . ?
C69 C68 H68 120.0 . . ?
C72 C69 C68 123.4(11) . . ?
C72 C69 C70 120.3(10) . . ?
C68 C69 C70 116.3(10) . . ?
C65 C70 C69 121.0(11) . . ?
C65 C70 H70 119.5 . . ?
C69 C70 H70 119.5 . . ?
C67 C71 H71A 109.5 . . ?
C67 C71 H71B 109.5 . . ?
H71A C71 H71B 109.5 . . ?
C67 C71 H71C 109.5 . . ?
H71A C71 H71C 109.5 . . ?
H71B C71 H71C 109.5 . . ?
C69 C72 H72A 109.5 . . ?
C69 C72 H72B 109.5 . . ?
H72A C72 H72B 109.5 . . ?
C69 C72 H72C 109.5 . . ?
H72A C72 H72C 109.5 . . ?
H72B C72 H72C 109.5 . . ?
C78 C73 C74 121.0(10) . . ?
C78 C73 S10 120.6(8) . . ?
C74 C73 S10 118.4(8) . . ?
C73 C74 C75 116.2(10) . . ?
C73 C74 H74 121.9 . . ?
C75 C74 H74 121.9 . . ?
C76 C75 C74 122.5(11) . . ?
C76 C75 C79 122.5(11) . . ?
C74 C75 C79 114.9(10) . . ?
C75 C76 C77 119.7(11) . . ?
C75 C76 H76 120.1 . . ?
C77 C76 H76 120.1 . . ?
C78 C77 C80 126.2(12) . . ?
C78 C77 C76 115.5(10) . . ?
C80 C77 C76 118.1(11) . . ?
C73 C78 C77 124.7(11) . . ?
C73 C78 H78 117.7 . . ?
C77 C78 H78 117.7 . . ?
C75 C79 H79A 109.5 . . ?
C75 C79 H79B 109.5 . . ?
H79A C79 H79B 109.5 . . ?
C75 C79 H79C 109.5 . . ?
H79A C79 H79C 109.5 . . ?
H79B C79 H79C 109.5 . . ?
C77 C80 H80A 109.5 . . ?
C77 C80 H80B 109.5 . . ?
H80A C80 H80B 109.5 . . ?
C77 C80 H80C 109.5 . . ?
H80A C80 H80C 109.5 . . ?
H80B C80 H80C 109.5 . . ?
C82 C81 C86 123.0(11) . . ?
C82 C81 S11 119.9(9) . . ?
C86 C81 S11 117.0(8) . . ?
C81 C82 C83 116.4(10) . . ?
C81 C82 H82 121.8 . . ?
C83 C82 H82 121.8 . . ?
C84 C83 C82 121.3(11) . . ?
C84 C83 C87 122.4(10) . . ?
C82 C83 C87 116.2(9) . . ?
C83 C84 C85 117.5(11) . . ?
C83 C84 H84 121.3 . . ?
C85 C84 H84 121.3 . . ?
C86 C85 C84 123.9(10) . . ?
C86 C85 C88 117.6(10) . . ?
C84 C85 C88 118.2(10) . . ?
C85 C86 C81 117.8(11) . . ?
C85 C86 H86 121.1 . . ?
C81 C86 H86 121.1 . . ?
C83 C87 H87A 109.5 . . ?
C83 C87 H87B 109.5 . . ?
H87A C87 H87B 109.5 . . ?
C83 C87 H87C 109.5 . . ?
H87A C87 H87C 109.5 . . ?
H87B C87 H87C 109.5 . . ?
C85 C88 H88A 109.5 . . ?
C85 C88 H88B 109.5 . . ?
H88A C88 H88B 109.5 . . ?
C85 C88 H88C 109.5 . . ?
H88A C88 H88C 109.5 . . ?
H88B C88 H88C 109.5 . . ?
C94 C89 C90 121.0(10) . . ?
C94 C89 S12 115.2(9) . . ?
C90 C89 S12 123.7(10) . . ?
C89 C90 C91 119.2(12) . . ?
C89 C90 H90 120.4 . . ?
C91 C90 H90 120.4 . . ?
C92 C91 C90 120.8(11) . . ?
C92 C91 C95 125.6(9) . . ?
C90 C91 C95 113.6(10) . . ?
C91 C92 C93 123.0(10) . . ?
C91 C92 H92 118.5 . . ?
C93 C92 H92 118.5 . . ?
C92 C93 C94 116.0(10) . . ?
C92 C93 C96 117.4(11) . . ?
C94 C93 C96 126.4(10) . . ?
C89 C94 C93 119.8(10) . . ?
C89 C94 H94 120.1 . . ?
C93 C94 H94 120.1 . . ?
C91 C95 H95A 109.5 . . ?
C91 C95 H95B 109.5 . . ?
H95A C95 H95B 109.5 . . ?
C91 C95 H95C 109.5 . . ?
H95A C95 H95C 109.5 . . ?
H95B C95 H95C 109.5 . . ?
C93 C96 H96A 109.5 . . ?
C93 C96 H96B 109.5 . . ?
H96A C96 H96B 109.5 . . ?
C93 C96 H96C 109.5 . . ?
H96A C96 H96C 109.5 . . ?
H96B C96 H96C 109.5 . . ?
C98 C97 C102 124.2(12) . . ?
C98 C97 S13 121.8(8) . . ?
C102 C97 S13 113.7(9) . . ?
C97 C98 C99 121.1(11) . . ?
C97 C98 H98 119.4 . . ?
C99 C98 H98 119.5 . . ?
C100 C99 C98 118.7(10) . . ?
C100 C99 C103 119.9(11) . . ?
C98 C99 C103 121.4(9) . . ?
C99 C100 C101 122.8(12) . . ?
C99 C100 H100 118.6 . . ?
C101 C100 H100 118.6 . . ?
C100 C101 C102 119.5(11) . . ?
C100 C101 C104 127.8(11) . . ?
C102 C101 C104 112.5(11) . . ?
C97 C102 C101 113.7(11) . . ?
C97 C102 H102 123.2 . . ?
C101 C102 H102 123.2 . . ?
C99 C103 H10A 109.5 . . ?
C99 C103 H10B 109.5 . . ?
H10A C103 H10B 109.5 . . ?
C99 C103 H10C 109.5 . . ?
H10A C103 H10C 109.5 . . ?
H10B C103 H10C 109.5 . . ?
C101 C104 H10D 109.5 . . ?
C101 C104 H10E 109.5 . . ?
H10D C104 H10E 109.5 . . ?
C101 C104 H10F 109.5 . . ?
H10D C104 H10F 109.5 . . ?
H10E C104 H10F 109.5 . . ?
C106 C105 C110 118.7(10) . . ?
C106 C105 S14 120.6(9) . . ?
C110 C105 S14 120.7(8) . . ?
C105 C106 C107 120.5(10) . . ?
C105 C106 H106 119.7 . . ?
C107 C106 H106 119.7 . . ?
C108 C107 C106 117.3(10) . . ?
C108 C107 C111 122.9(11) . . ?
C106 C107 C111 119.7(10) . . ?
C107 C108 C109 124.6(12) . . ?
C107 C108 H108 117.7 . . ?
C109 C108 H108 117.7 . . ?
C108 C109 C110 117.8(11) . . ?
C108 C109 C112 126.8(11) . . ?
C110 C109 C112 115.5(10) . . ?
C109 C110 C105 121.0(10) . . ?
C109 C110 H110 119.5 . . ?
C105 C110 H110 119.5 . . ?
C107 C111 H11A 109.5 . . ?
C107 C111 H11B 109.5 . . ?
H11A C111 H11B 109.5 . . ?
C107 C111 H11C 109.5 . . ?
H11A C111 H11C 109.5 . . ?
H11B C111 H11C 109.5 . . ?
C109 C112 H11D 109.5 . . ?
C109 C112 H11E 109.5 . . ?
H11D C112 H11E 109.5 . . ?
C109 C112 H11F 109.5 . . ?
H11D C112 H11F 109.5 . . ?
H11E C112 H11F 109.5 . . ?
C118 C113 C114 118.6(11) . . ?
C118 C113 S15 128.1(8) . . ?
C114 C113 S15 113.0(9) . . ?
C113 C114 C115 118.0(11) . . ?
C113 C114 H114 121.0 . . ?
C115 C114 H114 121.0 . . ?
C116 C115 C114 120.6(11) . . ?
C116 C115 C119 121.1(11) . . ?
C114 C115 C119 118.2(10) . . ?
C117 C116 C115 120.7(12) . . ?
C117 C116 H116 119.6 . . ?
C115 C116 H116 119.6 . . ?
C116 C117 C118 119.0(12) . . ?
C116 C117 C120 120.4(11) . . ?
C118 C117 C120 120.5(10) . . ?
C113 C118 C117 123.0(11) . . ?
C113 C118 H118 118.5 . . ?
C117 C118 H118 118.5 . . ?
C115 C119 H11G 109.5 . . ?
C115 C119 H11H 109.5 . . ?
H11G C119 H11H 109.5 . . ?
C115 C119 H11I 109.5 . . ?
H11G C119 H11I 109.5 . . ?
H11H C119 H11I 109.5 . . ?
C117 C120 H12A 109.5 . . ?
C117 C120 H12B 109.5 . . ?
H12A C120 H12B 109.5 . . ?
C117 C120 H12C 109.5 . . ?
H12A C120 H12C 109.5 . . ?
H12B C120 H12C 109.5 . . ?
C122 C121 C126 118.6(11) . . ?
C122 C121 S16 114.9(9) . . ?
C126 C121 S16 126.3(10) . . ?
C121 C122 C123 121.7(13) . . ?
C121 C122 H122 119.2 . . ?
C123 C122 H122 119.2 . . ?
C124 C123 C122 117.8(14) . . ?
C124 C123 C127 121.5(13) . . ?
C122 C123 C127 116.0(11) . . ?
C124 C123 H123 97.3 . . ?
C122 C123 H123 97.3 . . ?
C127 C123 H123 97.3 . . ?
C123 C124 C125 122.1(13) . . ?
C123 C124 H124 119.0 . . ?
C125 C124 H124 119.0 . . ?
C126 C125 C124 116.6(11) . . ?
C126 C125 C128 123.5(11) . . ?
C124 C125 C128 119.7(10) . . ?
C121 C126 C125 122.5(12) . . ?
C121 C126 H126 118.8 . . ?
C125 C126 H126 118.8 . . ?
C123 C127 H12D 109.5 . . ?
C123 C127 H12E 109.5 . . ?
H12D C127 H12E 109.5 . . ?
C123 C127 H12F 109.5 . . ?
H12D C127 H12F 109.5 . . ?
H12E C127 H12F 109.5 . . ?
C125 C128 H12G 109.5 . . ?
C125 C128 H12H 109.5 . . ?
H12G C128 H12H 109.5 . . ?
C125 C128 H12I 109.5 . . ?
H12G C128 H12I 109.5 . . ?
H12H C128 H12I 109.5 . . ?
C130 C129 C134 125.0(11) . . ?
C130 C129 S17 121.0(9) . . ?
C134 C129 S17 114.0(10) . . ?
C129 C130 C131 116.9(11) . . ?
C129 C130 H130 121.5 . . ?
C131 C130 H130 121.5 . . ?
C132 C131 C130 120.9(11) . . ?
C132 C131 C135 121.9(9) . . ?
C130 C131 C135 116.7(10) . . ?
C133 C132 C131 123.1(9) . . ?
C133 C132 H132 118.5 . . ?
C131 C132 H132 118.5 . . ?
C132 C133 C134 114.9(10) . . ?
C132 C133 C136 124.3(10) . . ?
C134 C133 C136 118.6(10) . . ?
C129 C134 C133 118.7(11) . . ?
C129 C134 H134 120.6 . . ?
C133 C134 H134 120.7 . . ?
C131 C135 H13A 109.5 . . ?
C131 C135 H13B 109.5 . . ?
H13A C135 H13B 109.5 . . ?
C131 C135 H13C 109.5 . . ?
H13A C135 H13C 109.5 . . ?
H13B C135 H13C 109.5 . . ?
C133 C136 H13D 109.5 . . ?
C133 C136 H13E 109.5 . . ?
H13D C136 H13E 109.5 . . ?
C133 C136 H13F 109.5 . . ?
H13D C136 H13F 109.5 . . ?
H13E C136 H13F 109.5 . . ?
C138 C137 C142 120.2(10) . . ?
C138 C137 S18 117.2(10) . . ?
C142 C137 S18 122.6(8) . . ?
C137 C138 C139 117.0(10) . . ?
C137 C138 H138 121.5 . . ?
C139 C138 H138 121.5 . . ?
C140 C139 C138 121.5(10) . . ?
C140 C139 C143 123.1(10) . . ?
C138 C139 C143 115.3(10) . . ?
C139 C140 C141 120.4(11) . . ?
C139 C140 H140 119.8 . . ?
C141 C140 H140 119.8 . . ?
C140 C141 C142 117.0(12) . . ?
C140 C141 C144 119.1(12) . . ?
C142 C141 C144 123.7(11) . . ?
C137 C142 C141 123.4(11) . . ?
C137 C142 H142 118.3 . . ?
C141 C142 H142 118.3 . . ?
C139 C143 H14A 109.5 . . ?
C139 C143 H14B 109.5 . . ?
H14A C143 H14B 109.5 . . ?
C139 C143 H14C 109.5 . . ?
H14A C143 H14C 109.5 . . ?
H14B C143 H14C 109.5 . . ?
C141 C144 H14D 109.5 . . ?
C141 C144 H14E 109.5 . . ?
H14D C144 H14E 109.5 . . ?
C141 C144 H14F 109.5 . . ?
H14D C144 H14F 109.5 . . ?
H14E C144 H14F 109.5 . . ?
C150 C145 C146 122.0(11) . . ?
C150 C145 S19 119.7(8) . . ?
C146 C145 S19 118.1(9) . . ?
C145 C146 C147 116.1(11) . . ?
C145 C146 H146 122.0 . . ?
C147 C146 H146 122.0 . . ?
C148 C147 C146 120.3(11) . . ?
C148 C147 C151 128.8(11) . . ?
C146 C147 C151 110.7(10) . . ?
C147 C148 C149 124.5(12) . . ?
C147 C148 H148 117.7 . . ?
C149 C148 H148 117.7 . . ?
C148 C149 C150 117.7(10) . . ?
C148 C149 C152 125.6(11) . . ?
C150 C149 C152 116.6(10) . . ?
C145 C150 C149 119.3(10) . . ?
C145 C150 H150 120.4 . . ?
C149 C150 H150 120.4 . . ?
C147 C151 H15D 109.5 . . ?
C147 C151 H15E 109.5 . . ?
H15D C151 H15E 109.5 . . ?
C147 C151 H15F 109.5 . . ?
H15D C151 H15F 109.5 . . ?
H15E C151 H15F 109.5 . . ?
C149 C152 H15G 109.5 . . ?
C149 C152 H15H 109.5 . . ?
H15G C152 H15H 109.5 . . ?
C149 C152 H15I 109.5 . . ?
H15G C152 H15I 109.5 . . ?
H15H C152 H15I 109.5 . . ?
C158 C153 C154 120.4(10) . . ?
C158 C153 S20 112.4(10) . . ?
C154 C153 S20 127.3(8) . . ?
C153 C154 C155 120.1(11) . . ?
C153 C154 H154 119.9 . . ?
C155 C154 H154 119.9 . . ?
C159 C155 C156 135.3(12) . . ?
C159 C155 C154 108.1(11) . . ?
C156 C155 C154 116.6(11) . . ?
C157 C156 C155 122.6(12) . . ?
C157 C156 H156 118.7 . . ?
C155 C156 H156 118.7 . . ?
C156 C157 C158 117.0(12) . . ?
C156 C157 C160 109.1(11) . . ?
C158 C157 C160 133.5(11) . . ?
C153 C158 C157 123.3(12) . . ?
C153 C158 H158 118.4 . . ?
C157 C158 H158 118.4 . . ?
C155 C159 H15J 109.5 . . ?
C155 C159 H15K 109.5 . . ?
H15J C159 H15K 109.5 . . ?
C155 C159 H15L 109.5 . . ?
H15J C159 H15L 109.5 . . ?
H15K C159 H15L 109.5 . . ?
C157 C160 H16D 109.5 . . ?
C157 C160 H16E 109.5 . . ?
H16D C160 H16E 109.5 . . ?
C157 C160 H16F 109.5 . . ?
H16D C160 H16F 109.5 . . ?
H16E C160 H16F 109.5 . . ?
C166 C161 C162 117.9(9) . . ?
C166 C161 S21 119.1(8) . . ?
C162 C161 S21 123.0(8) . . ?
C163 C162 C161 125.3(10) . . ?
C163 C162 H162 117.4 . . ?
C161 C162 H162 117.4 . . ?
C162 C163 C164 116.5(11) . . ?
C162 C163 C167 117.9(9) . . ?
C164 C163 C167 125.6(9) . . ?
C165 C164 C163 120.5(10) . . ?
C165 C164 H164 119.7 . . ?
C163 C164 H164 119.7 . . ?
C164 C165 C166 121.4(9) . . ?
C164 C165 C168 123.1(10) . . ?
C166 C165 C168 115.3(10) . . ?
C161 C166 C165 118.3(10) . . ?
C161 C166 H166 120.8 . . ?
C165 C166 H166 120.8 . . ?
C163 C167 H16G 109.5 . . ?
C163 C167 H16H 109.5 . . ?
H16G C167 H16H 109.5 . . ?
C163 C167 H16I 109.5 . . ?
H16G C167 H16I 109.5 . . ?
H16H C167 H16I 109.5 . . ?
C165 C168 H16J 109.5 . . ?
C165 C168 H16K 109.5 . . ?
H16J C168 H16K 109.5 . . ?
C165 C168 H16L 109.5 . . ?
H16J C168 H16L 109.5 . . ?
H16K C168 H16L 109.5 . . ?
C174 C169 C170 122.9(10) . . ?
C174 C169 S22 117.0(9) . . ?
C170 C169 S22 120.0(8) . . ?
C171 C170 C169 118.1(10) . . ?
C171 C170 H170 120.9 . . ?
C169 C170 H170 120.9 . . ?
C172 C171 C170 116.3(10) . . ?
C172 C171 C175 123.5(10) . . ?
C170 C171 C175 118.4(9) . . ?
C173 C172 C171 125.2(10) . . ?
C173 C172 H172 117.4 . . ?
C171 C172 H172 117.4 . . ?
C172 C173 C176 124.1(11) . . ?
C172 C173 C174 118.2(10) . . ?
C176 C173 C174 117.7(10) . . ?
C169 C174 C173 119.1(10) . . ?
C169 C174 H174 120.5 . . ?
C173 C174 H174 120.5 . . ?
C171 C175 H17A 109.5 . . ?
C171 C175 H17B 109.5 . . ?
H17A C175 H17B 109.5 . . ?
C171 C175 H17C 109.5 . . ?
H17A C175 H17C 109.5 . . ?
H17B C175 H17C 109.5 . . ?
C173 C176 H17D 109.5 . . ?
C173 C176 H17E 109.5 . . ?
H17D C176 H17E 109.5 . . ?
C173 C176 H17F 109.5 . . ?
H17D C176 H17F 109.5 . . ?
H17E C176 H17F 109.5 . . ?
C182 C177 C178 121.0(10) . . ?
C182 C177 S23 116.5(8) . . ?
C178 C177 S23 122.3(8) . . ?
C177 C178 C179 118.1(11) . . ?
C177 C178 H178 120.9 . . ?
C179 C178 H178 120.9 . . ?
C180 C179 C178 120.4(10) . . ?
C180 C179 C183 120.9(11) . . ?
C178 C179 C183 118.0(11) . . ?
C179 C180 C181 120.0(11) . . ?
C179 C180 H180 120.0 . . ?
C181 C180 H180 120.0 . . ?
C182 C181 C180 119.8(12) . . ?
C182 C181 C184 116.5(10) . . ?
C180 C181 C184 123.7(10) . . ?
C181 C182 C177 120.4(11) . . ?
C181 C182 H182 119.8 . . ?
C177 C182 H182 119.8 . . ?
C179 C183 H18A 109.5 . . ?
C179 C183 H18B 109.5 . . ?
H18A C183 H18B 109.5 . . ?
C179 C183 H18C 109.5 . . ?
H18A C183 H18C 109.5 . . ?
H18B C183 H18C 109.5 . . ?
C181 C184 H18D 109.5 . . ?
C181 C184 H18E 109.5 . . ?
H18D C184 H18E 109.5 . . ?
C181 C184 H18F 109.5 . . ?
H18D C184 H18F 109.5 . . ?
H18E C184 H18F 109.5 . . ?
C190 C185 C186 120.6(12) . . ?
C190 C185 S24 125.8(10) . . ?
C186 C185 S24 113.4(9) . . ?
C185 C186 C187 121.6(12) . . ?
C185 C186 H186 119.2 . . ?
C187 C186 H186 119.2 . . ?
C186 C187 C188 119.4(13) . . ?
C186 C187 C191 122.9(10) . . ?
C188 C187 C191 117.3(10) . . ?
C187 C188 C189 120.3(12) . . ?
C187 C188 H188 119.9 . . ?
C189 C188 H188 119.9 . . ?
C188 C189 C190 118.1(11) . . ?
C188 C189 C192 130.2(13) . . ?
C190 C189 C192 111.7(11) . . ?
C185 C190 C189 120.1(12) . . ?
C185 C190 H190 120.0 . . ?
C189 C190 H190 120.0 . . ?
C187 C191 H19A 109.5 . . ?
C187 C191 H19B 109.5 . . ?
H19A C191 H19B 109.5 . . ?
C187 C191 H19C 109.5 . . ?
H19A C191 H19C 109.5 . . ?
H19B C191 H19C 109.5 . . ?
C189 C192 H19D 109.5 . . ?
C189 C192 H19E 109.5 . . ?
H19D C192 H19E 109.5 . . ?
C189 C192 H19F 109.5 . . ?
H19D C192 H19F 109.5 . . ?
H19E C192 H19F 109.5 . . ?
C194 C193 C198 121.4(9) . . ?
C194 C193 S25 112.0(8) . . ?
C198 C193 S25 126.1(7) . . ?
C193 C194 C195 118.3(10) . . ?
C193 C194 H194 120.8 . . ?
C195 C194 H194 120.8 . . ?
C196 C195 C194 122.8(9) . . ?
C196 C195 C199 119.5(9) . . ?
C194 C195 C199 116.3(10) . . ?
C195 C196 C197 118.9(9) . . ?
C195 C196 H196 120.6 . . ?
C197 C196 H196 120.6 . . ?
C198 C197 C196 118.7(10) . . ?
C198 C197 C200 120.6(10) . . ?
C196 C197 C200 120.7(9) . . ?
C193 C198 C197 119.8(9) . . ?
C193 C198 H198 120.1 . . ?
C197 C198 H198 120.1 . . ?
C195 C199 H19G 109.5 . . ?
C195 C199 H19H 109.5 . . ?
H19G C199 H19H 109.5 . . ?
C195 C199 H19I 109.5 . . ?
H19G C199 H19I 109.5 . . ?
H19H C199 H19I 109.5 . . ?
C197 C200 H20A 109.5 . . ?
C197 C200 H20B 109.5 . . ?
H20A C200 H20B 109.5 . . ?
C197 C200 H20C 109.5 . . ?
H20A C200 H20C 109.5 . . ?
H20B C200 H20C 109.5 . . ?
C202 C201 C206 117.9(10) . . ?
C202 C201 S26 123.1(9) . . ?
C206 C201 S26 118.9(8) . . ?
C203 C202 C201 120.9(11) . . ?
C203 C202 H202 119.6 . . ?
C201 C202 H202 119.6 . . ?
C204 C203 C202 119.1(10) . . ?
C204 C203 C207 120.8(9) . . ?
C202 C203 C207 120.1(10) . . ?
C203 C204 C205 122.8(10) . . ?
C203 C204 H204 118.6 . . ?
C205 C204 H204 118.6 . . ?
C208 C205 C204 121.2(10) . . ?
C208 C205 C206 118.9(10) . . ?
C204 C205 C206 119.1(11) . . ?
C205 C206 C201 119.9(10) . . ?
C205 C206 H206 120.1 . . ?
C201 C206 H206 120.1 . . ?
C203 C207 H20D 109.5 . . ?
C203 C207 H20E 109.5 . . ?
H20D C207 H20E 109.5 . . ?
C203 C207 H20F 109.5 . . ?
H20D C207 H20F 109.5 . . ?
H20E C207 H20F 109.5 . . ?
C205 C208 H20G 120.0 . . ?
C205 C208 H20H 120.0 . . ?
H20G C208 H20H 120.0 . . ?
C214 C209 C210 124.1(13) . . ?
C214 C209 S27 115.4(9) . . ?
C210 C209 S27 119.3(10) . . ?
C209 C210 C211 118.6(12) . . ?
C209 C210 H210 120.7 . . ?
C211 C210 H210 120.7 . . ?
C212 C211 C210 119.5(11) . . ?
C212 C211 C215 121.3(13) . . ?
C210 C211 C215 119.2(12) . . ?
C211 C212 C213 120.8(13) . . ?
C211 C212 H212 119.6 . . ?
C213 C212 H212 119.6 . . ?
C212 C213 C214 119.9(11) . . ?
C212 C213 C216 121.4(13) . . ?
C214 C213 C216 118.6(10) . . ?
C209 C214 C213 115.6(11) . . ?
C209 C214 H214 122.2 . . ?
C213 C214 H214 122.2 . . ?
C211 C215 H21X 109.5 . . ?
C211 C215 H21Y 109.5 . . ?
H21X C215 H21Y 109.5 . . ?
C211 C215 H21Z 109.5 . . ?
H21X C215 H21Z 109.5 . . ?
H21Y C215 H21Z 109.5 . . ?
C213 C216 H21D 109.5 . . ?
C213 C216 H21E 109.5 . . ?
H21D C216 H21E 109.5 . . ?
C213 C216 H21F 109.5 . . ?
H21D C216 H21F 109.5 . . ?
H21E C216 H21F 109.5 . . ?
C222 C217 C218 117.6(11) . . ?
C222 C217 S28 122.6(10) . . ?
C218 C217 S28 118.9(9) . . ?
C219 C218 C217 120.0(10) . . ?
C219 C218 H218 120.0 . . ?
C217 C218 H218 120.0 . . ?
C220 C219 C218 118.8(10) . . ?
C220 C219 C223 120.7(10) . . ?
C218 C219 C223 120.4(9) . . ?
C221 C220 C219 121.8(10) . . ?
C221 C220 H220 119.1 . . ?
C219 C220 H220 119.1 . . ?
C220 C221 C222 118.9(10) . . ?
C220 C221 C224 120.7(10) . . ?
C222 C221 C224 120.0(10) . . ?
C217 C222 C221 122.6(11) . . ?
C217 C222 H222 118.7 . . ?
C221 C222 H222 118.7 . . ?
C219 C223 H22D 108.5 . . ?
C219 C223 H22E 111.0 . . ?
H22D C223 H22E 109.8 . . ?
C219 C223 H22F 108.9 . . ?
H22D C223 H22F 109.4 . . ?
H22E C223 H22F 109.2 . . ?
C221 C224 H22X 109.5 . . ?
C221 C224 H22Y 109.5 . . ?
H22X C224 H22Y 109.5 . . ?
C221 C224 H22Z 109.5 . . ?
H22X C224 H22Z 109.5 . . ?
H22Y C224 H22Z 109.5 . . ?
C226 C225 C230 119.4(12) . . ?
C226 C225 S29 123.5(10) . . ?
C230 C225 S29 116.7(10) . . ?
C225 C226 C227 121.4(13) . . ?
C225 C226 H226 119.3 . . ?
C227 C226 H226 119.3 . . ?
C228 C227 C226 118.1(12) . . ?
C228 C227 C231 124.3(10) . . ?
C226 C227 C231 117.6(10) . . ?
C229 C228 C227 121.8(11) . . ?
C229 C228 H228 119.1 . . ?
C227 C228 H228 119.1 . . ?
C228 C229 C230 120.4(14) . . ?
C228 C229 C232 120.6(12) . . ?
C230 C229 C232 119.0(14) . . ?
C229 C230 C225 118.7(13) . . ?
C229 C230 H230 120.7 . . ?
C225 C230 H230 120.7 . . ?
C227 C231 H23D 109.5 . . ?
C227 C231 H23E 109.5 . . ?
H23D C231 H23E 109.5 . . ?
C227 C231 H23F 109.5 . . ?
H23D C231 H23F 109.5 . . ?
H23E C231 H23F 109.5 . . ?
C229 C232 H23G 109.5 . . ?
C229 C232 H23H 109.5 . . ?
H23G C232 H23H 109.5 . . ?
C229 C232 H23I 109.5 . . ?
H23G C232 H23I 109.5 . . ?
H23H C232 H23I 109.5 . . ?
C238 C233 C234 122.8(11) . . ?
C238 C233 S30 118.1(9) . . ?
C234 C233 S30 119.0(9) . . ?
C233 C234 C235 117.0(12) . . ?
C233 C234 H234 121.5 . . ?
C235 C234 H234 121.5 . . ?
C236 C235 C234 120.0(12) . . ?
C236 C235 C239 125.0(11) . . ?
C234 C235 C239 114.3(11) . . ?
C235 C236 C237 120.8(12) . . ?
C235 C236 H236 119.6 . . ?
C237 C236 H236 119.6 . . ?
C236 C237 C238 121.6(12) . . ?
C236 C237 C240 116.8(11) . . ?
C238 C237 C240 120.6(10) . . ?
C233 C238 C237 117.6(11) . . ?
C233 C238 H238 121.2 . . ?
C237 C238 H238 121.2 . . ?
C235 C239 H23J 109.5 . . ?
C235 C239 H23K 109.5 . . ?
H23J C239 H23K 109.5 . . ?
C235 C239 H23L 109.5 . . ?
H23J C239 H23L 109.5 . . ?
H23K C239 H23L 109.5 . . ?
C237 C240 H24D 109.5 . . ?
C237 C240 H24E 109.5 . . ?
H24D C240 H24E 109.5 . . ?
C237 C240 H24F 109.5 . . ?
H24D C240 H24F 109.5 . . ?
H24E C240 H24F 109.5 . . ?
C242 C241 C246 116.7(11) . . ?
C242 C241 S31 113.1(9) . . ?
C246 C241 S31 130.1(10) . . ?
C241 C242 C243 124.8(11) . . ?
C241 C242 H242 117.6 . . ?
C243 C242 H242 117.6 . . ?
C242 C243 C244 115.6(11) . . ?
C242 C243 C247 127.0(13) . . ?
C244 C243 C247 117.4(11) . . ?
C245 C244 C243 121.5(10) . . ?
C245 C244 H244 119.3 . . ?
C243 C244 H244 119.3 . . ?
C246 C245 C244 120.8(10) . . ?
C246 C245 C248 118.6(11) . . ?
C244 C245 C248 120.6(11) . . ?
C245 C246 C241 120.6(11) . . ?
C245 C246 H246 119.7 . . ?
C241 C246 H246 119.7 . . ?
C243 C247 H24G 109.5 . . ?
C243 C247 H24H 109.5 . . ?
H24G C247 H24H 109.5 . . ?
C243 C247 H24I 109.5 . . ?
H24G C247 H24I 109.5 . . ?
H24H C247 H24I 109.5 . . ?
C245 C248 H24M 109.5 . . ?
C245 C248 H24N 109.5 . . ?
H24M C248 H24N 109.5 . . ?
C245 C248 H24O 109.5 . . ?
H24M C248 H24O 109.5 . . ?
H24N C248 H24O 109.5 . . ?
C250 C249 C254 114.6(9) . . ?
C250 C249 S32 122.2(8) . . ?
C254 C249 S32 123.2(9) . . ?
C251 C250 C249 121.6(11) . . ?
C251 C250 H250 119.2 . . ?
C249 C250 H250 119.2 . . ?
C250 C251 C252 125.8(12) . . ?
C250 C251 C255 121.2(11) . . ?
C252 C251 C255 112.0(9) . . ?
C251 C252 C253 115.0(10) . . ?
C251 C252 H252 122.5 . . ?
C253 C252 H252 122.5 . . ?
C254 C253 C252 121.0(10) . . ?
C254 C253 C256 121.2(12) . . ?
C252 C253 C256 117.8(10) . . ?
C253 C254 C249 121.6(12) . . ?
C253 C254 H254 119.2 . . ?
C249 C254 H254 119.2 . . ?
C251 C255 H25A 109.5 . . ?
C251 C255 H25B 109.5 . . ?
H25A C255 H25B 109.5 . . ?
C251 C255 H25C 109.5 . . ?
H25A C255 H25C 109.5 . . ?
H25B C255 H25C 109.5 . . ?
C253 C256 H25D 109.5 . . ?
C253 C256 H25E 109.5 . . ?
H25D C256 H25E 109.5 . . ?
C253 C256 H25F 109.5 . . ?
H25D C256 H25F 109.5 . . ?
H25E C256 H25F 109.5 . . ?
C258 C257 C262 122.7(11) . . ?
C258 C257 S33 122.5(8) . . ?
C262 C257 S33 114.3(9) . . ?
C257 C258 C259 117.9(10) . . ?
C257 C258 H258 121.0 . . ?
C259 C258 H258 121.0 . . ?
C260 C259 C258 121.6(10) . . ?
C260 C259 C263 121.6(10) . . ?
C258 C259 C263 116.8(9) . . ?
C261 C260 C259 118.2(11) . . ?
C261 C260 H260 120.9 . . ?
C259 C260 H260 120.9 . . ?
C260 C261 C262 123.3(11) . . ?
C260 C261 C264 113.9(10) . . ?
C262 C261 C264 122.2(10) . . ?
C261 C262 C257 116.0(11) . . ?
C261 C262 H262 122.0 . . ?
C257 C262 H262 122.0 . . ?
C259 C263 H26A 109.5 . . ?
C259 C263 H26B 109.5 . . ?
H26A C263 H26B 109.5 . . ?
C259 C263 H26C 109.5 . . ?
H26A C263 H26C 109.5 . . ?
H26B C263 H26C 109.5 . . ?
C261 C264 H26D 109.5 . . ?
C261 C264 H26E 109.5 . . ?
H26D C264 H26E 109.5 . . ?
C261 C264 H26F 109.5 . . ?
H26D C264 H26F 109.5 . . ?
H26E C264 H26F 109.5 . . ?
C266 C265 C270 117.3(13) . . ?
C266 C265 S34 132.1(10) . . ?
C270 C265 S34 110.6(10) . . ?
C265 C266 C267 122.0(12) . . ?
C265 C266 H266 119.0 . . ?
C267 C266 H266 119.0 . . ?
C268 C267 C266 120.2(12) . . ?
C268 C267 C271 128.0(12) . . ?
C266 C267 C271 111.7(10) . . ?
C267 C268 C269 120.3(14) . . ?
C267 C268 H268 119.9 . . ?
C269 C268 H268 119.9 . . ?
C270 C269 C268 117.2(14) . . ?
C270 C269 C272 130.1(13) . . ?
C268 C269 C272 112.5(13) . . ?
C269 C270 C265 122.8(12) . . ?
C269 C270 H270 118.6 . . ?
C265 C270 H270 118.6 . . ?
C267 C271 H27A 109.5 . . ?
C267 C271 H27B 109.5 . . ?
H27A C271 H27B 109.5 . . ?
C267 C271 H27C 109.5 . . ?
H27A C271 H27C 109.5 . . ?
H27B C271 H27C 109.5 . . ?
C269 C272 H27D 109.5 . . ?
C269 C272 H27E 109.5 . . ?
H27D C272 H27E 109.5 . . ?
C269 C272 H27F 109.5 . . ?
H27D C272 H27F 109.5 . . ?
H27E C272 H27F 109.5 . . ?
C274 C273 C278 118.2(13) . . ?
C274 C273 S35 118.0(11) . . ?
C278 C273 S35 123.1(9) . . ?
C275 C274 C273 122.1(12) . . ?
C275 C274 H274 118.9 . . ?
C273 C274 H274 118.9 . . ?
C274 C275 C276 120.1(10) . . ?
C274 C275 C279 123.5(12) . . ?
C276 C275 C279 116.3(11) . . ?
C277 C276 C275 118.0(13) . . ?
C277 C276 H276 121.0 . . ?
C275 C276 H276 121.0 . . ?
C278 C277 C276 123.5(12) . . ?
C278 C277 C280 115.4(11) . . ?
C276 C277 C280 120.9(13) . . ?
C277 C278 C273 117.9(11) . . ?
C277 C278 H278 121.0 . . ?
C273 C278 H278 121.0 . . ?
C275 C279 H27G 109.5 . . ?
C275 C279 H27H 109.5 . . ?
H27G C279 H27H 109.5 . . ?
C275 C279 H27I 109.5 . . ?
H27G C279 H27I 109.5 . . ?
H27H C279 H27I 109.5 . . ?
C277 C280 H28A 109.5 . . ?
C277 C280 H28B 109.5 . . ?
H28A C280 H28B 109.5 . . ?
C277 C280 H28C 109.5 . . ?
H28A C280 H28C 109.5 . . ?
H28B C280 H28C 109.5 . . ?
C277 C280 H28X 109.5 . . ?
H28A C280 H28X 141.1 . . ?
H28B C280 H28X 56.3 . . ?
H28C C280 H28X 56.3 . . ?
C277 C280 H28Y 109.5 . . ?
H28A C280 H28Y 56.3 . . ?
H28B C280 H28Y 141.1 . . ?
H28C C280 H28Y 56.3 . . ?
H28X C280 H28Y 109.5 . . ?
C277 C280 H28Z 109.5 . . ?
H28A C280 H28Z 56.3 . . ?
H28B C280 H28Z 56.3 . . ?
H28C C280 H28Z 141.1 . . ?
H28X C280 H28Z 109.5 . . ?
H28Y C280 H28Z 109.5 . . ?
C282 C281 C286 122.4(11) . . ?
C282 C281 S36 120.9(9) . . ?
C286 C281 S36 115.9(8) . . ?
C281 C282 C283 120.3(11) . . ?
C281 C282 H282 119.9 . . ?
C283 C282 H282 119.9 . . ?
C284 C283 C282 118.2(11) . . ?
C284 C283 C287 113.4(10) . . ?
C282 C283 C287 128.3(11) . . ?
C283 C284 C285 121.7(12) . . ?
C283 C284 H284 119.1 . . ?
C285 C284 H284 119.1 . . ?
C286 C285 C284 118.6(13) . . ?
C286 C285 C288 120.5(10) . . ?
C284 C285 C288 120.9(11) . . ?
C285 C286 C281 118.7(11) . . ?
C285 C286 H286 120.7 . . ?
C281 C286 H286 120.7 . . ?
C283 C287 H28D 109.5 . . ?
C283 C287 H28E 109.5 . . ?
H28D C287 H28E 109.5 . . ?
C283 C287 H28F 109.5 . . ?
H28D C287 H28F 109.5 . . ?
H28E C287 H28F 109.5 . . ?
C285 C288 H28G 109.5 . . ?
C285 C288 H28H 109.5 . . ?
H28G C288 H28H 109.5 . . ?
C285 C288 H28I 109.5 . . ?
H28G C288 H28I 109.5 . . ?
H28H C288 H28I 109.5 . . ?
C294 C289 C290 118.9(10) . . ?
C294 C289 S37 118.9(9) . . ?
C290 C289 S37 122.1(8) . . ?
C291 C290 C289 122.6(10) . . ?
C291 C290 H290 118.7 . . ?
C289 C290 H290 118.7 . . ?
C290 C291 C292 115.7(10) . . ?
C290 C291 C295 120.2(11) . . ?
C292 C291 C295 124.0(9) . . ?
C293 C292 C291 122.9(9) . . ?
C293 C292 H292 118.5 . . ?
C291 C292 H292 118.5 . . ?
C292 C293 C294 119.2(10) . . ?
C292 C293 C296 120.0(10) . . ?
C294 C293 C296 120.6(10) . . ?
C289 C294 C293 120.5(11) . . ?
C289 C294 H294 119.8 . . ?
C293 C294 H294 119.8 . . ?
C291 C295 H29A 109.5 . . ?
C291 C295 H29B 109.5 . . ?
H29A C295 H29B 109.5 . . ?
C291 C295 H29C 109.5 . . ?
H29A C295 H29C 109.5 . . ?
H29B C295 H29C 109.5 . . ?
C293 C296 H29D 109.5 . . ?
C293 C296 H29E 109.5 . . ?
H29D C296 H29E 109.5 . . ?
C293 C296 H29F 109.5 . . ?
H29D C296 H29F 109.5 . . ?
H29E C296 H29F 109.5 . . ?
C302 C297 C298 123.3(9) . . ?
C302 C297 S38 112.8(8) . . ?
C298 C297 S38 123.6(8) . . ?
C297 C298 C299 118.1(10) . . ?
C297 C298 H298 120.9 . . ?
C299 C298 H298 120.9 . . ?
C298 C299 C300 119.6(12) . . ?
C298 C299 C303 118.7(11) . . ?
C300 C299 C303 121.7(10) . . ?
C301 C300 C299 121.5(10) . . ?
C301 C300 H300 119.2 . . ?
C299 C300 H300 119.2 . . ?
C300 C301 C302 118.5(9) . . ?
C300 C301 C304 119.0(9) . . ?
C302 C301 C304 122.1(10) . . ?
C297 C302 C301 118.9(10) . . ?
C297 C302 H302 120.6 . . ?
C301 C302 H302 120.6 . . ?
C299 C303 H30A 109.5 . . ?
C299 C303 H30B 109.5 . . ?
H30A C303 H30B 109.5 . . ?
C299 C303 H30C 109.5 . . ?
H30A C303 H30C 109.5 . . ?
H30B C303 H30C 109.5 . . ?
C301 C304 H30D 109.5 . . ?
C301 C304 H30E 109.5 . . ?
H30D C304 H30E 109.5 . . ?
C301 C304 H30F 109.5 . . ?
H30D C304 H30F 109.5 . . ?
H30E C304 H30F 109.5 . . ?
C306 C305 C310 118.4(10) . . ?
C306 C305 S39 120.6(10) . . ?
C310 C305 S39 120.9(9) . . ?
C305 C306 C307 121.4(10) . . ?
C305 C306 H306 119.3 . . ?
C307 C306 H306 119.3 . . ?
C306 C307 C311 125.0(11) . . ?
C306 C307 C308 118.5(10) . . ?
C311 C307 C308 115.7(9) . . ?
C309 C308 C307 120.2(10) . . ?
C309 C308 H308 119.9 . . ?
C307 C308 H308 119.9 . . ?
C310 C309 C308 120.7(11) . . ?
C310 C309 C312 119.6(10) . . ?
C308 C309 C312 119.7(9) . . ?
C309 C310 C305 120.7(11) . . ?
C309 C310 H310 119.7 . . ?
C305 C310 H310 119.7 . . ?
C307 C311 H31X 109.5 . . ?
C307 C311 H31Y 109.5 . . ?
H31X C311 H31Y 109.5 . . ?
C307 C311 H31Z 109.5 . . ?
H31X C311 H31Z 109.5 . . ?
H31Y C311 H31Z 109.5 . . ?
C309 C312 H31G 109.5 . . ?
C309 C312 H31H 109.5 . . ?
H31G C312 H31H 109.5 . . ?
C309 C312 H31I 109.5 . . ?
H31G C312 H31I 109.5 . . ?
H31H C312 H31I 109.5 . . ?
C314 C313 C318 123.2(11) . . ?
C314 C313 S40 126.3(9) . . ?
C318 C313 S40 110.5(8) . . ?
C313 C314 C315 123.4(11) . . ?
C313 C314 H314 118.3 . . ?
C315 C314 H314 118.3 . . ?
C316 C315 C314 114.4(12) . . ?
C316 C315 C319 120.9(10) . . ?
C314 C315 C319 124.6(10) . . ?
C315 C316 C317 121.2(12) . . ?
C315 C316 H316 119.4 . . ?
C317 C316 H316 119.4 . . ?
C316 C317 C318 122.0(10) . . ?
C316 C317 C320 115.8(10) . . ?
C318 C317 C320 122.0(11) . . ?
C313 C318 C317 113.9(10) . . ?
C313 C318 H318 123.1 . . ?
C317 C318 H318 123.1 . . ?
C315 C319 H31J 109.5 . . ?
C315 C319 H31K 109.5 . . ?
H31J C319 H31K 109.5 . . ?
C315 C319 H31L 109.5 . . ?
H31J C319 H31L 109.5 . . ?
H31K C319 H31L 109.5 . . ?
C317 C320 H32D 109.5 . . ?
C317 C320 H32E 109.5 . . ?
H32D C320 H32E 109.5 . . ?
C317 C320 H32F 109.5 . . ?
H32D C320 H32F 109.5 . . ?
H32E C320 H32F 109.5 . . ?
C322 C321 C326 121.2(9) . . ?
C322 C321 S41 119.0(9) . . ?
C326 C321 S41 119.8(8) . . ?
C321 C322 C323 118.8(11) . . ?
C321 C322 H322 120.6 . . ?
C323 C322 H322 120.6 . . ?
C324 C323 C322 119.2(10) . . ?
C324 C323 C327 119.6(9) . . ?
C322 C323 C327 121.2(10) . . ?
C323 C324 C325 121.5(9) . . ?
C323 C324 H324 119.2 . . ?
C325 C324 H324 119.2 . . ?
C326 C325 C324 118.1(10) . . ?
C326 C325 C328 119.2(9) . . ?
C324 C325 C328 122.4(8) . . ?
C325 C326 C321 121.0(10) . . ?
C325 C326 H326 119.5 . . ?
C321 C326 H326 119.5 . . ?
C323 C327 H32G 109.5 . . ?
C323 C327 H32H 109.5 . . ?
H32G C327 H32H 109.5 . . ?
C323 C327 H32I 109.5 . . ?
H32G C327 H32I 109.5 . . ?
H32H C327 H32I 109.5 . . ?
C325 C328 H32J 109.5 . . ?
C325 C328 H32K 109.5 . . ?
H32J C328 H32K 109.5 . . ?
C325 C328 H32L 109.5 . . ?
H32J C328 H32L 109.5 . . ?
H32K C328 H32L 109.5 . . ?
C330 C329 C334 119.3(10) . . ?
C330 C329 S42 118.0(10) . . ?
C334 C329 S42 121.9(9) . . ?
C329 C330 C331 121.3(12) . . ?
C329 C330 H330 119.4 . . ?
C331 C330 H330 119.4 . . ?
C330 C331 C332 124.6(13) . . ?
C330 C331 C335 122.9(12) . . ?
C332 C331 C335 112.5(11) . . ?
C331 C332 C333 114.4(12) . . ?
C331 C332 H332 122.8 . . ?
C333 C332 H332 122.8 . . ?
C334 C333 C332 118.7(11) . . ?
C334 C333 C336 121.0(11) . . ?
C332 C333 C336 120.0(9) . . ?
C333 C334 C329 121.6(11) . . ?
C333 C334 H334 119.2 . . ?
C329 C334 H334 119.2 . . ?
C331 C335 H33A 109.5 . . ?
C331 C335 H33B 109.5 . . ?
H33A C335 H33B 109.5 . . ?
C331 C335 H33C 109.5 . . ?
H33A C335 H33C 109.5 . . ?
H33B C335 H33C 109.5 . . ?
C333 C336 H33D 109.5 . . ?
C333 C336 H33E 109.5 . . ?
H33D C336 H33E 109.5 . . ?
C333 C336 H33F 109.5 . . ?
H33D C336 H33F 109.5 . . ?
H33E C336 H33F 109.5 . . ?
C338 C337 C338 127.9(19) . 2_655 ?
C338 C337 S43 116.0(10) . . ?
C338 C337 S43 116.0(10) 2_655 . ?
C337 C338 C339 116.4(14) . . ?
C337 C338 H338 121.8 . . ?
C339 C338 H338 121.8 . . ?
C340 C339 C338 119.4(14) . . ?
C340 C339 C341 119.4(15) . . ?
C338 C339 C341 121.2(12) . . ?
C339 C340 C339 120(2) . 2_655 ?
C339 C340 H340 119.8 . . ?
C339 C340 H340 119.8 2_655 . ?
C339 C341 H34A 109.5 . . ?
C339 C341 H34B 109.5 . . ?
H34A C341 H34B 109.5 . . ?
C339 C341 H34C 109.5 . . ?
H34A C341 H34C 109.5 . . ?
H34B C341 H34C 109.5 . . ?
C339 C341 H34D 109.5 . . ?
H34A C341 H34D 141.1 . . ?
H34B C341 H34D 56.3 . . ?
H34C C341 H34D 56.3 . . ?
C339 C341 H34E 109.5 . . ?
H34A C341 H34E 56.3 . . ?
H34B C341 H34E 141.1 . . ?
H34C C341 H34E 56.3 . . ?
H34D C341 H34E 109.5 . . ?
C339 C341 H34F 109.5 . . ?
H34A C341 H34F 56.3 . . ?
H34B C341 H34F 56.3 . . ?
H34C C341 H34F 141.1 . . ?
H34D C341 H34F 109.5 . . ?
H34E C341 H34F 109.5 . . ?
N1 C342 C343 175.7(13) . . ?
C342 C343 H34G 109.5 . . ?
C342 C343 H34H 109.5 . . ?
H34G C343 H34H 109.5 . . ?
C342 C343 H34I 109.5 . . ?
H34G C343 H34I 109.5 . . ?
H34H C343 H34I 109.5 . . ?
C342 N1 Zn1 177.8(10) . . ?
C1 S1 Ag48 117.6(3) . . ?
C1 S1 Ag1F 119.6(3) . . ?
Ag48 S1 Ag1F 76.21(7) . . ?
C1 S1 Ag91 131.3(3) . . ?
Ag48 S1 Ag91 71.35(7) . . ?
Ag1F S1 Ag91 109.05(9) . . ?
C1 S1 Ag64 134.5(3) . . ?
Ag48 S1 Ag64 107.86(9) . . ?
Ag1F S1 Ag64 69.35(6) . . ?
Ag91 S1 Ag64 63.90(6) . . ?
C9 S2 Ag65 114.3(4) . . ?
C9 S2 Ag1F 114.7(4) . . ?
Ag65 S2 Ag1F 74.94(7) . . ?
C9 S2 Ag2J 137.4(4) . . ?
Ag65 S2 Ag2J 107.96(9) . . ?
Ag1F S2 Ag2J 70.45(6) . . ?
C9 S2 Ag1E 136.2(4) . . ?
Ag65 S2 Ag1E 69.42(7) . . ?
Ag1F S2 Ag1E 108.34(9) . . ?
Ag2J S2 Ag1E 65.10(6) . . ?
C17 S3 Ag65 121.3(4) . . ?
C17 S3 Ag3H 120.2(4) . . ?
Ag65 S3 Ag3H 75.88(7) . . ?
C17 S3 Ag60 130.2(4) . . ?
Ag65 S3 Ag60 71.64(7) . . ?
Ag3H S3 Ag60 109.51(9) . . ?
C17 S3 Ag85 129.6(4) . . ?
Ag65 S3 Ag85 109.11(9) . . ?
Ag3H S3 Ag85 69.48(6) . . ?
Ag60 S3 Ag85 65.34(6) . . ?
C25 S4 Ag3H 116.8(3) . . ?
C25 S4 Ag97 115.6(3) . . ?
Ag3H S4 Ag97 74.81(8) . . ?
C25 S4 Ag80 140.2(3) . . ?
Ag3H S4 Ag80 70.12(7) . . ?
Ag97 S4 Ag80 104.10(9) . . ?
C25 S4 Ag28 136.6(3) . . ?
Ag3H S4 Ag28 105.90(9) . . ?
Ag97 S4 Ag28 67.18(6) . . ?
Ag80 S4 Ag28 61.71(6) . . ?
C33 S5 Ag48 117.0(3) . . ?
C33 S5 Ag97 116.3(3) . . ?
Ag48 S5 Ag97 78.61(7) . . ?
C33 S5 Ag30 133.0(3) . . ?
Ag48 S5 Ag30 110.01(9) . . ?
Ag97 S5 Ag30 70.94(7) . . ?
C33 S5 Ag31 133.3(3) . . ?
Ag48 S5 Ag31 70.35(7) . . ?
Ag97 S5 Ag31 110.43(9) . . ?
Ag30 S5 Ag31 64.61(6) . . ?
C41 S6 Ag77 118.4(5) . . ?
C41 S6 Ag40 117.1(4) . . ?
Ag77 S6 Ag40 91.27(10) . . ?
C41 S6 Ag2J 133.6(3) . . ?
Ag77 S6 Ag2J 69.98(7) . . ?
Ag40 S6 Ag2J 107.68(10) . . ?
C41 S6 Ag1E 128.5(5) . . ?
Ag77 S6 Ag1E 112.73(10) . . ?
Ag40 S6 Ag1E 65.62(8) . . ?
Ag2J S6 Ag1E 60.84(6) . . ?
C49 S7 Ag1E 117.0(3) . . ?
C49 S7 Ag60 111.3(3) . . ?
Ag1E S7 Ag60 76.39(6) . . ?
C49 S7 Ag43 124.2(3) . . ?
Ag1E S7 Ag43 107.85(9) . . ?
Ag60 S7 Ag43 109.98(9) . . ?
C57 S8 Ag41 115.2(3) . . ?
C57 S8 Ag2G 123.1(4) . . ?
Ag41 S8 Ag2G 87.61(9) . . ?
C57 S8 Ag60 130.7(4) . . ?
Ag41 S8 Ag60 66.37(7) . . ?
Ag2G S8 Ag60 106.03(9) . . ?
C57 S8 Ag85 137.4(4) . . ?
Ag41 S8 Ag85 106.38(9) . . ?
Ag2G S8 Ag85 65.58(6) . . ?
Ag60 S8 Ag85 59.43(5) . . ?
C65 S9 Ag85 113.1(3) . . ?
C65 S9 Ag80 108.2(3) . . ?
Ag85 S9 Ag80 78.33(8) . . ?
C65 S9 Ag47 123.3(3) . . ?
Ag85 S9 Ag47 113.07(10) . . ?
Ag80 S9 Ag47 111.84(9) . . ?
C73 S10 Ag53 120.2(3) . . ?
C73 S10 Ag1H 117.9(3) . . ?
Ag53 S10 Ag1H 91.24(9) . . ?
C73 S10 Ag80 131.4(3) . . ?
Ag53 S10 Ag80 68.27(6) . . ?
Ag1H S10 Ag80 109.07(10) . . ?
C73 S10 Ag28 129.5(3) . . ?
Ag53 S10 Ag28 109.54(10) . . ?
Ag1H S10 Ag28 66.69(7) . . ?
Ag80 S10 Ag28 59.91(6) . . ?
C81 S11 Ag28 112.0(3) . . ?
C81 S11 Ag30 113.3(3) . . ?
Ag28 S11 Ag30 79.53(7) . . ?
C81 S11 Ag2H 124.5(3) . . ?
Ag28 S11 Ag2H 109.76(10) . . ?
Ag30 S11 Ag2H 108.81(9) . . ?
C89 S12 Ag37 117.7(4) . . ?
C89 S12 Ag3F 120.9(4) . . ?
Ag37 S12 Ag3F 88.77(9) . . ?
C89 S12 Ag30 128.9(4) . . ?
Ag37 S12 Ag30 69.36(7) . . ?
Ag3F S12 Ag30 109.39(9) . . ?
C89 S12 Ag31 130.4(4) . . ?
Ag37 S12 Ag31 111.04(9) . . ?
Ag3F S12 Ag31 67.04(7) . . ?
Ag30 S12 Ag31 61.67(5) . . ?
C97 S13 Ag91 115.2(3) . . ?
C97 S13 Ag31 112.3(4) . . ?
Ag91 S13 Ag31 77.46(7) . . ?
C97 S13 Ag35 119.8(3) . . ?
Ag91 S13 Ag35 114.12(10) . . ?
Ag31 S13 Ag35 110.15(10) . . ?
C105 S14 Ag61 115.5(3) . . ?
C105 S14 Ag34 120.8(4) . . ?
Ag61 S14 Ag34 93.57(9) . . ?
C105 S14 Ag91 130.0(4) . . ?
Ag61 S14 Ag91 69.84(7) . . ?
Ag34 S14 Ag91 107.62(10) . . ?
C113 S15 Ag64 108.6(3) . . ?
C113 S15 Ag2J 109.2(4) . . ?
Ag64 S15 Ag2J 79.07(8) . . ?
C113 S15 Ag38 127.4(4) . . ?
Ag64 S15 Ag38 110.95(9) . . ?
Ag2J S15 Ag38 111.17(10) . . ?
C121 S16 Ag38 107.5(3) . . ?
C121 S16 Ag77 106.1(4) . . ?
Ag38 S16 Ag77 80.78(8) . . ?
C121 S16 Ag69 142.6(3) . . ?
Ag38 S16 Ag69 107.46(9) . . ?
Ag77 S16 Ag69 92.16(9) . . ?
C129 S17 Ag41 109.9(4) . . ?
C129 S17 Ag43 112.3(4) . . ?
Ag41 S17 Ag43 80.94(8) . . ?
C129 S17 Ag3G 134.3(4) . . ?
Ag41 S17 Ag3G 94.52(8) . . ?
Ag43 S17 Ag3G 109.25(9) . . ?
C137 S18 Ag2G 108.8(4) . . ?
C137 S18 Ag47 113.1(4) . . ?
Ag2G S18 Ag47 78.86(8) . . ?
C137 S18 Ag73 140.3(4) . . ?
Ag2G S18 Ag73 93.08(9) . . ?
Ag47 S18 Ag73 103.23(8) . . ?
C145 S19 Ag53 107.8(4) . . ?
C145 S19 Ag47 107.5(3) . . ?
Ag53 S19 Ag47 80.12(9) . . ?
C145 S19 Ag36 139.6(3) . . ?
Ag53 S19 Ag36 93.05(8) . . ?
Ag47 S19 Ag36 109.97(10) . . ?
C153 S20 Ag1H 109.6(3) . . ?
C153 S20 Ag2H 119.5(4) . . ?
Ag1H S20 Ag2H 76.09(8) . . ?
C153 S20 Ag49 130.6(4) . . ?
Ag1H S20 Ag49 85.38(8) . . ?
Ag2H S20 Ag49 109.71(10) . . ?
C161 S21 Ag37 110.2(3) . . ?
C161 S21 Ag2H 112.2(3) . . ?
Ag37 S21 Ag2H 77.35(7) . . ?
C161 S21 Ag1G 137.3(3) . 2_655 ?
Ag37 S21 Ag1G 92.45(9) . 2_655 ?
Ag2H S21 Ag1G 107.71(9) . 2_655 ?
C169 S22 Ag3F 108.5(4) . . ?
C169 S22 Ag35 119.6(3) . . ?
Ag3F S22 Ag35 73.67(6) . . ?
C169 S22 Ag57 140.0(3) . 2_655 ?
Ag3F S22 Ag57 87.37(8) . 2_655 ?
Ag35 S22 Ag57 99.93(8) . 2_655 ?
C177 S23 Ag61 115.0(3) . . ?
C177 S23 Ag35 106.4(3) . . ?
Ag61 S23 Ag35 79.34(8) . . ?
C177 S23 Ag42 138.9(3) . 2_655 ?
Ag61 S23 Ag42 91.23(8) . 2_655 ?
Ag35 S23 Ag42 109.33(10) . 2_655 ?
C185 S24 Ag34 107.8(4) . . ?
C185 S24 Ag38 114.2(3) . . ?
Ag34 S24 Ag38 75.51(9) . . ?
C185 S24 Ag50 136.9(4) . . ?
Ag34 S24 Ag50 89.10(9) . . ?
Ag38 S24 Ag50 108.31(11) . . ?
C193 S25 Ag33 112.5(3) . . ?
C193 S25 Ag3G 115.1(4) . . ?
Ag33 S25 Ag3G 66.57(7) . . ?
C193 S25 Ag73 116.9(4) . . ?
Ag33 S25 Ag73 64.94(5) . . ?
Ag3G S25 Ag73 118.56(9) . . ?
C201 S26 Ag73 96.5(4) . . ?
C201 S26 Ag83 124.3(4) . . ?
Ag73 S26 Ag83 79.43(8) . . ?
C201 S26 Ag56 131.0(4) . . ?
Ag73 S26 Ag56 76.15(8) . . ?
Ag83 S26 Ag56 102.25(9) . . ?
C209 S27 Ag36 110.6(4) . . ?
C209 S27 Ag56 121.1(3) . . ?
Ag36 S27 Ag56 80.16(8) . . ?
C209 S27 Ag29 120.1(3) . . ?
Ag36 S27 Ag29 80.36(7) . . ?
Ag56 S27 Ag29 118.87(10) . . ?
C209 S27 Ag3C 129.9(4) . . ?
Ag36 S27 Ag3C 119.44(11) . . ?
Ag56 S27 Ag3C 72.36(7) . . ?
Ag29 S27 Ag3C 68.57(6) . . ?
C217 S28 Ag49 111.3(4) . . ?
C217 S28 Ag36 113.8(4) . . ?
Ag49 S28 Ag36 128.12(12) . . ?
C217 S28 Ag25 123.0(4) . . ?
Ag49 S28 Ag25 68.11(7) . . ?
Ag36 S28 Ag25 66.53(7) . . ?
C225 S29 Ag49 97.4(4) . . ?
C225 S29 Ag32 123.3(4) . . ?
Ag49 S29 Ag32 103.45(11) . . ?
C225 S29 Ag29 120.6(4) . 2_655 ?
Ag49 S29 Ag29 97.93(9) . 2_655 ?
Ag32 S29 Ag29 107.94(11) . 2_655 ?
C233 S30 Ag1G 109.5(3) . . ?
C233 S30 Ag32 130.7(4) . 2_655 ?
Ag1G S30 Ag32 77.19(8) . 2_655 ?
C233 S30 Ag3C 129.7(3) . . ?
Ag1G S30 Ag3C 119.83(11) . . ?
Ag32 S30 Ag3C 72.85(6) 2_655 . ?
C233 S30 Ag83 111.2(4) . . ?
Ag1G S30 Ag83 81.62(8) . . ?
Ag32 S30 Ag83 118.16(10) 2_655 . ?
Ag3C S30 Ag83 69.19(7) . . ?
C241 S31 Ag39 125.7(4) . 2_655 ?
C241 S31 Ag57 121.0(4) . . ?
Ag39 S31 Ag57 65.80(7) 2_655 . ?
C241 S31 Ag1G 114.1(4) . . ?
Ag39 S31 Ag1G 67.06(6) 2_655 . ?
Ag57 S31 Ag1G 121.39(11) . . ?
C249 S32 Ag57 102.3(4) . . ?
C249 S32 Ag1D 129.6(4) . . ?
Ag57 S32 Ag1D 76.75(7) . . ?
C249 S32 Ag76 127.3(4) . . ?
Ag57 S32 Ag76 79.27(7) . . ?
Ag1D S32 Ag76 102.39(8) . . ?
C257 S33 Ag50 115.8(4) . . ?
C257 S33 Ag42 111.1(4) . 2_655 ?
Ag50 S33 Ag42 122.57(11) . 2_655 ?
C257 S33 Ag68 115.3(4) . . ?
Ag50 S33 Ag68 64.83(6) . . ?
Ag42 S33 Ag68 66.39(7) 2_655 . ?
C265 S34 Ag50 104.5(4) . . ?
C265 S34 Ag88 118.7(4) . 2_655 ?
Ag50 S34 Ag88 95.37(9) . 2_655 ?
C265 S34 Ag46 127.8(4) . . ?
Ag50 S34 Ag46 87.89(9) . . ?
Ag88 S34 Ag46 110.01(11) 2_655 . ?
C273 S35 Ag4 135.5(4) . . ?
C273 S35 Ag46 107.4(4) . . ?
Ag4 S35 Ag46 76.24(8) . . ?
C273 S35 Ag88 137.2(4) . . ?
Ag4 S35 Ag88 72.25(9) . . ?
Ag46 S35 Ag88 111.50(11) . . ?
C273 S35 Ag69 110.5(4) . . ?
Ag4 S35 Ag69 111.85(12) . . ?
Ag46 S35 Ag69 68.89(7) . . ?
Ag88 S35 Ag69 69.35(8) . . ?
C281 S36 Ag76 114.9(4) . . ?
C281 S36 Ag83 113.6(4) . . ?
Ag76 S36 Ag83 131.06(10) . . ?
C281 S36 Ag96 148.1(5) . . ?
Ag76 S36 Ag96 71.62(7) . . ?
Ag83 S36 Ag96 70.96(6) . . ?
C281 S36 Ag2D 137.7(5) . . ?
Ag76 S36 Ag2D 71.00(7) . . ?
Ag83 S36 Ag2D 69.25(6) . . ?
Ag96 S36 Ag2D 74.10(6) . . ?
C289 S37 Ag3G 106.9(4) . . ?
C289 S37 Ag76 117.5(4) . . ?
Ag3G S37 Ag76 80.66(8) . . ?
C289 S37 Ag1C 141.1(4) . . ?
Ag3G S37 Ag1C 111.85(8) . . ?
Ag76 S37 Ag1C 67.35(6) . . ?
C289 S37 Ag27 129.3(4) . . ?
Ag3G S37 Ag27 71.30(7) . . ?
Ag76 S37 Ag27 112.23(8) . . ?
Ag1C S37 Ag27 68.55(6) . . ?
C297 S38 Ag40 108.2(4) . . ?
C297 S38 Ag43 117.7(4) . . ?
Ag40 S38 Ag43 75.84(7) . . ?
C297 S38 Ag5 127.9(4) . . ?
Ag40 S38 Ag5 88.26(7) . . ?
Ag43 S38 Ag5 114.19(9) . . ?
C305 S39 Ag5 95.2(5) . . ?
C305 S39 Ag27 120.0(4) . . ?
Ag5 S39 Ag27 98.99(9) . . ?
C305 S39 Ag72 129.2(4) . . ?
Ag5 S39 Ag72 93.63(9) . . ?
Ag27 S39 Ag72 107.76(9) . . ?
C313 S40 Ag5 109.1(3) . . ?
C313 S40 Ag69 119.0(4) . . ?
Ag5 S40 Ag69 127.63(11) . . ?
C313 S40 Ag94 125.7(4) . . ?
Ag5 S40 Ag94 68.69(8) . . ?
Ag69 S40 Ag94 67.11(6) . . ?
C321 S41 Ag42 112.3(4) . . ?
C321 S41 Ag72 121.9(4) . . ?
Ag42 S41 Ag72 84.33(8) . . ?
C321 S41 Ag1C 124.9(4) . . ?
Ag42 S41 Ag1C 122.47(9) . . ?
Ag72 S41 Ag1C 71.41(6) . . ?
C321 S41 Ag1D 117.5(4) . . ?
Ag42 S41 Ag1D 75.93(7) . . ?
Ag72 S41 Ag1D 120.63(9) . . ?
Ag1C S41 Ag1D 73.69(7) . . ?
C329 S42 Ag72 105.9(4) . . ?
C329 S42 Ag88 126.9(4) . . ?
Ag72 S42 Ag88 127.24(10) . . ?
C329 S42 Ag24 141.9(5) . . ?
Ag72 S42 Ag24 67.54(7) . . ?
Ag88 S42 Ag24 69.77(6) . . ?
C329 S42 Ag3D 142.3(5) . . ?
Ag72 S42 Ag3D 69.44(7) . . ?
Ag88 S42 Ag3D 69.49(6) . . ?
Ag24 S42 Ag3D 72.84(7) . . ?
C337 S43 Ag29 114.56(8) . 2_655 ?
C337 S43 Ag29 114.56(8) . . ?
Ag29 S43 Ag29 130.88(16) 2_655 . ?
C337 S43 Ag26 143.42(5) . 2_655 ?
Ag29 S43 Ag26 71.22(8) 2_655 2_655 ?
Ag29 S43 Ag26 69.78(7) . 2_655 ?
C337 S43 Ag26 143.42(5) . . ?
Ag29 S43 Ag26 69.78(7) 2_655 . ?
Ag29 S43 Ag26 71.22(8) . . ?
Ag26 S43 Ag26 73.17(11) 2_655 . ?
N1 Zn1 Ag1B 167.3(3) . . ?
N1 Zn1 Ag65 128.1(2) . . ?
Ag1B Zn1 Ag65 59.80(3) . . ?
N1 Zn1 Ag3H 113.0(3) . . ?
Ag1B Zn1 Ag3H 59.56(3) . . ?
Ag65 Zn1 Ag3H 63.24(3) . . ?
N1 Zn1 Ag1F 133.8(3) . . ?
Ag1B Zn1 Ag1F 57.65(2) . . ?
Ag65 Zn1 Ag1F 60.32(2) . . ?
Ag3H Zn1 Ag1F 109.76(4) . . ?
N1 Zn1 Ag97 110.6(3) . . ?
Ag1B Zn1 Ag97 56.99(2) . . ?
Ag65 Zn1 Ag97 108.92(4) . . ?
Ag3H Zn1 Ag97 59.12(2) . . ?
Ag1F Zn1 Ag97 105.64(4) . . ?
N1 Zn1 Ag48 122.2(2) . . ?
Ag1B Zn1 Ag48 55.85(2) . . ?
Ag65 Zn1 Ag48 106.63(4) . . ?
Ag3H Zn1 Ag48 106.38(4) . . ?
Ag1F Zn1 Ag48 57.88(2) . . ?
Ag97 Zn1 Ag48 58.41(2) . . ?
 
loop_
 _geom_torsion_atom_site_label_1
 _geom_torsion_atom_site_label_2
 _geom_torsion_atom_site_label_3
 _geom_torsion_atom_site_label_4
 _geom_torsion
 _geom_torsion_site_symmetry_1
 _geom_torsion_site_symmetry_2
 _geom_torsion_site_symmetry_3
 _geom_torsion_site_symmetry_4
 _geom_torsion_publ_flag
C6 C1 C2 C3 -6.4(18) . . . . ?
S1 C1 C2 C3 176.6(10) . . . . ?
C1 C2 C3 C4 5(2) . . . . ?
C1 C2 C3 C7 -173.9(11) . . . . ?
C2 C3 C4 C5 -1.3(19) . . . . ?
C7 C3 C4 C5 178.1(11) . . . . ?
C3 C4 C5 C6 -1.5(18) . . . . ?
C3 C4 C5 C8 -176.2(11) . . . . ?
C2 C1 C6 C5 3.3(15) . . . . ?
S1 C1 C6 C5 -179.6(8) . . . . ?
C4 C5 C6 C1 0.3(16) . . . . ?
C8 C5 C6 C1 175.8(9) . . . . ?
C14 C9 C10 C11 2(2) . . . . ?
S2 C9 C10 C11 168.8(8) . . . . ?
C9 C10 C11 C12 -1.9(17) . . . . ?
C9 C10 C11 C15 -177.8(11) . . . . ?
C15 C11 C12 C13 179.4(10) . . . . ?
C10 C11 C12 C13 3.0(17) . . . . ?
C11 C12 C13 C14 -3.9(18) . . . . ?
C11 C12 C13 C16 -175.9(11) . . . . ?
C10 C9 C14 C13 -3(2) . . . . ?
S2 C9 C14 C13 -169.8(9) . . . . ?
C12 C13 C14 C9 3.9(19) . . . . ?
C16 C13 C14 C9 174.0(13) . . . . ?
C22 C17 C18 C19 10.3(19) . . . . ?
S3 C17 C18 C19 -176.9(8) . . . . ?
C17 C18 C19 C20 -5.3(17) . . . . ?
C17 C18 C19 C23 -177.3(11) . . . . ?
C18 C19 C20 C21 -5.3(19) . . . . ?
C23 C19 C20 C21 166.7(12) . . . . ?
C19 C20 C21 C22 11(2) . . . . ?
C19 C20 C21 C24 -176.7(12) . . . . ?
C20 C21 C22 C17 -5.8(18) . . . . ?
C24 C21 C22 C17 -177.6(12) . . . . ?
C18 C17 C22 C21 -5(2) . . . . ?
S3 C17 C22 C21 -176.9(10) . . . . ?
C30 C25 C26 C27 -5.4(16) . . . . ?
S4 C25 C26 C27 178.8(9) . . . . ?
C25 C26 C27 C28 5.6(17) . . . . ?
C25 C26 C27 C31 -172.5(11) . . . . ?
C26 C27 C28 C29 -6.1(18) . . . . ?
C31 C27 C28 C29 172.2(11) . . . . ?
C27 C28 C29 C30 6.5(18) . . . . ?
C27 C28 C29 C32 179.0(11) . . . . ?
C26 C25 C30 C29 5.4(15) . . . . ?
S4 C25 C30 C29 -179.1(7) . . . . ?
C28 C29 C30 C25 -6.0(16) . . . . ?
C32 C29 C30 C25 -179.3(9) . . . . ?
C38 C33 C34 C35 0.2(16) . . . . ?
S5 C33 C34 C35 179.5(8) . . . . ?
C33 C34 C35 C36 0.0(17) . . . . ?
C33 C34 C35 C39 179.6(10) . . . . ?
C34 C35 C36 C37 -3.2(17) . . . . ?
C39 C35 C36 C37 177.3(11) . . . . ?
C35 C36 C37 C38 5.9(16) . . . . ?
C35 C36 C37 C40 179.0(11) . . . . ?
C36 C37 C38 C33 -5.7(16) . . . . ?
C40 C37 C38 C33 -178.2(11) . . . . ?
C34 C33 C38 C37 2.7(16) . . . . ?
S5 C33 C38 C37 -176.7(8) . . . . ?
C46 C41 C42 C43 5(2) . . . . ?
S6 C41 C42 C43 -172.5(10) . . . . ?
C41 C42 C43 C44 -2(2) . . . . ?
C41 C42 C43 C47 -175.0(13) . . . . ?
C42 C43 C44 C45 -4(2) . . . . ?
C47 C43 C44 C45 169.2(14) . . . . ?
C43 C44 C45 C46 7(2) . . . . ?
C43 C44 C45 C48 -177.8(13) . . . . ?
C42 C41 C46 C45 -2(2) . . . . ?
S6 C41 C46 C45 175.3(12) . . . . ?
C44 C45 C46 C41 -5(2) . . . . ?
C48 C45 C46 C41 -180.0(13) . . . . ?
C54 C49 C50 C51 -5(2) . . . . ?
S7 C49 C50 C51 -176.9(10) . . . . ?
C49 C50 C51 C52 7(2) . . . . ?
C49 C50 C51 C55 -173.3(11) . . . . ?
C50 C51 C52 C53 -8(2) . . . . ?
C55 C51 C52 C53 172.4(12) . . . . ?
C51 C52 C53 C54 6(2) . . . . ?
C51 C52 C53 C56 -179.0(12) . . . . ?
C50 C49 C54 C53 3(2) . . . . ?
S7 C49 C54 C53 174.6(9) . . . . ?
C52 C53 C54 C49 -3.3(19) . . . . ?
C56 C53 C54 C49 -178.2(10) . . . . ?
C62 C57 C58 C59 1(2) . . . . ?
S8 C57 C58 C59 -179.8(9) . . . . ?
C57 C58 C59 C60 0.1(18) . . . . ?
C57 C58 C59 C63 177.1(12) . . . . ?
C58 C59 C60 C61 -1.2(17) . . . . ?
C63 C59 C60 C61 -178.6(10) . . . . ?
C59 C60 C61 C62 1.1(17) . . . . ?
C59 C60 C61 C64 -175.4(12) . . . . ?
C58 C57 C62 C61 -1(2) . . . . ?
S8 C57 C62 C61 179.8(9) . . . . ?
C60 C61 C62 C57 -0.1(18) . . . . ?
C64 C61 C62 C57 177.3(11) . . . . ?
C70 C65 C66 C67 -3.7(14) . . . . ?
S9 C65 C66 C67 -178.6(7) . . . . ?
C65 C66 C67 C68 3.1(15) . . . . ?
C65 C66 C67 C71 179.0(10) . . . . ?
C66 C67 C68 C69 -1.2(15) . . . . ?
C71 C67 C68 C69 -177.7(10) . . . . ?
C67 C68 C69 C72 178.5(10) . . . . ?
C67 C68 C69 C70 0.0(14) . . . . ?
C66 C65 C70 C69 2.4(14) . . . . ?
S9 C65 C70 C69 177.1(7) . . . . ?
C72 C69 C70 C65 -179.1(9) . . . . ?
C68 C69 C70 C65 -0.5(14) . . . . ?
C78 C73 C74 C75 0.2(16) . . . . ?
S10 C73 C74 C75 -177.1(7) . . . . ?
C73 C74 C75 C76 -2.4(16) . . . . ?
C73 C74 C75 C79 179.8(9) . . . . ?
C74 C75 C76 C77 -0.4(16) . . . . ?
C79 C75 C76 C77 177.3(10) . . . . ?
C75 C76 C77 C78 5.1(16) . . . . ?
C75 C76 C77 C80 -179.1(10) . . . . ?
C74 C73 C78 C77 5.2(18) . . . . ?
S10 C73 C78 C77 -177.6(9) . . . . ?
C80 C77 C78 C73 176.9(11) . . . . ?
C76 C77 C78 C73 -7.7(17) . . . . ?
C86 C81 C82 C83 2.2(17) . . . . ?
S11 C81 C82 C83 178.8(9) . . . . ?
C81 C82 C83 C84 -1.8(18) . . . . ?
C81 C82 C83 C87 -177.2(11) . . . . ?
C82 C83 C84 C85 -1.3(19) . . . . ?
C87 C83 C84 C85 173.7(12) . . . . ?
C83 C84 C85 C86 4.6(19) . . . . ?
C83 C84 C85 C88 179.0(12) . . . . ?
C84 C85 C86 C81 -4.3(19) . . . . ?
C88 C85 C86 C81 -178.7(10) . . . . ?
C82 C81 C86 C85 0.7(18) . . . . ?
S11 C81 C86 C85 -176.0(9) . . . . ?
C94 C89 C90 C91 0.2(18) . . . . ?
S12 C89 C90 C91 -175.6(9) . . . . ?
C89 C90 C91 C92 -0.9(18) . . . . ?
C89 C90 C91 C95 -179.7(10) . . . . ?
C90 C91 C92 C93 2.6(18) . . . . ?
C95 C91 C92 C93 -178.7(10) . . . . ?
C91 C92 C93 C94 -3.4(16) . . . . ?
C91 C92 C93 C96 -178.3(11) . . . . ?
C90 C89 C94 C93 -1.1(17) . . . . ?
S12 C89 C94 C93 175.0(8) . . . . ?
C92 C93 C94 C89 2.6(15) . . . . ?
C96 C93 C94 C89 176.9(11) . . . . ?
C102 C97 C98 C99 -0.5(19) . . . . ?
S13 C97 C98 C99 -173.2(9) . . . . ?
C97 C98 C99 C100 -0.5(19) . . . . ?
C97 C98 C99 C103 -179.8(11) . . . . ?
C98 C99 C100 C101 1.6(19) . . . . ?
C103 C99 C100 C101 -179.1(11) . . . . ?
C99 C100 C101 C102 -1.7(19) . . . . ?
C99 C100 C101 C104 -176.3(12) . . . . ?
C98 C97 C102 C101 0.4(17) . . . . ?
S13 C97 C102 C101 173.6(8) . . . . ?
C100 C101 C102 C97 0.7(16) . . . . ?
C104 C101 C102 C97 176.0(10) . . . . ?
C110 C105 C106 C107 -0.2(18) . . . . ?
S14 C105 C106 C107 179.1(9) . . . . ?
C105 C106 C107 C108 0.2(18) . . . . ?
C105 C106 C107 C111 -178.9(11) . . . . ?
C106 C107 C108 C109 0.8(19) . . . . ?
C111 C107 C108 C109 179.9(12) . . . . ?
C107 C108 C109 C110 -2(2) . . . . ?
C107 C108 C109 C112 179.4(12) . . . . ?
C108 C109 C110 C105 1.7(19) . . . . ?
C112 C109 C110 C105 -179.4(11) . . . . ?
C106 C105 C110 C109 -0.8(19) . . . . ?
S14 C105 C110 C109 180.0(10) . . . . ?
C118 C113 C114 C115 0.9(18) . . . . ?
S15 C113 C114 C115 -173.6(10) . . . . ?
C113 C114 C115 C116 -3(2) . . . . ?
C113 C114 C115 C119 -179.0(12) . . . . ?
C114 C115 C116 C117 4(2) . . . . ?
C119 C115 C116 C117 -179.6(14) . . . . ?
C115 C116 C117 C118 -4(2) . . . . ?
C115 C116 C117 C120 179.6(13) . . . . ?
C114 C113 C118 C117 -0.5(19) . . . . ?
S15 C113 C118 C117 173.1(10) . . . . ?
C116 C117 C118 C113 2(2) . . . . ?
C120 C117 C118 C113 178.5(12) . . . . ?
C126 C121 C122 C123 -7.4(19) . . . . ?
S16 C121 C122 C123 168.9(10) . . . . ?
C121 C122 C123 C124 8.4(19) . . . . ?
C121 C122 C123 C127 164.4(11) . . . . ?
C122 C123 C124 C125 -7.9(19) . . . . ?
C127 C123 C124 C125 -162.5(12) . . . . ?
C123 C124 C125 C126 6.5(19) . . . . ?
C123 C124 C125 C128 -179.2(11) . . . . ?
C122 C121 C126 C125 6.1(18) . . . . ?
S16 C121 C126 C125 -169.8(9) . . . . ?
C124 C125 C126 C121 -5.5(17) . . . . ?
C128 C125 C126 C121 -179.5(11) . . . . ?
C134 C129 C130 C131 -2.1(19) . . . . ?
S17 C129 C130 C131 179.5(8) . . . . ?
C129 C130 C131 C132 3.5(17) . . . . ?
C129 C130 C131 C135 175.8(11) . . . . ?
C130 C131 C132 C133 1.3(18) . . . . ?
C135 C131 C132 C133 -170.5(11) . . . . ?
C131 C132 C133 C134 -6.7(16) . . . . ?
C131 C132 C133 C136 -169.2(11) . . . . ?
C130 C129 C134 C133 -3.5(19) . . . . ?
S17 C129 C134 C133 174.9(8) . . . . ?
C132 C133 C134 C129 7.8(16) . . . . ?
C136 C133 C134 C129 171.3(11) . . . . ?
C142 C137 C138 C139 -3(2) . . . . ?
S18 C137 C138 C139 176.6(9) . . . . ?
C137 C138 C139 C140 2.1(19) . . . . ?
C137 C138 C139 C143 179.4(11) . . . . ?
C138 C139 C140 C141 3(2) . . . . ?
C143 C139 C140 C141 -174.2(11) . . . . ?
C139 C140 C141 C142 -6.9(19) . . . . ?
C139 C140 C141 C144 177.2(12) . . . . ?
C138 C137 C142 C141 -1(2) . . . . ?
S18 C137 C142 C141 179.2(10) . . . . ?
C140 C141 C142 C137 6(2) . . . . ?
C144 C141 C142 C137 -178.0(13) . . . . ?
C150 C145 C146 C147 1.0(17) . . . . ?
S19 C145 C146 C147 177.1(8) . . . . ?
C145 C146 C147 C148 1.8(17) . . . . ?
C145 C146 C147 C151 -173.5(9) . . . . ?
C146 C147 C148 C149 -2.4(19) . . . . ?
C151 C147 C148 C149 172.0(11) . . . . ?
C147 C148 C149 C150 0.1(19) . . . . ?
C147 C148 C149 C152 176.4(12) . . . . ?
C146 C145 C150 C149 -3.2(18) . . . . ?
S19 C145 C150 C149 -179.3(9) . . . . ?
C148 C149 C150 C145 2.7(17) . . . . ?
C152 C149 C150 C145 -174.0(11) . . . . ?
C158 C153 C154 C155 2.5(17) . . . . ?
S20 C153 C154 C155 -178.1(9) . . . . ?
C153 C154 C155 C159 178.1(11) . . . . ?
C153 C154 C155 C156 -2.1(18) . . . . ?
C159 C155 C156 C157 -178.2(14) . . . . ?
C154 C155 C156 C157 2(2) . . . . ?
C155 C156 C157 C158 -2.3(19) . . . . ?
C155 C156 C157 C160 -175.4(12) . . . . ?
C154 C153 C158 C157 -2.8(18) . . . . ?
S20 C153 C158 C157 177.7(9) . . . . ?
C156 C157 C158 C153 2.7(18) . . . . ?
C160 C157 C158 C153 173.7(11) . . . . ?
C166 C161 C162 C163 -2.5(19) . . . . ?
S21 C161 C162 C163 175.2(10) . . . . ?
C161 C162 C163 C164 4(2) . . . . ?
C161 C162 C163 C167 -176.1(11) . . . . ?
C162 C163 C164 C165 -3(2) . . . . ?
C167 C163 C164 C165 176.6(12) . . . . ?
C163 C164 C165 C166 2(2) . . . . ?
C163 C164 C165 C168 175.8(11) . . . . ?
C162 C161 C166 C165 0.7(16) . . . . ?
S21 C161 C166 C165 -177.1(9) . . . . ?
C164 C165 C166 C161 -0.4(18) . . . . ?
C168 C165 C166 C161 -174.9(10) . . . . ?
C174 C169 C170 C171 1.1(17) . . . . ?
S22 C169 C170 C171 -177.4(9) . . . . ?
C169 C170 C171 C172 -4.2(17) . . . . ?
C169 C170 C171 C175 -169.4(10) . . . . ?
C170 C171 C172 C173 5(2) . . . . ?
C175 C171 C172 C173 168.9(13) . . . . ?
C171 C172 C173 C176 177.7(13) . . . . ?
C171 C172 C173 C174 -2(2) . . . . ?
C170 C169 C174 C173 2.0(18) . . . . ?
S22 C169 C174 C173 -179.4(9) . . . . ?
C172 C173 C174 C169 -1.9(19) . . . . ?
C176 C173 C174 C169 178.8(11) . . . . ?
C182 C177 C178 C179 0.0(16) . . . . ?
S23 C177 C178 C179 174.3(9) . . . . ?
C177 C178 C179 C180 3.9(18) . . . . ?
C177 C178 C179 C183 174.1(10) . . . . ?
C178 C179 C180 C181 -5.7(18) . . . . ?
C183 C179 C180 C181 -175.6(11) . . . . ?
C179 C180 C181 C182 3.6(18) . . . . ?
C179 C180 C181 C184 -174.8(11) . . . . ?
C180 C181 C182 C177 0.3(18) . . . . ?
C184 C181 C182 C177 178.8(10) . . . . ?
C178 C177 C182 C181 -2.0(17) . . . . ?
S23 C177 C182 C181 -176.7(9) . . . . ?
C190 C185 C186 C187 -1(2) . . . . ?
S24 C185 C186 C187 173.4(10) . . . . ?
C185 C186 C187 C188 0.2(18) . . . . ?
C185 C186 C187 C191 172.8(11) . . . . ?
C186 C187 C188 C189 0.7(18) . . . . ?
C191 C187 C188 C189 -172.3(11) . . . . ?
C187 C188 C189 C190 -0.7(18) . . . . ?
C187 C188 C189 C192 -176.7(11) . . . . ?
C186 C185 C190 C189 1.2(19) . . . . ?
S24 C185 C190 C189 -172.7(9) . . . . ?
C188 C189 C190 C185 -0.2(18) . . . . ?
C192 C189 C190 C185 176.5(11) . . . . ?
C198 C193 C194 C195 1.5(18) . . . . ?
S25 C193 C194 C195 174.1(8) . . . . ?
C193 C194 C195 C196 -4.6(18) . . . . ?
C193 C194 C195 C199 -171.3(10) . . . . ?
C194 C195 C196 C197 5(2) . . . . ?
C199 C195 C196 C197 171.0(11) . . . . ?
C195 C196 C197 C198 -2(2) . . . . ?
C195 C196 C197 C200 177.2(12) . . . . ?
C194 C193 C198 C197 1.0(18) . . . . ?
S25 C193 C198 C197 -170.4(9) . . . . ?
C196 C197 C198 C193 -0.9(18) . . . . ?
C200 C197 C198 C193 179.9(11) . . . . ?
C206 C201 C202 C203 0.1(18) . . . . ?
S26 C201 C202 C203 -179.1(10) . . . . ?
C201 C202 C203 C204 -2.2(19) . . . . ?
C201 C202 C203 C207 177.1(11) . . . . ?
C202 C203 C204 C205 0(2) . . . . ?
C207 C203 C204 C205 -179.1(12) . . . . ?
C203 C204 C205 C208 173.7(14) . . . . ?
C203 C204 C205 C206 4(2) . . . . ?
C208 C205 C206 C201 -176.0(13) . . . . ?
C204 C205 C206 C201 -6.1(19) . . . . ?
C202 C201 C206 C205 4.1(18) . . . . ?
S26 C201 C206 C205 -176.8(9) . . . . ?
C214 C209 C210 C211 15.2(19) . . . . ?
S27 C209 C210 C211 -178.2(8) . . . . ?
C209 C210 C211 C212 -9.1(17) . . . . ?
C209 C210 C211 C215 173.0(11) . . . . ?
C210 C211 C212 C213 2.0(18) . . . . ?
C215 C211 C212 C213 179.8(12) . . . . ?
C211 C212 C213 C214 0.0(19) . . . . ?
C211 C212 C213 C216 -176.5(11) . . . . ?
C210 C209 C214 C213 -12.9(19) . . . . ?
S27 C209 C214 C213 -180.0(9) . . . . ?
C212 C213 C214 C209 5.1(18) . . . . ?
C216 C213 C214 C209 -178.4(11) . . . . ?
C222 C217 C218 C219 5.1(17) . . . . ?
S28 C217 C218 C219 174.9(8) . . . . ?
C217 C218 C219 C220 -5.3(16) . . . . ?
C217 C218 C219 C223 171.0(10) . . . . ?
C218 C219 C220 C221 4.2(17) . . . . ?
C223 C219 C220 C221 -172.1(10) . . . . ?
C219 C220 C221 C222 -2.8(17) . . . . ?
C219 C220 C221 C224 -176.3(10) . . . . ?
C218 C217 C222 C221 -3.7(17) . . . . ?
S28 C217 C222 C221 -173.1(9) . . . . ?
C220 C221 C222 C217 2.6(17) . . . . ?
C224 C221 C222 C217 176.2(11) . . . . ?
C230 C225 C226 C227 -5.9(18) . . . . ?
S29 C225 C226 C227 -178.3(8) . . . . ?
C225 C226 C227 C228 2.2(17) . . . . ?
C225 C226 C227 C231 -178.1(11) . . . . ?
C226 C227 C228 C229 2.2(17) . . . . ?
C231 C227 C228 C229 -177.5(11) . . . . ?
C227 C228 C229 C230 -2.6(19) . . . . ?
C227 C228 C229 C232 -179.8(11) . . . . ?
C228 C229 C230 C225 -1.1(18) . . . . ?
C232 C229 C230 C225 176.1(10) . . . . ?
C226 C225 C230 C229 5.4(17) . . . . ?
S29 C225 C230 C229 178.3(9) . . . . ?
C238 C233 C234 C235 -4.3(17) . . . . ?
S30 C233 C234 C235 172.3(8) . . . . ?
C233 C234 C235 C236 6.8(16) . . . . ?
C233 C234 C235 C239 177.8(10) . . . . ?
C234 C235 C236 C237 -6.0(19) . . . . ?
C239 C235 C236 C237 -176.0(13) . . . . ?
C235 C236 C237 C238 2(2) . . . . ?
C235 C236 C237 C240 170.5(11) . . . . ?
C234 C233 C238 C237 0.9(19) . . . . ?
S30 C233 C238 C237 -175.7(10) . . . . ?
C236 C237 C238 C233 0(2) . . . . ?
C240 C237 C238 C233 -167.4(11) . . . . ?
C246 C241 C242 C243 3.9(16) . . . . ?
S31 C241 C242 C243 -172.2(9) . . . . ?
C241 C242 C243 C244 -2.4(16) . . . . ?
C241 C242 C243 C247 177.9(12) . . . . ?
C242 C243 C244 C245 -0.3(17) . . . . ?
C247 C243 C244 C245 179.5(12) . . . . ?
C243 C244 C245 C246 1.2(18) . . . . ?
C243 C244 C245 C248 -178.7(11) . . . . ?
C244 C245 C246 C241 0.3(17) . . . . ?
C248 C245 C246 C241 -179.8(10) . . . . ?
C242 C241 C246 C245 -2.7(15) . . . . ?
S31 C241 C246 C245 172.5(9) . . . . ?
C254 C249 C250 C251 -6.6(15) . . . . ?
S32 C249 C250 C251 174.0(9) . . . . ?
C249 C250 C251 C252 8.4(18) . . . . ?
C249 C250 C251 C255 176.5(10) . . . . ?
C250 C251 C252 C253 -4.4(17) . . . . ?
C255 C251 C252 C253 -173.5(10) . . . . ?
C251 C252 C253 C254 -0.7(16) . . . . ?
C251 C252 C253 C256 179.4(10) . . . . ?
C252 C253 C254 C249 1.7(17) . . . . ?
C256 C253 C254 C249 -178.4(10) . . . . ?
C250 C249 C254 C253 1.8(15) . . . . ?
S32 C249 C254 C253 -178.8(8) . . . . ?
C262 C257 C258 C259 -0.4(18) . . . . ?
S33 C257 C258 C259 -171.7(9) . . . . ?
C257 C258 C259 C260 -0.4(19) . . . . ?
C257 C258 C259 C263 179.2(11) . . . . ?
C258 C259 C260 C261 -1.7(18) . . . . ?
C263 C259 C260 C261 178.6(11) . . . . ?
C259 C260 C261 C262 4.8(18) . . . . ?
C259 C260 C261 C264 176.3(10) . . . . ?
C260 C261 C262 C257 -5.4(16) . . . . ?
C264 C261 C262 C257 -176.2(10) . . . . ?
C258 C257 C262 C261 3.1(16) . . . . ?
S33 C257 C262 C261 175.1(8) . . . . ?
C270 C265 C266 C267 2.7(19) . . . . ?
S34 C265 C266 C267 -179.5(11) . . . . ?
C265 C266 C267 C268 -6(2) . . . . ?
C265 C266 C267 C271 177.0(11) . . . . ?
C266 C267 C268 C269 6(2) . . . . ?
C271 C267 C268 C269 -178.4(13) . . . . ?
C267 C268 C269 C270 -1(2) . . . . ?
C267 C268 C269 C272 173.7(13) . . . . ?
C268 C269 C270 C265 -2(2) . . . . ?
C272 C269 C270 C265 -176.3(12) . . . . ?
C266 C265 C270 C269 2(2) . . . . ?
S34 C265 C270 C269 -176.6(11) . . . . ?
C278 C273 C274 C275 0(2) . . . . ?
S35 C273 C274 C275 -170.5(11) . . . . ?
C273 C274 C275 C276 -3(2) . . . . ?
C273 C274 C275 C279 -178.6(13) . . . . ?
C274 C275 C276 C277 5.1(18) . . . . ?
C279 C275 C276 C277 -178.9(11) . . . . ?
C275 C276 C277 C278 -4.8(18) . . . . ?
C275 C276 C277 C280 -179.4(11) . . . . ?
C276 C277 C278 C273 2.0(18) . . . . ?
C280 C277 C278 C273 177.0(11) . . . . ?
C274 C273 C278 C277 0.4(18) . . . . ?
S35 C273 C278 C277 170.5(9) . . . . ?
C286 C281 C282 C283 5(2) . . . . ?
S36 C281 C282 C283 174.1(9) . . . . ?
C281 C282 C283 C284 -2.9(19) . . . . ?
C281 C282 C283 C287 174.2(12) . . . . ?
C282 C283 C284 C285 1(2) . . . . ?
C287 C283 C284 C285 -176.5(12) . . . . ?
C283 C284 C285 C286 -1(2) . . . . ?
C283 C284 C285 C288 178.1(12) . . . . ?
C284 C285 C286 C281 3(2) . . . . ?
C288 C285 C286 C281 -176.2(12) . . . . ?
C282 C281 C286 C285 -5(2) . . . . ?
S36 C281 C286 C285 -174.8(10) . . . . ?
C294 C289 C290 C291 -4.1(18) . . . . ?
S37 C289 C290 C291 179.4(9) . . . . ?
C289 C290 C291 C292 3.9(17) . . . . ?
C289 C290 C291 C295 -172.7(11) . . . . ?
C290 C291 C292 C293 -1.2(17) . . . . ?
C295 C291 C292 C293 175.3(11) . . . . ?
C291 C292 C293 C294 -1.2(18) . . . . ?
C291 C292 C293 C296 173.9(10) . . . . ?
C290 C289 C294 C293 1.4(18) . . . . ?
S37 C289 C294 C293 178.0(9) . . . . ?
C292 C293 C294 C289 1.1(18) . . . . ?
C296 C293 C294 C289 -174.0(11) . . . . ?
C302 C297 C298 C299 -1.2(18) . . . . ?
S38 C297 C298 C299 -174.6(9) . . . . ?
C297 C298 C299 C300 1.3(17) . . . . ?
C297 C298 C299 C303 179.2(11) . . . . ?
C298 C299 C300 C301 -0.5(19) . . . . ?
C303 C299 C300 C301 -178.3(12) . . . . ?
C299 C300 C301 C302 -0.4(18) . . . . ?
C299 C300 C301 C304 -173.8(12) . . . . ?
C298 C297 C302 C301 0.4(18) . . . . ?
S38 C297 C302 C301 174.4(9) . . . . ?
C300 C301 C302 C297 0.5(18) . . . . ?
C304 C301 C302 C297 173.7(12) . . . . ?
C310 C305 C306 C307 1.2(17) . . . . ?
S39 C305 C306 C307 -177.7(9) . . . . ?
C305 C306 C307 C311 -172.1(11) . . . . ?
C305 C306 C307 C308 -2.8(16) . . . . ?
C306 C307 C308 C309 4.1(16) . . . . ?
C311 C307 C308 C309 174.4(11) . . . . ?
C307 C308 C309 C310 -3.9(17) . . . . ?
C307 C308 C309 C312 176.3(10) . . . . ?
C308 C309 C310 C305 2.3(18) . . . . ?
C312 C309 C310 C305 -177.9(10) . . . . ?
C306 C305 C310 C309 -0.9(17) . . . . ?
S39 C305 C310 C309 178.0(9) . . . . ?
C318 C313 C314 C315 -8.7(19) . . . . ?
S40 C313 C314 C315 169.6(9) . . . . ?
C313 C314 C315 C316 12.8(18) . . . . ?
C313 C314 C315 C319 -171.4(12) . . . . ?
C314 C315 C316 C317 -14.9(18) . . . . ?
C319 C315 C316 C317 169.2(11) . . . . ?
C315 C316 C317 C318 14(2) . . . . ?
C315 C316 C317 C320 -162.1(12) . . . . ?
C314 C313 C318 C317 5.7(17) . . . . ?
S40 C313 C318 C317 -172.8(8) . . . . ?
C316 C317 C318 C313 -8.0(16) . . . . ?
C320 C317 C318 C313 167.4(11) . . . . ?
C326 C321 C322 C323 0.5(18) . . . . ?
S41 C321 C322 C323 180.0(9) . . . . ?
C321 C322 C323 C324 1.0(18) . . . . ?
C321 C322 C323 C327 -178.7(12) . . . . ?
C322 C323 C324 C325 0.5(17) . . . . ?
C327 C323 C324 C325 -179.8(11) . . . . ?
C323 C324 C325 C326 -3.4(17) . . . . ?
C323 C324 C325 C328 -177.0(11) . . . . ?
C324 C325 C326 C321 4.9(18) . . . . ?
C328 C325 C326 C321 178.7(11) . . . . ?
C322 C321 C326 C325 -3.6(18) . . . . ?
S41 C321 C326 C325 177.0(9) . . . . ?
C334 C329 C330 C331 0(2) . . . . ?
S42 C329 C330 C331 -169.8(10) . . . . ?
C329 C330 C331 C332 -4(2) . . . . ?
C329 C330 C331 C335 178.5(12) . . . . ?
C330 C331 C332 C333 5.2(19) . . . . ?
C335 C331 C332 C333 -177.0(10) . . . . ?
C331 C332 C333 C334 -2.6(17) . . . . ?
C331 C332 C333 C336 170.5(11) . . . . ?
C332 C333 C334 C329 -0.9(19) . . . . ?
C336 C333 C334 C329 -174.0(12) . . . . ?
C330 C329 C334 C333 2(2) . . . . ?
S42 C329 C334 C333 171.7(10) . . . . ?
C338 C337 C338 C339 -0.2(9) 2_655 . . . ?
S43 C337 C338 C339 179.8(9) . . . . ?
C337 C338 C339 C340 0.4(19) . . . . ?
C337 C338 C339 C341 -180.0(12) . . . . ?
C338 C339 C340 C339 -0.2(10) . . . 2_655 ?
C341 C339 C340 C339 -179.8(16) . . . 2_655 ?
C2 C1 S1 Ag48 -75.5(10) . . . . ?
C6 C1 S1 Ag48 107.6(8) . . . . ?
C2 C1 S1 Ag1F 13.8(11) . . . . ?
C6 C1 S1 Ag1F -163.1(7) . . . . ?
C2 C1 S1 Ag91 -164.3(7) . . . . ?
C6 C1 S1 Ag91 18.8(11) . . . . ?
C2 C1 S1 Ag64 103.2(10) . . . . ?
C6 C1 S1 Ag64 -73.7(9) . . . . ?
C14 C9 S2 Ag65 171.0(9) . . . . ?
C10 C9 S2 Ag65 3.0(11) . . . . ?
C14 C9 S2 Ag1F 87.1(11) . . . . ?
C10 C9 S2 Ag1F -80.9(11) . . . . ?
C14 C9 S2 Ag2J -0.3(14) . . . . ?
C10 C9 S2 Ag2J -168.4(7) . . . . ?
C14 C9 S2 Ag1E -104.0(11) . . . . ?
C10 C9 S2 Ag1E 88.0(10) . . . . ?
C18 C17 S3 Ag65 -69.2(10) . . . . ?
C22 C17 S3 Ag65 103.7(10) . . . . ?
C18 C17 S3 Ag3H 22.1(11) . . . . ?
C22 C17 S3 Ag3H -165.0(8) . . . . ?
C18 C17 S3 Ag60 -161.0(8) . . . . ?
C22 C17 S3 Ag60 11.9(13) . . . . ?
C18 C17 S3 Ag85 109.6(9) . . . . ?
C22 C17 S3 Ag85 -77.6(11) . . . . ?
C30 C25 S4 Ag3H -112.7(8) . . . . ?
C26 C25 S4 Ag3H 62.9(9) . . . . ?
C30 C25 S4 Ag97 -27.5(9) . . . . ?
C26 C25 S4 Ag97 148.1(7) . . . . ?
C30 C25 S4 Ag80 156.6(7) . . . . ?
C26 C25 S4 Ag80 -27.8(10) . . . . ?
C30 C25 S4 Ag28 55.6(11) . . . . ?
C26 C25 S4 Ag28 -128.8(7) . . . . ?
C34 C33 S5 Ag48 5.3(12) . . . . ?
C38 C33 S5 Ag48 -175.4(7) . . . . ?
C34 C33 S5 Ag97 -85.0(11) . . . . ?
C38 C33 S5 Ag97 94.3(8) . . . . ?
C34 C33 S5 Ag30 -172.8(8) . . . . ?
C38 C33 S5 Ag30 6.5(11) . . . . ?
C34 C33 S5 Ag31 93.0(10) . . . . ?
C38 C33 S5 Ag31 -87.7(9) . . . . ?
C42 C41 S6 Ag77 51.8(12) . . . . ?
C46 C41 S6 Ag77 -125.3(11) . . . . ?
C42 C41 S6 Ag40 -56.0(12) . . . . ?
[truncated: 18,352,550 more chars]
